# Supplementary material for: Spinon mediation of witness spin dynamics in herbertsmithite
Source: Nat Phys. 2026 Jun 10;22(7):1071–8. doi: 10.1038/s41567-026-03303-6 (PMC13423850; doi:10.1038/s41567-026-03303-6)
Supplement: Supplementary file 2 — Statistical source data. [file 41567_2026_3303_MOESM2_ESM.zip]

Archive with 45 entries (45 files):
- Fig2a_260mK.csv
- Fig2a_260mK_boxcar_average.csv
- Fig2a_no_sample_boxcar_average.csv
- Fig2b_50mK.csv
- Fig2b_100mK.csv
- Fig2b_150mK.csv
- Fig2b_200mK.csv
- Fig2b_250mK.csv
- Fig2b_300mK.csv
- Fig2b_350mK.csv
- Fig2b_400mK.csv
- Fig2b_inset_50mK.csv
- Fig2b_inset_250mK.csv
- Fig2b_inset_300mK.csv
- Fig2b_inset_330mK.csv
- Fig2c_50mK.csv
- Fig2c_60mK.csv
- Fig2c_70mK.csv
- Fig2c_80mK.csv
- Fig2c_90mK.csv
- Fig2c_100mK.csv
- Fig2c_110mK.csv
- Fig2c_120mK.csv
- Fig2c_130mK.csv
- Fig2c_140mK.csv
- Fig2c_150mK.csv
- Fig2c_160mK.csv
- Fig2c_170mK.csv
- Fig2c_180mK.csv
- Fig2c_190mK.csv
- Fig2c_200mK.csv
- Fig2c_210mK.csv
- Fig2c_220mK.csv
- Fig2c_230mK.csv
- Fig2c_240mK.csv
- Fig2c_250mK.csv
- Fig2c_260mK.csv
- Fig2c_270mK.csv
- Fig2c_280mK.csv
- Fig2c_290mK.csv
- Fig2c_300mK.csv
- Fig2c_310mK.csv
- Fig2c_320mK.csv
- Fig2c_330mK.csv
- Fig2d.csv
