# Supplementary material for: Spinon mediation of witness spin dynamics in herbertsmithite
Source: Nat Phys. 2026 Jun 10;22(7):1071–8. doi: 10.1038/s41567-026-03303-6 (PMC13423850; doi:10.1038/s41567-026-03303-6)
Supplement: Supplementary file 2 — Statistical source data. [file 41567_2026_3303_MOESM2_ESM.zip › Fig2a_260mK.csv]

Time (s)	Flux (mPhi_0)
0.0	-21.02205535439076
0.005000000000052296	-11.611880248106303
0.010000000000047748	-19.281543036970888
0.015000000000043201	-15.377197763966375
0.020000000000038654	-5.6387885976229875
0.025000000000034106	-10.752144092516236
0.03000000000002956	-20.10030107114641
0.03500000000002501	-18.705065345700806
0.040000000000020464	-13.175795287196157
0.045000000000015916	-23.349374801545626
0.05000000000001137	-18.78365871434069
0.05500000000000682	-21.896513720048507
0.060000000000002274	-10.00936435498234
0.06499999999999773	-14.236470188091074
0.07000000000005002	-10.31755769897467
0.07500000000004547	-10.194551164810255
0.08000000000004093	-0.6793151557328744
0.08500000000003638	0.9863269234974161
0.09000000000003183	0.16771499538726872
0.09500000000002728	-1.6233923034496103
0.10000000000002274	-6.106325154979346
0.10500000000001819	-7.687231194215044
0.11000000000001364	-18.188318508585827
0.1150000000000091	-11.421736990250833
0.12000000000000455	5.16112036266558
0.125	4.21477126009771
0.1300000000000523	2.2717408223812394
0.13500000000004775	-6.587568205596372
0.1400000000000432	-13.815318306688065
0.14500000000003865	-7.203623933107207
0.1500000000000341	-2.031168199818596
0.15500000000002956	1.7607623450971757
0.160000000000025	0.8037909311834904
0.16500000000002046	-4.671415539632322
0.17000000000001592	10.906429418672607
0.17500000000001137	-3.222513496972944
0.18000000000000682	1.0401719948649206
0.18500000000000227	-4.996488714423893
0.18999999999999773	-0.35256901714220135
0.19500000000005002	5.008445665203719
0.20000000000004547	13.817708453685857
0.20500000000004093	8.000028428199334
0.21000000000003638	-1.0799914411030005
0.21500000000003183	6.184110703956223
0.22000000000002728	7.966489220198743
0.22500000000002274	7.268632688630522
0.2300000000000182	7.370189469729788
0.23500000000001364	14.674693123127772
0.2400000000000091	19.5519046063326
0.24500000000000455	-8.790569378766435
0.25	9.222025474768758
0.2550000000000523	6.389292063040854
0.26000000000004775	6.44451432681451
0.2650000000000432	16.342221471220242
0.27000000000003865	10.427330749148807
0.2750000000000341	9.45685367340322
0.28000000000002956	2.112413002313587
0.285000000000025	-5.071180788655696
0.29000000000002046	6.8969423126111264
0.2950000000000159	-1.968065226396977
0.30000000000001137	-6.347351486964569
0.3050000000000068	16.211697358056796
0.3100000000000023	-3.9128397121867415
0.3149999999999977	-8.586902152158881
0.32000000000005	5.326006725986758
0.3250000000000455	8.119743472606595
0.3300000000000409	5.726522314000274
0.3350000000000364	5.568549596845571
0.34000000000003183	31.25464877330611
0.3450000000000273	5.078336561282869
0.35000000000002274	12.840945590382594
0.3550000000000182	6.5343405522156335
0.36000000000001364	10.206099211821115
0.3650000000000091	13.453771913983497
0.37000000000000455	4.160723221539043
0.375	7.299704554028536
0.3800000000000523	-4.562485747060895
0.38500000000004775	-14.340712981705906
0.3900000000000432	-9.16010259316198
0.39500000000003865	-7.726169348318831
0.4000000000000341	18.117454861930756
0.40500000000002956	8.401662830519196
0.410000000000025	4.943497417284102
0.41500000000002046	-6.838728468248193
0.4200000000000159	-9.418746843568357
0.42500000000001137	4.1841025423915434
0.4300000000000068	-1.4201458283826092
0.4350000000000023	-11.53573660731313
0.4399999999999977	7.949632658944632
0.44500000000005	2.0610437206258787
0.4500000000000455	-7.06326332526582
0.4550000000000409	-0.5126657577484519
0.4600000000000364	8.23986164249844
0.46500000000003183	18.99023687755557
0.4700000000000273	-6.723424413526806
0.47500000000002274	5.367658692899833
0.4800000000000182	10.55268843651949
0.48500000000001364	8.414566368866879
0.4900000000000091	-1.889443474851609
0.49500000000000455	1.3774150656886286
0.5	2.5830703352225988
0.5050000000000523	-20.606583752724383
0.5100000000000477	-2.5123908781278605
0.5150000000000432	-6.049196561575689
0.5200000000000387	-0.20193276401315516
0.5250000000000341	2.253609437034096
0.5300000000000296	-19.124483018110286
0.535000000000025	-29.197643984984158
0.5400000000000205	-7.849703858638503
0.5450000000000159	-11.94266481754366
0.5500000000000114	-8.3731117018231
0.5550000000000068	-8.153108675005065
0.5600000000000023	-3.964789153503884
0.5649999999999977	-12.455041251544397
0.57000000000005	2.290967137552071
0.5750000000000455	-4.190500936425235
0.5800000000000409	9.635998558427573
0.5850000000000364	13.096462846360303
0.5900000000000318	0.39671002864241584
0.5950000000000273	10.942074118670126
0.6000000000000227	15.024804771979435
0.6050000000000182	4.141939673279222
0.6100000000000136	4.722150650959721
0.6150000000000091	-16.58263866629524
0.6200000000000045	-1.9212863616879978
0.625	-4.542657676112602
0.6300000000000523	-3.402050558765303
0.6350000000000477	-7.128620047529565
0.6400000000000432	-5.864434687430799
0.6450000000000387	-11.262346785086011
0.6500000000000341	-4.264399440466354
0.6550000000000296	9.33326311957699
0.660000000000025	-0.48482780047079016
0.6650000000000205	-4.284938831908141
0.6700000000000159	5.011874698584369
0.6750000000000114	-19.9544674572853
0.6800000000000068	-15.719074642646179
0.6850000000000023	-18.405886082141684
0.6899999999999977	-10.881070312449394
0.69500000000005	1.5466631801523378
0.7000000000000455	-6.180051612849172
0.7050000000000409	-2.783640125307627
0.7100000000000364	-11.447869429991242
0.7150000000000318	-11.340430834490153
0.7200000000000273	0.05062242451275755
0.7250000000000227	-8.19991646388587
0.7300000000000182	-19.88518191882594
0.7350000000000136	-2.5073047057935733
0.7400000000000091	-8.515477694474361
0.7450000000000045	-7.074660250101166
0.75	-9.870133893269028
0.7550000000000523	-2.055498222744166
0.7600000000000477	2.4034725511298496
0.7650000000000432	7.221427532612752
0.7700000000000387	-5.470138144943947
0.7750000000000341	-17.870612510978596
0.7800000000000296	-8.313360940049591
0.785000000000025	2.22323828688646
0.7900000000000205	2.222027833462297
0.7950000000000159	0.26251933891060775
0.8000000000000114	-12.852083615759817
0.8050000000000068	4.136017074290428
0.8100000000000023	-0.7560572763205138
0.8149999999999977	-20.270305177638363
0.82000000000005	-9.870741384546294
0.8250000000000455	-19.456630588065444
0.8300000000000409	-9.266446431479206
0.8350000000000364	-19.603137024511685
0.8400000000000318	-15.7735687499757
0.8450000000000273	-19.764948862996945
0.8500000000000227	12.84881880783497
0.8550000000000182	10.35524740015704
0.8600000000000136	-14.90851685236307
0.8650000000000091	5.833272874192238
0.8700000000000045	-9.738640996411643
0.875	-10.274881145382654
0.8800000000000523	-20.878521530875016
0.8850000000000477	-22.57078493366205
0.8900000000000432	-19.111249428828838
0.8950000000000387	-17.177766404783487
0.9000000000000341	-15.299326646593107
0.9050000000000296	-13.274545658878827
0.910000000000025	-15.114814219654034
0.9150000000000205	-17.208031827901717
0.9200000000000159	-16.130469418114654
0.9250000000000114	-9.615674309742218
0.9300000000000068	-2.2927995297850963
0.9350000000000023	-28.38627059458144
0.9399999999999977	-15.568396587803504
0.94500000000005	-13.154166430378764
0.9500000000000455	-28.18468072403449
0.9550000000000409	-5.0441784621810815
0.9600000000000364	-0.07479219277050664
0.9650000000000318	-8.969091317234133
0.9700000000000273	-7.539498531895733
0.9750000000000227	0.9452658879849167
0.9800000000000182	-2.542325309018249
0.9850000000000136	5.765194193181168
0.9900000000000091	-2.322676643867367
0.9950000000000045	-16.42300191824155
1.0	-20.291636649130048
1.0050000000000523	-25.798166512707773
1.0100000000000477	-36.39743825084468
1.0150000000000432	-26.931941793761343
1.0200000000000387	-22.650556039181787
1.025000000000034	-30.39846717345219
1.0300000000000296	-20.170507512769372
1.035000000000025	-5.437503442753043
1.0400000000000205	-11.348413756128222
1.045000000000016	-24.3718753602093
1.0500000000000114	-13.618941971365535
1.0550000000000068	-24.008219037681336
1.0600000000000023	-16.161760388505026
1.0649999999999977	-26.11269501829068
1.07000000000005	-18.463102993802337
1.0750000000000455	-3.349780624363018
1.080000000000041	-22.610720617968347
1.0850000000000364	-16.151120913765002
1.0900000000000318	-14.27988560069701
1.0950000000000273	-18.359951805379882
1.1000000000000227	-18.43269152692748
1.1050000000000182	-16.557704082741488
1.1100000000000136	-2.1468655012436098
1.115000000000009	-14.925701126180634
1.1200000000000045	-12.166802799750682
1.125	-9.066714710802561
1.1300000000000523	-17.795565775625924
1.1350000000000477	-9.607975204255672
1.1400000000000432	-17.811921008251655
1.1450000000000387	-15.28625933596331
1.150000000000034	-19.897046089426738
1.1550000000000296	-0.004236291211470178
1.160000000000025	-8.542592413656049
1.1650000000000205	-5.4204012299871716
1.170000000000016	-14.871086623169559
1.1750000000000114	-1.9138579209395203
1.1800000000000068	-1.6267517918049526
1.1850000000000023	-14.242809125172899
1.1899999999999977	-7.1479765219807865
1.19500000000005	-5.421384708150424
1.2000000000000455	-9.070981955380127
1.205000000000041	-13.632704570415157
1.2100000000000364	-1.383139762399338
1.2150000000000318	-2.9917288646131754
1.2200000000000273	-17.724972387674423
1.2250000000000227	-12.687700138974755
1.2300000000000182	-19.346703095562354
1.2350000000000136	-17.3837609732492
1.240000000000009	-15.44731435815649
1.2450000000000045	-6.4763411961126485
1.25	0.5463362931491744
1.2550000000000523	4.277650873105648
1.2600000000000477	-0.031348574544274525
1.2650000000000432	-4.327227696384553
1.2700000000000387	11.831865812176366
1.275000000000034	-8.735105851710184
1.2800000000000296	-9.408635705237076
1.285000000000025	-1.1081763712922148
1.2900000000000205	-17.31714807347283
1.295000000000016	-5.001538673552815
1.3000000000000114	0.8786207372425214
1.3050000000000068	-10.218465271997314
1.3100000000000023	-5.202264605896848
1.3149999999999977	-4.793614369933216
1.32000000000005	12.913927359850383
1.3250000000000455	15.277444304787766
1.330000000000041	2.566970253821441
1.3350000000000364	8.016339763729723
1.3400000000000318	-4.782538957971199
1.3450000000000273	9.315776724759463
1.3500000000000227	1.646136436346147
1.3550000000000182	-6.905131726897121
1.3600000000000136	-12.442629327794455
1.365000000000009	1.4089050118481172
1.3700000000000045	-10.710148243397592
1.375	0.7757216335960049
1.3800000000000523	-1.1159610309041677
1.3850000000000477	-12.33655209046248
1.3900000000000432	-12.230274011054222
1.3950000000000387	-13.96511270561707
1.400000000000034	-25.703822960359872
1.4050000000000296	-23.271227729740037
1.410000000000025	-24.460878375384443
1.4150000000000205	-31.779853339948996
1.420000000000016	-23.04955120694753
1.4250000000000114	-24.06666229247844
1.4300000000000068	-12.779019742368122
1.4350000000000023	-11.43955330616356
1.4399999999999977	-1.6389264848667462
1.44500000000005	2.6142151954951025
1.4500000000000455	-4.79315341416265
1.455000000000041	-10.041044825747978
1.4600000000000364	-12.503102756501276
1.4650000000000318	-10.527317974613714
1.4700000000000273	-4.653337529043726
1.4750000000000227	-15.649040915479077
1.4800000000000182	9.321486942590122
1.4850000000000136	-2.2206685835135316
1.490000000000009	-20.408987945310116
1.4950000000000045	-16.407215362175197
1.5	-14.253701889312445
1.5050000000000523	-18.8363987262117
1.5100000000000477	-15.544049470820173
1.5150000000000432	-12.880364773879064
1.5200000000000387	-18.883439166018576
1.525000000000034	-21.261587871111164
1.5300000000000296	-16.01795772602882
1.535000000000025	-25.88792549412766
1.5400000000000205	-23.54703851752901
1.545000000000016	-3.7998881546924808
1.5500000000000114	0.8444839276626163
1.5550000000000068	8.466332222607381
1.5600000000000023	7.714554228741956
1.5649999999999977	-12.477352793137202
1.57000000000005	-19.269780422038355
1.5750000000000455	2.0242093130646555
1.580000000000041	-1.0988358966496885
1.5850000000000364	-10.216839353596859
1.5900000000000318	-12.594776271941443
1.5950000000000273	2.850958492018467
1.6000000000000227	-9.379163850419403
1.6050000000000182	-8.668352495677748
1.6100000000000136	-0.4380875378076903
1.615000000000009	-7.119163313095371
1.6200000000000045	-2.0539327168118717
1.625	-4.732731713937467
1.6300000000000523	7.128573018619826
1.6350000000000477	7.949032531918554
1.6400000000000432	1.9184466435375238
1.6450000000000387	-9.074774635087893
1.650000000000034	5.145045675428468
1.6550000000000296	7.506081564831349
1.660000000000025	6.187633674782691
1.6650000000000205	13.741087304469573
1.670000000000016	4.308499696051936
1.6750000000000114	-6.699292906702965
1.6800000000000068	11.024875961022836
1.6850000000000023	-0.3417827950328726
1.6899999999999977	-7.819965556510297
1.69500000000005	3.422898184537089
1.7000000000000455	-11.235082179213643
1.705000000000041	-15.020106498329548
1.7100000000000364	-11.51877518605685
1.7150000000000318	0.37371085262171716
1.7200000000000273	-0.8719655566677333
1.7250000000000227	-8.891239050781913
1.7300000000000182	-4.470428181239323
1.7350000000000136	-3.5888963576617954
1.740000000000009	-18.7773761923337
1.7450000000000045	0.5071686242909839
1.75	-6.870231520835027
1.7550000000000523	-2.918733347631914
1.7600000000000477	-20.534353239529864
1.7650000000000432	-16.088277019323563
1.7700000000000387	-2.6960064247330173
1.775000000000034	-6.997134752270013
1.7800000000000296	-1.876162305936276
1.785000000000025	-12.098223951504362
1.7900000000000205	-10.812413602335843
1.795000000000016	0.8417634066736664
1.8000000000000114	-4.297768714154914
1.8050000000000068	4.16407329449031
1.8100000000000023	-10.815249115986774
1.8149999999999977	-22.325866506906397
1.82000000000005	-18.486598447376792
1.8250000000000455	-20.99886703595593
1.830000000000041	-3.7918243968391003
1.8350000000000364	-10.581148996732761
1.8400000000000318	-22.54972029239521
1.8450000000000273	-12.514081522358259
1.8500000000000227	-10.33974798256588
1.8550000000000182	-13.03686238684285
1.8600000000000136	-1.311946737811521
1.865000000000009	-13.002650887756287
1.8700000000000045	-17.34034514786021
1.875	-12.788027904194058
1.8800000000000523	-7.059817192025299
1.8850000000000477	-12.78696185034998
1.8900000000000432	10.32843424092487
1.8950000000000387	-5.038111554792966
1.900000000000034	4.003975750171527
1.9050000000000296	6.191302306149338
1.910000000000025	8.393471566201661
1.9150000000000205	20.69749095653398
1.920000000000016	6.441087582172636
1.9250000000000114	26.067101234286984
1.9300000000000068	15.991051492266278
1.9350000000000023	-6.71556359980977
1.9399999999999977	1.0182978550416948
1.94500000000005	-1.119264961670185
1.9500000000000455	-4.383529099456072
1.955000000000041	8.529532148201989
1.9600000000000364	7.411391042608322
1.9650000000000318	-3.746099388846853
1.9700000000000273	6.014081570761112
1.9750000000000227	-4.203919488325831
1.9800000000000182	16.628921331842886
1.9850000000000136	9.582337176799202
1.990000000000009	17.288961769637734
1.9950000000000045	15.623210532265452
2.0	11.30525629520294
2.0050000000000523	6.395015784942134
2.0100000000000477	-7.74001026591894
2.015000000000043	7.342722184069925
2.0200000000000387	15.666828654610526
2.025000000000034	6.533021138479059
2.0300000000000296	15.844708050091649
2.035000000000025	2.8428278142832437
2.0400000000000205	8.869451740438079
2.045000000000016	-1.6142775533331502
2.0500000000000114	14.277101060560227
2.055000000000007	7.601957493236595
2.0600000000000023	13.088131353612741
2.0649999999999977	7.430535919667208
2.07000000000005	2.4786767321934327
2.0750000000000455	8.140553482643599
2.080000000000041	22.614004960508613
2.0850000000000364	8.687087761392304
2.090000000000032	-1.5248124169889405
2.0950000000000273	14.980356593449313
2.1000000000000227	26.60438471024534
2.105000000000018	26.555831592452712
2.1100000000000136	9.914105185837062
2.115000000000009	5.591376402850836
2.1200000000000045	16.550613806582373
2.125	23.32087494371393
2.1300000000000523	6.0006389949263585
2.1350000000000477	3.4627808699374585
2.140000000000043	15.440909588243343
2.1450000000000387	4.866523792927962
2.150000000000034	19.723117145056694
2.1550000000000296	13.162548727441155
2.160000000000025	8.328959736864437
2.1650000000000205	11.834371518220337
2.170000000000016	10.071541800198972
2.1750000000000114	6.309212084903656
2.180000000000007	5.669582585403968
2.1850000000000023	10.915241272687446
2.1899999999999977	3.3145262020206236
2.19500000000005	6.525376852291294
2.2000000000000455	19.83088452866724
2.205000000000041	21.803647760424106
2.2100000000000364	4.125879223813202
2.215000000000032	15.174819388990006
2.2200000000000273	11.111657956569791
2.2250000000000227	-9.195039799396454
2.230000000000018	9.886420013180132
2.2350000000000136	-12.629805334343212
2.240000000000009	-1.6833220697614861
2.2450000000000045	-1.0529228536268107
2.25	-3.375821111650358
2.2550000000000523	-3.114795155246158
2.2600000000000477	1.0717345430455092
2.265000000000043	15.138428502508832
2.2700000000000387	13.851635386930662
2.275000000000034	17.45310466713733
2.2800000000000296	4.129202031054532
2.285000000000025	9.14319478546486
2.2900000000000205	-12.02030974675232
2.295000000000016	4.847915733365378
2.3000000000000114	6.413806238516079
2.305000000000007	-3.159778936158864
2.3100000000000023	-4.599860634071845
2.3149999999999977	7.3716603129917155
2.32000000000005	-1.82417480684433
2.3250000000000455	-0.5171966946016954
2.330000000000041	0.9686238278860179
2.3350000000000364	4.6178132590219745
2.340000000000032	0.14781787384342224
2.3450000000000273	-0.882273907168681
2.3500000000000227	-9.444334670936712
2.355000000000018	-1.123328452037141
2.3600000000000136	-3.3199231207503668
2.365000000000009	-4.2545238632803555
2.3700000000000045	-3.5473093165571306
2.375	-13.688218075316325
2.3800000000000523	-6.93468968126521
2.3850000000000477	-1.8385605126348838
2.390000000000043	11.73570989083867
2.3950000000000387	-0.2455277268349931
2.400000000000034	6.904494400611742
2.4050000000000296	4.3201075393955595
2.410000000000025	10.28536844501753
2.4150000000000205	15.258664377917516
2.420000000000016	-0.134476086104649
2.4250000000000114	-9.47739491683503
2.430000000000007	-2.3520424352575713
2.4350000000000023	-11.055136098210099
2.4399999999999977	-4.613293464990005
2.44500000000005	6.772400829909217
2.4500000000000455	10.704040187578629
2.455000000000041	5.886283407533379
2.4600000000000364	8.814139282463273
2.465000000000032	-1.8154877795886475
2.4700000000000273	-4.600548662579618
2.4750000000000227	-2.7780041460898177
2.480000000000018	5.756057394771421
2.4850000000000136	6.469295486980023
2.490000000000009	2.5303211263118075
2.4950000000000045	9.408353584755435
2.5	15.062731885985865
2.5050000000000523	3.88015884042942
2.5100000000000477	-12.903724292050109
2.515000000000043	-1.8929385556065559
2.5200000000000387	2.371516708833482
2.525000000000034	-5.536712488696409
2.5300000000000296	-9.838900965426953
2.535000000000025	-10.599444512865276
2.5400000000000205	9.920494998750026
2.545000000000016	-4.821417963941939
2.5500000000000114	7.445652099750636
2.555000000000007	4.54354482582816
2.5600000000000023	-2.8835424993555643
2.5649999999999977	14.35742121659093
2.57000000000005	5.317525454333947
2.5750000000000455	-6.299490468877366
2.580000000000041	6.311561880542525
2.5850000000000364	6.743786629314221
2.590000000000032	-15.738353397108058
2.5950000000000273	-6.967814580031136
2.6000000000000227	-15.101904021981099
2.605000000000018	-2.50613598811227
2.6100000000000136	-13.820803455000448
2.615000000000009	-11.961205441182443
2.6200000000000045	9.935320498285417
2.625	-1.2130981652165653
2.6300000000000523	-0.5374250788622996
2.6350000000000477	-5.050087787557043
2.640000000000043	9.235095326972454
2.6450000000000387	11.976740481147633
2.650000000000034	6.986032232638627
2.6550000000000296	-6.7409785164014195
2.660000000000025	6.051480837922149
2.6650000000000205	5.054059970903374
2.670000000000016	-11.610203013038491
2.6750000000000114	-7.964062274147952
2.680000000000007	6.37195363418783
2.6850000000000023	13.939983125170532
2.6899999999999977	3.070736721076387
2.69500000000005	-2.929872284125828
2.7000000000000455	15.452093959649307
2.705000000000041	27.90971761758455
2.7100000000000364	14.364127879438858
2.715000000000032	-2.028352125616876
2.7200000000000273	9.345468645247388
2.7250000000000227	-10.82385586376579
2.730000000000018	8.256087067431354
2.7350000000000136	1.4446888081285474
2.740000000000009	17.90979565337013
2.7450000000000045	14.475506323627117
2.75	8.50372434148135
2.7550000000000523	7.927062261447121
2.7600000000000477	1.5542699887530433
2.765000000000043	7.50735333433477
2.7700000000000387	-5.977688404117281
2.775000000000034	11.344454970468089
2.7800000000000296	15.527586056485092
2.785000000000025	23.72843863075063
2.7900000000000205	19.158251743470842
2.795000000000016	6.829244575655332
2.8000000000000114	5.447053155702543
2.805000000000007	-3.1144838120847873
2.8100000000000023	-9.056624771448364
2.8149999999999977	-4.364239084782293
2.82000000000005	28.47316688440567
2.8250000000000455	16.080119071965065
2.830000000000041	8.907360970663765
2.8350000000000364	19.330326256758582
2.840000000000032	10.513660259571557
2.8450000000000273	16.060112292494566
2.8500000000000227	35.63523410324178
2.855000000000018	15.365531154047531
2.8600000000000136	17.725059241488488
2.865000000000009	11.327218015447643
2.8700000000000045	2.294176956208989
2.875	11.100472532123632
2.8800000000000523	10.026068289569173
2.8850000000000477	-13.076633941638114
2.890000000000043	-4.4192257000995765
2.8950000000000387	9.75582449268897
2.900000000000034	-5.272173056100565
2.9050000000000296	-0.39691157603482186
2.910000000000025	-12.910263187894556
2.9150000000000205	-18.357243059491466
2.920000000000016	-4.9676074124323195
2.9250000000000114	12.038433444739871
2.930000000000007	-3.270748515155178
2.9350000000000023	-9.755383721456585
2.9399999999999977	5.107282674151566
2.94500000000005	2.1330064752425355
2.9500000000000455	11.770322559937073
2.955000000000041	13.441923084842552
2.9600000000000364	-7.541599259282459
2.965000000000032	6.227197407593467
2.9700000000000273	2.8705689446252687
2.9750000000000227	0.28200159154245563
2.980000000000018	-1.499288840986001
2.9850000000000136	8.94821172094875
2.990000000000009	14.078683039373917
2.9950000000000045	3.2468678951121834
3.0	9.218282699536738
3.0050000000000523	-0.015745969978411267
3.0100000000000477	3.9597975319648335
3.015000000000043	2.348930192207804
3.0200000000000387	7.822308189992438
3.025000000000034	2.2157904781769986
3.0300000000000296	-15.046759478770207
3.035000000000025	-0.5361582471416302
3.0400000000000205	-3.5944065818641846
3.045000000000016	-19.919385670336222
3.0500000000000114	-15.501185667943812
3.055000000000007	-5.2965904330395706
3.0600000000000023	-0.062196101567621564
3.0649999999999977	13.522085640310559
3.07000000000005	7.716959917548784
3.0750000000000455	-0.4346905805741165
3.080000000000041	-7.0955508380233345
3.0850000000000364	2.5581030961926525
3.090000000000032	-1.8822754792975438
3.0950000000000273	-1.432605452552071
3.1000000000000227	-3.23737241848306
3.105000000000018	14.76996833623965
3.1100000000000136	0.284847225707308
3.115000000000009	1.2319539575068388
3.1200000000000045	4.946022548679547
3.125	-2.3944643599775564
3.1300000000000523	-7.7957406875993325
3.1350000000000477	-15.143920024490846
3.140000000000043	-22.338194893946838
3.1450000000000387	1.3312909284555383
3.150000000000034	-17.311953868738005
3.1550000000000296	2.644088820334132
3.160000000000025	-8.099054384371266
3.1650000000000205	-10.067053285874296
3.170000000000016	-6.211358735120523
3.1750000000000114	-16.649652474318913
3.180000000000007	2.4584229141535014
3.1850000000000023	26.619483296990424
3.1899999999999977	10.191759890733158
3.19500000000005	10.367812530167189
3.2000000000000455	6.141067037410813
3.205000000000041	14.167294316802725
3.2100000000000364	14.039249066305887
3.215000000000032	-19.05495065298629
3.2200000000000273	4.354414328421684
3.2250000000000227	-2.8910105472296213
3.230000000000018	-1.946868343348907
3.2350000000000136	-3.1014148177131675
3.240000000000009	5.753558701277822
3.2450000000000045	5.990283949419867
3.25	-12.855187683948966
3.2550000000000523	-5.992510929195265
3.2600000000000477	-7.635687115420782
3.265000000000043	-2.464865435080136
3.2700000000000387	-5.258018858449379
3.275000000000034	-2.252232676885028
3.2800000000000296	-3.943386269293992
3.285000000000025	-14.386327244223914
3.2900000000000205	9.164439079511958
3.295000000000016	17.507300924654118
3.3000000000000114	5.142011928181122
3.305000000000007	14.87358357382419
3.3100000000000023	3.7879862229853845
3.3149999999999977	5.23294801162862
3.32000000000005	-8.958588705688388
3.3250000000000455	-8.776458181405538
3.330000000000041	-3.277447375600107
3.3350000000000364	0.6105622192907818
3.340000000000032	-5.018191154867557
3.3450000000000273	-8.549913787912116
3.3500000000000227	-4.3643659164905095
3.355000000000018	-0.4918966933352419
3.3600000000000136	10.912009889006258
3.365000000000009	-8.631242742093795
3.3700000000000045	-13.084569397784726
3.375	-9.036533172302894
3.3800000000000523	-6.9937155361949666
3.3850000000000477	-0.2518053911679545
3.390000000000043	-11.376288252937163
3.3950000000000387	-4.749582000051839
3.400000000000034	3.6543808357514815
3.4050000000000296	4.290545137286076
3.410000000000025	-9.647854410447481
3.4150000000000205	-7.830518108329706
3.420000000000016	-4.632649497327495
3.4250000000000114	-9.165883606444408
3.430000000000007	4.509969376934158
3.4350000000000023	8.086490890561162
3.4399999999999977	7.51922016647588
3.44500000000005	0.19326946883490834
3.4500000000000455	2.85376641365804
3.455000000000041	-9.069164565730096
3.4600000000000364	9.569326599247292
3.465000000000032	18.307929013322784
3.4700000000000273	7.492439157651219
3.4750000000000227	-3.9798745171286667
3.480000000000018	-8.2845342706054
3.4850000000000136	3.5831943125813983
3.490000000000009	14.95293682535361
3.4950000000000045	12.646034723757015
3.5	11.585062608385492
3.5050000000000523	0.8747478441413755
3.5100000000000477	15.356720331973026
3.515000000000043	5.166024865205619
3.5200000000000387	11.015227486009145
3.525000000000034	15.241553298410768
3.5300000000000296	7.882259427796467
3.535000000000025	13.443899777512263
3.5400000000000205	7.7313951915340775
3.545000000000016	6.29492391001988
3.5500000000000114	7.995842063647401
3.555000000000007	-4.696783530801172
3.5600000000000023	5.474119555764128
3.5649999999999977	13.042202407016871
3.57000000000005	-3.2971188932652846
3.5750000000000455	4.607507740906821
3.580000000000041	14.010922757851356
3.5850000000000364	8.300866265665553
3.590000000000032	20.62525210984854
3.5950000000000273	16.875828128671046
3.6000000000000227	12.127175010951412
3.605000000000018	8.446192203905596
3.6100000000000136	-5.8092113290258105
3.615000000000009	1.9400972350334331
3.6200000000000045	-5.24908939565594
3.625	-7.303977591934029
3.6300000000000523	4.376382164852289
3.6350000000000477	-0.20995384056844288
3.640000000000043	-11.194482242968988
3.6450000000000387	-0.7940289867514773
3.650000000000034	-11.709780855100583
3.6550000000000296	16.091320250191036
3.660000000000025	0.6789213472524427
3.6650000000000205	9.425755993605529
3.670000000000016	6.3977844228558824
3.6750000000000114	-1.300563405328481
3.680000000000007	-3.826889715771839
3.6850000000000023	10.686239129445937
3.6899999999999977	9.211038528433344
3.69500000000005	3.7428605642259853
3.7000000000000455	10.748895542731644
3.705000000000041	6.640007168693912
3.7100000000000364	14.234420741079965
3.715000000000032	1.1603903387659371
3.7200000000000273	5.616130935932938
3.7250000000000227	15.612097261264708
3.730000000000018	-0.12980667575896376
3.7350000000000136	-1.5544207603016926
3.740000000000009	15.84946575572497
3.7450000000000045	2.9703703530552086
3.75	-5.483443738483056
3.7550000000000523	-5.82920651958739
3.7600000000000477	21.393805852590397
3.765000000000043	24.90610207516543
3.7700000000000387	4.26810134558099
3.775000000000034	2.1359235991848844
3.7800000000000296	-3.7160688516777993
3.785000000000025	14.187868793417607
3.7900000000000205	7.421234341229958
3.795000000000016	-7.212862765483382
3.8000000000000114	-2.0702555081643044
3.805000000000007	-2.67534653723879
3.8100000000000023	-3.955740359622496
3.8149999999999977	1.8838491486489344
3.82000000000005	-20.975583271916072
3.8250000000000455	-17.733225484121185
3.830000000000041	7.906683034254161
3.8350000000000364	2.151504236349407
3.840000000000032	3.186747396308935
3.8450000000000273	-13.065642496707559
3.8500000000000227	-15.711349985200975
3.855000000000018	-9.410564127771915
3.8600000000000136	4.571830360023558
3.865000000000009	10.145756818492632
3.8700000000000045	-9.313211000130952
3.875	4.720313505785039
3.8800000000000523	2.179400257648376
3.8850000000000477	11.149043227788573
3.890000000000043	-2.7642977041148296
3.8950000000000387	1.7999488075939531
3.900000000000034	16.900602738337838
3.9050000000000296	18.73202068952893
3.910000000000025	13.585453116720732
3.9150000000000205	7.1725987524745385
3.920000000000016	-0.6981171992641072
3.9250000000000114	-4.751708664045418
3.930000000000007	8.370282612385173
3.9350000000000023	5.674211402926136
3.9399999999999977	2.6456820948137736
3.94500000000005	-3.523335062131263
3.9500000000000455	0.4004615466893586
3.955000000000041	13.476576559034774
3.9600000000000364	3.90636624941712
3.965000000000032	5.591658904356771
3.9700000000000273	-1.1168316922166488
3.9750000000000227	-5.254187695623614
3.980000000000018	-16.261367074902008
3.9850000000000136	-21.111442395439038
3.990000000000009	-25.345403733832228
3.9950000000000045	10.70333689942575
4.0	-11.3345753613868
4.005000000000052	-2.6565825777690115
4.010000000000048	-4.436569235587809
4.015000000000043	0.9270138602614882
4.020000000000039	-6.541308229000277
4.025000000000034	-2.471093543561249
4.03000000000003	-7.4519214206486835
4.035000000000025	-19.220733553209712
4.0400000000000205	-10.447989934062491
4.045000000000016	-0.36981452365018086
4.050000000000011	-3.107788220416964
4.055000000000007	8.72552142378671
4.060000000000002	7.076862367659939
4.064999999999998	-2.7255533737972697
4.07000000000005	11.546325564915046
4.0750000000000455	-0.5262867195024352
4.080000000000041	-12.505393269598894
4.085000000000036	-9.432863041709194
4.090000000000032	-1.7225250563091543
4.095000000000027	-1.1684604519970083
4.100000000000023	-2.2713923891112238
4.105000000000018	4.9580137285560895
4.110000000000014	4.468662257048325
4.115000000000009	5.738510201702863
4.1200000000000045	-1.77413094139904
4.125	10.350462693343692
4.130000000000052	11.759957062466516
4.135000000000048	8.384387493756574
4.140000000000043	-7.290407507689445
4.145000000000039	3.791565336318555
4.150000000000034	5.965662275234767
4.15500000000003	20.171782037902602
4.160000000000025	-6.747959239192545
4.1650000000000205	3.2052526709728473
4.170000000000016	0.06626579868282634
4.175000000000011	23.328783877975354
4.180000000000007	7.556743405263245
4.185000000000002	1.7929804464438852
4.189999999999998	9.872910405961754
4.19500000000005	15.263734027053294
4.2000000000000455	1.5182924061124052
4.205000000000041	-4.578227685487906
4.210000000000036	-10.06901687116231
4.215000000000032	-1.383325114489327
4.220000000000027	-7.525979863028399
4.225000000000023	-27.788530481916347
4.230000000000018	-15.95572376838459
4.235000000000014	1.4015879940963094
4.240000000000009	-7.76518577613393
4.2450000000000045	-10.931628743369734
4.25	-17.89330736943616
4.255000000000052	-15.010442650948574
4.260000000000048	-19.53339121186697
4.265000000000043	-14.374130564106125
4.270000000000039	-15.455969127775122
4.275000000000034	-11.140393020547144
4.28000000000003	-7.00756966858125
4.285000000000025	-6.750179466531221
4.2900000000000205	-5.495270182211018
4.295000000000016	-0.14024056971724352
4.300000000000011	-10.06672489088259
4.305000000000007	-8.761997381088648
4.310000000000002	-7.779850608912698
4.314999999999998	-10.538459764882521
4.32000000000005	-6.717302145662105
4.3250000000000455	-13.02614319335444
4.330000000000041	-14.092743279135297
4.335000000000036	-7.243571671548329
4.340000000000032	-11.651011243186687
4.345000000000027	-20.31460084266653
4.350000000000023	-15.873842921453711
4.355000000000018	-22.138329846313543
4.360000000000014	-6.760036745453671
4.365000000000009	-16.472052111198032
4.3700000000000045	-27.466732219208943
4.375	-10.639415249975047
4.380000000000052	-8.131948967380435
4.385000000000048	-3.2959548118679898
4.390000000000043	-13.424664049935611
4.395000000000039	-31.379100289364448
4.400000000000034	-10.918069147602028
4.40500000000003	-13.679084937543806
4.410000000000025	-7.579687108117625
4.4150000000000205	-9.935737922220689
4.420000000000016	-3.480090893521304
4.425000000000011	-20.238770000631764
4.430000000000007	-21.691959051583645
4.435000000000002	-27.323878777165223
4.439999999999998	-38.359667062824364
4.44500000000005	-13.745628612828002
4.4500000000000455	10.973390035202808
4.455000000000041	-14.253351199362303
4.460000000000036	-8.413157584400786
4.465000000000032	-11.83660232540353
4.470000000000027	-21.088577808777202
4.475000000000023	-1.484879955317627
4.480000000000018	-7.2697088342776155
4.485000000000014	-14.30111781694165
4.490000000000009	-18.92663101047262
4.4950000000000045	-9.592479595909936
4.5	-16.312533717115194
4.505000000000052	-32.91977335071662
4.510000000000048	-16.518611569287984
4.515000000000043	-0.885286539512755
4.520000000000039	-12.90850161695287
4.525000000000034	-16.35803791752835
4.53000000000003	-2.2644422145527585
4.535000000000025	-10.807945105159268
4.5400000000000205	2.692108207309571
4.545000000000016	-14.210684654347075
4.550000000000011	-21.490348017699986
4.555000000000007	6.592176171636842
4.560000000000002	-0.4255910248998358
4.564999999999998	-9.805555663975849
4.57000000000005	2.8969606461818342
4.5750000000000455	4.479106295840542
4.580000000000041	-0.9131675134437112
4.585000000000036	-0.6995942983248228
4.590000000000032	-18.569857374119632
4.595000000000027	-9.061679259430857
4.600000000000023	-11.21680262756502
4.605000000000018	3.7814725387962116
4.610000000000014	3.86268988131853
4.615000000000009	-1.589494041594251
4.6200000000000045	-6.115337134420743
4.625	-26.588546144513202
4.630000000000052	-7.714154139684223
4.635000000000048	-5.046562283077979
4.640000000000043	-8.706908332315841
4.645000000000039	-4.092563377676926
4.650000000000034	8.736118559913933
4.65500000000003	-3.1365382848001895
4.660000000000025	21.35350359703659
4.6650000000000205	6.902482918354265
4.670000000000016	5.617348755104343
4.675000000000011	15.394749506211118
4.680000000000007	7.172709803707946
4.685000000000002	3.564134036178364
4.689999999999998	-7.9543424853781435
4.69500000000005	19.622963103372882
4.7000000000000455	8.119384579547209
4.705000000000041	2.848181994950444
4.710000000000036	5.727064352203799
4.715000000000032	5.387568253375488
4.720000000000027	16.490596697859125
4.725000000000023	0.5196572129165736
4.730000000000018	-10.924836602666147
4.735000000000014	-12.089700448902457
4.740000000000009	-9.9362023673263
4.7450000000000045	2.402382364187549
4.75	-8.14725485657232
4.755000000000052	-2.004246461274137
4.760000000000048	1.2323661968143411
4.765000000000043	-4.0397506992622585
4.770000000000039	-0.2416793976085094
4.775000000000034	-0.9832192779585442
4.78000000000003	26.79329382322336
4.785000000000025	2.2786885986732175
4.7900000000000205	1.304315758156349
4.795000000000016	7.488408884347316
4.800000000000011	20.495292271653923
4.805000000000007	16.34889053795978
4.810000000000002	8.975607554321982
4.814999999999998	6.351046060606189
4.82000000000005	10.995374972720462
4.8250000000000455	16.905421776659917
4.830000000000041	19.069512941320536
4.835000000000036	14.247156791628717
4.840000000000032	24.320130376526656
4.845000000000027	9.242958301413546
4.850000000000023	7.010858363307826
4.855000000000018	4.873697018149495
4.860000000000014	-4.673291957984985
4.865000000000009	-0.5103067277704247
4.8700000000000045	19.688000970115663
4.875	17.690518293426095
4.880000000000052	-10.038571464331383
4.885000000000048	8.504038584133227
4.890000000000043	1.9885756367890366
4.895000000000039	-8.662253752538733
4.900000000000034	5.679490903475428
4.90500000000003	15.536426879071747
4.910000000000025	0.530746457976459
4.9150000000000205	3.799063491555238
4.920000000000016	1.5997772824543208
4.925000000000011	9.48086645823665
4.930000000000007	16.75252519779238
4.935000000000002	26.819164274462025
4.939999999999998	11.602559485689692
4.94500000000005	9.022637071219124
4.9500000000000455	10.692163353887933
4.955000000000041	17.346458396290295
4.960000000000036	11.399966177320927
4.965000000000032	5.350167901526708
4.970000000000027	-3.878225796671767
4.975000000000023	-10.867020703882293
4.980000000000018	0.4386902407033117
4.985000000000014	2.9032734474986333
4.990000000000009	6.809340470848503
4.9950000000000045	7.364124423528674
5.0	-6.144095327267732
5.005000000000052	13.329005910575367
5.010000000000048	20.164097749141916
5.015000000000043	6.383847106225673
5.020000000000039	-1.7238039597629338
5.025000000000034	-4.389388244521093
5.03000000000003	13.991117722004493
5.035000000000025	15.152805027440017
5.0400000000000205	15.236985798048673
5.045000000000016	6.174926151025478
5.050000000000011	9.137204179778692
5.055000000000007	18.757214522644727
5.060000000000002	14.463265641011589
5.064999999999998	13.222730937056923
5.07000000000005	14.046287253849757
5.0750000000000455	-1.304780146633525
5.080000000000041	-6.87405252723335
5.085000000000036	5.014689468487089
5.090000000000032	3.475613070109676
5.095000000000027	-9.91274877430718
5.100000000000023	3.656921449163029
5.105000000000018	12.071319856610302
5.110000000000014	-4.728528141613762
5.115000000000009	13.198360885919847
5.1200000000000045	19.375989837336885
5.125	5.821886755729806
5.130000000000052	7.516729605775627
5.135000000000048	13.265674495683724
5.140000000000043	2.4826763329105597
5.145000000000039	5.807505634985502
5.150000000000034	19.682112313906284
5.15500000000003	18.950854834183012
5.160000000000025	8.80602607911848
5.1650000000000205	15.20467272544444
5.170000000000016	22.21443005608383
5.175000000000011	25.61687606932092
5.180000000000007	13.022774761031963
5.185000000000002	12.611720820278753
5.189999999999998	33.829405623435
5.19500000000005	24.647319953194476
5.2000000000000455	26.077347282163224
5.205000000000041	11.022272149556866
5.210000000000036	14.235333150883399
5.215000000000032	36.60522741436515
5.220000000000027	31.09140583516987
5.225000000000023	6.782149952759562
5.230000000000018	6.547665944884067
5.235000000000014	16.285306185787793
5.240000000000009	-0.40955672738242205
5.2450000000000045	5.772187629367536
5.25	13.248758623489078
5.255000000000052	23.056932291840436
5.260000000000048	14.912482574407182
5.265000000000043	18.177539453253047
5.270000000000039	20.516739467637024
5.275000000000034	7.857505620188517
5.28000000000003	2.705105820028993
5.285000000000025	11.676536125571484
5.2900000000000205	11.093981188858177
5.295000000000016	5.972783952025805
5.300000000000011	5.670205495205412
5.305000000000007	4.9317323847370895
5.310000000000002	2.6157894199824647
5.314999999999998	9.283325907470802
5.32000000000005	10.759700223418054
5.3250000000000455	5.400845225447461
5.330000000000041	28.567199284513617
5.335000000000036	28.10475357281288
5.340000000000032	26.357024331934667
5.345000000000027	4.054628538890573
5.350000000000023	24.336993394009898
5.355000000000018	26.56873714544626
5.360000000000014	13.162886679476934
5.365000000000009	30.797413089442177
5.3700000000000045	21.772997384523116
5.375	3.9581349196892615
5.380000000000052	4.333139134562547
5.385000000000048	3.7507910426349618
5.390000000000043	4.853921803690011
5.395000000000039	1.3972311157247113
5.400000000000034	8.94862533467517
5.40500000000003	-7.295150308395488
5.410000000000025	15.0546722691053
5.4150000000000205	16.956086374162695
5.420000000000016	11.183899330896192
5.425000000000011	6.587766440196407
5.430000000000007	-2.713725327270483
5.435000000000002	-9.051347633052561
5.439999999999998	2.2917789298630384
5.44500000000005	-6.712373662585213
5.4500000000000455	-10.118746072319894
5.455000000000041	-21.771734283240423
5.460000000000036	4.984765698812735
5.465000000000032	-13.17436786615894
5.470000000000027	-1.4481643721339132
5.475000000000023	-8.831373415517634
5.480000000000018	2.2810385260550063
5.485000000000014	7.563337444020127
5.490000000000009	-7.3663846786889815
5.4950000000000045	-2.2569794077875076
5.5	-2.5511606618122906
5.505000000000052	-1.0791723786244738
5.510000000000048	-2.8555288758264648
5.515000000000043	-2.8977559336933587
5.520000000000039	2.871881323772108
5.525000000000034	1.3766207124444196
5.53000000000003	-19.62324959818764
5.535000000000025	-10.963668446529566
5.5400000000000205	-25.4298007108789
5.545000000000016	0.8116273295248303
5.550000000000011	-15.038625721402077
5.555000000000007	-17.103720557846
5.560000000000002	-19.775856296762253
5.564999999999998	-15.193988587741297
5.57000000000005	-13.992296178877211
5.5750000000000455	-16.484017764855484
5.580000000000041	-7.245043251143766
5.585000000000036	3.4502860256935945
5.590000000000032	13.316504089793694
5.595000000000027	-8.860539837207646
5.600000000000023	-14.549939111089637
5.605000000000018	-10.5170560881621
5.610000000000014	-26.48799461223714
5.615000000000009	-18.444817411210693
5.6200000000000045	-14.622972512405457
5.625	-22.360707874719875
5.630000000000052	6.2252457952996645
5.635000000000048	-0.9785280837235444
5.640000000000043	-2.5146190775835184
5.645000000000039	8.567246011206466
5.650000000000034	-1.0995200477905296
5.65500000000003	-2.848650882754994
5.660000000000025	-7.842009061783023
5.6650000000000205	-8.12123689207305
5.670000000000016	-14.578491021544371
5.675000000000011	1.5793637798848663
5.680000000000007	12.39259740362691
5.685000000000002	-4.88669035051174
5.689999999999998	-1.6797511402124534
5.69500000000005	-7.333090578297445
5.7000000000000455	-3.2303942721377004
5.705000000000041	-9.481559860199193
5.710000000000036	-20.215245196643316
5.715000000000032	3.4836967581910674
5.720000000000027	-14.474810145969352
5.725000000000023	-4.086951233334251
5.730000000000018	-3.8719068447045992
5.735000000000014	-8.993124793483585
5.740000000000009	-2.129829854939337
5.7450000000000045	-4.3343790227160435
5.75	-8.734860716591383
5.755000000000052	-19.579162479098365
5.760000000000048	-1.4027399567344787
5.765000000000043	-3.5255194640269045
5.770000000000039	-10.965190328862219
5.775000000000034	-8.59076836274358
5.78000000000003	-12.380934192351928
5.785000000000025	-20.27158556184067
5.7900000000000205	-8.177967218892285
5.795000000000016	-12.052717923232297
5.800000000000011	18.268471570199875
5.805000000000007	2.4195401611054117
5.810000000000002	2.5784905658951995
5.814999999999998	-9.422569620189664
5.82000000000005	-22.06730618487976
5.8250000000000455	-19.835475297428427
5.830000000000041	-20.465698393634643
5.835000000000036	-18.562021311261418
5.840000000000032	-30.533824215680117
5.845000000000027	-20.762103980487574
5.850000000000023	-13.287069589170052
5.855000000000018	-7.0814241718912125
5.860000000000014	-7.737201012859159
5.865000000000009	-9.92406853915205
5.8700000000000045	9.009052527898074
5.875	3.2908396547922547
5.880000000000052	14.537012009840131
5.885000000000048	5.347215477120101
5.890000000000043	-8.678682426423988
5.895000000000039	-6.726874451248806
5.900000000000034	-6.310179855805969
5.90500000000003	-15.875108781387294
5.910000000000025	-15.150446109818182
5.9150000000000205	10.511812645816322
5.920000000000016	-13.570955229990018
5.925000000000011	-13.081510983386723
5.930000000000007	3.893810893300951
5.935000000000002	12.161564746420419
5.939999999999998	-12.533426630232455
5.94500000000005	-6.586567119089702
5.9500000000000455	-3.662988904256181
5.955000000000041	-28.45960443255461
5.960000000000036	-20.271754728997355
5.965000000000032	-15.944196380154297
5.970000000000027	-19.36166431291998
5.975000000000023	-26.131909953696997
5.980000000000018	-22.47689409124563
5.985000000000014	-17.069114720067358
5.990000000000009	-18.40045162802946
5.9950000000000045	-18.498704271202353
6.0	-16.882518354372163
6.005000000000052	-15.004736045907984
6.010000000000048	12.942310574048097
6.015000000000043	5.603168447617387
6.020000000000039	-0.9449812234483431
6.025000000000034	-3.2923485039688507
6.03000000000003	-8.234281093889198
6.035000000000025	8.20508299656095
6.0400000000000205	0.8245857023493918
6.045000000000016	-18.899938407204623
6.050000000000011	-6.433580490552698
6.055000000000007	-13.385631314815837
6.060000000000002	-10.607093359030074
6.064999999999998	1.8563981367974827
6.07000000000005	4.671921649763432
6.0750000000000455	-3.7585665369891803
6.080000000000041	13.620097994783519
6.085000000000036	-5.862406205873429
6.090000000000032	-12.200856924723706
6.095000000000027	-12.24405474901327
6.100000000000023	3.233846378268526
6.105000000000018	-9.887112855104139
6.110000000000014	13.078672791601841
6.115000000000009	-8.048485850972305
6.1200000000000045	-3.486170009246157
6.125	0.6225186419909945
6.130000000000052	-2.1246662234585605
6.135000000000048	16.98434461285111
6.140000000000043	9.94907341103908
6.145000000000039	-0.39014272060512395
6.150000000000034	-10.228381367535194
6.15500000000003	-13.709109541070958
6.160000000000025	0.8049316231621972
6.1650000000000205	-2.9187750928727816
6.170000000000016	2.4655726405565166
6.175000000000011	0.04009907853358374
6.180000000000007	6.186028393585151
6.185000000000002	-8.126404734725602
6.189999999999998	-0.8224430335743825
6.19500000000005	-2.391170144085355
6.2000000000000455	-9.750188517269093
6.205000000000041	-6.87079519301987
6.210000000000036	-6.871312432065534
6.215000000000032	10.7841424226244
6.220000000000027	-6.257416861663979
6.225000000000023	-3.2325039539017473
6.230000000000018	-4.328938462942171
6.235000000000014	-8.137642460023077
6.240000000000009	-1.8796136100240968
6.2450000000000045	-3.266904531179999
6.25	-8.030770209015913
6.255000000000052	1.2936212008557373
6.260000000000048	5.177077738491613
6.265000000000043	-6.142441842927233
6.270000000000039	5.185935079649826
6.275000000000034	16.719725507048473
6.28000000000003	14.721999771269708
6.285000000000025	6.638189944335043
6.2900000000000205	-11.268905370276258
6.295000000000016	-0.19378462255668763
6.300000000000011	5.74313197372716
6.305000000000007	9.191140373605705
6.310000000000002	-14.2887338251318
6.314999999999998	-9.953792901130909
6.32000000000005	-5.456766238466448
6.3250000000000455	0.14432980313841326
6.330000000000041	-2.7010992584402636
6.335000000000036	10.083872005260382
6.340000000000032	6.848095284196098
6.345000000000027	2.0111161455725135
6.350000000000023	-2.219739779400993
6.355000000000018	-10.59577656566478
6.360000000000014	4.083222633798702
6.365000000000009	-3.4650844947977997
6.3700000000000045	1.8059167023505482
6.375	8.641192478961559
6.380000000000052	-1.9791718753475476
6.385000000000048	-9.847525321940523
6.390000000000043	-1.870919461171665
6.395000000000039	3.000027911287138
6.400000000000034	14.367214819194457
6.40500000000003	19.946199599245258
6.410000000000025	5.561320828200744
6.4150000000000205	0.04948820047439639
6.420000000000016	2.5310135397656506
6.425000000000011	-0.21437304718049985
6.430000000000007	9.29019480476648
6.435000000000002	11.29378574814636
6.439999999999998	2.9139182987181425
6.44500000000005	4.555653015862479
6.4500000000000455	-12.005184129824922
6.455000000000041	12.058716733877656
6.460000000000036	-3.1000804595319096
6.465000000000032	6.611059862434513
6.470000000000027	-0.6812434295843958
6.475000000000023	4.415933750919124
6.480000000000018	2.88879857894658
6.485000000000014	-3.2409999714420437
6.490000000000009	-11.101686079175558
6.4950000000000045	-8.243384843974905
6.5	-1.549476414577886
6.505000000000052	-8.810400794331196
6.510000000000048	-9.830138008480041
6.515000000000043	-23.873378772229366
6.520000000000039	-10.340728866389096
6.525000000000034	-15.417302870838522
6.53000000000003	-16.609502737507317
6.535000000000025	-7.760696905542397
6.5400000000000205	-19.713209413347318
6.545000000000016	-6.954026961146378
6.550000000000011	-25.180045369893154
6.555000000000007	-13.414106257371865
6.560000000000002	-10.951018256760022
6.564999999999998	-6.895039042320385
6.57000000000005	-15.784710332290375
6.5750000000000455	-17.87572497400587
6.580000000000041	-16.13486517772249
6.585000000000036	-6.003847383040203
6.590000000000032	-18.52563981288641
6.595000000000027	-10.6794504788696
6.600000000000023	1.2249119435561024
6.605000000000018	8.741338435226764
6.610000000000014	9.85210011647688
6.615000000000009	10.134181211632825
6.6200000000000045	2.393289932419154
6.625	-1.3265227164281008
6.630000000000052	9.157736611999306
6.635000000000048	9.086309717689835
6.640000000000043	-2.1579312573700613
6.645000000000039	-8.814140383916396
6.650000000000034	-1.4862344122666835
6.65500000000003	-7.666179212941883
6.660000000000025	-11.800493116806864
6.6650000000000205	3.349739949854302
6.670000000000016	0.8614415608626051
6.675000000000011	2.8189987445553775
6.680000000000007	2.40905115446209
6.685000000000002	5.232288058412716
6.689999999999998	-11.296887854139822
6.69500000000005	-15.318957634938783
6.7000000000000455	15.993793431369816
6.705000000000041	5.2980038358250665
6.710000000000036	-2.2113799420269897
6.715000000000032	-1.6738304746249169
6.720000000000027	-9.579942552322475
6.725000000000023	-5.331712115656005
6.730000000000018	16.588101386701084
6.735000000000014	2.1743028818244556
6.740000000000009	-1.467835354240126
6.7450000000000045	-11.666662352690958
6.75	-1.5860212039646038
6.755000000000052	-14.125945536115413
6.760000000000048	-9.391903413132663
6.765000000000043	-12.096386469400318
6.770000000000039	-6.250946037547629
6.775000000000034	-5.738360239924115
6.78000000000003	1.6096379833967107
6.785000000000025	-0.8681141268334649
6.7900000000000205	-8.802090971521976
6.795000000000016	-13.15286204382175
6.800000000000011	-14.019485041254152
6.805000000000007	-7.860516243905309
6.810000000000002	-22.50987943431108
6.814999999999998	-17.007549764204395
6.82000000000005	0.2188355173870171
6.8250000000000455	-24.14473741629874
6.830000000000041	-14.25203542497582
6.835000000000036	-16.08688918336694
6.840000000000032	-14.674780183915509
6.845000000000027	3.4219902930438773
6.850000000000023	-3.0323911651789444
6.855000000000018	5.184509810486754
6.860000000000014	-1.808819773565799
6.865000000000009	-14.982018739965048
6.8700000000000045	-3.103098513346764
6.875	-6.222349450605036
6.880000000000052	6.102308942405418
6.885000000000048	4.288138376936948
6.890000000000043	-7.381253916534035
6.895000000000039	-9.739989363392462
6.900000000000034	-13.732661988470918
6.90500000000003	-7.74850304868547
6.910000000000025	-20.68103004754257
6.9150000000000205	-6.35985330142287
6.920000000000016	-15.297125996237485
6.925000000000011	-6.902290628226099
6.930000000000007	-19.941461007586522
6.935000000000002	-21.463764515955795
6.939999999999998	-13.109141617132867
6.94500000000005	-4.971683601769624
6.9500000000000455	-7.212702861913511
6.955000000000041	-6.35627362224857
6.960000000000036	0.42362206677354663
6.965000000000032	2.4493928249615826
6.970000000000027	-0.0614698888360774
6.975000000000023	-4.458379143241203
6.980000000000018	-8.973678146425875
6.985000000000014	-1.9123334523947617
6.990000000000009	-3.288821677255198
6.9950000000000045	-14.0575385638165
7.0	-1.5909271069573199
7.005000000000052	-4.242082143624073
7.010000000000048	-6.408435829567189
7.015000000000043	-2.867773725991661
7.020000000000039	-0.055230165513147966
7.025000000000034	4.806292216196213
7.03000000000003	12.05636442072985
7.035000000000025	9.168026999199244
7.0400000000000205	-10.212551116549887
7.045000000000016	-18.023153737410812
7.050000000000011	-6.497156010190311
7.055000000000007	-2.138717245165876
7.060000000000002	-17.78786344483263
7.064999999999998	-7.236036117457776
7.07000000000005	11.19083659414972
7.0750000000000455	-15.98019861112648
7.080000000000041	-2.0881249493488396
7.085000000000036	-6.449241356247361
7.090000000000032	-9.155067740514493
7.095000000000027	4.246760942209603
7.100000000000023	0.3662108349744368
7.105000000000018	-2.5633639775979926
7.110000000000014	9.075984456687582
7.115000000000009	2.258071968230605
7.1200000000000045	3.742097908497732
7.125	3.3302933397514627
7.130000000000052	-3.3487416440755737
7.135000000000048	-4.812545984436327
7.140000000000043	-16.77721533230494
7.145000000000039	-2.415926504114388
7.150000000000034	-7.993395437809862
7.15500000000003	3.8592560258908275
7.160000000000025	2.516216176222404
7.1650000000000205	-3.946040893800319
7.170000000000016	14.312812840353967
7.175000000000011	7.935452489126363
7.180000000000007	0.25302045058810924
7.185000000000002	-13.275941353316366
7.189999999999998	-13.656037542615808
7.19500000000005	-14.208774602531419
7.2000000000000455	-6.178320147002789
7.205000000000041	0.024368691263394023
7.210000000000036	-8.639553601288194
7.215000000000032	-6.6888133885459125
7.220000000000027	-11.987415777302651
7.225000000000023	-23.83319086181028
7.230000000000018	-21.47862854708433
7.235000000000014	-25.857910022524397
7.240000000000009	-12.214011689269997
7.2450000000000045	-3.5816227392935374
7.25	1.5497966398922658
7.255000000000052	7.4932764516298365
7.260000000000048	3.3883717242246734
7.265000000000043	0.3806326459019082
7.270000000000039	-3.1712117451258584
7.275000000000034	-6.158031927668648
7.28000000000003	-11.230608393723081
7.285000000000025	-11.378861080695042
7.2900000000000205	-30.75607921661826
7.295000000000016	-8.910494189121348
7.300000000000011	-0.022559513535866493
7.305000000000007	-0.07657933734509026
7.310000000000002	9.09759169844628
7.314999999999998	1.3015629873854588
7.32000000000005	5.293174036876114
7.3250000000000455	-7.397956565443464
7.330000000000041	-4.82840644072058
7.335000000000036	22.106492588433838
7.340000000000032	21.9085517095686
7.345000000000027	9.817539355303877
7.350000000000023	6.159721178921081
7.355000000000018	5.070740727275918
7.360000000000014	9.668954237697065
7.365000000000009	7.527893840126976
7.3700000000000045	-2.9707286315548314
7.375	-5.046470550461036
7.380000000000052	7.096254565567174
7.385000000000048	2.834354029464145
7.390000000000043	-3.6275702177906606
7.395000000000039	-9.262695022182912
7.400000000000034	10.56377259010148
7.40500000000003	-10.983618309132847
7.410000000000025	-0.25496496877295893
7.4150000000000205	-8.388071623463812
7.420000000000016	6.585670473420719
7.425000000000011	0.639592496811277
7.430000000000007	15.878499407492908
7.435000000000002	7.4168245819302845
7.439999999999998	4.35024642146028
7.44500000000005	-12.746629358629074
7.4500000000000455	8.727727218854628
7.455000000000041	0.4683440345083855
7.460000000000036	-8.13522346596602
7.465000000000032	0.8420051199818794
7.470000000000027	6.302643176886719
7.475000000000023	0.07382658797769447
7.480000000000018	-1.424945543622481
7.485000000000014	-7.465012728405606
7.490000000000009	4.247171247676323
7.4950000000000045	-12.312243504862275
7.5	-14.383194978357638
7.505000000000052	-19.481833424832455
7.510000000000048	-5.700678914826076
7.515000000000043	-5.910645499094127
7.520000000000039	-10.491533806523291
7.525000000000034	-9.683647733185607
7.53000000000003	-17.97517183960838
7.535000000000025	-22.977787976156065
7.5400000000000205	-19.273223916961676
7.545000000000016	-25.824071137695757
7.550000000000011	-24.96148736171782
7.555000000000007	-17.43471886518268
7.560000000000002	-19.07038666024172
7.564999999999998	-9.628042294480148
7.57000000000005	-22.86306460203104
7.5750000000000455	-8.263989325628458
7.580000000000041	-2.477204932318462
7.585000000000036	12.857291135532487
7.590000000000032	10.375795752070518
7.595000000000027	-3.4652864785932938
7.600000000000023	1.4597718782657734
7.605000000000018	-11.193311806712174
7.610000000000014	-8.566083839127188
7.615000000000009	-6.861806093115345
7.6200000000000045	-3.6074891730077256
7.625	-6.537915659431836
7.630000000000052	-4.942983322946014
7.635000000000048	-13.213168674587143
7.640000000000043	-17.75496222855583
7.645000000000039	-18.236979498440256
7.650000000000034	-2.9894424834633018
7.65500000000003	-4.708572850863509
7.660000000000025	-17.157282383989973
7.6650000000000205	-10.648362862419262
7.670000000000016	-6.949204348010722
7.675000000000011	1.3770879790165278
7.680000000000007	14.990087550210912
7.685000000000002	5.3655214543042336
7.689999999999998	1.4289653486245886
7.69500000000005	-0.6693571964589473
7.7000000000000455	-1.005895210219296
7.705000000000041	12.000081283950465
7.710000000000036	-9.657151272983178
7.715000000000032	-20.904444382677696
7.720000000000027	-2.120942499015713
7.725000000000023	3.624073194141454
7.730000000000018	-6.125861989657941
7.735000000000014	-13.261492815680647
7.740000000000009	-10.821548447458047
7.7450000000000045	-0.0686039427512961
7.75	-9.433095725299458
7.755000000000052	2.1316534041942674
7.760000000000048	-3.904214339774283
7.765000000000043	-5.286254774917007
7.770000000000039	-6.352664379431178
7.775000000000034	12.977833836736107
7.78000000000003	-5.612351585290314
7.785000000000025	-5.219580026365582
7.7900000000000205	3.241733622117969
7.795000000000016	14.758942423559436
7.800000000000011	2.2375262229372175
7.805000000000007	11.937556532050449
7.810000000000002	20.124888511986892
7.814999999999998	5.281454506992761
7.82000000000005	-6.922752916718377
7.8250000000000455	-9.753267013028793
7.830000000000041	-16.986108925951235
7.835000000000036	-4.9764969151716905
7.840000000000032	-4.328412762541321
7.845000000000027	-9.478444167329556
7.850000000000023	-6.7568844116657605
7.855000000000018	-6.849362038517627
7.860000000000014	-2.4372725996332663
7.865000000000009	-2.387183563670701
7.8700000000000045	-14.962148472279104
7.875	-7.866730287436749
7.880000000000052	-30.60908455386341
7.885000000000048	-2.0469977220945093
7.890000000000043	-17.86349819178898
7.895000000000039	4.006662718427613
7.900000000000034	9.118106297122184
7.90500000000003	8.812382413289518
7.910000000000025	-4.978307578917816
7.9150000000000205	-1.021416090829907
7.920000000000016	3.412380481001227
7.925000000000011	9.320296356420979
7.930000000000007	-8.12927772906189
7.935000000000002	-9.421043646765874
7.939999999999998	0.8321578475250742
7.94500000000005	-3.6968469515785873
7.9500000000000455	-8.419161121466894
7.955000000000041	-15.994538075969947
7.960000000000036	-1.8609084091803685
7.965000000000032	-19.11569005931608
7.970000000000027	8.248118393985509
7.975000000000023	-6.624262310982074
7.980000000000018	11.529942523621216
7.985000000000014	-4.066205736305163
7.990000000000009	-20.657033790881016
7.9950000000000045	20.749212437516288
8.0	10.391108980687859
8.005000000000052	14.027417561603292
8.010000000000048	18.971706705010085
8.015000000000043	18.774984615392118
8.020000000000039	32.67948458979649
8.025000000000034	0.7440396839793237
8.03000000000003	-3.4479523609481095
8.035000000000025	8.338039436354999
8.04000000000002	3.4390718255400734
8.045000000000016	-6.38115287672128
8.050000000000011	2.735922902679828
8.055000000000007	20.975644360281166
8.060000000000002	-1.7561630336382728
8.064999999999998	12.594255338741178
8.07000000000005	-0.20558714380077123
8.075000000000045	5.761271135986741
8.080000000000041	17.725896632792526
8.085000000000036	14.187855011617431
8.090000000000032	15.62972548793565
8.095000000000027	-12.08283424241802
8.100000000000023	-9.530221019098425
8.105000000000018	9.734161716193652
8.110000000000014	12.295303002862925
8.115000000000009	15.277544933616905
8.120000000000005	-3.550519883730452
8.125	5.395145083332062
8.130000000000052	2.0857709051129163
8.135000000000048	-12.179826739981399
8.140000000000043	5.034846319126486
8.145000000000039	3.821436731460454
8.150000000000034	-0.15366485836386712
8.15500000000003	-1.2634458831255637
8.160000000000025	-0.4266135263776194
8.16500000000002	-1.7417571725837497
8.170000000000016	5.682359654618789
8.175000000000011	7.976537472296066
8.180000000000007	0.6983636664034235
8.185000000000002	1.898983786780708
8.189999999999998	-16.079679813542533
8.19500000000005	-13.890974638809348
8.200000000000045	-0.9429140689216089
8.205000000000041	-4.967238863776276
8.210000000000036	-16.82464862802281
8.215000000000032	-21.099886114932808
8.220000000000027	-24.372169334796684
8.225000000000023	-14.206065709314883
8.230000000000018	-19.868054335973994
8.235000000000014	-1.74990787135525
8.240000000000009	-6.733313244339876
8.245000000000005	-18.45135186214068
8.25	-17.627573345319234
8.255000000000052	-8.921749119775862
8.260000000000048	-3.957154955463863
8.265000000000043	-5.846073845583444
8.270000000000039	-2.9240055127726103
8.275000000000034	-1.101224943723555
8.28000000000003	3.602381145035727
8.285000000000025	-17.148460973425326
8.29000000000002	-23.890043688672254
8.295000000000016	-15.427702737531723
8.300000000000011	-8.95748161018918
8.305000000000007	-7.694685902039814
8.310000000000002	-11.337122630151997
8.314999999999998	9.455896559782223
8.32000000000005	11.261529159250529
8.325000000000045	7.369247024551906
8.330000000000041	-9.572997851265756
8.335000000000036	-9.295324007390699
8.340000000000032	-4.549241498004128
8.345000000000027	1.0394852357365965
8.350000000000023	2.773479751468032
8.355000000000018	9.411223557278282
8.360000000000014	9.356299251188148
8.365000000000009	-4.510166545908761
8.370000000000005	-11.14167179905589
8.375	-4.889243509204715
8.380000000000052	-5.820841415578449
8.385000000000048	-17.37028675078823
8.390000000000043	1.3872612577252996
8.395000000000039	-2.3902867920263544
8.400000000000034	-7.37059839657666
8.40500000000003	0.23060551596765008
8.410000000000025	-17.041151793707417
8.41500000000002	6.532586647856936
8.420000000000016	-32.60088056822833
8.425000000000011	-12.72533746498361
8.430000000000007	6.9267901912863366
8.435000000000002	-9.670701578184588
8.439999999999998	7.042788967118292
8.44500000000005	-3.2017801891535913
8.450000000000045	1.1848899764127143
8.455000000000041	-7.134373079867647
8.460000000000036	-2.3697496826005633
8.465000000000032	-7.619227770372939
8.470000000000027	-4.210850171001036
8.475000000000023	10.117498640056999
8.480000000000018	5.282837759611247
8.485000000000014	-29.476249856361
8.490000000000009	-0.04845011037900936
8.495000000000005	-5.180078075280436
8.5	-2.5779599529680786
8.505000000000052	7.676267159852457
8.510000000000048	-5.006384761226084
8.515000000000043	9.703359524765435
8.520000000000039	0.27219835689346716
8.525000000000034	-19.145284177563365
8.53000000000003	3.265820932952911
8.535000000000025	-4.6181068307384034
8.54000000000002	-4.7992476171582865
8.545000000000016	-17.916891677692558
8.550000000000011	-8.55572598071848
8.555000000000007	-4.502080033561294
8.560000000000002	-3.5205931350599955
8.564999999999998	6.58166392927537
8.57000000000005	5.83838378289482
8.575000000000045	-10.115033960648294
8.580000000000041	-3.580700972818611
8.585000000000036	0.5380975507599617
8.590000000000032	-6.478295407375244
8.595000000000027	-13.43691274705726
8.600000000000023	1.1016041170709838
8.605000000000018	-12.046327834459895
8.610000000000014	-0.33935459603888773
8.615000000000009	4.7019645308389615
8.620000000000005	-8.96338939036254
8.625	-15.473804723828119
8.630000000000052	-13.337233547456558
8.635000000000048	-16.5152588428185
8.640000000000043	-24.416435683976275
8.645000000000039	-8.618000663027786
8.650000000000034	2.313090342777685
8.65500000000003	-11.152253441176269
8.660000000000025	-11.663698788579488
8.66500000000002	-4.9135298015516495
8.670000000000016	-22.706031177526437
8.675000000000011	-16.531608253891104
8.680000000000007	-19.419195723492958
8.685000000000002	-20.501081199696877
8.689999999999998	-23.975799090811478
8.69500000000005	-5.223247053524673
8.700000000000045	-9.891262604367375
8.705000000000041	18.125672643477376
8.710000000000036	-9.47105738260881
8.715000000000032	-6.438577952635054
8.720000000000027	-0.6911181069615998
8.725000000000023	0.5095799422877949
8.730000000000018	-3.743369786009125
8.735000000000014	-8.872209393621652
8.740000000000009	-5.202592870043489
8.745000000000005	6.382482836628178
8.75	-3.91049957351294
8.755000000000052	-17.79652409598354
8.760000000000048	-18.1829626895795
8.765000000000043	-5.1697168000274
8.770000000000039	2.558419301344802
8.775000000000034	8.890845931079896
8.78000000000003	15.807417410768746
8.785000000000025	4.509917114508341
8.79000000000002	4.801650752548135
8.795000000000016	11.21075545827552
8.800000000000011	9.501686918095325
8.805000000000007	5.971292794381807
8.810000000000002	18.51734095069447
8.814999999999998	4.74942207347069
8.82000000000005	2.607290337406811
8.825000000000045	11.980851308080705
8.830000000000041	3.8321544597226076
8.835000000000036	-1.3555245557932674
8.840000000000032	-1.16528156921032
8.845000000000027	13.477016268267482
8.850000000000023	10.958899659123816
8.855000000000018	16.531367833957926
8.860000000000014	2.325125935677106
8.865000000000009	4.173327288756864
8.870000000000005	-21.65745652123858
8.875	-15.281662216770549
8.880000000000052	5.044846630401898
8.885000000000048	0.3123371775030632
8.890000000000043	-2.423012552688855
8.895000000000039	0.22207851474958318
8.900000000000034	-2.969612089675537
8.90500000000003	-12.514366938279093
8.910000000000025	5.796257146201363
8.91500000000002	3.0990106930633887
8.920000000000016	7.593433981141857
8.925000000000011	2.3578485025044085
8.930000000000007	9.662363067412656
8.935000000000002	3.642284224354921
8.939999999999998	4.246108503235638
8.94500000000005	-7.241513638197874
8.950000000000045	-12.090493226037227
8.955000000000041	-23.11596993345417
8.960000000000036	-5.8174567263672206
8.965000000000032	-2.5663219852367067
8.970000000000027	-11.182239481520867
8.975000000000023	-6.756271857111517
8.980000000000018	-15.955720731593066
8.985000000000014	-10.628677024958613
8.990000000000009	-3.6775111838467494
8.995000000000005	-17.045232923626827
9.0	-13.428576358096807
9.005000000000052	-18.94617633108234
9.010000000000048	-15.097728510690835
9.015000000000043	-12.927183166577358
9.020000000000039	-14.95194653670452
9.025000000000034	-24.06716434894638
9.03000000000003	-23.153716701227943
9.035000000000025	-13.372680810540018
9.04000000000002	-24.348495660098596
9.045000000000016	-10.239301355670149
9.050000000000011	-22.945710877824812
9.055000000000007	-15.943397002769009
9.060000000000002	-17.167393027834258
9.064999999999998	-20.368235053374026
9.07000000000005	-4.033515638635795
9.075000000000045	-5.494558329378981
9.080000000000041	-22.20155840324221
9.085000000000036	-5.428470788863486
9.090000000000032	-31.02913682382913
9.095000000000027	-21.394985898890557
9.100000000000023	-27.155546817530443
9.105000000000018	-27.201369035385767
9.110000000000014	-27.079638965295455
9.115000000000009	-15.702602045528337
9.120000000000005	-12.426530755375147
9.125	-5.283975600578149
9.130000000000052	-5.04432794386909
9.135000000000048	-4.300293735897553
9.140000000000043	-18.492366312550974
9.145000000000039	-19.225107816881486
9.150000000000034	-11.002251587830301
9.15500000000003	-13.01505021434687
9.160000000000025	-17.268508027743877
9.16500000000002	-6.99522263752632
9.170000000000016	-11.661442197191377
9.175000000000011	-2.3858110635854857
9.180000000000007	-21.974793296954275
9.185000000000002	-19.940097074536148
9.189999999999998	-16.414300181108363
9.19500000000005	-11.310270478095005
9.200000000000045	-14.04202749344
9.205000000000041	3.7452563561076864
9.210000000000036	20.909213045070917
9.215000000000032	3.2801917102760143
9.220000000000027	-22.140624433861156
9.225000000000023	-2.7432678684431617
9.230000000000018	-5.924399341640946
9.235000000000014	6.1875883038619435
9.240000000000009	2.1092474505341983
9.245000000000005	9.530930943830601
9.25	-5.472387120613008
9.255000000000052	-6.165272972701728
9.260000000000048	-5.379649420242687
9.265000000000043	-17.449941319074124
9.270000000000039	-7.4579713907988445
9.275000000000034	-1.2797269006377041
9.28000000000003	2.8970845244295576
9.285000000000025	-3.2088206084462234
9.29000000000002	1.9645815281679386
9.295000000000016	-1.8302166226310976
9.300000000000011	-2.4114905488506633
9.305000000000007	-10.668279693066973
9.310000000000002	-12.206386420936123
9.314999999999998	-16.131793289687735
9.32000000000005	2.942537883755764
9.325000000000045	-5.452809866739947
9.330000000000041	-8.825431931810147
9.335000000000036	-19.102295739543152
9.340000000000032	-35.224090751543045
9.345000000000027	-14.873613316077249
9.350000000000023	-9.87686014882965
9.355000000000018	-5.958469098423184
9.360000000000014	13.128011258177384
9.365000000000009	-17.103665365440246
9.370000000000005	2.6736961885791914
9.375	5.385480352656747
9.380000000000052	2.1142932610067704
9.385000000000048	-18.17436087160811
9.390000000000043	-4.165372005867196
9.395000000000039	-2.7577539503453443
9.400000000000034	-18.40976168853087
9.40500000000003	-16.8705156456747
9.410000000000025	-7.28747765452749
9.41500000000002	8.152988693218779
9.420000000000016	-10.899521052550828
9.425000000000011	-11.037155906039889
9.430000000000007	4.663228507931011
9.435000000000002	-3.327561625749304
9.439999999999998	-7.316861549901926
9.44500000000005	-0.2530529527746981
9.450000000000045	-7.071780599981736
9.455000000000041	6.594891588266629
9.460000000000036	-2.5686949566584807
9.465000000000032	-1.1653763383750766
9.470000000000027	-7.67032553489953
9.475000000000023	17.646279196899783
9.480000000000018	12.50371771394384
9.485000000000014	9.09156859747481
9.490000000000009	15.284983028172462
9.495000000000005	7.5538855347618705
9.5	1.8029933509438647
9.505000000000052	-6.514425594325837
9.510000000000048	-14.012870860051489
9.515000000000043	-3.0280795838554813
9.520000000000039	-18.27993450357883
9.525000000000034	-15.933840858599286
9.53000000000003	-6.8809810449971325
9.535000000000025	-22.383018695123926
9.54000000000002	-5.921506734889529
9.545000000000016	-20.43186243569176
9.550000000000011	-7.455873041186331
9.555000000000007	4.68618521610165
9.560000000000002	-1.9908647453841386
9.564999999999998	-15.676852841137022
9.57000000000005	0.8854073666084225
9.575000000000045	-8.828782521181715
9.580000000000041	-3.482414410373689
9.585000000000036	-4.710036799379879
9.590000000000032	-10.357185971845952
9.595000000000027	-18.331347795169478
9.600000000000023	2.9559745434298157
9.605000000000018	2.179211336466709
9.610000000000014	-5.239366648225347
9.615000000000009	-10.535106922192252
9.620000000000005	4.313081783259133
9.625	-7.386107242452798
9.630000000000052	-11.419054662440336
9.635000000000048	-19.600804707426345
9.640000000000043	8.190708463351076
9.645000000000039	9.879677307277433
9.650000000000034	-3.6697751304622077
9.65500000000003	-4.257698525463278
9.660000000000025	-0.12449342402610242
9.66500000000002	2.8037189057202414
9.670000000000016	0.14268829273452563
9.675000000000011	29.262856856932604
9.680000000000007	0.9172542813652989
9.685000000000002	17.234120560159486
9.689999999999998	-7.528399834752748
9.69500000000005	7.128681262834853
9.700000000000045	-9.03741456442837
9.705000000000041	3.4890419776520853
9.710000000000036	-1.1799360915969859
9.715000000000032	-8.948562317072167
9.720000000000027	-7.628581545716713
9.725000000000023	1.303841967711321
9.730000000000018	2.5504251054744396
9.735000000000014	2.994890986022782
9.740000000000009	16.45557334902404
9.745000000000005	-7.1535504798590965
9.75	5.728404458710572
9.755000000000052	12.172891321423794
9.760000000000048	9.789761136472624
9.765000000000043	-0.5553769591877451
9.770000000000039	9.432498826525725
9.775000000000034	8.117325796683863
9.78000000000003	4.119328709209352
9.785000000000025	1.0712033634554814
9.79000000000002	11.383048184656877
9.795000000000016	6.965214755062834
9.800000000000011	15.958489174555227
9.805000000000007	7.914243514669258
9.810000000000002	3.8615163530510594
9.814999999999998	15.318756828547922
9.82000000000005	24.014611386736412
9.825000000000045	14.71681357245883
9.830000000000041	15.558730927684504
9.835000000000036	20.47207526007672
9.840000000000032	-5.260682895098261
9.845000000000027	9.200506000649318
9.850000000000023	0.4294945502551965
9.855000000000018	5.643531658040367
9.860000000000014	-5.894540976297482
9.865000000000009	-13.892752234182382
9.870000000000005	-8.940454729617821
9.875	-2.969433927486982
9.880000000000052	2.2195039511599384
9.885000000000048	-15.982876363216034
9.890000000000043	-0.8727615657071288
9.895000000000039	-12.09307441759226
9.900000000000034	8.150475326010541
9.90500000000003	7.003363601566931
9.910000000000025	10.63710713730034
9.91500000000002	-14.960368766458032
9.920000000000016	-5.654241971459131
9.925000000000011	-2.3586602967964376
9.930000000000007	-11.022600372884648
9.935000000000002	21.414953377610917
9.939999999999998	12.811896260529448
9.94500000000005	10.10305867902515
9.950000000000045	11.07230838936151
9.955000000000041	-6.5944534070561796
9.960000000000036	2.6654850977685336
9.965000000000032	-8.55432874507237
9.970000000000027	-6.3367025976359095
9.975000000000023	15.999833448840459
9.980000000000018	8.839990113007604
9.985000000000014	0.5873576083013035
9.990000000000009	11.924544816850412
[truncated: 1 more rows]
