# Supplementary material for: Spinon mediation of witness spin dynamics in herbertsmithite
Source: Nat Phys. 2026 Jun 10;22(7):1071–8. doi: 10.1038/s41567-026-03303-6 (PMC13423850; doi:10.1038/s41567-026-03303-6)
Supplement: Supplementary file 2 — Statistical source data. [file 41567_2026_3303_MOESM2_ESM.zip › Fig2a_260mK_boxcar_average.csv]

Time (s)	Flux box-car average (mPhi_0)
0.024974999999983538	-15.765164777929622
0.07497500000005175	-8.057229854445625
0.12497500000006312	-5.719522213396169
0.1749749999999608	1.1168368875256385
0.22497499999997217	7.132079168868007
0.27497499999998354	5.2799727677895865
0.32497500000005175	6.832580860168818
0.3749750000000631	2.140822500212172
0.4249749999999608	0.43187167105549484
0.47497499999997217	4.489413569930894
0.5249749999999835	-10.084914694204166
0.5749750000000518	1.2073964711000436
0.6249750000000631	-3.9424985409787183
0.6749749999999608	-5.759985544250328
0.7249749999999722	-7.931895232974639
0.7749749999999835	-3.029365427262193
0.8249750000000518	-11.492915867773496
0.8749750000000631	-9.57526103048671
0.9249749999999608	-15.330724032382063
0.9749749999999722	-5.9401441030372535
1.0249749999999835	-22.075769350651314
1.0749750000000518	-17.525319956680235
1.1249750000000631	-13.578293310502023
1.1749749999999608	-7.189849686120913
1.2249749999999722	-11.20532759037482
1.2749749999999835	-2.8224202412575665
1.3249750000000518	2.464600253099487
1.3749750000000631	-7.930293334269015
1.4249749999999608	-16.55165322790488
1.4749749999999722	-9.344394756451027
1.5249749999999835	-16.39304680002097
1.5749750000000518	-3.656809217059587
1.6249750000000631	-2.062387792032449
1.6749749999999608	3.0814936943458195
1.7249749999999722	-7.144468967794826
1.7749749999999835	-7.930627974695004
1.8249750000000518	-12.424043242835328
1.8749750000000631	-7.8485320328354735
1.9249749999999608	7.874121940975833
1.9749749999999722	7.627225288442883
2.0249749999999835	6.594535881174733
2.0749750000000518	10.4067579876851
2.124975000000063	13.453011091413545
2.174974999999961	9.604554692966449
2.224974999999972	4.580074676325555
2.2749749999999835	5.436346733645937
2.3249750000000518	0.029521596729283728
2.374975000000063	-2.5885550055341806
2.424974999999961	1.870196841198895
2.474974999999972	4.219626813571203
2.5249749999999835	-2.012376625663025
2.5749750000000518	0.41160714162827494
2.624975000000063	-0.7447937418198419
2.674974999999961	1.3833949429465766
2.724974999999972	9.300073927592242
2.7749749999999835	9.648066949308532
2.8249750000000518	10.267881363739932
2.874975000000063	7.538730704298934
2.924974999999961	-2.912830839502921
2.974974999999972	5.23830298999884
3.0249749999999835	-2.730625613840356
3.0749750000000518	-0.14861623226206633
3.124975000000063	-3.3218038412681925
3.174974999999961	0.625770694167167
3.224974999999972	1.2774170972208165
3.2749749999999835	-1.9835425616603488
3.3249750000000518	-0.8827162936424655
3.374975000000063	-4.46192693662779
3.424974999999961	-0.2543855831598256
3.474974999999972	5.261237749535168
3.5249749999999835	9.230017256084073
3.5749750000000518	8.365759099561663
3.624975000000063	-1.583084417874752
3.674974999999961	5.237700862010087
3.724974999999972	6.2751420272721585
3.7749749999999835	5.287599241365234
3.8249750000000518	-5.266236246049526
3.874975000000063	1.4189466747176644
3.924974999999961	5.437758391104964
3.974974999999972	-3.6923997568274842
4.0249749999999835	-6.155107850069414
4.074975000000052	-0.4494169423659859
4.124975000000063	4.1722381851819215
4.174974999999961	8.159925231364703
4.224974999999972	-9.381861065512066
4.2749749999999835	-10.811477574388036
4.324975000000052	-11.365784307845974
4.374975000000063	-15.459495616917785
4.424974999999961	-15.49380765696797
4.474974999999972	-10.823040614760949
4.5249749999999835	-12.729897243395174
4.574975000000052	-3.935204776019066
4.624975000000063	-5.327882860709137
4.674974999999961	7.8526652259186305
4.724974999999972	-0.048551580897943314
4.7749749999999835	3.5527295495044267
4.824975000000052	14.017628367197656
4.874975000000063	3.4290774721971085
4.924974999999961	10.532273856837357
4.974974999999972	3.952362479650668
5.0249749999999835	8.440190814577026
5.074975000000052	5.624215631572906
5.124975000000063	8.795842085629186
5.174974999999961	19.850253394009332
5.224974999999972	14.698334316948447
5.2749749999999835	12.654209492705565
5.324975000000052	13.196079458065892
5.374975000000063	13.09257345077025
5.424974999999961	2.5946836705822456
5.474974999999972	-4.851251480979468
5.5249749999999835	-6.345076166394923
5.574975000000052	-9.970527053661636
5.624975000000063	-8.771436884376975
5.674974999999961	-3.7040641423357927
5.724974999999972	-6.72416219323077
5.7749749999999835	-9.54029412786334
5.824975000000052	-13.286015993611562
5.874975000000063	-1.7903978601120847
5.924974999999961	-5.2498455100976775
5.974974999999972	-19.844922219617853
6.0249749999999835	-3.159472013147698
6.074975000000052	-3.912023595019059
6.124975000000063	1.38665535094098
6.174974999999961	-3.0609509681328095
6.224974999999972	-3.810636851165861
6.2749749999999835	3.0340479203586357
6.324975000000052	0.014342849219841412
6.374975000000063	-0.7348025396358576
6.424974999999961	5.775189181416751
6.474974999999972	-0.5319040165836881
6.5249749999999835	-13.240453356295877
6.574975000000052	-12.930788168839698
6.624975000000063	3.694031395303269
6.674974999999961	-2.4761176738158888
6.724974999999972	-0.0035530592954591267
6.7749749999999835	-7.725233369108114
6.824975000000052	-12.065765662102509
6.874975000000063	-3.7247734439900686
6.924974999999961	-12.495793500029833
6.974974999999972	-4.211608646445177
7.0249749999999835	-2.004071182377735
7.074975000000052	-4.682560245883915
7.124975000000063	-1.5420913701004533
7.174974999999961	-2.512793488662549
7.224974999999972	-11.634464279229952
7.2749749999999835	-5.741784468169275
7.324975000000052	5.981518893238377
7.374975000000063	1.9837554445004224
7.424974999999961	0.8872813490469252
7.474974999999972	-1.863954990093742
7.5249749999999835	-15.803369840021082
7.574975000000052	-6.977779382786901
7.624975000000063	-9.37503220571735
7.674974999999961	-1.9009029850466472
7.724974999999972	-5.147708497078116
7.7749749999999835	0.4706618908168005
7.824975000000052	-1.8752468852583577
7.874975000000063	-7.803493140423189
7.924974999999961	-0.3337818089544537
7.974974999999972	-2.7584018036510756
8.024974999999984	8.920673999749706
8.074975000000052	7.025875837837141
8.124975000000063	3.516790999695475
8.17497499999996	-1.8273524605071676
8.224974999999972	-13.69148487891696
8.274974999999984	-8.971010055483895
8.324975000000052	-1.5518712618520838
8.374975000000063	-2.992622702615794
8.42497499999996	-5.55402846182963
8.474974999999972	-4.3928397582688845
8.524974999999984	-3.566965724262794
8.574975000000052	-3.1440181328011727
8.624975000000063	-9.314322857831774
8.67497499999996	-14.09084639447367
8.724974999999972	-1.2782828544591285
8.774974999999984	0.8213801556285305
8.824975000000052	6.7768700207093335
8.874975000000063	-0.45228419512574625
8.92497499999996	0.7686204720633438
8.974974999999972	-11.06664754056813
9.024974999999984	-17.402506818470684
9.074975000000052	-16.748313002679243
9.124975000000063	-15.541217857701715
9.17497499999996	-13.289559846082405
9.224974999999972	0.774320458740307
9.274974999999984	-4.3516027323383355
9.324975000000052	-12.509746843144594
9.374975000000063	-4.071422526845944
9.42497499999996	-5.757583797375775
9.474974999999972	5.624849642760381
9.524974999999984	-11.865739336948188
9.574975000000052	-6.013609348260626
9.624975000000063	-2.9286212749353386
9.67497499999996	4.232488564486765
9.724974999999972	-0.3115887997872431
9.774974999999984	7.378588314483035
9.824975000000052	11.617515548442354
9.874975000000063	-5.1245783000843135
9.92497499999996	4.062647060805295
9.974974999999972	2.5350133123034735
