# Supplementary material for: Spinon mediation of witness spin dynamics in herbertsmithite
Source: Nat Phys. 2026 Jun 10;22(7):1071–8. doi: 10.1038/s41567-026-03303-6 (PMC13423850; doi:10.1038/s41567-026-03303-6)
Supplement: Supplementary file 2 — Statistical source data. [file 41567_2026_3303_MOESM2_ESM.zip › Fig2a_no_sample_boxcar_average.csv]

Time (s)	Flux box-car average (mPhi_0)
0.024974999999983538	0.11803750283544989
0.07497500000005175	-1.2221229299202292
0.12497500000006312	1.4993850436700076
0.1749749999999608	0.5602329994660444
0.22497499999997217	3.508818836059689
0.27497499999998354	0.44376299141628683
0.32497500000005175	2.7188300909166854
0.3749750000000631	4.499893614533019
0.4249749999999608	-0.27533043177773875
0.47497499999997217	1.9103711614542263
0.5249749999999835	-0.02331979146126839
0.5749750000000518	-1.0690019347968034
0.6249750000000631	2.965225127297594
0.6749749999999608	-0.7351813305490508
0.7249749999999722	-0.33410490064503945
0.7749749999999835	-2.5324836375539572
0.8249750000000518	-2.120995748124601
0.8749750000000631	-5.050642416711627
0.9249749999999608	-3.3882620068033646
0.9749749999999722	4.200883762946759
1.0249749999999835	1.2306658801498622
1.0749750000000518	0.6921799737374559
1.1249750000000631	-0.3165834648934853
1.1749749999999608	1.0526033756048045
1.2249749999999722	-0.5983252342913852
1.2749749999999835	-1.223456158748491
1.3249750000000518	-0.11022954778055659
1.3749750000000631	0.29067827932744617
1.4249749999999608	0.002189976936833815
1.4749749999999722	0.2823736177454831
1.5249749999999835	1.5196359301188578
1.5749750000000518	1.0695931481304928
1.6249750000000631	-1.5234514524997684
1.6749749999999608	0.2756445946681867
1.7249749999999722	-1.3394405206582258
1.7749749999999835	-2.476134757030575
1.8249750000000518	-2.2067135143604846
1.8749750000000631	-0.326591658161977
1.9249749999999608	-0.856333597608174
1.9749749999999722	-1.6493731696623102
2.0249749999999835	-1.5946153297164867
2.0749750000000518	-1.7414848722978962
2.124975000000063	-3.4000997620957145
2.174974999999961	-4.700600608267315
2.224974999999972	-2.541673431367053
2.2749749999999835	-1.515497455508236
2.3249750000000518	0.26247291781898713
2.374975000000063	-0.5467683621196489
2.424974999999961	1.4025479467256432
2.474974999999972	2.3020839989827206
2.5249749999999835	2.075798436567858
2.5749750000000518	-1.6265861862085536
2.624975000000063	1.4241934438534192
2.674974999999961	-0.008676958540295265
2.724974999999972	3.3766192227576703
2.7749749999999835	0.22149161027591124
2.8249750000000518	-2.1328788899819493
2.874975000000063	0.20218576285194145
2.924974999999961	1.4866327838573261
2.974974999999972	2.6320306869839283
3.0249749999999835	-0.48941135683628756
3.0749750000000518	0.38271088189771524
3.124975000000063	-0.7452830053090955
3.174974999999961	-1.3996903584134914
3.224974999999972	3.3254168543329325
3.2749749999999835	1.9391898716471174
3.3249750000000518	-0.08828340550910174
3.374975000000063	-0.9003018114666073
3.424974999999961	-1.4643874568824797
3.474974999999972	-2.661600995412921
3.5249749999999835	-3.224961556437796
3.5749750000000518	-2.4343048426263367
3.624975000000063	2.331789487916029
3.674974999999961	-1.9642457068646386
3.724974999999972	-0.5233999985979603
3.7749749999999835	1.6902619665429408
3.8249750000000518	0.11811299780343287
3.874975000000063	0.5171852853474986
3.924974999999961	3.173925076579546
3.974974999999972	0.11780287016702051
4.0249749999999835	1.032948181687131
4.074975000000052	-3.1788875515085904
4.124975000000063	3.5532984694862844
4.174974999999961	2.0813566727389725
4.224974999999972	1.135465056383399
4.2749749999999835	-0.26512502080617684
4.324975000000052	-1.5919609404640565
4.374975000000063	-2.3502091962630236
4.424974999999961	0.18901860285641242
4.474974999999972	0.7948875897477187
4.5249749999999835	0.12303044212948132
4.574975000000052	0.5630378305971282
4.624975000000063	-2.679897658542444
4.674974999999961	0.5558477604174945
4.724974999999972	-2.1325641323848528
4.7749749999999835	-0.7368857651444934
4.824975000000052	2.095072680311543
4.874975000000063	0.7649852032376394
4.924974999999961	3.7587112895003716
4.974974999999972	2.0980269426082274
5.0249749999999835	1.2064574397715193
5.074975000000052	-2.1670473208372902
5.124975000000063	0.31539458803489845
5.174974999999961	0.1550282326975188
5.224974999999972	0.8722270040554625
5.2749749999999835	0.0611559664956528
5.324975000000052	1.1382078757853802
5.374975000000063	1.3895491688327983
5.424974999999961	1.164747394382066
5.474974999999972	-2.751475600666408
5.5249749999999835	-1.4848176195604463
5.574975000000052	0.8059094320596752
5.624975000000063	2.1474595907751266
5.674974999999961	-2.329177103085466
5.724974999999972	1.1803997386639218
5.7749749999999835	-1.2312649653755194
5.824975000000052	-2.80038157858676
5.874975000000063	0.21454320357106843
5.924974999999961	-2.6498982119715944
5.974974999999972	0.5801073592311431
6.0249749999999835	1.9158911148688567
6.074975000000052	0.25652914689509526
6.124975000000063	0.7286482771296358
6.174974999999961	-0.6239624562449222
6.224974999999972	0.28249926496056177
6.2749749999999835	1.5287255380826537
6.324975000000052	1.4231278868284045
6.374975000000063	-1.5797197118352568
6.424974999999961	0.8346408661433959
6.474974999999972	0.41574166009981867
6.5249749999999835	2.27854764730578
6.574975000000052	-0.28937774986483444
6.624975000000063	-0.0827903849534467
6.674974999999961	1.4481805212019556
6.724974999999972	-2.666324740495722
6.7749749999999835	1.9873791407970303
6.824975000000052	-0.6581222546115559
6.874975000000063	-0.3852089765790304
6.924974999999961	-3.1735848048513144
6.974974999999972	0.43837234622843835
7.0249749999999835	-1.3373069660668415
7.074975000000052	0.8628589575950686
7.124975000000063	0.652090927446233
7.174974999999961	-2.132881429734214
7.224974999999972	-1.1124747151332846
7.2749749999999835	0.7638255240219936
7.324975000000052	2.3852642955733163
7.374975000000063	-0.8354337810726487
7.424974999999961	-1.9975883311782416
7.474974999999972	-1.485176969909589
7.5249749999999835	-1.1607851099880175
7.574975000000052	1.5096478330145264
7.624975000000063	-1.6612820728127893
7.674974999999961	0.28438214951812335
7.724974999999972	0.7594303507549531
7.7749749999999835	2.7153402557338002
7.824975000000052	0.30202096473376844
7.874975000000063	-2.051343814560648
7.924974999999961	0.9219726237368499
7.974974999999972	0.1903423036095726
8.024974999999984	-0.7992506910218611
8.074975000000052	-0.888849824406409
8.124975000000063	-1.4789381978724538
8.17497499999996	1.231520175917562
8.224974999999972	-3.102705012576911
8.274974999999984	-0.33042532087077947
8.324975000000052	0.06315224555458954
8.374975000000063	-0.008370682189819623
8.42497499999996	-1.3615749679486915
8.474974999999972	-1.7587501066758984
8.524974999999984	-0.5859660056485061
8.574975000000052	2.646939093846453
8.624975000000063	-0.2859795215487527
8.67497499999996	1.8129235705848745
8.724974999999972	1.243269755714961
8.774974999999984	-0.7799176084953476
8.824975000000052	-2.644677020501389
8.874975000000063	-0.07637388136671042
8.92497499999996	-0.33911827217729196
8.974974999999972	1.7398477543812743
9.024974999999984	2.811654485522449
9.074975000000052	3.662859714999671
9.124975000000063	4.472780925168451
9.17497499999996	-2.1800961820137146
9.224974999999972	-1.641984288667131
9.274974999999984	-0.21013965274148605
9.324975000000052	1.3688001168330473
9.374975000000063	-1.9989390219575498
9.42497499999996	1.8315528695386152
9.474974999999972	1.949839053722411
9.524974999999984	1.1563476747267094
9.574975000000052	0.32882351276085275
9.624975000000063	-0.3093655192129289
9.67497499999996	2.7329096072975996
9.724974999999972	2.3231103839076455
9.774974999999984	1.9883037876659224
9.824975000000052	2.9613505887905798
9.874975000000063	2.9190016497195974
9.92497499999996	-0.6742688473613452
9.974974999999972	-3.2802273930140617
