# Supplementary material for: Spinon mediation of witness spin dynamics in herbertsmithite
Source: Nat Phys. 2026 Jun 10;22(7):1071–8. doi: 10.1038/s41567-026-03303-6 (PMC13423850; doi:10.1038/s41567-026-03303-6)
Supplement: Supplementary file 2 — Statistical source data. [file 41567_2026_3303_MOESM2_ESM.zip › Fig2b_50mK.csv]

Time (s)	Flux squared (mPhi_0^2)
0.0	0.08450624889620201
0.0005000000000023874	0.09062721239841148
0.0010000000000012221	0.0954363663219009
0.0015000000000000568	0.09835746440404755
0.0020000000000024443	0.09907672471681395
0.002500000000001279	0.0976116234179246
0.0030000000000001137	0.09431075884768211
0.003500000000002501	0.0897857123800272
0.004000000000001336	0.084797230342858
0.0045000000000001705	0.08013057203675349
0.005000000000002558	0.07649345044113035
0.005500000000001393	0.07445526223737443
0.006000000000000227	0.07442456998400374
0.006500000000002615	0.07664271520593631
0.0070000000000014495	0.08116415235362813
0.007500000000000284	0.0878033075632323
0.008000000000002672	0.09605130897073547
0.008500000000001506	0.10499488608392288
0.009000000000000341	0.1132913127577877
0.009500000000002728	0.11925559512728587
0.010000000000001563	0.12109319139469125
0.010500000000000398	0.11726659033814606
0.011000000000002785	0.1069296389344254
0.01150000000000162	0.0903182013933808
0.012000000000000455	0.06896817992734518
0.012500000000002842	0.04565399866254017
0.013000000000001677	0.024002257736878085
0.013500000000000512	0.00782276672770494
0.014000000000002899	0.0002883074332181915
0.014500000000001734	0.0031572593652980773
0.015000000000000568	0.016246758730295616
0.015500000000002956	0.03731856738943912
0.01600000000000179	0.06244301577248408
0.016500000000000625	0.08678252666192858
0.017000000000003013	0.10561980532620388
0.017500000000001847	0.11538142127821831
0.018000000000000682	0.11439923936245415
0.01850000000000307	0.10321542008910141
0.019000000000001904	0.08435578567328102
0.01950000000000074	0.06163832040252162
0.020000000000003126	0.03920778914129553
0.02050000000000196	0.02055771818801495
0.021000000000000796	0.00779668510802926
0.021500000000003183	0.001338544582142563
0.022000000000002018	6.932978703416137e-05
0.022500000000000853	0.0019054396014043344
0.02300000000000324	0.004549798412065657
0.023500000000002075	0.006206726812183192
0.02400000000000091	0.006044572877188318
0.024500000000003297	0.004286838930158254
0.02500000000000213	0.0019371681817487842
0.025500000000000966	0.00026095343240813417
0.026000000000003354	0.00021941157957991114
0.02650000000000219	0.0020585037707117624
0.027000000000001023	0.0051946175219556
0.02750000000000341	0.008432655803703913
0.028000000000002245	0.010435837483553907
0.02850000000000108	0.010278654057763213
0.028999999999999915	0.007883869412845588
0.029500000000002302	0.004181003249393231
0.030000000000001137	0.0009151770268239936
0.03049999999999997	0.00015141197369426896
0.03100000000000236	0.0036223831127341916
0.031500000000001194	0.012123647552594725
0.03200000000000003	0.025151196831507315
0.032500000000002416	0.04090465257199958
0.03300000000000125	0.05666834789339955
0.033500000000000085	0.06946717491431749
0.03400000000000247	0.07681068442982263
0.03450000000000131	0.07731315496638062
0.03500000000000014	0.07101629177087102
0.03550000000000253	0.059331529173953367
0.036000000000001364	0.04463154146006573
0.0365000000000002	0.029620377737518615
0.037000000000002586	0.01666867897929663
0.03750000000000142	0.007299219334942738
0.038000000000000256	0.0019518213656475694
0.03850000000000264	6.573508252048302e-05
0.03900000000000148	0.00042179550989120476
0.03950000000000031	0.0016157962430537872
0.0400000000000027	0.0025085893716366883
0.040500000000001535	0.0025220112022278068
0.04100000000000037	0.0017114172724949739
0.04150000000000276	0.0006226996074865441
0.04200000000000159	8.308246309832672e-06
0.042500000000000426	0.0005126465513185475
0.043000000000002814	0.0024336498026927
0.04350000000000165	0.005629483710062452
0.04400000000000048	0.009583133418369971
0.04450000000000287	0.013583869224783504
0.045000000000001705	0.016951090976283344
0.04550000000000054	0.01922209524292755
0.04600000000000293	0.020248918727551232
0.04650000000000176	0.020189055208873923
0.0470000000000006	0.019414318610505747
0.047500000000002984	0.018386815936797238
0.04800000000000182	0.01755315706856523
0.048500000000000654	0.017289230724293756
0.04900000000000304	0.017897824796710076
0.049500000000001876	0.019633716094425626
0.05000000000000071	0.02271764579757633
0.0505000000000031	0.027307501534616627
0.05100000000000193	0.03341913048319501
0.05150000000000077	0.04082017936100029
0.052000000000003155	0.04894452516986902
0.05250000000000199	0.05688065020461634
0.053000000000000824	0.06346998850944761
0.05350000000000321	0.06751516310429258
0.054000000000002046	0.06805538195203226
0.05450000000000088	0.06463298375879065
0.05500000000000327	0.05746501898220082
0.0555000000000021	0.04745319799251793
0.05600000000000094	0.03601066345740297
0.056500000000003325	0.0247414470331245
0.05700000000000216	0.015059386802408812
0.057500000000000995	0.00785983219272436
0.05800000000000338	0.003348875687753958
0.05850000000000222	0.0010915059720269292
0.05900000000000105	0.000273924745848961
0.05950000000000344	0.0001063762003569674
0.060000000000002274	0.00024312941830400693
0.06050000000000111	0.001082464596689303
0.06099999999999994	0.003837652184976177
0.06150000000000233	0.010333062936045287
0.062000000000001165	0.02255974794527251
0.0625	0.04209846920070545
0.06300000000000239	0.0695631692820904
0.06350000000000122	0.10422043621865379
0.06400000000000006	0.14389927466096894
0.06450000000000244	0.1852318534852649
0.06500000000000128	0.2241805571333228
0.06550000000000011	0.2567333818843579
0.0660000000000025	0.2796083475640202
0.06650000000000134	0.2908085036803127
0.06700000000000017	0.28991055737717164
0.06750000000000256	0.27803931777574303
0.06800000000000139	0.2575573020093297
0.06850000000000023	0.23156324933461556
0.06900000000000261	0.20332903996873755
0.06950000000000145	0.1758046028558302
0.07000000000000028	0.15128794149871183
0.07050000000000267	0.1313039567504726
0.0710000000000015	0.11667736368535213
0.07150000000000034	0.10773746564214946
0.07200000000000273	0.10456711567382569
0.07250000000000156	0.10720904715699221
0.0730000000000004	0.11576668250469278
0.07350000000000279	0.13037465970436907
0.07400000000000162	0.1510551580494963
0.07450000000000045	0.17750888692695732
0.07500000000000284	0.20890696238214865
0.07550000000000168	0.24374927242365532
0.07600000000000051	0.27983848426435515
0.0765000000000029	0.3143921778752231
0.07700000000000173	0.3442858110349817
0.07750000000000057	0.3663929952091554
0.07800000000000296	0.3779716500219034
0.07850000000000179	0.3770371870294885
0.07900000000000063	0.3626666581687138
0.07950000000000301	0.3351887082163849
0.08000000000000185	0.29623025885535986
0.08050000000000068	0.24860920792506805
0.08100000000000307	0.19608072969476123
0.0815000000000019	0.1429614740714452
0.08200000000000074	0.093670177862772
0.08250000000000313	0.05223428316972046
0.08300000000000196	0.02181936362145025
0.0835000000000008	0.004340421813960414
0.08400000000000318	0.00021011412270873254
0.08450000000000202	0.008267467866803812
0.08500000000000085	0.025911183768526535
0.08550000000000324	0.049435044086600384
0.08600000000000207	0.07453200606846314
0.08650000000000091	0.09690288400340548
0.0870000000000033	0.1128811003393378
0.08750000000000213	0.11997301529728684
0.08800000000000097	0.11721866644825836
0.08850000000000335	0.10530223822340244
0.08900000000000219	0.08638297077664048
0.08950000000000102	0.06366883306673671
0.09000000000000341	0.04080695129901748
0.09050000000000225	0.021204880873903025
0.09100000000000108	0.007415077070629458
0.09149999999999991	0.000705310143581895
0.0920000000000023	0.0009005293128303805
0.09250000000000114	0.006523934086506421
0.09299999999999997	0.015199518796011198
0.09350000000000236	0.024220579013127033
0.0940000000000012	0.031152853096931023
0.09450000000000003	0.03433629061913156
0.09500000000000242	0.033177312233703446
0.09550000000000125	0.02817687457556185
0.09600000000000009	0.020704979875855574
0.09650000000000247	0.012592666822331006
0.09700000000000131	0.00565263668779022
0.09750000000000014	0.001249819045267877
0.09800000000000253	2.1951768024596805e-05
0.09850000000000136	0.0018047433574263135
0.0990000000000002	0.0057598166677518365
0.09950000000000259	0.010652148760025952
0.10000000000000142	0.015190652125562408
0.10050000000000026	0.018338451894244615
0.10100000000000264	0.0195180523511016
0.10150000000000148	0.018673438870817134
0.10200000000000031	0.016194128902921896
0.1025000000000027	0.012742483591365148
0.10300000000000153	0.009045605330555826
0.10350000000000037	0.005713048114298341
0.10400000000000276	0.003123952195478156
0.10450000000000159	0.0013996855038820256
0.10500000000000043	0.00045036908729477297
0.10550000000000281	6.43546003287778e-05
0.10600000000000165	3.594284616007456e-06
0.10650000000000048	7.476367889010527e-05
0.10700000000000287	0.00016151923782135237
0.1075000000000017	0.00022064227245608147
0.10800000000000054	0.00025756633202318253
0.10850000000000293	0.00030096066663660005
0.10900000000000176	0.00039135814621376474
0.1095000000000006	0.000588355827266082
0.11000000000000298	0.0009896540179175834
0.11050000000000182	0.0017479473716832832
0.11100000000000065	0.0030712646505822692
0.11150000000000304	0.0051986702659550495
0.11200000000000188	0.008353494246287438
0.11250000000000071	0.012686200225750004
0.1130000000000031	0.018224655092496236
0.11350000000000193	0.024848738704518064
0.11400000000000077	0.0322992763447694
0.11450000000000315	0.040220819587045105
0.11500000000000199	0.04822763996120454
0.11550000000000082	0.055975907208460324
0.11600000000000321	0.06322427427132138
0.11650000000000205	0.06986968308436961
0.11700000000000088	0.07595296546106046
0.11750000000000327	0.08163670753644116
0.1180000000000021	0.0871632496291248
0.11850000000000094	0.09280239082602167
0.11900000000000333	0.09879688466017328
0.11950000000000216	0.1053109724347904
0.120000000000001	0.1123851314778442
0.12050000000000338	0.11990025705864654
0.12100000000000222	0.1275565053189081
0.12150000000000105	0.1348743932914149
0.12200000000000344	0.14122615959886542
0.12250000000000227	0.14590196957033427
0.12300000000000111	0.14820797078475892
0.12349999999999994	0.14758316660655948
0.12400000000000233	0.14371292639269279
0.12450000000000117	0.1366125276325577
0.125	0.1266572043602023
0.1255000000000024	0.11454616266916724
0.12600000000000122	0.10120443340446184
0.12650000000000006	0.08764345713313806
0.12700000000000244	0.07481333898564808
0.12750000000000128	0.06348236547256164
0.1280000000000001	0.05417114201391655
0.1285000000000025	0.04715176449015969
0.12900000000000134	0.04250210450739761
0.12950000000000017	0.04018832648466929
0.13000000000000256	0.04014103061309045
0.1305000000000014	0.04229477457175478
0.13100000000000023	0.046575862101909074
0.13150000000000261	0.05284405691051125
0.13200000000000145	0.06081301609030809
0.13250000000000028	0.06998486340784667
0.13300000000000267	0.07963241113476564
0.1335000000000015	0.08884839940963198
0.13400000000000034	0.09665937303069076
0.13450000000000273	0.10217981562858708
0.13500000000000156	0.10476744239557273
0.1355000000000004	0.10413817086020438
0.13600000000000279	0.10041004821794756
0.13650000000000162	0.09406560965279066
0.13700000000000045	0.08584492492554699
0.13750000000000284	0.07659944349998996
0.13800000000000168	0.0671441727040908
0.1385000000000005	0.058141136187554614
0.1390000000000029	0.05003320737644107
0.13950000000000173	0.043030154564682184
0.14000000000000057	0.03713467627017655
0.14050000000000296	0.032190096202803685
0.1410000000000018	0.02793429718109028
0.14150000000000063	0.024053478800668687
0.142000000000003	0.020238840071049508
0.14250000000000185	0.016253547685486713
0.14300000000000068	0.012013043693320537
0.14350000000000307	0.007669743217235353
0.1440000000000019	0.003678553781607802
0.14450000000000074	0.0008099090919720356
0.14500000000000313	7.903362603882781e-05
0.14550000000000196	0.0025770666153490463
0.1460000000000008	0.009218854107374427
0.14650000000000318	0.020455371242379967
0.14700000000000202	0.03602422985487961
0.14750000000000085	0.05481852831156556
0.14800000000000324	0.07493621311771208
0.14850000000000207	0.09393075021831898
0.1490000000000009	0.10922914778000227
0.1495000000000033	0.11863101681981661
0.15000000000000213	0.1207693465081942
0.15050000000000097	0.11541252290926657
0.15100000000000335	0.1035213307695714
0.1515000000000022	0.08703678830191602
0.15200000000000102	0.0684478168744502
0.1525000000000034	0.05025044859401925
0.15300000000000225	0.03444297601400431
0.15350000000000108	0.022192865197278127
0.15399999999999991	0.013762345344918787
0.1545000000000023	0.008703794756286647
0.15500000000000114	0.0062555533910670985
0.15549999999999997	0.00580791117693306
0.15600000000000236	0.007286667521973747
0.1565000000000012	0.011325369250509339
0.15700000000000003	0.019160713551987802
0.15750000000000242	0.03227006845959277
0.15800000000000125	0.05185041389351016
0.15850000000000009	0.0782900764206802
0.15900000000000247	0.11079265891572404
0.1595000000000013	0.14727397118868743
0.16000000000000014	0.1845788620473984
0.16050000000000253	0.21897730436629556
0.16100000000000136	0.24682326906906502
0.1615000000000002	0.26521727695854497
0.1620000000000026	0.27251525296036555
0.16250000000000142	0.268570402402946
0.16300000000000026	0.25466710186295266
0.16350000000000264	0.23318461290469653
0.16400000000000148	0.20709145051039635
0.1645000000000003	0.17940208023988494
0.1650000000000027	0.15272034382264973
0.16550000000000153	0.128954230353201
0.16600000000000037	0.10922899067460405
0.16650000000000276	0.09396878321005246
0.1670000000000016	0.0830776981475671
0.16750000000000043	0.07613886115103498
0.1680000000000028	0.072565723055788
0.16850000000000165	0.07167423845502888
0.16900000000000048	0.07268469465911939
0.16950000000000287	0.07469317877496806
0.1700000000000017	0.07666485330991996
0.17050000000000054	0.07749125439581812
0.17100000000000293	0.07612631327482247
0.17150000000000176	0.07178106000625567
0.1720000000000006	0.06412742051334491
0.17250000000000298	0.05344756154292305
0.17300000000000182	0.04067198694008385
0.17350000000000065	0.027275440505393198
0.17400000000000304	0.015037033634266776
0.17450000000000188	0.005708838879368865
0.1750000000000007	0.0006644133639389695
0.1755000000000031	0.000607538875351106
0.17600000000000193	0.0054094758099409055
0.17650000000000077	0.014113638893585183
0.17700000000000315	0.025107802232210673
0.177500000000002	0.036425848448493635
0.17800000000000082	0.046113094025461446
0.1785000000000032	0.05257762063702786
0.17900000000000205	0.05485659437514328
0.17950000000000088	0.052748488345774835
0.18000000000000327	0.04679324591500646
0.1805000000000021	0.03811498500557444
0.18100000000000094	0.028168573393233996
0.18150000000000333	0.018447143206400743
0.18200000000000216	0.01021022521619663
0.182500000000001	0.00428261668934006
0.18300000000000338	0.0009557160117550797
0.18350000000000222	5.509261644548009e-07
0.18400000000000105	0.0007799153722324384
0.18450000000000344	0.0024298745667131263
0.18500000000000227	0.004070892072377318
0.1855000000000011	0.005006816016827637
0.18599999999999994	0.004875296736887797
0.18650000000000233	0.0037241813817358704
0.18700000000000117	0.0020027324096378173
0.1875	0.0004716794958563008
0.1880000000000024	4.984865497434725e-05
0.18850000000000122	0.0016255252943857949
0.18900000000000006	0.005866433977921274
0.18950000000000244	0.013062503441121864
0.19000000000000128	0.023030356610750067
0.1905000000000001	0.03509837879006165
0.1910000000000025	0.04817766858867417
0.19150000000000134	0.060909217596932616
0.19200000000000017	0.0718637868085757
0.19250000000000256	0.07976071264171833
0.1930000000000014	0.0836674355973626
0.19350000000000023	0.08314413655108024
0.19400000000000261	0.07830740857637623
0.19450000000000145	0.06980182843179045
0.19500000000000028	0.05868576666606011
0.19550000000000267	0.046254171872711976
0.1960000000000015	0.03383280550948938
0.19650000000000034	0.022582832764431755
0.19700000000000273	0.013350779808715412
0.19750000000000156	0.00658761788495024
0.1980000000000004	0.0023449007712729878
0.19850000000000279	0.0003393482744959148
0.19900000000000162	6.400642086006965e-05
0.19950000000000045	0.0009171104662306248
0.20000000000000284	0.0023202289171647002
0.20050000000000168	0.0038043148444676755
0.2010000000000005	0.005053360424339219
0.2015000000000029	0.005907011462222126
0.20200000000000173	0.006332554064269807
0.20250000000000057	0.006381131684578792
0.20300000000000296	0.006142583640725038
0.2035000000000018	0.005709206039977801
0.20400000000000063	0.005153247089391004
0.204500000000003	0.004518269851407844
0.20500000000000185	0.0038219764684572044
0.20550000000000068	0.0030677045522610412
0.20600000000000307	0.0022624493491567935
0.2065000000000019	0.0014393604431668513
0.20700000000000074	0.000681121811107355
0.20750000000000313	0.00013758903553621124
0.20800000000000196	2.8073302143381397e-05
0.2085000000000008	0.0006181375356073954
0.20900000000000318	0.002164859411722436
0.20950000000000202	0.004833847712709409
0.21000000000000085	0.008604115433883251
0.21050000000000324	0.013189098309978057
0.21100000000000207	0.018008279768401258
0.2115000000000009	0.02223932698725134
0.2120000000000033	0.024963448091316343
0.21250000000000213	0.025389270530621597
0.21300000000000097	0.02310985089805624
0.21350000000000335	0.018323398114977373
0.2140000000000022	0.011940922471872891
0.21450000000000102	0.005519800315003935
0.2150000000000034	0.0010011537367779276
0.21550000000000225	0.00028321866065870413
0.21600000000000108	0.004718206216757928
0.21649999999999991	0.014659343726337874
0.2170000000000023	0.02919287873498743
0.21750000000000114	0.046159357040407745
0.21799999999999997	0.06250285835849233
0.21850000000000236	0.07490078123789239
0.2190000000000012	0.08054299535636414
0.21950000000000003	0.07787250007642876
0.22000000000000242	0.0670895447106423
0.22050000000000125	0.05026508925657252
0.22100000000000009	0.030999969916394945
0.22150000000000247	0.01368146826360535
0.2220000000000013	0.002498643070824344
0.22250000000000014	0.0004508164624877481
0.22300000000000253	0.00859765437317608
0.22350000000000136	0.025747547159262647
0.2240000000000002	0.048674931281010664
0.2245000000000026	0.07282392428205359
0.22500000000000142	0.09333071221691419
0.22550000000000026	0.10611455355145438
0.22600000000000264	0.10876984126458397
0.22650000000000148	0.10104435249528428
0.2270000000000003	0.08479721533903982
0.2275000000000027	0.06346454613621823
0.22800000000000153	0.04118463495376302
0.22850000000000037	0.021814982612912214
0.22900000000000276	0.008090150436587102
0.2295000000000016	0.0011201167435366446
0.23000000000000043	0.00032965937568783294
0.2305000000000028	0.0038192536794349574
0.23100000000000165	0.00902049499957398
0.23150000000000048	0.013452312150064767
0.23200000000000287	0.015373575424702194
0.2325000000000017	0.01417205614486285
0.23300000000000054	0.010412933945023945
0.23350000000000293	0.005566540632002942
0.23400000000000176	0.0015175471091112532
0.2345000000000006	5.297602139057716e-06
0.23500000000000298	0.002148000900757284
0.23550000000000182	0.008165711054126652
0.23600000000000065	0.017353036705664456
0.23650000000000304	0.02828250928499562
0.23700000000000188	0.0391630390217253
0.2375000000000007	0.04824831349518685
0.2380000000000031	0.05419162540867418
0.23850000000000193	0.05627157627711646
0.23900000000000077	0.05445599819672494
0.23950000000000315	0.049315536783129596
0.240000000000002	0.04183183106124974
0.24050000000000082	0.033161253721811446
0.2410000000000032	0.024412927349008885
0.24150000000000205	0.016483561626296935
0.24200000000000088	0.009968823473638653
0.24250000000000327	0.0051489367212586125
0.2430000000000021	0.0020305083158179524
0.24350000000000094	0.0004195898311554962
0.24400000000000333	2.08740384159085e-06
0.24450000000000216	0.0004141892350834718
0.245000000000001	0.0012941731106688146
0.24550000000000338	0.002314955614084232
0.24600000000000222	0.0032023210758089908
0.24650000000000105	0.0037463278092333394
0.24700000000000344	0.0038131186434227624
0.24750000000000227	0.003361802402624071
0.2480000000000011	0.0024668719732035926
0.24849999999999994	0.0013415609013051044
0.24900000000000233	0.0003526903935817914
0.24950000000000117	1.4385449045509896e-05
0.25	0.0009481928884310014
0.2505000000000024	0.003801909507781034
0.2510000000000012	0.009129035497013998
0.25150000000000006	0.01724374345199585
0.25200000000000244	0.028079366380248973
0.2525000000000013	0.04108727950605051
0.2530000000000001	0.05521342893302582
0.2535000000000025	0.06897910582695538
0.25400000000000134	0.0806713846325029
0.25450000000000017	0.08862101082489442
0.25500000000000256	0.09151843163437001
0.2555000000000014	0.08870024956554014
0.2560000000000002	0.0803354685740089
0.2565000000000026	0.06745663227927348
0.25700000000000145	0.05181329131753635
0.2575000000000003	0.03556700350418252
0.25800000000000267	0.020887598568581446
0.2585000000000015	0.009538480064803272
0.25900000000000034	0.002545775188634427
0.25950000000000273	2.909291126445016e-05
0.26000000000000156	0.0012340507359702702
0.2605000000000004	0.004757994328917786
0.2610000000000028	0.008913218290604121
0.2615000000000016	0.012139010097046161
0.26200000000000045	0.013363676138678147
0.26250000000000284	0.012232775990641178
0.2630000000000017	0.0091555845062951
0.2635000000000005	0.005168298727551661
0.2640000000000029	0.0016571296322680945
0.26450000000000173	1.5644328368623313e-05
0.26500000000000057	0.00132125143625421
0.26550000000000296	0.006104273891495957
0.2660000000000018	0.014254345706254105
0.2665000000000006	0.025071862750236727
0.267000000000003	0.03743727592569173
0.26750000000000185	0.050046893204525975
0.2680000000000007	0.06165542552714559
0.26850000000000307	0.07127282902507699
0.2690000000000019	0.07828187632897765
0.26950000000000074	0.08246663963983386
0.2700000000000031	0.08396373998585144
0.27050000000000196	0.08316262995396059
0.2710000000000008	0.08058611787715944
0.2715000000000032	0.0767786817848847
0.272000000000002	0.07222097005276072
0.27250000000000085	0.06727818786045936
0.27300000000000324	0.062181193357668585
0.2735000000000021	0.05703391241595177
0.2740000000000009	0.051839183594050584
0.2745000000000033	0.046536072133686386
0.27500000000000213	0.04104324227669062
0.27550000000000097	0.03530372309000071
0.27600000000000335	0.02932586845882814
0.2765000000000022	0.02321406398819957
0.277000000000001	0.017182005437593906
0.2775000000000034	0.011542417135813075
0.27800000000000225	0.006670530868922545
0.2785000000000011	0.0029441595005459285
0.2789999999999999	0.0006694815285875435
0.2795000000000023	6.874650918566273e-06
0.28000000000000114	0.0009135590799296222
0.28049999999999997	0.0031183868436856547
0.28100000000000236	0.006138852739636245
0.2815000000000012	0.009342392619469037
0.28200000000000003	0.012045113768592335
0.2825000000000024	0.013633321613238514
0.28300000000000125	0.013688262326500104
0.2835000000000001	0.012093311513022481
0.2840000000000025	0.009105388847317517
0.2845000000000013	0.005377834495578577
0.28500000000000014	0.0019290225497487071
0.28550000000000253	5.8206359014424375e-05
0.28600000000000136	0.0012163675183679355
0.2865000000000002	0.006844545069830138
0.2870000000000026	0.018195145569326898
0.2875000000000014	0.036153350834764154
0.28800000000000026	0.06107636216505185
0.28850000000000264	0.09266814639686127
0.2890000000000015	0.1299065747447932
0.2895000000000003	0.17103799742196577
0.2900000000000027	0.21365072831668908
0.29050000000000153	0.2548329396120209
0.29100000000000037	0.2914116969050168
0.29150000000000276	0.32025855326577823
0.2920000000000016	0.33863441021895024
0.2925000000000004	0.3445343277047909
0.2930000000000028	0.33698440563460846
0.29350000000000165	0.31624070616629485
0.2940000000000005	0.28384676562287003
0.29450000000000287	0.24252244518411598
0.2950000000000017	0.19588148823883433
0.29550000000000054	0.148004675000942
0.2960000000000029	0.10292443964785046
0.29650000000000176	0.0640988538614881
0.2970000000000006	0.03396212491835433
0.297500000000003	0.013631469497280169
0.2980000000000018	0.002826069999041252
0.29850000000000065	1.6412684467956578e-05
0.29900000000000304	0.0027787705828729733
0.2995000000000019	0.00828913200169002
0.3000000000000007	0.013862640454148261
0.3005000000000031	0.017435408002989195
0.30100000000000193	0.01789800466850047
0.30150000000000077	0.015221590301753761
0.30200000000000315	0.010361528267061612
0.302500000000002	0.004969456124174101
0.3030000000000008	0.0009827667788276414
0.3035000000000032	0.00018197614380080423
0.30400000000000205	0.003807370159562189
0.3045000000000009	0.01230753913326441
0.30500000000000327	0.025259439518474116
0.3055000000000021	0.041460982177132406
0.30600000000000094	0.05916201752816622
0.3065000000000033	0.0763754962767998
0.30700000000000216	0.09120167316654716
0.307500000000001	0.10210457285276299
0.3080000000000034	0.10809802522356153
0.3085000000000022	0.10882261192633064
0.30900000000000105	0.10451855675998116
0.30950000000000344	0.09591779480497838
0.3100000000000023	0.08408825364828376
0.3105000000000011	0.07026440305647876
0.31099999999999994	0.05569213449641926
0.31150000000000233	0.04150601661561075
0.31200000000000117	0.028646155997080806
0.3125	0.017812878334705854
0.3130000000000024	0.009451755736940761
0.3135000000000012	0.003759508446071363
0.31400000000000006	0.0007024361191906571
0.31450000000000244	4.213700008247117e-05
0.3150000000000013	0.001366978240280559
0.3155000000000001	0.0041307710803950865
0.3160000000000025	0.007701341717898305
0.31650000000000134	0.011420598299930624
0.31700000000000017	0.014674336361596435
0.31750000000000256	0.016965202554149014
0.3180000000000014	0.01797745652586284
0.3185000000000002	0.01761936338191553
0.3190000000000026	0.016030025533740055
0.31950000000000145	0.013543212318946259
0.3200000000000003	0.010610797282423454
0.32050000000000267	0.007700548483767595
0.3210000000000015	0.005193575346814325
0.32150000000000034	0.003311567103038239
0.32200000000000273	0.002099842439714508
0.32250000000000156	0.001478324126192752
0.3230000000000004	0.001351315324793621
0.3235000000000028	0.0017440691253914834
0.3240000000000016	0.0029172299938919023
0.32450000000000045	0.005406560092662701
0.32500000000000284	0.009949223629117123
0.3255000000000017	0.017288440901613248
0.3260000000000005	0.027888818547659924
0.3265000000000029	0.04163366918447248
0.32700000000000173	0.05759996580525207
0.32750000000000057	0.07400538997527054
0.32800000000000296	0.08839069574647866
0.3285000000000018	0.0980436016858137
0.3290000000000006	0.10060071793350966
0.329500000000003	0.09470063141397295
0.33000000000000185	0.08052404073825102
0.3305000000000007	0.06006038242623766
0.33100000000000307	0.03698907343430362
0.3315000000000019	0.016148947185751175
0.33200000000000074	0.0026718149079137023
0.3325000000000031	0.000948778320288556
0.33300000000000196	0.01365489537628771
0.3335000000000008	0.041061070305647096
0.3340000000000032	0.0808073461378408
0.334500000000002	0.12821054175581148
0.33500000000000085	0.17705596397869872
0.33550000000000324	0.22070902875568776
0.3360000000000021	0.2533075137609804
0.3365000000000009	0.27077828993610625
0.3370000000000033	0.2714677399793232
0.33750000000000213	0.25627014641113965
0.33800000000000097	0.2282577018428627
0.33850000000000335	0.19192836429249083
0.3390000000000022	0.15226544980766923
0.339500000000001	0.11382808546568272
0.3400000000000034	0.08006176461591985
0.34050000000000225	0.05294534648865769
0.3410000000000011	0.032997509297668266
0.3414999999999999	0.0195779839858772
0.3420000000000023	0.011358940424827319
0.34250000000000114	0.006821950402900599
0.34299999999999997	0.00465601614960022
0.34350000000000236	0.003981251426741545
0.3440000000000012	0.004383338725657629
0.34450000000000003	0.005797490600042655
0.3450000000000024	0.008313583264232729
0.34550000000000125	0.011980692948238718
0.3460000000000001	0.016672295319840793
0.3465000000000025	0.022042155506145227
0.3470000000000013	0.0275673282140894
0.34750000000000014	0.03264915040741309
0.34800000000000253	0.03673167092380697
0.34850000000000136	0.03940014464387244
0.3490000000000002	0.04043591394051989
0.3495000000000026	0.039821698557813916
0.3500000000000014	0.037706716078033886
0.35050000000000026	0.03435007875648762
0.35100000000000264	0.030062513667270568
0.3515000000000015	0.02516217281269226
0.3520000000000003	0.019952981955786857
0.3525000000000027	0.014726338832629613
0.35300000000000153	0.009780663416087411
0.35350000000000037	0.005448775392508956
0.35400000000000276	0.0021201476057367283
0.3545000000000016	0.00024377827377412476
0.3550000000000004	0.00029849004993042936
0.3555000000000028	0.0027222325482429794
0.35600000000000165	0.007801497157792058
0.3565000000000005	0.015535862685156079
0.35700000000000287	0.025508278783964795
0.3575000000000017	0.03680399218744916
0.35800000000000054	0.04802401514929844
0.3585000000000029	0.05742784730841939
0.35900000000000176	0.06321345978213853
0.3595000000000006	0.06390422093584777
0.360000000000003	0.05877165870364392
0.3605000000000018	0.048192246129961744
0.36100000000000065	0.033828064528577874
0.36150000000000304	0.0185430593748102
0.3620000000000019	0.00601849340586353
0.3625000000000007	0.00010357193892613128
0.3630000000000031	0.004012621361881423
0.36350000000000193	0.019537562132600484
0.36400000000000077	0.04646499601667213
0.36450000000000315	0.08236058409979703
0.365000000000002	0.12281140885177626
0.3655000000000008	0.1621145494645899
0.3660000000000032	0.19429180537713567
0.36650000000000205	0.21422449393931722
0.3670000000000009	0.21866236216011278
0.36750000000000327	0.20687953545465515
0.3680000000000021	0.18082553622139158
0.36850000000000094	0.14473320831308578
0.3690000000000033	0.10426979519408644
0.36950000000000216	0.06542127666347007
0.370000000000001	0.033357515173425126
0.3705000000000034	0.011523152443356503
0.3710000000000022	0.0011385688955585032
0.37150000000000105	0.0011934089536086608
0.37200000000000344	0.008898921295720032
0.3725000000000023	0.020463885089179575
0.3730000000000011	0.031996120824000204
0.37349999999999994	0.04032019927583808
0.37400000000000233	0.04354080817261209
0.37450000000000117	0.04125660731657214
0.375	0.034419590925697456
0.3755000000000024	0.024916583158883863
0.3760000000000012	0.015003635270355692
0.37650000000000006	0.006740807695963034
0.37700000000000244	0.0015546495422856929
0.3775000000000013	8.303698074370395e-06
0.3780000000000001	0.0017997453041246733
0.3785000000000025	0.005953266939095519
0.37900000000000134	0.011130671275992897
0.37950000000000017	0.015973342277832366
0.38000000000000256	0.019394233880790677
0.3805000000000014	0.020763984829650233
0.3810000000000002	0.019968793745659373
0.3815000000000026	0.01734999457449371
0.38200000000000145	0.01355917343793757
0.3825000000000003	0.009374371369469364
0.38300000000000267	0.005522335524710149
0.3835000000000015	0.0025417367437785307
0.38400000000000034	0.0007071294249342149
0.38450000000000273	1.765654327782454e-05
0.38500000000000156	0.0002415528683717823
0.3855000000000004	0.0009992527304727207
0.3860000000000028	0.0018646656284382074
0.3865000000000016	0.002465071650766146
0.38700000000000045	0.0025636591691711058
0.38750000000000284	0.002113519020054101
0.3880000000000017	0.0012768426101179141
0.3885000000000005	0.00040760092532080716
0.3890000000000029	3.047633306677113e-08
0.38950000000000173	0.0006089955858182447
0.39000000000000057	0.002751887250498034
0.39050000000000296	0.006805053165372151
0.3910000000000018	0.012910351270052751
0.3915000000000006	0.020908470271024316
0.392000000000003	0.030314243753338768
0.39250000000000185	0.04034461490730015
0.3930000000000007	0.05000211912162286
0.39350000000000307	0.058206574886933087
0.3940000000000019	0.0639568970351499
0.39450000000000074	0.06649605094920275
0.3950000000000031	0.06544775601361454
0.39550000000000196	0.06089558893934606
0.3960000000000008	0.05338423035421103
0.3965000000000032	0.043837515845707664
0.397000000000002	0.0334056833243485
0.39750000000000085	0.02327055585429244
0.39800000000000324	0.014448046341816397
0.3985000000000021	0.007629125975429452
0.3990000000000009	0.0030922416500020803
0.3995000000000033	0.0007037364720957734
0.40000000000000213	2.1324644670724563e-06
0.40050000000000097	0.0003425271087036752
0.40100000000000335	0.0010640239145386502
0.4015000000000022	0.0016395644771685124
0.402000000000001	0.001774514872368285
0.4025000000000034	0.0014356610008272252
0.40300000000000225	0.0008113602605362964
0.4035000000000011	0.00022103932009832005
0.4039999999999999	3.3156443833336817e-06
0.4045000000000023	0.0004141699887981584
0.40500000000000114	0.0015600142328998693
0.40549999999999997	0.003377936961325122
0.40600000000000236	0.0056611298047907375
0.4065000000000012	0.00811581828706854
0.40700000000000003	0.010429959507667995
0.4075000000000024	0.012334436415465918
0.40800000000000125	0.013643253923826426
0.4085000000000001	0.014267668335524623
0.4090000000000025	0.014207260824673993
0.4095000000000013	0.013526415106787325
0.41000000000000014	0.01232653667823344
0.41050000000000253	0.010723068466334855
0.41100000000000136	0.008833167793168012
0.4115000000000002	0.006776161997715502
0.4120000000000026	0.004685446484776913
0.4125000000000014	0.0027275117357225443
0.41300000000000026	0.0011211017498564016
0.41350000000000264	0.00014714120371781716
0.4140000000000015	0.0001387353795988996
0.4145000000000003	0.0014416751376310456
0.4150000000000027	0.004341040721438261
0.41550000000000153	0.008959386597334666
0.41600000000000037	0.015145397514388016
0.41650000000000276	0.02238526792628204
0.4170000000000016	0.029776997132736776
0.4175000000000004	0.036104755097306214
0.4180000000000028	0.04003302962188531
0.41850000000000165	0.04040928285121219
0.4190000000000005	0.03662556761605046
0.41950000000000287	0.02895485405796332
0.4200000000000017	0.01875946649890387
0.42050000000000054	0.008477583032087014
0.4210000000000029	0.0013332799303337958
0.42150000000000176	0.0007808456045317857
0.4220000000000006	0.009770289833281634
0.422500000000003	0.029986984894443753
0.4230000000000018	0.061252463994272366
0.42350000000000065	0.10126019868104372
0.42400000000000304	0.14575655189809944
0.4245000000000019	0.1891748556162663
0.4250000000000007	0.22561460686371843
0.4255000000000031	0.24995990551146877
0.42600000000000193	0.25888103524491796
0.42650000000000077	0.2514785598512445
0.42700000000000315	0.22941050879185076
0.427500000000002	0.19647083911386048
0.4280000000000008	0.15772731574906065
0.4285000000000032	0.11843994179056055
0.42900000000000205	0.08303423481088665
0.4295000000000009	0.05438083130179668
0.43000000000000327	0.033540154947609625
0.4305000000000021	0.019995219055857612
0.43100000000000094	0.012257202772161217
0.4315000000000033	0.00862838909651564
0.43200000000000216	0.007874796397375873
0.432500000000001	0.009604829223936445
0.4330000000000034	0.014255299372855064
0.4335000000000022	0.022718120235000888
0.43400000000000105	0.03575771783182719
0.43450000000000344	0.05343402063475929
0.4350000000000023	0.0747392285414133
0.4355000000000011	0.09758216203864883
0.43599999999999994	0.11913744555474048
0.43650000000000233	0.1364569294984064
0.43700000000000117	0.1471568110994292
0.4375	0.1499725299232847
0.4380000000000024	0.14502015243213268
0.4385000000000012	0.13370039760855554
0.43900000000000006	0.11829590452615354
0.43950000000000244	0.10140508795528554
0.4400000000000013	0.08539651428657302
0.4405000000000001	0.0720442081468873
0.4410000000000025	0.06242705187519294
0.44150000000000134	0.05707329779399398
0.44200000000000017	0.056241234868329285
0.44250000000000256	0.06018149397990998
0.4430000000000014	0.06924147867351206
0.4435000000000002	0.08374230991575018
0.4440000000000026	0.10365795088349096
0.44450000000000145	0.1282183524698942
0.4450000000000003	0.15560890548385586
0.44550000000000267	0.18292669996121078
0.4460000000000015	0.20648116757560944
0.44650000000000034	0.22241534134079877
0.44700000000000273	0.22751109356408394
0.44750000000000156	0.21996591470570906
0.4480000000000004	0.19991722642090035
0.4485000000000028	0.16954919657843395
0.4490000000000016	0.1327296414182138
0.44950000000000045	0.09425619768432222
0.45000000000000284	0.05890052775754816
0.4505000000000017	0.03049305425424177
0.4510000000000005	0.011272946893641582
0.4515000000000029	0.0016461204158484046
0.45200000000000173	0.0003752224594666469
0.45250000000000057	0.0051079043511937285
0.45300000000000296	0.013068759980861775
0.4535000000000018	0.021718060060092952
0.4540000000000006	0.029218362037263624
0.454500000000003	0.03463014641809339
0.45500000000000185	0.03784941117120432
0.4555000000000007	0.03937215680717926
0.45600000000000307	0.04000137286213738
0.4565000000000019	0.040596819848209766
0.45700000000000074	0.04191926457894624
0.4575000000000031	0.044562969871561504
0.45800000000000196	0.04892873660287045
0.4585000000000008	0.05518154085553698
0.4590000000000032	0.0631634904094746
0.459500000000002	0.07228048863062292
0.46000000000000085	0.08142584697562175
0.46050000000000324	0.08902234229621545
0.4610000000000021	0.09324220661097209
0.4615000000000009	0.09240517159382458
0.4620000000000033	0.08547758294623314
0.46250000000000213	0.07253056742043808
0.46300000000000097	0.05499131315990579
0.46350000000000335	0.03555545518354495
0.4640000000000022	0.017717071491472305
0.464500000000001	0.004991798296343625
0.4650000000000034	1.9987390055387454e-05
0.46550000000000225	0.0038010586217390755
0.4660000000000011	0.015300075111181803
0.46650000000000347	0.031578875573282796
0.4670000000000023	0.04845879213245248
0.46750000000000114	0.0615625534549367
0.46799999999999997	0.06745947072054091
0.46850000000000236	0.06459181714361448
0.4690000000000012	0.053710084142326364
0.46950000000000003	0.037679310176421156
0.4700000000000024	0.020699333114377504
0.47050000000000125	0.007154187295757775
0.4710000000000001	0.00041673570671397326
0.4715000000000025	0.001949019752248115
0.4720000000000013	0.010951419885062152
0.47250000000000014	0.024650929825426098
0.47300000000000253	0.03913055657650217
0.47350000000000136	0.05044574116978398
0.4740000000000002	0.05569695293204103
0.4745000000000026	0.053752153904405874
0.4750000000000014	0.045428670270563944
0.47550000000000026	0.033112932053753194
0.47600000000000264	0.019964777587072078
0.4765000000000015	0.0089686478461505
0.4770000000000003	0.002123400000513547
0.4775000000000027	4.827567100533652e-07
0.47800000000000153	0.0017708191371745847
0.47850000000000037	0.005648311701007744
0.47900000000000276	0.009572103686062306
0.4795000000000016	0.011889284336160367
0.4800000000000004	0.011820187150258886
0.4805000000000028	0.009578167838827503
0.48100000000000165	0.006140985896576794
0.4815000000000005	0.0027879101423932085
0.48200000000000287	0.0005867460783250116
0.4825000000000017	1.7256793797264356e-05
0.48300000000000054	0.0008550741961529152
0.4835000000000029	0.002338248250937006
0.48400000000000176	0.003534573730552694
0.4845000000000006	0.0037583514796001726
0.485000000000003	0.002873362107498784
0.4855000000000018	0.0013666164827482088
0.48600000000000065	0.0001659246170533883
0.48650000000000304	0.00027073351931374305
0.4870000000000019	0.002335307514892351
0.4875000000000007	0.006361680851734617
0.4880000000000031	0.011621003122759868
0.48850000000000193	0.016840303086906126
0.48900000000000077	0.02059658589778353
0.48950000000000315	0.021785249744731748
0.490000000000002	0.020001366872347603
0.4905000000000008	0.01570027394821005
0.4910000000000032	0.010078331762460578
0.49150000000000205	0.00470976424610917
0.4920000000000009	0.0010583531987619305
0.49250000000000327	2.507342733838511e-05
0.4930000000000021	0.0016802770849378467
0.49350000000000094	0.005266420372858686
0.4940000000000033	0.009466282804755605
0.49450000000000216	0.012843324458889749
0.495000000000001	0.014305137847157659
0.4955000000000034	0.013436309356834012
0.4960000000000022	0.010594268883618493
0.49650000000000105	0.00674409160881469
0.49700000000000344	0.0030972224368111894
0.4975000000000023	0.0006843294698192255
0.4980000000000011	1.201892492974871e-05
0.49849999999999994	0.0009208320703717837
0.49900000000000233	0.0026894047430666927
0.49950000000000117	0.004342161845822899
0.5	0.0050456971824281585
0.5005000000000024	0.004447031390773241
0.5010000000000012	0.002826518934796106
0.5015000000000001	0.001003056551242862
0.5020000000000024	1.7752158371822843e-05
0.5025000000000013	0.000704406763810096
0.5030000000000001	0.0033027511743455094
0.5035000000000025	0.007266085249305305
0.5040000000000013	0.011358301475151327
0.5045000000000002	0.014042887845562296
0.5050000000000026	0.014067036901690672
0.5055000000000014	0.011069099729849778
0.5060000000000002	0.006012082518637969
0.5065000000000026	0.0012798055038950227
0.5070000000000014	0.0003579753323959292
0.5075000000000003	0.007136369252100178
0.5080000000000027	0.02497847287006313
0.5085000000000015	0.05577982095049446
0.5090000000000003	0.09925428356076753
0.5095000000000027	0.15264275042146871
0.5100000000000016	0.21094243409571165
0.5105000000000004	0.2676323896402007
0.5110000000000028	0.3157534164019343
0.5115000000000016	0.34911770255893565
0.5120000000000005	0.36339500560831806
0.5125000000000028	0.3568529873761753
0.5130000000000017	0.3306097156078219
0.5135000000000005	0.28836492930583396
0.5140000000000029	0.23568666974023778
0.5145000000000017	0.1790161654235408
0.5150000000000006	0.12459891133989562
0.515500000000003	0.07754731020282833
0.5160000000000018	0.04119517082766247
0.5165000000000006	0.016830955428313445
0.517000000000003	0.003813788763218444
0.5175000000000018	2.5050725588810173e-06
0.5180000000000007	0.0023775959253595196
0.5185000000000031	0.007716024686939933
0.5190000000000019	0.013189142185049506
0.5195000000000007	0.01678774749824972
0.5200000000000031	0.017525255311484758
0.520500000000002	0.015418602417301943
0.5210000000000008	0.011287228772660432
0.5215000000000032	0.006436821326541903
0.522000000000002	0.002304119850173813
0.5225000000000009	0.00013322623553452438
0.5230000000000032	0.0007364594271215118
0.5235000000000021	0.004369120366994755
0.5240000000000009	0.01072290035618731
0.5245000000000033	0.019021491437554192
0.5250000000000021	0.028187166465613457
0.525500000000001	0.03703997664320549
0.5260000000000034	0.044491571360610944
0.5265000000000022	0.04970215651450265
0.527000000000001	0.05217975020020005
0.5275000000000034	0.05181336314685983
0.5280000000000022	0.04884379644633035
0.5285000000000011	0.04378554266382261
0.5290000000000035	0.03731949814450467
0.5295000000000023	0.030178241908595943
0.5300000000000011	0.023043648643331152
0.5305	0.016471402165793007
0.5310000000000024	0.010849899483674732
0.5315000000000012	0.0063936697749765225
0.532	0.0031652789187124647
0.5325000000000024	0.0011158396468847233
0.5330000000000013	0.00013314138366214413
0.5335000000000001	8.776814138033592e-05
0.5340000000000025	0.0008705021347454469
0.5345000000000013	0.0024176330419501354
0.5350000000000001	0.004723429404009451
0.5355000000000025	0.007840371485008097
0.5360000000000014	0.011867858442553387
0.5365000000000002	0.016929671752392995
0.5370000000000026	0.023140497780494165
0.5375000000000014	0.030563122959905147
0.5380000000000003	0.039160736593031806
0.5385000000000026	0.04875246130525371
0.5390000000000015	0.0589833551390386
0.5395000000000003	0.06932094813943675
0.5400000000000027	0.07908752365487254
0.5405000000000015	0.08753053382485104
0.5410000000000004	0.09392392411671593
0.5415000000000028	0.09768327032466605
0.5420000000000016	0.0984707329925819
0.5425000000000004	0.09626476135657683
0.5430000000000028	0.09137558332374471
0.5435000000000016	0.08439989795582722
0.5440000000000005	0.07612365445075733
0.5445000000000029	0.06739569491856855
0.5450000000000017	0.05900269885324159
0.5455000000000005	0.051574320517853954
0.5460000000000029	0.04553664453216312
0.5465000000000018	0.041115390309223426
0.5470000000000006	0.03837341296895012
0.547500000000003	0.03725628761188087
0.5480000000000018	0.037619678577067064
0.5485000000000007	0.039223631519076256
0.549000000000003	0.04169824303338665
0.5495000000000019	0.04450507591104896
0.5500000000000007	0.04693063277529742
0.5505000000000031	0.048145518341779305
0.5510000000000019	0.0473437712122809
0.5515000000000008	0.04394570047870504
0.5520000000000032	0.03781450456201527
0.552500000000002	0.02941474094593596
0.5530000000000008	0.019840394372464546
0.5535000000000032	0.010666734561072254
0.554000000000002	0.0036292321343653414
0.5545000000000009	0.0001913916124527279
0.5550000000000033	0.0011126259144332866
0.5555000000000021	0.006148492869661871
0.5560000000000009	0.01399670029998805
0.5565000000000033	0.022543110012169073
0.5570000000000022	0.029376019581068943
0.557500000000001	0.0324486764857637
0.5580000000000034	0.030707794412950268
0.5585000000000022	0.024493383035473854
0.559000000000001	0.015562687192215133
0.5595000000000034	0.006690376443187843
0.5600000000000023	0.0009225650185921121
0.5605000000000011	0.0006768479999390676
0.5609999999999999	0.006947066419941659
0.5615000000000023	0.018864381493280662
0.5620000000000012	0.0337808181048495
0.5625	0.047897371145562896
0.5630000000000024	0.057295743367139815
0.5635000000000012	0.05909955446767834
0.5640000000000001	0.05243055807531871
0.5645000000000024	0.038861600146226555
0.5650000000000013	0.02219611292221345
0.5655000000000001	0.00759073384816796
0.5660000000000025	0.00023021100926244142
0.5665000000000013	0.0039046626071578007
0.5670000000000002	0.019884064468002755
0.5675000000000026	0.04641633997225772
0.5680000000000014	0.07900995804532313
0.5685000000000002	0.11144551461911789
0.5690000000000026	0.13725586675348253
0.5695000000000014	0.15128131695866034
0.5700000000000003	0.1508848384481951
0.5705000000000027	0.1365091574598252
0.5710000000000015	0.11144410387977352
0.5715000000000003	0.080893651492839
0.5720000000000027	0.05062223030087991
0.5725000000000016	0.025564017183417727
0.5730000000000004	0.008768693798755839
0.5735000000000028	0.0009395112044597565
0.5740000000000016	0.0006337777393035356
0.5745000000000005	0.005000980719050073
0.5750000000000028	0.010789213205120116
0.5755000000000017	0.01529788637993947
0.5760000000000005	0.017004714970079434
0.5765000000000029	0.015725449816079234
0.5770000000000017	0.012328837135517955
0.5775000000000006	0.008171280957684303
0.578000000000003	0.004490150112372279
0.5785000000000018	0.001980858558246758
0.5790000000000006	0.0006909133159970172
0.579500000000003	0.00023068825185448242
0.5800000000000018	0.00017549541466291304
0.5805000000000007	0.0004618885603750325
0.5810000000000031	0.0015881204452771697
0.5815000000000019	0.004510567438673244
0.5820000000000007	0.010253767295103066
0.5825000000000031	0.019374372650144422
0.583000000000002	0.0314923244591689
0.5835000000000008	0.045096710193964294
0.5840000000000032	0.057747923059016555
0.584500000000002	0.06665973282697404
0.5850000000000009	0.06950240535065422
0.5855000000000032	0.0651722722195623
0.5860000000000021	0.05426096215240386
0.5865000000000009	0.039037927405047364
0.5870000000000033	0.02291016693727979
0.5875000000000021	0.009495322082085502
0.588000000000001	0.0015811936995603726
0.5885000000000034	0.00029840489650227264
0.5890000000000022	0.004781644631315323
0.589500000000001	0.01245102932727989
0.5900000000000034	0.019851976283697125
0.5905000000000022	0.02381050144628577
0.5910000000000011	0.022549962663539574
0.5915000000000035	0.016412692965837597
0.5920000000000023	0.007939618605730054
0.5925000000000011	0.001251118023188666
0.593	0.000885357727069413
0.5935000000000024	0.010420514916796396
0.5940000000000012	0.03128175193712843
0.5945	0.062088960721070355
0.5950000000000024	0.0987501928780012
0.5955000000000013	0.13529374622023518
0.5960000000000001	0.1652225267582697
0.5965000000000025	0.18302926538832795
0.5970000000000013	0.1854716309326743
0.5975000000000001	0.17228091191266856
0.5980000000000025	0.14614127510696695
0.5985000000000014	0.1119780155048746
0.5990000000000002	0.07577322567292642
0.5995000000000026	0.043235957797094444
0.6000000000000014	0.018665229366602216
0.6005000000000003	0.004262429049737277
0.6010000000000026	6.024532587340618e-06
0.6015000000000015	0.004042646707202848
0.6020000000000003	0.013421400411367286
0.6025000000000027	0.024935286939584304
0.6030000000000015	0.03584484375624102
0.6035000000000004	0.044331004126121
0.6040000000000028	0.04962658837001466
0.6045000000000016	0.05187335487429529
0.6050000000000004	0.051815431855494566
0.6055000000000028	0.05045659095825315
0.6060000000000016	0.04878214832121067
0.6065000000000005	0.04759404408382678
0.6070000000000029	0.047453376355944446
0.6075000000000017	0.04868850374016436
0.6080000000000005	0.05141870918927686
0.6085000000000029	0.055560701289364724
0.6090000000000018	0.0608153400042128
0.6095000000000006	0.06665856485884217
0.610000000000003	0.07237054539231468
0.6105000000000018	0.07712606338394865
0.6110000000000007	0.08014250421760602
0.611500000000003	0.08085219493330109
0.6120000000000019	0.07904734216769164
0.6125000000000007	0.07494804205307776
0.6130000000000031	0.06916749600758983
0.6135000000000019	0.06258506137768673
0.6140000000000008	0.056172464705900774
0.6145000000000032	0.05083665222998804
0.615000000000002	0.04733559592563737
0.6155000000000008	0.04629209172473311
0.6160000000000032	0.04828638216793111
0.616500000000002	0.05396863848079332
0.6170000000000009	0.06411388765744135
0.6175000000000033	0.07955470702962972
0.6180000000000021	0.10096932876762721
0.6185000000000009	0.1285614453390335
0.6190000000000033	0.1617222615883415
0.6195000000000022	0.19879421919643267
0.620000000000001	0.23704579110549376
0.6205000000000034	0.27291712134326895
0.6210000000000022	0.30252027837711487
0.621500000000001	0.32229875158683635
0.6220000000000034	0.32969430259184096
0.6225000000000023	0.3236549374630125
0.6230000000000011	0.3048521068249636
0.6234999999999999	0.2755491920404468
0.6240000000000023	0.2391549217344742
0.6245000000000012	0.19957679749982266
0.625	0.1605363910940216
0.6255000000000024	0.12500730340707464
0.6260000000000012	0.0948899231955688
0.6265000000000001	0.07096159020557258
0.6270000000000024	0.0530615782489323
0.6275000000000013	0.040412553392608824
0.6280000000000001	0.03196035671864308
0.6285000000000025	0.026634819193998144
0.6290000000000013	0.023484408863991293
0.6295000000000002	0.021695916089370833
0.6300000000000026	0.02055457697468442
0.6305000000000014	0.019414168671815328
0.6310000000000002	0.01772719041699142
0.6315000000000026	0.01514218698369843
0.6320000000000014	0.011627949325926847
0.6325000000000003	0.007554050885405771
0.6330000000000027	0.0036588497130524682
0.6335000000000015	0.000872102238449346
0.6340000000000003	1.8042330851413548e-05
0.6345000000000027	0.001484199212542991
0.6350000000000016	0.004976849170605564
0.6355000000000004	0.0094779613227995
0.6360000000000028	0.013466892070886038
0.6365000000000016	0.015385605146128844
0.6370000000000005	0.01423501553833284
0.6375000000000028	0.010123667463153208
0.6380000000000017	0.004574587988673058
0.6385000000000005	0.00044329096026926796
0.6390000000000029	0.0014011857288927963
0.6395000000000017	0.011067129296178266
0.6400000000000006	0.03198749857984789
0.640500000000003	0.06473432618023112
0.6410000000000018	0.10738653617339224
0.6415000000000006	0.1555769697605458
0.642000000000003	0.20314693036560905
0.6425000000000018	0.24328818127062246
0.6430000000000007	0.26991530252316415
0.6435000000000031	0.2789390815285489
0.6440000000000019	0.2691265883378813
0.6445000000000007	0.24233362560332916
0.6450000000000031	0.20305391169940087
0.645500000000002	0.15740339052369806
0.6460000000000008	0.11179978220947348
0.6465000000000032	0.07166846100371296
0.647000000000002	0.040487653703274694
0.6475000000000009	0.019385520376998082
0.6480000000000032	0.007348317560246046
0.6485000000000021	0.001935843988677664
0.6490000000000009	0.00027237454759945415
0.6495000000000033	2.176035328194647e-05
0.6500000000000021	7.764496269449178e-05
0.650500000000001	0.0007940956496034361
0.6510000000000034	0.0037192700153555495
0.6515000000000022	0.010935486134309527
0.652000000000001	0.02421467627785724
0.6525000000000034	0.044241663500085814
0.6530000000000022	0.0701303232184955
0.6535000000000011	0.09937046303039006
0.6540000000000035	0.12822267768513984
0.6545000000000023	0.15245841034579943
0.6550000000000011	0.1682546768352346
0.6555	0.17301856922778175
0.6560000000000024	0.16594153436555817
0.6565000000000012	0.14815752049462402
0.657	0.1224804441669027
0.6575000000000024	0.0927977929894036
0.6580000000000013	0.0632734436612134
0.6585000000000001	0.03754719171426596
0.6590000000000025	0.01810612177905849
0.6595000000000013	0.005950757133872504
0.6600000000000001	0.0006028476930720625
0.6605000000000025	0.0004217365187067367
0.6610000000000014	0.003131337328153611
0.6615000000000002	0.006423128677402453
0.6620000000000026	0.008497436914153009
0.6625000000000014	0.008432581834129819
0.6630000000000003	0.00631965214959282
0.6635000000000026	0.0031567892254349317
0.6640000000000015	0.0005478895371598223
0.6645000000000003	0.0002864582484520848
0.6650000000000027	0.003920480217331611
0.6655000000000015	0.01238825274991554
0.6660000000000004	0.02579214945607835
0.6665000000000028	0.04334408086354639
0.6670000000000016	0.06348076788096049
0.6675000000000004	0.08411588017302547
0.6680000000000028	0.10297466713435653
0.6685000000000016	0.1179474102969684
0.6690000000000005	0.1274007922143654
0.6695000000000029	0.13039898927767146
0.6700000000000017	0.12680552530480477
0.6705000000000005	0.11725873443895053
0.6710000000000029	0.10303434122602821
0.6715000000000018	0.08582515380121605
0.6720000000000006	0.06747817948955255
0.672500000000003	0.0497327266086849
0.6730000000000018	0.0339994379531551
0.6735000000000007	0.021210811803847464
0.674000000000003	0.011760398442195757
0.6745000000000019	0.005532731108952233
0.6750000000000007	0.0020115063610743403
0.6755000000000031	0.0004417403115184009
0.6760000000000019	1.4298032931578203e-05
0.6765000000000008	3.931746401191867e-05
0.6770000000000032	7.875549443521217e-05
0.677500000000002	1.6805558371573075e-05
0.6780000000000008	5.8724164611496494e-05
0.6785000000000032	0.0006615814486777915
0.679000000000002	0.002412370842411396
0.6795000000000009	0.00587775616533494
0.6800000000000033	0.011454070890074306
0.6805000000000021	0.019245422425618216
0.6810000000000009	0.028992225221056944
0.6815000000000033	0.04006334745151762
0.6820000000000022	0.051514036163280444
0.682500000000001	0.06220083483646051
0.6830000000000034	0.07093562627724388
0.6835000000000022	0.0766550656653359
0.684000000000001	0.07857970943256648
0.6845000000000034	0.07633910065992824
0.6850000000000023	0.0700443469534258
0.6855000000000011	0.06029731583791831
0.6859999999999999	0.04813428159995335
0.6865000000000023	0.03491051215337669
0.6870000000000012	0.02213987976691234
0.6875	0.011309352736971132
0.6880000000000024	0.0036916624447957346
0.6885000000000012	0.00018024312563085868
0.6890000000000001	0.0011685893714416741
0.6895000000000024	0.006491515996512684
0.6900000000000013	0.015438684249651839
0.6905000000000001	0.026841694332409263
0.6910000000000025	0.039225895457456465
0.6915000000000013	0.05100806141856701
0.6920000000000002	0.06071276004813412
0.6925000000000026	0.06717526464929606
0.6930000000000014	0.06969867028415457
0.6935000000000002	0.06813834686493862
0.6940000000000026	0.06289786466704711
0.6945000000000014	0.05483572366782492
0.6950000000000003	0.045099055988200125
0.6955000000000027	0.03491554359332833
0.6960000000000015	0.025384514067145463
0.6965000000000003	0.01730966660493893
0.6970000000000027	0.0111078545301735
0.6975000000000016	0.0068117423340736385
0.6980000000000004	0.004162226370095108
0.6985000000000028	0.0027643183283221533
0.6990000000000016	0.0022634591002443885
0.6995000000000005	0.002492831085048678
0.7000000000000028	0.0035487163480354502
0.7005000000000017	0.005769526362268741
0.7010000000000005	0.00962055371936727
0.7015000000000029	0.015513911716809548
0.7020000000000017	0.023613823374279724
0.7025000000000006	0.03368502208447249
0.703000000000003	0.04503349722474471
0.7035000000000018	0.0565656411480004
0.7040000000000006	0.0669599234057592
0.704500000000003	0.0749133734093294
0.7050000000000018	0.07940269084956973
0.7055000000000007	0.07989367424748725
0.7060000000000031	0.07644521201930035
0.7065000000000019	0.06968212135202335
0.7070000000000007	0.06064665559921013
0.7075000000000031	0.0505710486662793
0.708000000000002	0.040633257650378715
0.7085000000000008	0.031759157494396305
0.7090000000000032	0.02451669887749307
0.709500000000002	0.019116804140698416
0.7100000000000009	0.015502072808158934
0.7105000000000032	0.013478684553985489
0.7110000000000021	0.012837533458000655
0.7115000000000009	0.013420405770734244
0.7120000000000033	0.015112183281997076
0.7125000000000021	0.017771507824958933
0.713000000000001	0.021138665567057867
0.7135000000000034	0.024770874285309046
0.7140000000000022	0.028047057883610737
0.714500000000001	0.030258891683223033
0.7150000000000034	0.030771079200101147
0.7155000000000022	0.029203648105451487
0.7160000000000011	0.025573972934581867
0.7165000000000035	0.020342821897532278
0.7170000000000023	0.014336111922948631
0.7175000000000011	0.008553867696316395
0.718	0.003916855649645372
0.7185000000000024	0.001025809306838638
0.7190000000000012	8.757097344026197e-06
0.7195	0.0005072273982920524
0.7200000000000024	0.0018092540763133878
0.7205000000000013	0.0030898926350653288
0.7210000000000001	0.003684149264416701
0.7215000000000025	0.0033052214434000303
0.7220000000000013	0.0021374011914625144
0.7225000000000001	0.0007729960068410762
0.7230000000000025	1.3182110365963605e-05
0.7235000000000014	0.0005970418752664064
0.7240000000000002	0.002946298799158032
0.7245000000000026	0.007007649251250887
0.7250000000000014	0.012242093507239591
0.7255000000000003	0.017762424310188627
0.7260000000000026	0.022572463692141755
0.7265000000000015	0.025830739242767176
0.7270000000000003	0.02705704464068502
0.7275000000000027	0.026223282061754567
0.7280000000000015	0.023711188881219435
0.7285000000000004	0.020163920103229004
0.7290000000000028	0.016290307780361925
0.7295000000000016	0.012689379553273148
0.7300000000000004	0.00974670109956338
0.7305000000000028	0.0076209232262327
0.7310000000000016	0.006302383415758338
0.7315000000000005	0.005700314748721351
0.7320000000000029	0.005710762898742535
0.7325000000000017	0.006234546489652778
0.7330000000000005	0.007145245014154338
0.7335000000000029	0.008237195289809663
0.7340000000000018	0.00919873345630189
0.7345000000000006	0.009648318755436772
0.735000000000003	0.00924237887997636
0.7355000000000018	0.007825115856983499
0.7360000000000007	0.00555911202313945
0.736500000000003	0.0029672081731896157
0.7370000000000019	0.0008385407272859456
0.7375000000000007	2.655204982791255e-07
0.7380000000000031	0.0010149006574846542
0.7385000000000019	0.003908327071022224
0.7390000000000008	0.008044203862784398
0.7395000000000032	0.012226549264330271
0.740000000000002	0.01503947511185804
0.7405000000000008	0.015343637646215033
0.7410000000000032	0.012774651525298797
0.741500000000002	0.008060036678880264
0.7420000000000009	0.0030058013843407092
0.7425000000000033	9.793832110324513e-05
0.7430000000000021	0.0017919714924801691
0.7435000000000009	0.00968378737175119
0.7440000000000033	0.02382363765666714
0.7445000000000022	0.0424219796610138
0.745000000000001	0.06209579228291688
0.7455000000000034	0.07864209472951118
0.7460000000000022	0.088150558692302
0.746500000000001	0.08813751208539984
0.7470000000000034	0.07834731847906579
0.7475000000000023	0.06094452950293662
0.7480000000000011	0.039994903905553054
0.7484999999999999	0.02035472890242816
0.7490000000000023	0.006285688123336683
0.7495000000000012	0.00021947586359788787
0.75	0.002070973297480271
0.7505000000000024	0.00934114118642413
0.7510000000000012	0.01800508070356108
0.7515000000000001	0.023923217343174145
0.7520000000000024	0.024328849730717163
0.7525000000000013	0.01889844831639052
0.7530000000000001	0.010024856932786699
0.7535000000000025	0.0021585958755386565
0.7540000000000013	0.0003844606676579015
0.7545000000000002	0.008662754633566023
0.7550000000000026	0.028298563663706915
0.7555000000000014	0.05715842966822563
0.7560000000000002	0.08993792648066505
0.7565000000000026	0.11945894812379894
0.7570000000000014	0.13864313265596756
0.7575000000000003	0.14257535606433422
0.7580000000000027	0.13001767112728266
0.7585000000000015	0.10388310684872241
0.7590000000000003	0.07048919538423801
0.7595000000000027	0.03778834747835153
0.7600000000000016	0.013097436783768917
0.7605000000000004	0.0010170069257857811
0.7610000000000028	0.0021841769789315026
0.7615000000000016	0.013252841766491857
0.7620000000000005	0.02811586258718879
0.7625000000000028	0.03999460961483497
0.7630000000000017	0.043744501844954424
0.7635000000000005	0.03764988749963018
0.7640000000000029	0.0241335245010596
0.7645000000000017	0.009139136695659746
0.7650000000000006	0.00035659322106866467
0.765500000000003	0.004819890030420678
0.7660000000000018	0.02660581091700343
0.7665000000000006	0.06533477665179332
0.767000000000003	0.11593422942105776
0.7675000000000018	0.16974514303356475
0.7680000000000007	0.21665229665474672
0.7685000000000031	0.24762159383847834
0.7690000000000019	0.25692152476838587
0.7695000000000007	0.2434181787847451
0.7700000000000031	0.21062305590594146
0.770500000000002	0.16554585458571103
0.7710000000000008	0.11674383712274804
0.7715000000000032	0.07216393222014729
0.772000000000002	0.03738851966155673
0.7725000000000009	0.014727640229218249
0.7730000000000032	0.0033125728188306072
0.7735000000000021	3.532404660945406e-05
0.7740000000000009	0.000943502877313568
0.7745000000000033	0.0026077793869601373
0.7750000000000021	0.0030468390887049513
0.775500000000001	0.0019869633929306464
0.7760000000000034	0.00047695853721481846
0.7765000000000022	8.987139067261274e-05
0.777000000000001	0.002054047710251121
0.7775000000000034	0.006639453383937052
0.7780000000000022	0.012997988843487988
0.7785000000000011	0.019472327607225816
0.7790000000000035	0.02421564564406805
0.7795000000000023	0.025864111233397945
0.7800000000000011	0.0240052437344407
0.7805	0.019280078517123257
0.7810000000000024	0.01310441157577327
0.7815000000000012	0.00713686761085061
0.782	0.0027070480743143434
0.7825000000000024	0.00041735349467623116
0.7830000000000013	5.198433965292415e-05
0.7835000000000001	0.0008005314376851889
0.7840000000000025	0.0016815782534898146
0.7845000000000013	0.001980406966896156
0.7850000000000001	0.0015199356788920498
0.7855000000000025	0.0006612007352559063
0.7860000000000014	4.716562826220735e-05
0.7865000000000002	0.00021438750783188957
0.7870000000000026	0.0012569671473534887
0.7875000000000014	0.0027117142327240202
0.7880000000000003	0.00374697873304234
0.7885000000000026	0.003612008923432902
0.7890000000000015	0.0021866807854780536
0.7895000000000003	0.00040889952616035157
0.7900000000000027	0.00037592056167386873
0.7905000000000015	0.005014036402004983
0.7910000000000004	0.01735715126986116
0.7915000000000028	0.039618825995181975
0.7920000000000016	0.07233339629897305
0.7925000000000004	0.11384557867066711
0.7930000000000028	0.1603395151130279
0.7935000000000016	0.2064437072544598
0.7940000000000005	0.24627666459122435
0.7945000000000029	0.27466450216601057
0.7950000000000017	0.2882090529750301
0.7955000000000005	0.28592966717388935
0.7960000000000029	0.26932843855145794
0.7965000000000018	0.24189571534677767
0.7970000000000006	0.2082271138827539
0.797500000000003	0.17301750713867606
0.7980000000000018	0.14020554951165856
0.7985000000000007	0.11246719279380761
0.799000000000003	0.09112808347183288
0.7995000000000019	0.07642807537043805
0.8000000000000007	0.06797143578644364
0.8005000000000031	0.06516340028453943
0.8010000000000019	0.0674727613980737
0.8015000000000008	0.07445151231836107
0.8020000000000032	0.08554986496990319
0.802500000000002	0.099848679862982
0.8030000000000008	0.11586265674449077
0.8035000000000032	0.13153792894455502
0.804000000000002	0.14449057194106327
0.8045000000000009	0.1524379097318677
0.8050000000000033	0.15369734984973343
0.8055000000000021	0.14759526216602753
0.8060000000000009	0.13465175505474433
0.8065000000000033	0.11647684676748511
0.8070000000000022	0.0954044271176247
0.807500000000001	0.07397108211967637
0.8080000000000034	0.05439059228935669
0.8085000000000022	0.03816871960218762
0.809000000000001	0.025951258136245985
0.8095000000000034	0.017620727334869597
0.8100000000000023	0.012580507896462064
0.8105000000000011	0.010114484547054292
0.8109999999999999	0.009699776762610116
0.8115000000000023	0.011179783938808436
0.8120000000000012	0.014761074410523486
0.8125	0.020859482573727786
0.8130000000000024	0.029867231335177123
0.8135000000000012	0.04193037165560474
0.8140000000000001	0.05681195355127766
0.8145000000000024	0.07387956910836779
0.8150000000000013	0.09221136816233867
0.8155000000000001	0.11077808895648975
0.8160000000000025	0.12864086121570997
0.8165000000000013	0.14510826311071945
0.8170000000000002	0.15981627147673425
0.8175000000000026	0.1727215625636422
0.8180000000000014	0.18402206442996596
0.8185000000000002	0.19403229344988024
0.8190000000000026	0.2030437673409921
0.8195000000000014	0.21119621095773491
0.8200000000000003	0.2183787687528889
0.8205000000000027	0.2241760704987312
0.8210000000000015	0.22787232217861328
0.8215000000000003	0.22852459691726323
0.8220000000000027	0.2251096280325857
0.8225000000000016	0.2167337105210206
0.8230000000000004	0.2028741408018268
0.8235000000000028	0.18359936695177645
0.8240000000000016	0.15970332546737478
0.8245000000000005	0.13269627521010427
0.8250000000000028	0.10462359484940821
0.8255000000000017	0.07773097528005171
0.8260000000000005	0.05404628738637061
0.8265000000000029	0.03498724536091455
0.8270000000000017	0.021113089851500115
0.8275000000000006	0.012109050033240911
0.828000000000003	0.007028094775639105
0.8285000000000018	0.0047324583855897625
0.8290000000000006	0.004403569369687472
0.829500000000003	0.005950036268060294
0.8300000000000018	0.010157279149204139
0.8305000000000007	0.01849114167429475
0.8310000000000031	0.032574644484614765
0.8315000000000019	0.053470366352858525
0.8320000000000007	0.08098366177916227
0.8325000000000031	0.11322348770362073
0.833000000000002	0.14660486859156285
0.8335000000000008	0.17636005779806385
0.8340000000000032	0.19747601891259506
0.834500000000002	0.20583854428379636
0.8350000000000009	0.1992819262854002
0.8355000000000032	0.17824642693338297
0.8360000000000021	0.145837741028449
0.8365000000000009	0.10723978367262098
0.8370000000000033	0.06860999142757934
0.8375000000000021	0.03573262360998492
0.838000000000001	0.012776237857667763
0.8385000000000034	0.0014745878910179225
0.8390000000000022	0.0009327938905214629
0.839500000000001	0.008087103094051033
0.8400000000000034	0.018667959542217474
0.8405000000000022	0.028384563408512444
0.8410000000000011	0.034001878396517145
0.8415000000000035	0.034029382763270284
0.8420000000000023	0.02886708702802354
0.8425000000000011	0.02041801940965375
0.843	0.011327365651608124
0.8435000000000024	0.004102612876517106
0.8440000000000012	0.0003816004863020903
0.8445	0.000547686089344094
0.8450000000000024	0.0037691450835459737
0.8455000000000013	0.008404507222788201
0.8460000000000001	0.012609426729919045
0.8465000000000025	0.014934604902230616
0.8470000000000013	0.014728035406076187
0.8475000000000001	0.012235449179059533
0.8480000000000025	0.00840010332414368
0.8485000000000014	0.004460360892126452
0.8490000000000002	0.0015000480229009512
0.8495000000000026	0.00010703809460513475
0.8500000000000014	0.00024410454121921108
0.8505000000000003	0.0013539145317927105
0.8510000000000026	0.0026370710183604576
0.8515000000000015	0.0033866406204855312
0.8520000000000003	0.0032518493987557435
0.8525000000000027	0.0023385507873140182
0.8530000000000015	0.0011199131619605536
0.8535000000000004	0.00020286255942219278
0.8540000000000028	4.842274732749668e-05
0.8545000000000016	0.000759269037224664
0.8550000000000004	0.002021203709600429
0.8555000000000028	0.0032271260815842097
0.8560000000000016	0.0037433226222146985
0.8565000000000005	0.0032227252136688075
0.8570000000000029	0.0018473962247452717
0.8575000000000017	0.0004008253470495651
0.8580000000000005	0.0001239010032665001
0.8585000000000029	0.002379351438972485
0.8590000000000018	0.008215052706620101
0.8595000000000006	0.01795570257541737
0.860000000000003	0.030952294442761246
0.8605000000000018	0.04557921456344716
0.8610000000000007	0.05950135138730874
0.861500000000003	0.07015825558939068
0.8620000000000019	0.07535096884814589
0.8625000000000007	0.0737868862091681
0.8630000000000031	0.06544672161963268
0.8635000000000019	0.051681867127904624
0.8640000000000008	0.035017094239702756
0.8645000000000032	0.01870418593984384
0.865000000000002	0.0061283537716504445
0.8655000000000008	0.00019793100265295057
0.8660000000000032	0.002843823883423547
0.866500000000002	0.014722333607100308
0.8670000000000009	0.035163918263447676
0.8675000000000033	0.062355279259287875
0.8680000000000021	0.09369618553348032
0.8685000000000009	0.1262450488176037
0.8690000000000033	0.15716199073544626
0.8695000000000022	0.18407273949433123
0.870000000000001	0.20530459094299322
0.8705000000000034	0.21997835305852023
0.8710000000000022	0.2279696544351944
0.871500000000001	0.22977358379336524
0.8720000000000034	0.22631592627171257
0.8725000000000023	0.2187529710937351
0.8730000000000011	0.20829290179649615
0.8734999999999999	0.19605903773275218
0.8740000000000023	0.18300235847795843
0.8745000000000012	0.1698604632840204
0.875	0.15715367890241402
0.8755000000000024	0.14520645275601116
0.8760000000000012	0.1341826121956823
0.8765000000000001	0.12412532093830818
0.8770000000000024	0.1149954613180861
0.8775000000000013	0.10670487332616699
0.8780000000000001	0.09914294661406711
0.8785000000000025	0.09219639257452715
0.8790000000000013	0.08576274104467224
0.8795000000000002	0.07975841490806748
0.8800000000000026	0.07412232640085029
0.8805000000000014	0.06881593929244542
0.8810000000000002	0.063820711802381
0.8815000000000026	0.05913378889438685
0.8820000000000014	0.054762740746313966
0.8825000000000003	0.05072003699129755
0.8830000000000027	0.047017803385586296
0.8835000000000015	0.04366323993159508
0.8840000000000003	0.04065490751617487
0.8845000000000027	0.03797994041839867
0.8850000000000016	0.03561214429563926
0.8855000000000004	0.03351092140995217
0.8860000000000028	0.031621044366079536
0.8865000000000016	0.029873470441246126
0.8870000000000005	0.028187607060307405
0.8875000000000028	0.02647561621042686
0.8880000000000017	0.02464935570941861
0.8885000000000005	0.022630266946534007
0.8890000000000029	0.020361849758455206
0.8895000000000017	0.01782334705003727
0.8900000000000006	0.015042090211151197
0.890500000000003	0.012100995645809626
0.8910000000000018	0.009137420137520206
0.8915000000000006	0.0063304082419455
0.892000000000003	0.0038755034517009563
0.8925000000000018	0.0019495519420432345
0.8930000000000007	0.0006716251346556281
0.8935000000000031	6.923867107401913e-05
0.8940000000000019	6.021648202386955e-05
0.8945000000000007	0.0004588616625150069
0.8950000000000031	0.0010102637100396477
0.895500000000002	0.0014493028744139607
0.8960000000000008	0.001572932747827494
0.8965000000000032	0.001308029259613916
0.897000000000002	0.0007548810203462963
0.8975000000000009	0.00018981837487255755
0.8980000000000032	1.953915072644189e-05
0.8985000000000021	0.0006925268642730589
0.8990000000000009	0.0025861387354226984
0.8995000000000033	0.0058973621087533845
0.9000000000000021	0.010567416941976165
0.900500000000001	0.01626374071045228
0.9010000000000034	0.022428558076560478
0.9015000000000022	0.02838500335960931
0.902000000000001	0.03347509521622112
0.9025000000000034	0.03719419036937866
0.9030000000000022	0.03928736623903406
0.9035000000000011	0.03978466245603849
0.9040000000000035	0.0389707319327575
0.9045000000000023	0.03730399624134917
0.9050000000000011	0.03531402691771157
0.9055	0.033508633006244216
0.9060000000000024	0.03231300081686115
0.9065000000000012	0.03204582481253333
0.907	0.032918922224908734
0.9075000000000024	0.03503559635353419
0.9080000000000013	0.03836497197942445
0.9085000000000001	0.042685532509587606
0.9090000000000025	0.04751577873343476
0.9095000000000013	0.052072985643411125
0.9100000000000001	0.05531069738915171
0.9105000000000025	0.056073370463128734
0.9110000000000014	0.05337141757207281
0.9115000000000002	0.046730221950474236
0.9120000000000026	0.03651890761856971
0.9125000000000014	0.02413838508550632
0.9130000000000003	0.011959304076426633
0.9135000000000026	0.002954331391014746
0.9140000000000015	5.629630652799179e-05
0.9145000000000003	0.005370861233625546
0.9150000000000027	0.019447963698285997
0.9155000000000015	0.04084039883762913
0.9160000000000004	0.06613296531630505
0.9165000000000028	0.09051439432394429
0.9170000000000016	0.10881223393784727
0.9175000000000004	0.11676069726699811
0.9180000000000028	0.1121713346403681
0.9185000000000016	0.09566451268755391
0.9190000000000005	0.07071060583782413
0.9195000000000029	0.042906779094071514
0.9200000000000017	0.018632225223188487
0.9205000000000005	0.003418261158687362
0.9210000000000029	0.00047772018272301933
0.9215000000000018	0.009820056944009383
0.9220000000000006	0.028230421385954132
0.922500000000003	0.05014933514040382
0.9230000000000018	0.06922336943719627
0.9235000000000007	0.08008767456512894
0.924000000000003	0.07985688203114222
0.9245000000000019	0.06887473649977043
0.9250000000000007	0.05048937425564439
0.9255000000000031	0.02991871368546266
0.9260000000000019	0.0125581750117885
0.9265000000000008	0.002268737944120018
0.9270000000000032	0.00020330326750269228
0.927500000000002	0.004569936548279321
0.9280000000000008	0.011435547206309783
0.9285000000000032	0.016332430995479166
0.929000000000002	0.016151412248529277
0.9295000000000009	0.0106823333808298
0.9300000000000033	0.0032424941680431695
0.9305000000000021	0.00010009611431884555
0.9310000000000009	0.008775709962587672
0.9315000000000033	0.03567466034200695
0.9320000000000022	0.08374854605516781
0.932500000000001	0.15092143957146598
0.9330000000000034	0.22982514188921552
0.9335000000000022	0.3090193012787127
0.934000000000001	0.3754348568996511
0.9345000000000034	0.41740643458227167
0.9350000000000023	0.42746741004659344
0.9355000000000011	0.4041327885927547
0.9359999999999999	0.35217765003260143
0.9365000000000023	0.2813486723675856
0.9370000000000012	0.2038930154734916
0.9375	0.13161689460928316
0.9380000000000024	0.07329688309206722
0.9385000000000012	0.03312987076130395
0.9390000000000001	0.010569682426149734
0.9395000000000024	0.0014687324075074993
0.9400000000000013	5.77217083823046e-05
0.9405000000000001	0.001074438414637909
0.9410000000000025	0.0013586431886778029
0.9415000000000013	0.00045364272644842516
0.9420000000000002	0.00011622876019361732
0.9425000000000026	0.0030121913102326508
0.9430000000000014	0.011139867784968943
0.9435000000000002	0.024593811579520123
0.9440000000000026	0.04113634818324584
0.9445000000000014	0.05674042727068008
0.9450000000000003	0.06690996096054369
0.9455000000000027	0.06829770386457407
0.9460000000000015	0.060024492415835407
0.9465000000000003	0.044197765782676146
0.9470000000000027	0.025400300875854265
0.9475000000000016	0.009279341885977161
0.9480000000000004	0.000689094205554764
0.9485000000000028	0.002014439984569436
0.9490000000000016	0.012268088786572871
0.9495000000000005	0.02731470614425863
0.9500000000000028	0.04120949638951352
0.9505000000000017	0.04826436769692004
0.9510000000000005	0.045195683983194276
0.9515000000000029	0.03265101469753646
0.9520000000000017	0.015580597933182415
0.9525000000000006	0.0022623737842303237
0.953000000000003	0.0022010095555688876
0.9535000000000018	0.023472788911931063
0.9540000000000006	0.07027000648202106
0.954500000000003	0.1413545816881841
0.9550000000000018	0.22987552729952615
0.9555000000000007	0.32461807619509087
0.9560000000000031	0.4123518013675803
0.9565000000000019	0.48065010429807836
0.9570000000000007	0.5204472663719379
0.9575000000000031	0.5277048799672215
0.958000000000002	0.5038351480185054
0.9585000000000008	0.4548837166763797
0.9590000000000032	0.3898005572786682
0.959500000000002	0.31833146358317216
0.9600000000000009	0.24909632839625048
0.9605000000000032	0.18829060482794616
0.9610000000000021	0.13920951620424285
0.9615000000000009	0.10253433209580973
0.9620000000000033	0.07711852325081207
0.9625000000000021	0.060923312787618256
0.963000000000001	0.051788876646581064
0.9635000000000034	0.04785875651519589
0.9640000000000022	0.047642639983606225
0.964500000000001	0.04984299524199333
0.9650000000000034	0.053137764717483084
0.9655000000000022	0.05608981701804021
0.9660000000000011	0.05726348626320148
0.9665000000000035	0.05551257465825437
0.9670000000000023	0.05031196992912513
0.9675000000000011	0.04197303061179497
0.968	0.031621857930576446
0.9685000000000024	0.020911809335887568
0.9690000000000012	0.011549027777694591
0.9695	0.004789179102092477
0.9700000000000024	0.0010833502220923604
0.9705000000000013	2.7974396706696784e-06
0.9710000000000001	0.0004736085447017708
0.9715000000000025	0.00124001254199298
0.9720000000000013	0.001390759057385819
0.9725000000000001	0.0007579412194057643
0.9730000000000025	4.121466192691191e-05
0.9735000000000014	0.000606866445820189
0.9740000000000002	0.00402586131712767
0.9745000000000026	0.011506893025013202
0.9750000000000014	0.023417318878937554
0.9755000000000003	0.03905449722738907
0.9760000000000026	0.056744396801889925
0.9765000000000015	0.07423459664307237
0.9770000000000003	0.08925378820164166
0.9775000000000027	0.10006202721088919
0.9780000000000015	0.10582981602884772
0.9785000000000004	0.10675168470231189
0.9790000000000028	0.10389446633659512
0.9795000000000016	0.09886662359909346
0.9800000000000004	0.09344217231262628
0.9805000000000028	0.08926617022459264
0.9810000000000016	0.08771440743136584
0.9815000000000005	0.08990183137095839
0.9820000000000029	0.09676481989086555
0.9825000000000017	0.10911007484295496
0.9830000000000005	0.12754109024487215
0.9835000000000029	0.1522351482548124
0.9840000000000018	0.18262516564288842
0.9845000000000006	0.21710838619333098
0.985000000000003	0.2529286846808938
0.9855000000000018	0.28634701705151994
0.9860000000000007	0.31313218612762894
0.986500000000003	0.32929768694681755
0.9870000000000019	0.3319164706233531
0.9875000000000007	0.31979818260841253
0.9880000000000031	0.29383235837669436
0.9885000000000019	0.25688383755714567
0.9890000000000008	0.2132492086440966
0.9895000000000032	0.1678073652955023
0.990000000000002	0.12508383432799583
0.9905000000000008	0.08846983141751018
0.9910000000000032	0.059786426287335916
0.991500000000002	0.03927827830284203
0.9920000000000009	0.025994133010805158
0.9925000000000033	0.018402745753052657
0.9930000000000021	0.015036125305877182
0.9935000000000009	0.014962346722480074
0.9940000000000033	0.017960998860467495
0.9945000000000022	0.024379891843509024
0.995000000000001	0.03475636670553701
0.9955000000000034	0.04935703241667711
0.9960000000000022	0.06780561013663104
0.996500000000001	0.08892837045260088
0.9970000000000034	0.11086732907198123
0.9975000000000023	0.13142148262716835
0.9980000000000011	0.1485059194294247
0.9984999999999999	0.16058900420293923
0.9990000000000023	0.1669852360799762
[truncated: 101 more rows]
