# Supplementary material for: Spinon mediation of witness spin dynamics in herbertsmithite
Source: Nat Phys. 2026 Jun 10;22(7):1071–8. doi: 10.1038/s41567-026-03303-6 (PMC13423850; doi:10.1038/s41567-026-03303-6)
Supplement: Supplementary file 2 — Statistical source data. [file 41567_2026_3303_MOESM2_ESM.zip › Fig2b_100mK.csv]

Time (s)	Flux squared (mPhi_0^2)
0.0	0.03635516113326447
0.0005000000000023874	0.05162715428824947
0.0010000000000012221	0.05908627459225132
0.0015000000000000568	0.0570617208436236
0.0020000000000024443	0.04696087775680538
0.002500000000001279	0.03236490791071237
0.0030000000000001137	0.017622453211213664
0.003500000000002501	0.006414692555435502
0.004000000000001336	0.0007254376841756522
0.0045000000000001705	0.00048251338046768167
0.005000000000002558	0.003902539425636165
0.005500000000001393	0.008348112226201377
0.006000000000000227	0.011363135313743082
0.006500000000002615	0.011527509460321397
0.0070000000000014495	0.008864953010536244
0.007500000000000284	0.004708445372546005
0.008000000000002672	0.0011153758742425443
0.008500000000001506	6.659041823895208e-05
0.009000000000000341	0.0027371217555050274
0.009500000000002728	0.00908052816876002
0.010000000000001563	0.01784605843609486
0.010500000000000398	0.02699473793706912
0.011000000000002785	0.034350166769380866
0.01150000000000162	0.03825417096393337
0.012000000000000455	0.0380136570459544
0.012500000000002842	0.03401155300749875
0.013000000000001677	0.02747714458807303
0.013500000000000512	0.02002532101218148
0.014000000000002899	0.013142071582755812
0.014500000000001734	0.007795408922332101
0.015000000000000568	0.004291087021421641
0.015500000000002956	0.0023962031372081537
0.01600000000000179	0.0016569264400643703
0.016500000000000625	0.001772720950052539
0.017000000000003013	0.0028783056747977718
0.017500000000001847	0.005626392310063457
0.018000000000000682	0.011040868414632764
0.01850000000000307	0.020192772218017973
0.019000000000001904	0.03381139293066575
0.01950000000000074	0.051961325892725736
0.020000000000003126	0.0738901279648056
0.02050000000000196	0.09809257025081142
0.021000000000000796	0.12256844069065759
0.021500000000003183	0.14519485049048123
0.022000000000002018	0.16410771198531127
0.022500000000000853	0.1779954162745665
0.02300000000000324	0.18624364805325444
0.023500000000002075	0.18891857793474132
0.02400000000000091	0.1866195034464532
0.024500000000003297	0.18025889605381543
0.02500000000000213	0.17083328732372757
0.025500000000000966	0.1592361007440344
0.026000000000003354	0.14614205557957274
0.02650000000000219	0.13197133759484622
0.027000000000001023	0.11692623671855094
0.02750000000000341	0.10108432624805493
0.028000000000002245	0.08452754279797932
0.02850000000000108	0.06748184630551415
0.028999999999999915	0.050435931934407575
0.029500000000002302	0.03420220665839174
0.030000000000001137	0.01988465465715802
0.03049999999999997	0.008732159876700056
0.03100000000000236	0.0018843144138519685
0.031500000000001194	5.4897601715219886e-05
0.03200000000000003	0.0032343415177268045
0.032500000000002416	0.010511332189964914
0.03300000000000125	0.020102311804100315
0.033500000000000085	0.029631735551932936
0.03400000000000247	0.03663371771734259
0.03450000000000131	0.039167410718880344
0.03500000000000014	0.03638085494103848
0.03550000000000253	0.02884534845578149
0.036000000000001364	0.018526776895856866
0.0365000000000002	0.008355511912602715
0.037000000000002586	0.001477287113285804
0.03750000000000142	0.0003764458892215015
0.038000000000000256	0.00612220357400925
0.03850000000000264	0.017973012807029377
0.03900000000000148	0.033481684624085475
0.03950000000000031	0.049098438571835025
0.0400000000000027	0.06111434031476198
0.040500000000001535	0.06667393866511853
0.04100000000000037	0.06455333980547423
0.04150000000000276	0.05546373117412624
0.04200000000000159	0.04178422955154559
0.042500000000000426	0.026807775324059167
0.043000000000002814	0.013741241950197455
0.04350000000000165	0.004782555507456804
0.04400000000000048	0.0005735026031042161
0.04450000000000287	0.00020194668843296867
0.045000000000001705	0.0017409061441698301
0.04550000000000054	0.00312635803878261
0.04600000000000293	0.003054679255181278
0.04650000000000176	0.0015682367329920444
0.0470000000000006	0.00010168667827432608
0.047500000000002984	0.0009497842631525182
0.04800000000000182	0.0063271583203171645
0.048500000000000654	0.01734883973340598
0.04900000000000304	0.03330949820474479
0.049500000000001876	0.051557014392729396
0.05000000000000071	0.06806455623706527
0.0505000000000031	0.07856589124551196
0.05100000000000193	0.07991171229339407
0.05150000000000077	0.07120321137034322
0.052000000000003155	0.05430313925634485
0.05250000000000199	0.0335065005432788
0.053000000000000824	0.014418184390940149
0.05350000000000321	0.0023482423608157305
0.054000000000002046	0.0007094166051131425
0.05450000000000088	0.009924636974622439
0.05500000000000327	0.027211107740941282
0.0555000000000021	0.04734259244249175
0.05600000000000094	0.06418478587663108
0.056500000000003325	0.07254833036908374
0.05700000000000216	0.06979222693769595
0.057500000000000995	0.05667608351576267
0.05800000000000338	0.037185152336073564
0.05850000000000222	0.017367990214556088
0.05900000000000105	0.0035334900087013845
0.05950000000000344	0.0003545946639917871
0.060000000000002274	0.009456238318595279
0.06050000000000111	0.028915144484684317
0.06099999999999994	0.053816631194409915
0.06150000000000233	0.07768814903069927
0.062000000000001165	0.09436363985678459
0.0625	0.0997097498747457
0.06300000000000239	0.09270095602893648
0.06350000000000122	0.07554479405493748
0.06400000000000006	0.052859692115028216
0.06450000000000244	0.030199132959432707
0.06500000000000128	0.012405093547250475
0.06550000000000011	0.002303912756607389
0.0660000000000025	0.00012439015241176295
0.06650000000000134	0.0037692585876694835
0.06700000000000017	0.00979130049054173
0.06750000000000256	0.014706044904622172
0.06800000000000139	0.016183517262193393
0.06850000000000023	0.013726747526903942
0.06900000000000261	0.008638001475503436
0.06950000000000145	0.0033268355760754766
0.07000000000000028	0.000240872498121095
0.07050000000000267	0.0008251906143184339
0.0710000000000015	0.004899372665187568
0.07150000000000034	0.010690444037496341
0.07200000000000273	0.015527461516281177
0.07250000000000156	0.016968137696277318
0.0730000000000004	0.013968482427994033
0.07350000000000279	0.00767616526284212
0.07400000000000162	0.001537596238281601
0.07450000000000045	0.0006225214219450958
0.07500000000000284	0.01031963121524072
0.07550000000000168	0.03476267039114363
0.07600000000000051	0.07544377319988727
0.0765000000000029	0.13042909523313387
0.07700000000000173	0.19442483426250595
0.07750000000000057	0.2597014177050416
0.07800000000000296	0.3176432460056915
0.07850000000000179	0.3605221959267577
0.07900000000000063	0.38304259613581937
0.07950000000000301	0.3832837214365929
0.08000000000000185	0.36284433441991343
0.08050000000000068	0.3262155202093051
0.08100000000000307	0.27960657818681395
0.0815000000000019	0.22956872480208376
0.08200000000000074	0.18177461594456698
0.08250000000000313	0.14022383330978128
0.08300000000000196	0.1069908104976517
0.0835000000000008	0.08246421714701895
0.08400000000000318	0.06589705740492688
0.08450000000000202	0.05602981272122077
0.08500000000000085	0.05157411843875484
0.08550000000000324	0.05143433816635975
0.08600000000000207	0.05466268343991486
0.08650000000000091	0.06024805449004813
0.0870000000000033	0.06689548230163855
0.08750000000000213	0.07294631427190335
0.08800000000000097	0.0765256705727902
0.08850000000000335	0.07590834558393661
0.08900000000000219	0.07000165249998154
0.08950000000000102	0.05878573213174053
0.09000000000000341	0.04354800777331115
0.09050000000000225	0.026800008559264277
0.09100000000000108	0.011855172567726386
0.09149999999999991	0.0021471106869959365
0.0920000000000023	0.00044821860900393643
0.09250000000000114	0.008184472105919062
0.09299999999999997	0.025023567038065957
0.09350000000000236	0.04884629037404099
0.0940000000000012	0.0761147750060686
0.09450000000000003	0.10255301186335505
0.09500000000000242	0.12398084796374445
0.09550000000000125	0.1371109286728347
0.09600000000000009	0.1401345223132927
0.09650000000000247	0.13297976559273356
0.09700000000000131	0.11720741676116204
0.09750000000000014	0.09559287423554351
0.09800000000000253	0.0715086199166158
0.09850000000000136	0.04825448362532648
0.0990000000000002	0.02847960383008844
0.09950000000000259	0.013804467601906808
0.10000000000000142	0.004695806347501657
0.10050000000000026	0.0005865457666667033
0.10100000000000264	0.00018180760367486753
0.10150000000000148	0.0018603928922110657
0.10200000000000031	0.004073587385260433
0.1025000000000027	0.005657830912281561
0.10300000000000153	0.006008374372608268
0.10350000000000037	0.00509856996415409
0.10400000000000276	0.003364819006124091
0.10450000000000159	0.001503213539641318
0.10500000000000043	0.0002364233737350182
0.10550000000000281	0.00010771338336697626
0.10600000000000165	0.0013454538641795187
0.10650000000000048	0.0038204938747165643
0.10700000000000287	0.007095566424964366
0.1075000000000017	0.010545496691346594
0.10800000000000054	0.013513260779400385
0.10850000000000293	0.015462068093949833
0.10900000000000176	0.01608789178834839
0.1095000000000006	0.015368740697729213
0.11000000000000298	0.013543531427947588
0.11050000000000182	0.0110309139586517
0.11100000000000065	0.008312910376809727
0.11150000000000304	0.005816419130831184
0.11200000000000188	0.003825476826537684
0.11250000000000071	0.0024484204749357923
0.1130000000000031	0.00164853734625805
0.11350000000000193	0.0013280279223830984
0.11400000000000077	0.0014379054180787317
0.11450000000000315	0.0020756971407198213
0.11500000000000199	0.0035322480946317243
0.11550000000000082	0.006260001125491934
0.11600000000000321	0.010756234755764241
0.11650000000000205	0.017381192421571986
0.11700000000000088	0.02615590118214454
0.11750000000000327	0.03660019512133081
0.1180000000000021	0.04767192182304365
0.11850000000000094	0.05785086537461479
0.11900000000000333	0.06537768054429449
0.11950000000000216	0.06861610681726465
0.120000000000001	0.06646652126788695
0.12050000000000338	0.05873214838649307
0.12100000000000222	0.046335452383032986
0.12150000000000105	0.03130567000471165
0.12200000000000344	0.016506268106579885
0.12250000000000227	0.005133321215764649
0.12300000000000111	7.722629872215451e-05
0.12349999999999994	0.0032842041338187787
0.12400000000000233	0.015267197127791112
0.12450000000000117	0.03489179340105585
0.125	0.05950502608220224
0.1255000000000024	0.08539610365603553
0.12600000000000122	0.1084976822186939
0.12650000000000006	0.12517516478719623
0.12700000000000244	0.1329265476309062
0.12750000000000128	0.1308343441412559
0.1280000000000001	0.11967031593105303
0.1285000000000025	0.10163835272740901
0.12900000000000134	0.07982887337939143
0.12950000000000017	0.05752631584545896
0.13000000000000256	0.03754161458497379
0.1305000000000014	0.0217263591342637
0.13100000000000023	0.010769527767967657
0.13150000000000261	0.004297491373245638
0.13200000000000145	0.0012162154641105138
0.13250000000000028	0.00017414310322078647
0.13300000000000267	1.4631006422562656e-06
0.1335000000000015	1.4720815885857993e-06
0.13400000000000034	2.504993671914734e-05
0.13450000000000273	0.00033218656653751416
0.13500000000000156	0.0013124923637134994
0.1355000000000004	0.0031791251149023625
0.13600000000000279	0.005755112640564394
0.13650000000000162	0.008436954711545494
0.13700000000000045	0.010358810393214145
0.13750000000000284	0.010711026612276867
0.13800000000000168	0.00911109853297913
0.1385000000000005	0.005900918649820026
0.1390000000000029	0.002259299848240115
0.13950000000000173	6.920560890471186e-05
0.14000000000000057	0.0015501437809089485
0.14050000000000296	0.00873680800094727
0.1410000000000018	0.02293437853536214
0.14150000000000063	0.04429428263700268
0.142000000000003	0.07162754045275137
0.14250000000000185	0.10251355217230028
0.14300000000000068	0.13368701121782048
0.14350000000000307	0.1616154704809228
0.1440000000000019	0.18313396299033455
0.14450000000000074	0.19599273186509175
0.14500000000000313	0.1992009483765203
0.14550000000000196	0.19310436155894212
0.1460000000000008	0.17920189453583824
0.14650000000000318	0.15976672874515285
0.14700000000000202	0.13737591822894107
0.14750000000000085	0.11446083821253648
0.14800000000000324	0.09296966507172519
0.14850000000000207	0.07419160372751714
0.1490000000000009	0.05874456306311904
0.1495000000000033	0.046687638968338795
0.15000000000000213	0.037697434985508656
0.15050000000000097	0.031246663514079485
0.15100000000000335	0.026741262080328048
0.1515000000000022	0.023599723985579867
0.15200000000000102	0.021284732675751757
0.1525000000000034	0.019313412252551666
0.15300000000000225	0.017274016541743785
0.15350000000000108	0.014864869825017673
0.15399999999999991	0.011951975096151542
0.1545000000000023	0.008623550196787502
0.15500000000000114	0.005210767993767223
0.15549999999999997	0.0022485317159020033
0.15600000000000236	0.0003674455106045375
0.1565000000000012	0.00013257061913668497
0.15700000000000003	0.0018674369119140676
0.15750000000000242	0.005514450847719886
0.15800000000000125	0.010579670818059802
0.15850000000000009	0.016190371603937246
0.15900000000000247	0.021262867089132928
0.1595000000000013	0.024744794072181688
0.16000000000000014	0.025870890505258974
0.16050000000000253	0.024362650943034
0.16100000000000136	0.020513771610348622
0.1615000000000002	0.015132567025331355
0.1620000000000026	0.009351553822957423
0.16250000000000142	0.004351903025307302
0.16300000000000026	0.0010753171717046589
0.16350000000000264	4.6707094619171474e-07
0.16400000000000148	0.00104370502374415
0.1645000000000003	0.0036091671874906067
0.1650000000000027	0.006771564826177837
0.16550000000000153	0.009538135028204438
0.16600000000000037	0.011115128805621042
0.16650000000000276	0.01110492740180519
0.1670000000000016	0.009581945740256259
0.16750000000000043	0.007032079289755479
0.1680000000000028	0.004180465286685166
0.16850000000000165	0.0017637635986666523
0.16900000000000048	0.00031679917325207874
0.16950000000000287	3.560786538323507e-05
0.1700000000000017	0.0007526890111601623
0.17050000000000054	0.002024216120450771
0.17100000000000293	0.0032945755404316375
0.17150000000000176	0.004081584237040822
0.1720000000000006	0.004122604842157211
0.17250000000000298	0.0034378570245754444
0.17300000000000182	0.002296634509763966
0.17350000000000065	0.0011047814741664843
0.17400000000000304	0.00025673311092057013
0.17450000000000188	4.574537749795235e-06
0.1750000000000007	0.0003873436703656378
0.1755000000000031	0.001240005916452959
0.17600000000000193	0.0022720288104694643
0.17650000000000077	0.003181112141776676
0.17700000000000315	0.0037573312083050937
0.177500000000002	0.003940517649650736
0.17800000000000082	0.0038162291676122366
0.1785000000000032	0.0035643669945770707
0.17900000000000205	0.003397739448891035
0.17950000000000088	0.0035353647862863703
0.18000000000000327	0.004242188194070946
0.1805000000000021	0.005936057323865982
0.18100000000000094	0.009324632201880368
0.18150000000000333	0.015504165351752147
0.18200000000000216	0.025942918120215184
0.182500000000001	0.042292541495468405
0.18300000000000338	0.06601940016531568
0.18350000000000222	0.09791231780816147
0.18400000000000105	0.13758358470869034
0.18450000000000344	0.1831144625485118
0.18500000000000227	0.23098841652724506
0.1855000000000011	0.2764001644288217
0.18599999999999994	0.313936411477444
0.18650000000000233	0.33851823309556645
0.18700000000000117	0.3464062142555677
0.1875	0.3360267240014734
0.1880000000000024	0.3083991116872471
0.18850000000000122	0.26702936321760967
0.18900000000000006	0.2172665301819757
0.18950000000000244	0.16525948704277393
0.19000000000000128	0.11676290986823185
0.1905000000000001	0.07608856564827299
0.1910000000000025	0.04546383777156199
0.19150000000000134	0.024950026595449565
0.19200000000000017	0.012917328682575181
0.19250000000000256	0.006915715203281186
0.1930000000000014	0.004667891311889824
0.19350000000000023	0.004877154432784102
0.19400000000000261	0.0076014304486301644
0.19450000000000145	0.014079684261450225
0.19500000000000028	0.026069076640726132
0.19550000000000267	0.04490886182641968
0.1960000000000015	0.07062120957670878
0.19650000000000034	0.10135911473578875
0.19700000000000273	0.13341470299485506
0.19750000000000156	0.16183469529076136
0.1980000000000004	0.18150287730584141
0.19850000000000279	0.1883989610929011
0.19900000000000162	0.18067618904978558
0.19950000000000045	0.15923883262333546
0.20000000000000284	0.12763588011561813
0.20050000000000168	0.09127967649391816
0.2010000000000005	0.05619112792097933
0.2015000000000029	0.027608713798700713
0.20200000000000173	0.008836342680497091
0.20250000000000057	0.0006339098887873848
0.20300000000000296	0.001296027674070909
0.2035000000000018	0.007366706661591337
0.20400000000000063	0.014759985786536622
0.204500000000003	0.01995092899685454
0.20500000000000185	0.02089748562062174
0.20550000000000068	0.017449444952241988
0.20600000000000307	0.011163941923582017
0.2065000000000019	0.0046260321481398844
0.20700000000000074	0.000513105726260187
0.20750000000000313	0.0007027311319137642
0.20800000000000196	0.005690438875009638
0.2085000000000008	0.014472135716106985
0.20900000000000318	0.02489409754965178
0.20950000000000202	0.03433101641721636
0.21000000000000085	0.040462917995626714
0.21050000000000324	0.04190929370745136
0.21100000000000207	0.03854198442165342
0.2115000000000009	0.031411771115354536
0.2120000000000033	0.02234756488685755
0.21250000000000213	0.01338135813308001
0.21300000000000097	0.006189190519389459
0.21350000000000335	0.0017116279751116556
0.2140000000000022	4.151113833323215e-05
0.21450000000000102	0.0005717793286456698
0.2150000000000034	0.0023154625045732477
0.21550000000000225	0.004268828578494152
0.21600000000000108	0.005696364740141807
0.21649999999999991	0.006263931412235318
0.2170000000000023	0.00601195160911512
0.21750000000000114	0.005217728400869849
0.21799999999999997	0.004224786910249356
0.21850000000000236	0.0033105518921093717
0.2190000000000012	0.0026295502687991926
0.21950000000000003	0.0022260887680720454
0.22000000000000242	0.002078703004038229
0.22050000000000125	0.0021326666057113327
0.22100000000000009	0.0022979334663304095
0.22150000000000247	0.002426298339830109
0.2220000000000013	0.0023134029472712493
0.22250000000000014	0.0017792354341968257
0.22300000000000253	0.0008553362034706853
0.22350000000000136	5.345364534147465e-05
0.2240000000000002	0.0006287942962004558
0.2245000000000026	0.004708883443151558
0.22500000000000142	0.015160930079825554
0.22550000000000026	0.035127188750706834
0.22600000000000264	0.06725952904208841
0.22650000000000148	0.11280205809734256
0.2270000000000003	0.17076373402172157
0.2275000000000027	0.237453308514725
0.22800000000000153	0.30659503907809954
0.22850000000000037	0.37011011386894527
0.22900000000000276	0.41946802477774575
0.2295000000000016	0.4473361098806686
0.23000000000000043	0.44913997248338094
0.2305000000000028	0.4241340063643691
0.23100000000000165	0.37568238759045053
0.23150000000000048	0.310644215310695
0.23200000000000287	0.23798971853360962
0.2325000000000017	0.16698055606775758
0.23300000000000054	0.10536492870425947
0.23350000000000293	0.05803130520514329
0.23400000000000176	0.02643381311897837
0.2345000000000006	0.00888584874474548
0.23500000000000298	0.0015801305245178915
0.23550000000000182	3.261264131530708e-06
0.23600000000000065	0.0003253052946271371
0.23650000000000304	0.00038215503865411275
0.23700000000000188	1.4328572539690629e-05
0.2375000000000007	0.0007316381196575245
0.2380000000000031	0.004873957903552638
0.23850000000000193	0.01457377294913842
0.23900000000000077	0.030859333789229868
0.23950000000000315	0.05316501270303056
0.240000000000002	0.07936791648495241
0.24050000000000082	0.10629868401598087
0.2410000000000032	0.13053513987012458
0.24150000000000205	0.1492210838198715
0.24200000000000088	0.16067312719628835
0.24250000000000327	0.16463075290556783
0.2430000000000021	0.162131125678498
0.24350000000000094	0.15510530900286493
0.24400000000000333	0.1458594927806678
0.24450000000000216	0.13660707375299397
0.245000000000001	0.1291629398132625
0.24550000000000338	0.12482763322629431
0.24600000000000222	0.12441161998394228
0.24650000000000105	0.12830812013983525
0.24700000000000344	0.1365295562902877
0.24750000000000227	0.14866975706044205
0.2480000000000011	0.1638173717609753
0.24849999999999994	0.18049539831261183
0.24900000000000233	0.19671379298633873
0.24950000000000117	0.2101895400676017
0.25	0.21872330738445278
0.2505000000000024	0.22065047050305744
0.2510000000000012	0.2152373852857228
0.25150000000000006	0.20289339933148962
0.25200000000000244	0.185119469224026
0.2525000000000013	0.16419925703045182
0.2530000000000001	0.1427271264126248
0.2535000000000025	0.12312507658403742
0.25400000000000134	0.10730293713422218
0.25450000000000017	0.09655894827681165
0.25500000000000256	0.09172013602755445
0.2555000000000014	0.09341983748884289
0.2560000000000002	0.10234386220394356
0.2565000000000026	0.11927664908687469
0.25700000000000145	0.14485084922463654
0.2575000000000003	0.17902713644727328
0.25800000000000267	0.22046313948648372
0.2585000000000015	0.2660210108404169
0.25900000000000034	0.3106723383529068
0.25950000000000273	0.34797252340640994
0.26000000000000156	0.37111295565411834
0.2605000000000004	0.37436592567152643
0.2610000000000028	0.354576670140891
0.2615000000000016	0.31228626806620613
0.26200000000000045	0.2521203571579802
0.26250000000000284	0.18224667320092472
0.2630000000000017	0.11294641485959422
0.2635000000000005	0.05459178292489435
0.2640000000000029	0.01550101067012067
0.26450000000000173	0.00019694636466460744
0.26500000000000057	0.008505679048487315
0.26550000000000296	0.03572039408364618
0.2660000000000018	0.07378149055938696
0.2665000000000006	0.11316448930975335
0.267000000000003	0.14499511735193596
0.26750000000000185	0.1628723678806605
0.2680000000000007	0.16398173725249307
0.26850000000000307	0.1492881007116486
0.2690000000000019	0.12284769855222698
0.26950000000000074	0.09049936049671237
0.2700000000000031	0.058327152803598244
0.27050000000000196	0.03130054713716506
0.2710000000000008	0.012400973186975112
0.2715000000000032	0.002373975478124448
0.272000000000002	6.044720175513564e-05
0.27250000000000085	0.003113844236881773
0.27300000000000324	0.00884039551277553
0.2735000000000021	0.014916074030229947
0.2740000000000009	0.019819678859614213
0.2745000000000033	0.022938920590169203
0.27500000000000213	0.02441390448035889
0.27550000000000097	0.02484699096563321
0.27600000000000335	0.025015692962584903
0.2765000000000022	0.025683372949299142
0.277000000000001	0.027534615316374016
0.2775000000000034	0.031197958950412347
0.27800000000000225	0.037282690210052115
0.2785000000000011	0.04635957712892383
0.2789999999999999	0.05885243750200197
0.2795000000000023	0.07486005761023254
0.28000000000000114	0.09397298552718684
0.28049999999999997	0.11516804792967514
0.28100000000000236	0.13684723368849253
0.2815000000000012	0.15704270887900618
0.28200000000000003	0.17375301515429797
0.2825000000000024	0.18532810941893785
0.28300000000000125	0.1908003122208441
0.2835000000000001	0.19007193387670607
0.2840000000000025	0.18391338220577813
0.2845000000000013	0.17378266154734873
0.28500000000000014	0.1615285548111753
0.28550000000000253	0.14906828549186102
0.28600000000000136	0.13812752690622276
0.2865000000000002	0.13009896672993956
0.2870000000000026	0.12602779745392764
0.2875000000000014	0.1266860684227792
0.28800000000000026	0.1326690516213965
0.28850000000000264	0.14444495729347553
0.2890000000000015	0.1623139478396431
0.2895000000000003	0.18627368205362174
0.2900000000000027	0.21583138639606825
0.29050000000000153	0.2498315260773666
0.29100000000000037	0.28637354089193
0.29150000000000276	0.32287411072472616
0.2920000000000016	0.35628974894410403
0.2925000000000004	0.38347068142695784
0.2930000000000028	0.40157983337967396
0.29350000000000165	0.4084920738248957
0.2940000000000005	0.4030931641737085
0.29450000000000287	0.3854225166395731
0.2950000000000017	0.35664064059313094
0.29550000000000054	0.3188402145054364
0.2960000000000029	0.27474915932416805
0.29650000000000176	0.22738866368811758
0.2970000000000006	0.17974748387101594
0.297500000000003	0.13451914650432295
0.2980000000000018	0.0939268478869274
0.29850000000000065	0.059638421689019165
0.29900000000000304	0.03275603216536523
0.2995000000000019	0.013855209437500593
0.3000000000000007	0.003045977997208659
0.3005000000000031	3.374163172040439e-05
0.30100000000000193	0.004166839385352003
0.30150000000000077	0.014468563578195492
0.30200000000000315	0.02966141146704321
0.302500000000002	0.04819830146492242
0.3030000000000008	0.06831780177846485
0.3035000000000032	0.08813717074302904
0.30400000000000205	0.10578829626242177
0.3045000000000009	0.1195889033121712
0.30500000000000327	0.12822756204282637
0.3055000000000021	0.1309299864456572
0.30600000000000094	0.12756984440141997
0.3065000000000033	0.11869255038750057
0.30700000000000216	0.10543558012884859
0.307500000000001	0.08935096601877618
0.3080000000000034	0.07215933448622826
0.3085000000000022	0.05548335249748546
0.30900000000000105	0.04061574656897065
0.30950000000000344	0.02836998997123868
0.3100000000000023	0.0190413773621776
0.3105000000000011	0.012477820632620814
0.31099999999999994	0.00823143056992262
0.31150000000000233	0.005742255860786206
0.31200000000000117	0.0045004678572897125
0.3125	0.004144337421059274
0.3130000000000024	0.004474943785666555
0.3135000000000012	0.005397032056410077
0.31400000000000006	0.006819581565170545
0.31450000000000244	0.008561737985986454
0.3150000000000013	0.01030613172998316
0.3155000000000001	0.01162383422504853
0.3160000000000025	0.012069517084530546
0.31650000000000134	0.011320471809554958
0.31700000000000017	0.009317212337191736
0.31750000000000256	0.006361385841703932
0.3180000000000014	0.0031388607328069035
0.3185000000000002	0.0006577246388675897
0.3190000000000026	0.00011517147932318222
0.31950000000000145	0.0027262280615110894
0.3200000000000003	0.00955552607979215
0.32050000000000267	0.02138923436157131
0.3210000000000015	0.03867017474781631
0.32150000000000034	0.06150018293741534
0.32200000000000273	0.08969586542503871
0.32250000000000156	0.12287177687752034
0.3230000000000004	0.1605209838808161
0.3235000000000028	0.2020666580105493
0.3240000000000016	0.2468675942525521
0.32450000000000045	0.2941726395158532
0.32500000000000284	0.3430316750132204
0.3255000000000017	0.3921826267592174
0.3260000000000005	0.43994408577166744
0.3265000000000029	0.4841503327606352
0.32700000000000173	0.5221678279438742
0.32750000000000057	0.5510267315594173
0.32800000000000296	0.5676852500302851
0.3285000000000018	0.5694180403349488
0.3290000000000006	0.5542856302114159
0.329500000000003	0.5216070911537434
0.33000000000000185	0.4723334170389205
0.3305000000000007	0.40921491851805714
0.33100000000000307	0.3366796496903465
0.3315000000000019	0.2603915955618846
0.33200000000000074	0.18652834526452766
0.3325000000000031	0.12089162503056453
0.33300000000000196	0.06801976564800448
0.3335000000000008	0.030490370784528764
0.3340000000000032	0.008573882187549859
0.334500000000002	0.00032683498889803477
0.33500000000000085	0.0021132097671475885
0.33550000000000324	0.009439121767248895
0.3360000000000021	0.017908607976578846
0.3365000000000009	0.024079143484937275
0.3370000000000033	0.026024295542384165
0.33750000000000213	0.023490503860323694
0.33800000000000097	0.017643179551504108
0.33850000000000335	0.010503321737907426
0.3390000000000022	0.004249555468704022
0.339500000000001	0.0005818031378600902
0.3400000000000034	0.00030780732009760966
0.34050000000000225	0.0032356891727457837
0.3410000000000011	0.008360519102453614
0.3414999999999999	0.014250365976510972
0.3420000000000023	0.019491625739981058
0.34250000000000114	0.02305546555141819
0.34299999999999997	0.024491639520897952
0.34350000000000236	0.023923946446750333
0.3440000000000012	0.021888144813612342
0.34450000000000003	0.019095936769675897
0.3450000000000024	0.0162158345968547
0.34550000000000125	0.013735447515354219
0.3460000000000001	0.011924303592804194
0.3465000000000025	0.010872060949220785
0.3470000000000013	0.010551897650625187
0.34750000000000014	0.010861675289144668
0.34800000000000253	0.011622286307228436
0.34850000000000136	0.012548973057952646
0.3490000000000002	0.013238620757279669
0.3495000000000026	0.013219235554760966
0.3500000000000014	0.012082807230094864
0.35050000000000026	0.009678438118909076
0.35100000000000264	0.006298091914051371
0.3515000000000015	0.0027643688939789184
0.3520000000000003	0.0003435924989238598
0.3525000000000027	0.00045954956282835626
0.35300000000000153	0.004258610068206498
0.35350000000000037	0.012148675884088876
0.35400000000000276	0.023472757238908726
0.3545000000000016	0.036462021888687454
0.3550000000000004	0.04854008596363724
0.3555000000000028	0.0569387374764704
0.35600000000000165	0.05947076714887227
0.3565000000000005	0.055229289106804795
0.35700000000000287	0.04497705443479634
0.3575000000000017	0.03106431469043193
0.35800000000000054	0.016852637806079245
0.3585000000000029	0.005783348433179083
0.35900000000000176	0.00035976459528389606
0.3595000000000006	0.0013647313201325308
0.360000000000003	0.007584482595236093
0.3605000000000018	0.01616505584922864
0.36100000000000065	0.023529465730532315
0.36150000000000304	0.0265947034130456
0.3620000000000019	0.02391076440780178
0.3625000000000007	0.016342739334178277
0.3630000000000031	0.007039209828056435
0.36350000000000193	0.000643163548260715
0.36400000000000077	0.0019412031387251163
0.36450000000000315	0.014336920336327276
0.365000000000002	0.0386114976531537
0.3655000000000008	0.07236935285096166
0.3660000000000032	0.11037421125001284
0.36650000000000205	0.14571793401740124
0.3670000000000009	0.1715114769467093
0.36750000000000327	0.18262394097493478
0.3680000000000021	0.17697434110005902
0.36850000000000094	0.1560097770171094
0.3690000000000033	0.12424400220950498
0.36950000000000216	0.08800750970351255
0.370000000000001	0.05378809569938028
0.3705000000000034	0.02664926261486737
0.3710000000000022	0.00917098406076894
0.37150000000000105	0.0011798207001384384
0.37200000000000344	0.00028227338213673516
0.3725000000000023	0.0029687252218064367
0.3730000000000011	0.005893607700658507
0.37349999999999994	0.006909544853639785
0.37400000000000233	0.005543498245073278
0.37450000000000117	0.002810374277587236
0.375	0.0004922215153060651
0.3755000000000024	0.00019047700167824577
0.3760000000000012	0.0025257131438829188
0.37650000000000006	0.006793851504829451
0.37700000000000244	0.011214683627880648
0.3775000000000013	0.013688637235540063
0.3780000000000001	0.012787104420708795
0.3785000000000025	0.008605905686115961
0.37900000000000134	0.003143875218828507
0.37950000000000017	1.9199807483843222e-05
0.38000000000000256	0.0035555027261724016
0.3805000000000014	0.017485273535895213
0.3810000000000002	0.04365876119672255
0.3815000000000026	0.08116504968092013
0.38200000000000145	0.12616149783966626
0.3825000000000003	0.17250237108772887
0.38300000000000267	0.2130216305730716
0.3835000000000015	0.241131746665449
0.38400000000000034	0.2523088504099691
0.38450000000000273	0.24507059040860538
0.38500000000000156	0.22120277124052518
0.3855000000000004	0.18520588869092552
0.3860000000000028	0.14314666135724746
0.3865000000000016	0.10124949277563182
0.38700000000000045	0.06460804090466137
0.38750000000000284	0.03633122346680024
0.3880000000000017	0.017288514493770907
0.3885000000000005	0.0064370721387922054
0.3890000000000029	0.0015548669022175656
0.38950000000000173	0.00011430029602036465
0.39000000000000057	2.95688952509964e-05
0.39050000000000296	8.893074983380422e-05
0.3910000000000018	7.200634258621648e-06
0.3915000000000006	0.0001603713547154432
0.392000000000003	0.0011533790498834393
0.39250000000000185	0.0034002363236961307
0.3930000000000007	0.006861872051643365
0.39350000000000307	0.011010198062828923
0.3940000000000019	0.014998185548568526
0.39450000000000074	0.017946363996409864
0.3950000000000031	0.01922718496444859
0.39550000000000196	0.018644899067540785
0.3960000000000008	0.016458646226537574
0.3965000000000032	0.013258591774242942
0.397000000000002	0.00975567977859974
0.39750000000000085	0.006568185423299157
0.39800000000000324	0.004077968878663856
0.3985000000000021	0.002393831453732059
0.3990000000000009	0.0014146945338098945
0.3995000000000033	0.0009491752202925015
0.40000000000000213	0.0008331989352277304
0.40050000000000097	0.0009969635383566759
0.40100000000000335	0.0014605247661230304
0.4015000000000022	0.0022706976376237332
0.402000000000001	0.003416996315271128
0.4025000000000034	0.004771472421212103
0.40300000000000225	0.006084820795659151
0.4035000000000011	0.007045205688538309
0.4039999999999999	0.007378178232443569
0.4045000000000023	0.006947437345038822
0.40500000000000114	0.005814435815112581
0.40549999999999997	0.0042303829867129435
0.40600000000000236	0.002560575297218346
0.4065000000000012	0.001167572085746571
0.40700000000000003	0.0002960149353344156
0.4075000000000024	1.5578327660890983e-06
0.40800000000000125	0.00014968580593389567
0.4085000000000001	0.0004837308076954393
0.4090000000000025	0.0007353924230948094
0.4095000000000013	0.0007354495219091804
0.41000000000000014	0.0004828996981037931
0.41050000000000253	0.00014702916121335136
0.41100000000000136	2.4865432398231933e-06
0.4115000000000002	0.00032250124497006197
0.4120000000000026	0.0012705352195619538
0.4125000000000014	0.002830426775850798
0.41300000000000026	0.004799956367451911
0.41350000000000264	0.0068488425824387664
0.4140000000000015	0.008618741822553651
0.4145000000000003	0.009828720191300728
0.4150000000000027	0.010349918680744252
0.41550000000000153	0.010227099692063712
0.41600000000000037	0.009646485494406335
0.41650000000000276	0.008869908814159196
0.4170000000000016	0.008166527978673411
0.4175000000000004	0.00777081675769919
0.4180000000000028	0.007880445079769285
0.41850000000000165	0.00868642450316772
0.4190000000000005	0.010409606723972864
0.41950000000000287	0.013310514481882798
0.4200000000000017	0.01764755466542854
0.42050000000000054	0.0235799049419708
0.4210000000000029	0.03103822748441784
0.42150000000000176	0.039608373152077325
0.4220000000000006	0.04848085310546367
0.422500000000003	0.05650714830137663
0.4230000000000018	0.06237475609257366
0.42350000000000065	0.0648746585004208
0.42400000000000304	0.06320003361176836
0.4245000000000019	0.05719576480988848
0.4250000000000007	0.04748247901445979
0.4255000000000031	0.035407019626484286
0.42600000000000193	0.022816185822032785
0.42650000000000077	0.011699295735758975
0.42700000000000315	0.0037830362250573677
0.427500000000002	0.00017750301494775416
0.4280000000000008	0.0011603687151004838
0.4285000000000032	0.00615007583953913
0.42900000000000205	0.013869378395473368
0.4295000000000009	0.02265185985726071
0.43000000000000327	0.030810027898312508
0.4305000000000021	0.036973218468535476
0.43100000000000094	0.040318482391779285
0.4315000000000033	0.04065202399004555
0.43200000000000216	0.038341435869730926
0.432500000000001	0.03413713549451402
0.4330000000000034	0.028944640023806915
0.4335000000000022	0.023612557079623814
0.43400000000000105	0.018785817424359166
0.43450000000000344	0.014846574029538803
0.4350000000000023	0.01193599004887986
0.4355000000000011	0.01002799416861073
0.43599999999999994	0.009016824780851744
0.43650000000000233	0.008784816208681507
0.43700000000000117	0.009231789222581055
0.4375	0.010266071231716602
0.4380000000000024	0.011772644759548782
0.4385000000000012	0.013581217274559482
0.43900000000000006	0.015454562571984522
0.43950000000000244	0.017107335722099652
0.4400000000000013	0.018252247677779904
0.4405000000000001	0.01865920333118971
0.4410000000000025	0.018207730463931194
0.44150000000000134	0.01691521715701894
0.44200000000000017	0.014931799142330685
0.44250000000000256	0.012503798530388093
0.4430000000000014	0.009917339661562748
0.4435000000000002	0.0074389150252460075
0.4440000000000026	0.005268906794252162
0.44450000000000145	0.0035182525660112903
0.4450000000000003	0.002210128212465708
0.44550000000000267	0.0013008660208878918
0.4460000000000015	0.0007098999186003084
0.44650000000000034	0.0003484273210324164
0.44700000000000273	0.0001400612531964224
0.44750000000000156	3.2049052440765324e-05
0.4480000000000004	2.2788841210272254e-07
0.4485000000000028	5.2867147628679274e-05
0.4490000000000016	0.0002372481418883996
0.44950000000000045	0.000649028505310775
0.45000000000000284	0.0014399844293552175
0.4505000000000017	0.0028167797412086124
0.4510000000000005	0.005023579422120514
0.4515000000000029	0.008305010094585051
0.45200000000000173	0.012852192406837947
0.45250000000000057	0.018741298282523085
0.45300000000000296	0.02587894696320822
0.4535000000000018	0.03396986696841428
0.4540000000000006	0.04251888714955095
0.454500000000003	0.05087216357199134
0.45500000000000185	0.05829348731326756
0.4555000000000007	0.06406304244129143
0.45600000000000307	0.06758041388462309
0.4565000000000019	0.06845244021852713
0.45700000000000074	0.06654987041537752
0.4575000000000031	0.062023674964047024
0.45800000000000196	0.05528037282847049
0.4585000000000008	0.04692369365022485
0.4590000000000032	0.03767548088550521
0.459500000000002	0.028290941932202898
0.46000000000000085	0.019482122228201407
0.46050000000000324	0.011859620461783342
0.4610000000000021	0.005897369909587007
0.4615000000000009	0.001920163726883506
0.4620000000000033	0.00010959335027927799
0.46250000000000213	0.0005217998735136336
0.46300000000000097	0.003109988543201362
0.46350000000000335	0.0077457038046713144
0.4640000000000022	0.014234870200761656
0.464500000000001	0.022327003654451654
0.4650000000000034	0.03171830505798009
0.46550000000000225	0.042051208865491685
0.4660000000000011	0.05291413467553156
0.46650000000000347	0.06384552895371719
0.4670000000000023	0.07434571665814337
0.46750000000000114	0.08389864263906087
0.46799999999999997	0.09200345071876945
0.46850000000000236	0.09821337753077986
0.4690000000000012	0.10217713153150666
0.46950000000000003	0.10367634952920823
0.4700000000000024	0.10265235849394232
0.47050000000000125	0.09921657145516886
0.4710000000000001	0.09364132099519884
0.4715000000000025	0.08633132394575505
0.4720000000000013	0.07777953980242226
0.47250000000000014	0.06851410045186683
0.47300000000000253	0.05904454793566436
0.47350000000000136	0.04981545050797041
0.4740000000000002	0.0411736504248376
0.4745000000000026	0.03335243379685686
0.4750000000000014	0.026472592746296847
0.47550000000000026	0.02055751793718498
0.47600000000000264	0.015557769405612373
0.4765000000000015	0.011380301031780973
0.4770000000000003	0.007918484415452835
0.4775000000000027	0.005080733783650433
0.47800000000000153	0.002817120014300219
0.47850000000000037	0.0011441754258507996
0.47900000000000276	0.00016771675532302748
0.4795000000000016	0.00010197986335232982
0.4800000000000004	0.001281161563451232
0.4805000000000028	0.004157447344217004
0.48100000000000165	0.0092787349638525
0.4815000000000005	0.017240346045609287
0.48200000000000287	0.028608426828327864
0.4825000000000017	0.0438182496343093
0.48300000000000054	0.06305737586132854
0.4835000000000029	0.08615025000206143
0.48400000000000176	0.11246562435607976
0.4845000000000006	0.14086971698578538
0.485000000000003	0.1697450902023899
0.4855000000000018	0.1970875838944193
0.48600000000000065	0.22068188815317621
0.48650000000000304	0.2383421084699464
0.4870000000000019	0.24818937205784347
0.4875000000000007	0.24892697763324206
0.4880000000000031	0.24006755259408508
0.48850000000000193	0.222068249465958
0.48900000000000077	0.19634010741210206
0.48950000000000315	0.16511568777703114
0.490000000000002	0.13118264605741134
0.4905000000000008	0.09751622133058828
0.4910000000000032	0.06686595360561107
0.49150000000000205	0.041366403754137616
0.4920000000000009	0.022244248796839255
0.49250000000000327	0.009682713559060472
0.4930000000000021	0.002879339958918789
0.49350000000000094	0.00029796170000934234
0.4940000000000033	7.644808295540666e-05
0.49450000000000216	0.000516025617159011
0.495000000000001	0.0005537762352723386
0.4955000000000034	0.0001137965768845022
0.4960000000000022	0.0002479387487270342
0.49650000000000105	0.0030132170600501622
0.49700000000000344	0.011084392397902303
0.4975000000000023	0.027157478906872822
0.4980000000000011	0.05325115876949833
0.49849999999999994	0.09004659277948135
0.49900000000000233	0.13641283362332673
0.49950000000000117	0.18924096295394782
0.5	0.24365757499614998
0.5005000000000024	0.29361617142037083
0.5010000000000012	0.3327872853466211
0.5015000000000001	0.3556008857711719
0.5020000000000024	0.35825283848520373
0.5025000000000013	0.3394813378090994
0.5030000000000001	0.30095251515399357
0.5035000000000025	0.24716183901613817
0.5040000000000013	0.1848468748213787
0.5045000000000002	0.12199985213073042
0.5050000000000026	0.06664634041043002
0.5055000000000014	0.02560299986777007
0.5060000000000002	0.003433045309312183
0.5065000000000026	0.0017814739533377043
0.5070000000000014	0.01920081762348286
0.5075000000000003	0.051486868095398174
0.5080000000000027	0.09245104035186306
0.5085000000000015	0.13498013941462425
0.5090000000000003	0.1721895405775524
0.5095000000000027	0.19846947157273714
0.5100000000000016	0.21025530933654765
0.5105000000000004	0.20641314609389394
0.5110000000000028	0.18820762595707058
0.5115000000000016	0.15889445791886836
0.5120000000000005	0.12304074378413084
0.5125000000000028	0.08571225697606015
0.5130000000000017	0.05167393725440469
0.5135000000000005	0.02473013957261883
0.5140000000000029	0.007291620098181105
0.5145000000000017	0.00020683116671440718
0.5150000000000006	0.0028463142679318256
0.515500000000003	0.013389618913586232
0.5160000000000018	0.029239819895619024
0.5165000000000006	0.047483136906483814
0.517000000000003	0.06531866636935832
0.5175000000000018	0.08040160200493984
0.5180000000000007	0.09106716353682791
0.5185000000000031	0.09642652519391721
0.5190000000000019	0.09634623036265712
0.5195000000000007	0.09133646809984877
0.5200000000000031	0.08238048380954476
0.520500000000002	0.0707380350640328
0.5210000000000008	0.057751807480784116
0.5215000000000032	0.04467900969231508
0.522000000000002	0.03256273771044367
0.5225000000000009	0.022150434804717373
0.5230000000000032	0.013860597936691171
0.5235000000000021	0.007794012993187225
0.5240000000000009	0.003782123404902835
0.5245000000000033	0.0014624178819651903
0.5250000000000021	0.00036880410136730607
0.525500000000001	2.3847831347876035e-05
0.5260000000000034	1.9738250272216915e-05
0.5265000000000022	7.62426963855406e-05
0.527000000000001	6.70343565142423e-05
0.5275000000000034	1.0650379564575166e-05
0.5280000000000022	2.8568669843233793e-05
0.5285000000000011	0.00027957838427091495
0.5290000000000035	0.0008854389286392647
0.5295000000000023	0.001866278422354455
0.5300000000000011	0.0031039835205428174
0.5305	0.004347311518761241
0.5310000000000024	0.005263910317790817
0.5315000000000012	0.005533257921887591
0.532	0.004963069115009842
0.5325000000000024	0.0036027872191212534
0.5330000000000013	0.0018240164437954912
0.5335000000000001	0.000340860350409205
0.5340000000000025	0.00015330030207153043
0.5345000000000013	0.002412386471157004
0.5350000000000001	0.008223959224092171
0.5355000000000025	0.018423779371490916
0.5360000000000014	0.03336726863688992
0.5365000000000002	0.05277857529336666
0.5370000000000026	0.07569533583666004
0.5375000000000014	0.10052857021474627
0.5380000000000003	0.12523502218435348
0.5385000000000026	0.14757671286370275
0.5390000000000015	0.16542453506892066
0.5395000000000003	0.1770534195292822
0.5400000000000027	0.18137801903126266
0.5405000000000015	0.17808957911371476
0.5410000000000004	0.16767394800166127
0.5415000000000028	0.1513131504675962
0.5420000000000016	0.13069371027035853
0.5425000000000004	0.10775971472809708
0.5430000000000028	0.08445485555098592
0.5435000000000016	0.06249485321232855
0.5440000000000005	0.04320133038171444
0.5445000000000029	0.027413378195340416
0.5450000000000017	0.01547739561966686
0.5455000000000005	0.007302589836684877
0.5460000000000029	0.0024610624658812945
0.5465000000000018	0.00030851110984416325
0.5470000000000006	0.00010371279031038257
0.547500000000003	0.0011105961833959904
0.5480000000000018	0.002673887321172225
0.5485000000000007	0.0042661785914901535
0.549000000000003	0.005509490746003584
0.5495000000000019	0.006177334615168006
0.5500000000000007	0.0061839546196180714
0.5505000000000031	0.00556635112439119
0.5510000000000019	0.004462586001440913
0.5515000000000008	0.003087578700412463
0.5520000000000032	0.0017058126030296793
0.552500000000002	0.000599630844212203
0.5530000000000008	3.240169189964507e-05
0.5535000000000032	0.0002077580019284704
0.554000000000002	0.0012289666443432263
0.5545000000000009	0.00306546829651003
0.5550000000000033	0.005535644175539261
0.5555000000000021	0.008314745384339305
0.5560000000000009	0.010973803358051804
0.5565000000000033	0.013049100335074573
0.5570000000000022	0.014133341403401074
0.557500000000001	0.013971052567143524
0.5580000000000034	0.01253469668568574
0.5585000000000022	0.010057326997184025
0.559000000000001	0.007004107825882062
0.5595000000000034	0.00397868233792581
0.5600000000000023	0.0015787467889380824
0.5605000000000011	0.00023370165589098335
0.5609999999999999	7.00857355470192e-05
0.5615000000000023	0.0008522672159972895
0.5620000000000012	0.0020334448373975213
0.5625	0.002926067209215009
0.5630000000000024	0.0029663535992363946
0.5635000000000012	0.0020134149982371633
0.5640000000000001	0.000599907544418566
0.5645000000000024	4.7320958078259795e-05
0.5650000000000013	0.002379740457766564
0.5655000000000001	0.010013551964499899
0.5660000000000025	0.025258367513892703
0.5665000000000013	0.049722185293320884
0.5670000000000002	0.08375512251876151
0.5675000000000026	0.12607706071511446
0.5680000000000014	0.17370814481174182
0.5685000000000002	0.2222599368186444
0.5690000000000026	0.26656188600413594
0.5695000000000014	0.3015128859477318
0.5700000000000003	0.3229837336257005
0.5705000000000027	0.32857215879555685
0.5710000000000015	0.3180371006590221
0.5715000000000003	0.29330948823550707
0.5720000000000027	0.25807650807941457
0.5725000000000016	0.21703979325740583
0.5730000000000004	0.17502742415415715
0.5735000000000028	0.1361728715879888
0.5740000000000016	0.10335092599643861
0.5745000000000005	0.07798666776787272
0.5750000000000028	0.060248636892576764
0.5755000000000017	0.049530834054217376
0.5760000000000005	0.045050368355019445
0.5765000000000029	0.04636102019999074
0.5770000000000017	0.05361567149502745
0.5775000000000006	0.06749313982081347
0.578000000000003	0.08881321716018627
0.5785000000000018	0.11796546307359873
0.5790000000000006	0.1543418489445909
0.579500000000003	0.1959707415579652
0.5800000000000018	0.2394968999776415
0.5805000000000007	0.28055414402563783
0.5810000000000031	0.3144628836583637
0.5815000000000019	0.33708771445519237
0.5820000000000007	0.34563968214985324
0.5825000000000031	0.33921867522748433
0.583000000000002	0.3189603788404687
0.5835000000000008	0.28775860633659195
0.5840000000000032	0.24964594062356288
0.584500000000002	0.20900060412870544
0.5850000000000009	0.16978138211223565
0.5855000000000032	0.13496744300408978
0.5860000000000021	0.10630645414961833
0.5865000000000009	0.08437742707432346
0.5870000000000033	0.06888543225126434
0.5875000000000021	0.05905098657406837
0.588000000000001	0.05395222420573896
0.5885000000000034	0.05272059079808692
0.5890000000000022	0.05456272706096779
0.589500000000001	0.05865524959152253
0.5900000000000034	0.06400851367579746
0.5905000000000022	0.069403079151916
0.5910000000000011	0.07346699400156764
0.5915000000000035	0.07489762299173448
0.5920000000000023	0.07276375185725027
0.5925000000000011	0.06677885734695724
0.593	0.057433297779817455
0.5935000000000024	0.04591503627540717
0.5940000000000012	0.03382169793718906
0.5945	0.022745088779206477
0.5950000000000024	0.013863188211380365
0.5955000000000013	0.007681874323545918
0.5960000000000001	0.004023040032368851
0.5965000000000025	0.0022703153265484642
0.5970000000000013	0.0017870064159623573
0.5975000000000001	0.002348035964497436
0.5980000000000025	0.004407573958882093
0.5985000000000014	0.009068773088024394
0.5990000000000002	0.01772120256877821
0.5995000000000026	0.031434403545089154
0.6000000000000014	0.050300575446097034
0.6005000000000003	0.0729666617143775
0.6010000000000026	0.09656363493647113
0.6015000000000015	0.1171319225770426
0.6020000000000003	0.1304865501266294
0.6025000000000027	0.1333119250253021
0.6030000000000015	0.1241758009022513
0.6035000000000004	0.10414266620188763
0.6040000000000028	0.07675913761411542
0.6045000000000016	0.047355924387815856
0.6050000000000004	0.02181328587805306
0.6055000000000028	0.005107565704277815
0.6060000000000016	3.99399013471205e-05
0.6065000000000005	0.0065144030835034995
0.6070000000000029	0.02158545686791502
0.6075000000000017	0.04027775776678245
0.6080000000000005	0.05695482063477415
0.6085000000000029	0.06685058612140635
0.6090000000000018	0.0673275303835924
0.6095000000000006	0.05850513045180962
0.610000000000003	0.043089747283432504
0.6105000000000018	0.02547460200720572
0.6110000000000007	0.010393656944688653
0.611500000000003	0.0015398082383312431
0.6120000000000019	0.0005574979584804437
0.6125000000000007	0.006694225088436729
0.6130000000000031	0.017185422333908396
0.6135000000000019	0.028219908019604403
0.6140000000000008	0.03616033933138998
0.6145000000000032	0.03862805591434658
0.615000000000002	0.03512228709893791
0.6155000000000008	0.027007044879926907
0.6160000000000032	0.016909534974005734
0.616500000000002	0.007761871959678395
0.6170000000000009	0.0018225312772659514
0.6175000000000033	3.4015325950063237e-06
0.6180000000000021	0.0017095390149598662
0.6185000000000009	0.005214746908361631
0.6190000000000033	0.008410860447350671
0.6195000000000022	0.009645202808405732
0.620000000000001	0.0083399666623582
0.6205000000000034	0.00517433081552933
0.6210000000000022	0.0017728399005665257
0.621500000000001	2.4044810830104832e-05
0.6220000000000034	0.0012880097893038886
0.6225000000000023	0.005792715424405748
0.6230000000000011	0.01245293243836824
0.6234999999999999	0.019193844109130952
0.6240000000000023	0.02367841604802284
0.6245000000000012	0.024186725105556486
0.625	0.020330956550642636
0.6255000000000024	0.013335933159250865
0.6260000000000012	0.005758075696354735
0.6265000000000001	0.0007080141259881166
0.6270000000000024	0.0008182303838414206
0.6275000000000013	0.00729606011843614
0.6280000000000001	0.019388371510068596
0.6285000000000025	0.034459334116233815
0.6290000000000013	0.04868649567726429
0.6295000000000002	0.0581770787283667
0.6300000000000026	0.06016339167266279
0.6305000000000014	0.05390159972757325
0.6310000000000002	0.04098444203288137
0.6315000000000026	0.02495867714333541
0.6320000000000014	0.010354160558436446
0.6325000000000003	0.0014139614129120262
0.6330000000000027	0.0009055837579720545
0.6335000000000015	0.00936425380775905
0.6340000000000003	0.024981519567552218
0.6345000000000027	0.0441520299549388
0.6350000000000016	0.06249336499067586
0.6355000000000004	0.07602063679607511
0.6360000000000028	0.08212880884794867
0.6365000000000016	0.08011567901207153
0.6370000000000005	0.07113627217167959
0.6375000000000028	0.05766021288932445
0.6380000000000017	0.042648005927149166
0.6385000000000005	0.028725811227725804
0.6390000000000029	0.017606349200922654
0.6395000000000017	0.009893982700179604
0.6400000000000006	0.005267852029655143
0.640500000000003	0.0029102606445556003
0.6410000000000018	0.0019809047061604282
0.6415000000000006	0.001949693727090297
0.642000000000003	0.0026811986365190476
0.6425000000000018	0.004277456469338955
0.6430000000000007	0.006787752201261294
0.6435000000000031	0.009945363020978669
0.6440000000000019	0.013073941641194162
0.6445000000000007	0.015228878805156129
0.6450000000000031	0.015533288310868348
0.645500000000002	0.013576663313418183
0.6460000000000008	0.009703903493392918
0.6465000000000032	0.005051059804868155
0.647000000000002	0.001273264396298622
0.6475000000000009	2.7941019560043776e-05
0.6480000000000032	0.0023786468076607624
0.6485000000000021	0.00833206215690534
0.6490000000000009	0.01669196306895587
0.6495000000000033	0.02531581819678262
0.6500000000000021	0.031723846737412485
0.650500000000001	0.03388362304678044
0.6510000000000034	0.03092078106433341
0.6515000000000022	0.023515661853240017
0.652000000000001	0.013836790375058205
0.6525000000000034	0.005006561859169147
0.6530000000000022	0.00024522992005055475
0.6535000000000011	0.0019460301426056246
0.6540000000000035	0.010961037870374436
0.6545000000000023	0.026314672398203794
0.6550000000000011	0.045429961299676795
0.6555	0.06479501116523305
0.6560000000000024	0.08086504489711788
0.6565000000000012	0.09093113203492821
0.657	0.09370936478390396
0.6575000000000024	0.08950348210600298
0.6580000000000013	0.07993441580397935
0.6585000000000001	0.0673639504746116
0.6590000000000025	0.054222736507299606
0.6595000000000013	0.042460277873563684
0.6600000000000001	0.033268151185574926
0.6605000000000025	0.027114901001746884
0.6610000000000014	0.024014163171349176
0.6615000000000002	0.02386868087798439
0.6620000000000026	0.026718922060017115
0.6625000000000014	0.03277853848541358
0.6630000000000003	0.04223773774104383
0.6635000000000026	0.05492128688297416
0.6640000000000015	0.06995971199497779
0.6645000000000003	0.0856423206289183
0.6650000000000027	0.09956374206439253
0.6655000000000015	0.10907123434379672
0.6660000000000004	0.11190530320775038
0.6665000000000028	0.10684298122425814
0.6670000000000016	0.09413279967964988
0.6675000000000004	0.07556276647881549
0.6680000000000028	0.054111921399944134
0.6685000000000016	0.033266519145073024
0.6690000000000005	0.016189936663677372
0.6695000000000029	0.004984468706085874
0.6700000000000017	0.00025638533188396376
0.6705000000000005	0.0011015411066940602
0.6710000000000029	0.005498495564352672
0.6715000000000018	0.010972440055534292
0.6720000000000006	0.015316428725161495
0.672500000000003	0.017150467375872534
0.6730000000000018	0.016163860467572518
0.6735000000000007	0.012998176521578348
0.674000000000003	0.008848412791841582
0.6745000000000019	0.004947835082953322
0.6750000000000007	0.002129006086609891
0.6755000000000031	0.0006126489692083283
0.6760000000000019	8.360097620668646e-05
0.6765000000000008	2.920861817799491e-06
0.6770000000000032	1.6414607688865827e-05
0.677500000000002	0.0002835490256910174
0.6780000000000008	0.001579400220641359
0.6785000000000032	0.005105701259117314
0.679000000000002	0.012056002006068975
0.6795000000000009	0.02307636487388509
0.6800000000000033	0.03781295935298811
0.6805000000000021	0.05472305063123123
0.6810000000000009	0.07124958878703867
0.6815000000000033	0.08434583105082011
0.6820000000000022	0.0912217089705938
0.682500000000001	0.09010513916324124
0.6830000000000034	0.0807949148794899
0.6835000000000022	0.06483338202063804
0.684000000000001	0.045231653176579865
0.6845000000000034	0.025806224795872225
0.6850000000000023	0.01029586900911256
0.6855000000000011	0.0014893522324969817
0.6859999999999999	0.0005907384659750627
0.6865000000000023	0.00698234073919717
0.6870000000000012	0.01843655608381017
0.6875	0.03170888197019663
0.6880000000000024	0.04334872046385051
0.6885000000000012	0.05051708235372745
0.6890000000000001	0.05161092912509594
0.6895000000000024	0.04655576678099311
0.6900000000000013	0.03672082272320686
0.6905000000000001	0.024507627469334846
0.6910000000000025	0.012737523032110435
0.6915000000000013	0.0039993984856350265
0.6920000000000002	0.00011091711439040085
0.6925000000000026	0.0018019126203319736
0.6930000000000014	0.008663431369417798
0.6935000000000002	0.019339234565951657
0.6940000000000026	0.0318852086540231
0.6945000000000014	0.04419630887245938
0.6950000000000003	0.05440242229816949
0.6955000000000027	0.06115857118728542
0.6960000000000015	0.06379123866252846
0.6965000000000003	0.06230019632415055
0.6970000000000027	0.05724494075596424
0.6975000000000016	0.049561530877360864
0.6980000000000004	0.040358484451800264
0.6985000000000028	0.030732225127563965
0.6990000000000016	0.021628119169699693
0.6995000000000005	0.013757387391730682
0.7000000000000028	0.0075670085792340904
0.7005000000000017	0.003251265251342992
0.7010000000000005	0.0007901720065409596
0.7015000000000029	7.214340531031089e-07
0.7020000000000017	0.0005900916727968432
0.7025000000000006	0.0022040552385644814
0.703000000000003	0.004467549809048369
0.7035000000000018	0.007016994301089788
0.7040000000000006	0.009525253915320022
0.704500000000003	0.011720367202046687
0.7050000000000018	0.013398669933901722
0.7055000000000007	0.014432280501135052
0.7060000000000031	0.01477048130836732
0.7065000000000019	0.01443460389984239
0.7070000000000007	0.013506640049843853
0.7075000000000031	0.012112771734127904
0.708000000000002	0.010404001953887753
0.7085000000000008	0.00853670786743506
0.7090000000000032	0.006655965596400186
0.709500000000002	0.004883854695400117
0.7100000000000009	0.0033138052895549043
0.7105000000000032	0.0020107217081117936
0.7110000000000021	0.001015448834940539
0.7115000000000009	0.00035138841081540573
0.7120000000000033	3.0808123532960744e-05
0.7125000000000021	5.856986057111695e-05
0.713000000000001	0.0004315522230267503
0.7135000000000034	0.0011329353966781646
0.7140000000000022	0.002121817061045675
0.714500000000001	0.003320388803240503
0.7150000000000034	0.00460298136124367
0.7155000000000022	0.005793174520951281
0.7160000000000011	0.0066759604270978466
0.7165000000000035	0.007030570697449966
0.7170000000000023	0.006685242594386865
0.7175000000000011	0.005587983792981047
0.718	0.0038786631651525046
0.7185000000000024	0.001940170000135477
0.7190000000000012	0.0004033373907093422
0.7195	8.482590944295294e-05
0.7200000000000024	0.0018504878870902132
0.7205000000000013	0.006417327684204233
0.7210000000000001	0.01413033596867205
0.7215000000000025	0.02476915439120034
0.7220000000000013	0.037446229281371556
0.7225000000000001	0.050647466942517885
0.7230000000000025	0.06243755988994604
0.7235000000000014	0.07081011352023749
0.7240000000000002	0.07411786109138438
0.7245000000000026	0.07148398047490048
0.7250000000000014	0.06308427228446002
0.7255000000000003	0.05020900986709876
0.7260000000000026	0.03506153481172074
0.7265000000000015	0.02031777180282996
0.7270000000000003	0.008539144191052079
0.7275000000000027	0.0015806737841848877
0.7280000000000015	0.00014963338181044755
0.7285000000000004	0.003640424112287934
0.7290000000000028	0.010303258244339879
0.7295000000000016	0.01771472562982663
0.7300000000000004	0.02343225492541933
0.7305000000000028	0.025657483068412035
0.7310000000000016	0.02372417972162465
0.7315000000000005	0.018269950259873435
0.7320000000000029	0.011037117050193041
0.7325000000000017	0.004353304350613621
0.7330000000000005	0.0004359889431139713
0.7335000000000029	0.0007195897325659312
0.7340000000000018	0.00540144045601064
0.7345000000000006	0.013343552047604046
0.735000000000003	0.02236680042017243
0.7355000000000018	0.029861852727820475
0.7360000000000007	0.033549435548878646
0.736500000000003	0.03217820088869148
0.7370000000000019	0.025964258280221846
0.7375000000000007	0.01664749109119047
0.7380000000000031	0.00714507111576104
0.7385000000000019	0.0008915768837428374
0.7390000000000008	0.001036976215226753
0.7395000000000032	0.009706460110676333
0.740000000000002	0.027502709675850986
0.7405000000000008	0.053361007488716194
0.7410000000000032	0.08477278879031777
0.741500000000002	0.11830137484290512
0.7420000000000009	0.15024937729647106
0.7425000000000033	0.17731530765146888
0.7430000000000021	0.19709862278480822
0.7435000000000009	0.20836672822512445
0.7440000000000033	0.21106549485408818
0.7445000000000022	0.2061164812468182
0.745000000000001	0.19508399534138915
0.7455000000000034	0.17980676346102464
0.7460000000000022	0.16207495789037893
0.746500000000001	0.14340314161473156
0.7470000000000034	0.1249153690982851
0.7475000000000023	0.10733051972451625
0.7480000000000011	0.09101954952892197
0.7484999999999999	0.0761019965892881
0.7490000000000023	0.06255311427973399
0.7495000000000012	0.05030045901416578
0.75	0.03929583226275638
0.7505000000000024	0.02955391411989235
0.7510000000000012	0.021153771355573583
0.7515000000000001	0.014205520355729853
0.7520000000000024	0.008792550924319366
0.7525000000000013	0.004908384149724984
0.7530000000000001	0.00241287149044018
0.7535000000000025	0.0010309505112252864
0.7540000000000013	0.00040623642341255706
0.7545000000000002	0.00020271272369600725
0.7550000000000026	0.00022622590225048766
0.7555000000000014	0.0005216666951514935
0.7560000000000002	0.001399628617302041
0.7565000000000026	0.003362157415167789
0.7570000000000014	0.006928747417395314
0.7575000000000003	0.012402069738643563
0.7580000000000027	0.019644701209735063
0.7585000000000015	0.02795010715450584
0.7590000000000003	0.03607525909491787
0.7595000000000027	0.04245952263865647
0.7600000000000016	0.04559577316922551
0.7605000000000004	0.044463298103965335
0.7610000000000028	0.03889771531188934
0.7615000000000016	0.029775363342264424
0.7620000000000005	0.018931905747943914
0.7625000000000028	0.008807466741153498
0.7630000000000017	0.0018926151825452236
0.7635000000000005	0.00011521945491082824
0.7640000000000029	0.004335399713846364
0.7645000000000017	0.014093510100429241
0.7650000000000006	0.027688814698338716
0.765500000000003	0.04257356486166311
0.7660000000000018	0.0559568034546122
0.7665000000000006	0.06545261055620075
0.767000000000003	0.06959749998921205
0.7675000000000018	0.06810436842521708
0.7680000000000007	0.06180192963935214
0.7685000000000031	0.05230260646223084
0.7690000000000019	0.041518326884771084
0.7695000000000007	0.031178783446512138
0.7700000000000031	0.022490846194591317
0.770500000000002	0.016018559907965847
0.7710000000000008	0.011782429743523466
0.7715000000000032	0.009502975282151922
0.772000000000002	0.008871856729273991
0.7725000000000009	0.009737218965713446
0.7730000000000032	0.012134856152720409
0.7735000000000021	0.01616514513509749
0.7740000000000009	0.021781192752235945
0.7745000000000033	0.02859165683551163
0.7750000000000021	0.03577815680398665
0.775500000000001	0.042183636262944246
0.7760000000000034	0.04656100695033118
0.7765000000000022	0.047906280506701475
0.777000000000001	0.04576205185869434
0.7775000000000034	0.04038075979650645
0.7780000000000022	0.03268229616058199
0.7785000000000011	0.024011438777501018
0.7790000000000035	0.015771562050021237
0.7795000000000023	0.009055941431581867
0.7800000000000011	0.00439967829556407
0.7805	0.0017323931742847425
0.7810000000000024	0.0005393437917325345
0.7815000000000012	0.0001627055353401534
0.782	0.00012338464159034873
0.7825000000000024	0.0003364256914707592
0.7830000000000013	0.001133484133821129
0.7835000000000001	0.0030800355829103494
0.7840000000000025	0.006656135583170482
0.7845000000000013	0.011927358455514481
0.7850000000000001	0.01834436579790964
0.7855000000000025	0.02476889213281853
0.7860000000000014	0.029743426116468127
0.7865000000000002	0.03192939869899017
0.7870000000000026	0.030567876896438227
0.7875000000000014	0.02579501512600703
0.7880000000000003	0.018682902444600268
0.7885000000000026	0.010964980931455386
0.7890000000000015	0.004515435079469478
0.7895000000000003	0.0007460949317155269
0.7900000000000027	0.00012816450478496464
0.7905000000000015	0.0020207383725690847
0.7910000000000004	0.0048975868957103815
0.7915000000000028	0.006934470655367602
0.7920000000000016	0.006792185629984972
0.7925000000000004	0.004348003904111495
0.7930000000000028	0.001120050302097005
0.7935000000000016	0.00020263178906997797
0.7940000000000005	0.005667005139740156
0.7945000000000029	0.02154228112598596
0.7950000000000017	0.05062707499139941
0.7955000000000005	0.0934520677765206
0.7960000000000029	0.14769382267977907
0.7965000000000018	0.20823422463010666
0.7970000000000006	0.26789637728670185
0.797500000000003	0.3187121096626272
0.7980000000000018	0.3534371234036611
0.7985000000000007	0.36696502940599063
0.799000000000003	0.35731730724156185
0.7995000000000019	0.3259933120980749
0.8000000000000007	0.2776217452646817
0.8005000000000031	0.21901932655298895
0.8010000000000019	0.1578912277886432
0.8015000000000008	0.1014709537333726
0.8020000000000032	0.05538429401736528
0.802500000000002	0.02294311051882894
0.8030000000000008	0.004956559066252562
0.8035000000000032	2.3616256069242215e-05
0.804000000000002	0.005172560907821126
0.8045000000000009	0.016660711350390215
0.8050000000000033	0.0307468759249127
0.8055000000000021	0.04429116247678876
0.8060000000000009	0.05510392263403519
0.8065000000000033	0.06203645779232365
0.8070000000000022	0.06486263237083123
0.807500000000001	0.06403213361554594
0.8080000000000034	0.0603810245879155
0.8085000000000022	0.054869095728159865
0.809000000000001	0.04838609680130393
0.8095000000000034	0.04164036923408617
0.8100000000000023	0.035121239929748194
0.8105000000000011	0.02911426345550407
0.8109999999999999	0.02374560493446082
0.8115000000000023	0.019035594642790036
0.8120000000000012	0.014948041657051587
0.8125	0.011428263080806076
0.8130000000000024	0.00842741958490664
0.8135000000000012	0.005913505696178605
0.8140000000000001	0.0038708965833997525
0.8145000000000024	0.0022914580242882764
0.8150000000000013	0.0011612162126144823
0.8155000000000001	0.00044726369515215973
0.8160000000000025	8.947274965866454e-05
0.8165000000000013	3.4775873363724485e-07
0.8170000000000002	7.40613431941445e-05
0.8175000000000026	0.00020297205008066484
0.8180000000000014	0.00029758940301332075
0.8185000000000002	0.0003048318113890697
0.8190000000000026	0.00021989214126390966
0.8195000000000014	8.888737076578833e-05
0.8200000000000003	2.0394915103640184e-06
0.8205000000000027	7.952800403455179e-05
0.8210000000000015	0.0004536222837428066
0.8215000000000003	0.0012508925800578537
0.8220000000000027	0.0025773326667193584
0.8225000000000016	0.0045075936266161035
0.8230000000000004	0.0070778645509457505
0.8235000000000028	0.010280803910325572
0.8240000000000016	0.014060663079536816
0.8245000000000005	0.018307421500310624
0.8250000000000028	0.02285020525570062
0.8255000000000017	0.027452135940919616
0.8260000000000005	0.03181055226241708
0.8265000000000029	0.03556763750871339
0.8270000000000017	0.03833619654519365
0.8275000000000006	0.039743102015243933
0.828000000000003	0.03948861120080588
0.8285000000000018	0.03741387250465576
0.8290000000000006	0.03356287640348903
0.829500000000003	0.02822095851175352
0.8300000000000018	0.02191202157772581
0.8305000000000007	0.015342546551835087
0.8310000000000031	0.009292288904525308
0.8315000000000019	0.004467227837227397
0.8320000000000007	0.0013456950412321248
0.8325000000000031	5.834481721417183e-05
0.833000000000002	0.00034192250399771654
0.8335000000000008	0.0015932290221226419
0.8340000000000032	0.0030247348082017757
0.834500000000002	0.003892701925244612
0.8350000000000009	0.00374132780560826
0.8355000000000032	0.00259190796882247
0.8360000000000021	0.0010113790475828513
0.8365000000000009	2.1476480464254315e-05
0.8370000000000033	0.0008528594102524343
0.8375000000000021	0.004596471295328853
0.838000000000001	0.011842454186263892
0.8385000000000034	0.022411730954157143
0.8390000000000022	0.035269450906585405
0.839500000000001	0.04866451720050751
0.8400000000000034	0.060476617224200606
0.8405000000000022	0.06868964719141127
0.8410000000000011	0.07186778284718136
0.8415000000000035	0.06950253513656969
0.8420000000000023	0.06213072813466341
0.8425000000000011	0.05118686134805253
0.843	0.03863045732880279
0.8435000000000024	0.0264560474325452
0.8440000000000012	0.016228801145998534
0.8445	0.008780154754591669
0.8450000000000024	0.0041466563770503105
0.8455000000000013	0.001757064488319087
0.8460000000000001	0.000792362193949605
0.8465000000000025	0.00058714031547444
0.8470000000000013	0.0009279146458056523
0.8475000000000001	0.0021396833439565684
0.8480000000000025	0.004925614772215026
0.8485000000000014	0.010012390070774622
0.8490000000000002	0.01772615896246987
0.8495000000000026	0.027656224350451092
0.8500000000000014	0.038543068892392084
0.8505000000000003	0.04845900761133409
0.8510000000000026	0.05525453466713684
0.8515000000000015	0.05715187334392085
0.8520000000000003	0.053309636734710515
0.8525000000000027	0.04417894442789381
0.8530000000000015	0.03152488774869095
0.8535000000000004	0.018082634735097598
0.8540000000000028	0.006925785772605637
0.8545000000000016	0.0007123724874825321
0.8550000000000004	0.0010138015957217728
0.8555000000000028	0.00791155838318228
0.8560000000000016	0.01997178938656136
0.8565000000000005	0.03460176969621239
0.8570000000000029	0.04868675466160284
0.8575000000000017	0.059331936258836745
0.8580000000000005	0.0645127711580096
0.8585000000000029	0.0634719060903532
0.8590000000000018	0.05677928408054614
0.8595000000000006	0.046068473405971276
0.860000000000003	0.03354766481043745
0.8605000000000018	0.021434295474082314
0.8610000000000007	0.011466303948122756
0.861500000000003	0.004603898428550592
0.8620000000000019	0.0009693466258093088
0.8625000000000007	1.1409006797934085e-06
0.8630000000000031	0.000744381380640159
0.8635000000000019	0.002175174826148024
0.8640000000000008	0.003466026873149957
0.8645000000000032	0.00413377533972881
0.865000000000002	0.004056994389478845
0.8655000000000008	0.00339026085615882
0.8660000000000032	0.002426587281503035
0.866500000000002	0.0014623573187635076
0.8670000000000009	0.0007044909247403415
0.8675000000000033	0.0002357914633278468
0.8680000000000021	3.1383472939543255e-05
0.8685000000000009	4.460693323255373e-06
0.8690000000000033	5.629537120721843e-05
0.8695000000000022	0.00011189662552346019
0.870000000000001	0.0001339533604911369
0.8705000000000034	0.00011821607575927957
0.8710000000000022	7.939927420323469e-05
0.871500000000001	3.7041621531022395e-05
0.8720000000000034	7.206326922628547e-06
0.8725000000000023	1.3829806903465038e-06
0.8730000000000011	3.0983368584433724e-05
0.8734999999999999	0.00011529402232939704
0.8740000000000023	0.0002917328127353936
0.8745000000000012	0.0006278674170114066
0.875	0.0012334012565356084
0.8755000000000024	0.0022672507769938904
0.8760000000000012	0.003931729990096758
0.8765000000000001	0.006445472618912787
0.8770000000000024	0.009991205218558022
0.8775000000000013	0.014643863592576396
0.8780000000000001	0.020296060354002582
0.8785000000000025	0.026606687522339655
0.8790000000000013	0.03299938225152458
0.8795000000000002	0.03872780231255867
0.8800000000000026	0.04300532448162777
0.8805000000000014	0.045173499936317044
0.8810000000000002	0.044864865835534354
0.8815000000000026	0.042109814360132704
0.8820000000000014	0.037348750703346666
0.8825000000000003	0.03133812335483771
0.8830000000000027	0.02497398243204076
0.8835000000000015	0.019087236211951627
0.8840000000000003	0.014278590702429735
0.8845000000000027	0.010851072327367314
0.8850000000000016	0.00886521398560803
0.8855000000000004	0.00829647825324437
0.8860000000000028	0.009232328828430805
0.8865000000000016	0.01202401572270171
0.8870000000000005	0.01731624898704853
0.8875000000000028	0.02591665141801573
0.8880000000000017	0.03852479228487332
0.8885000000000005	0.0553979735482879
0.8890000000000029	0.0760663814623474
0.8895000000000017	0.09920856409398501
0.8900000000000006	0.12275666771754368
0.890500000000003	0.14423106165779526
0.8910000000000018	0.161228647753494
0.8915000000000006	0.1719345577240884
0.892000000000003	0.1755134390876681
0.8925000000000018	0.17227070427120725
0.8930000000000007	0.1635456001319369
0.8935000000000031	0.151382375066534
0.8940000000000019	0.13809316516499884
0.8945000000000007	0.12585178498893435
0.8950000000000031	0.11643155965991979
0.895500000000002	0.11113218425189973
0.8960000000000008	0.11085656728403356
0.8965000000000032	0.11623245038764106
0.897000000000002	0.12765386862850617
0.8975000000000009	0.14515603307191507
0.8980000000000032	0.16812301896691134
0.8985000000000021	0.19492929775613327
0.8990000000000009	0.22269212928244775
0.8995000000000033	0.24732568714845338
0.9000000000000021	0.26402284403376475
0.900500000000001	0.2681585187962798
0.9010000000000034	0.25644838625032396
0.9015000000000022	0.22806353105597707
0.902000000000001	0.18534793384698542
0.9025000000000034	0.13384264801731377
0.9030000000000022	0.08148446388189859
0.9035000000000011	0.03707697277470701
0.9040000000000035	0.0083607995134396
0.9045000000000023	0.00016373675596255616
0.9050000000000011	0.013134865757382588
0.9055	0.04344141602919988
0.9060000000000024	0.08356112610946337
0.9065000000000012	0.12400400977348407
0.907	0.1555335509889707
0.9075000000000024	0.17130920218622822
0.9080000000000013	0.16838741507008748
0.9085000000000001	0.1481959892180769
0.9090000000000025	0.1158851754546818
0.9095000000000013	0.07877303638170198
0.9100000000000001	0.0443483060142909
0.9105000000000025	0.018398948787558593
0.9110000000000014	0.0037702839715066092
0.9115000000000002	4.694457882068924e-05
0.9120000000000026	0.0041663992030339
0.9125000000000014	0.0116985450899017
0.9130000000000003	0.018349140045239864
0.9135000000000026	0.021214420415511265
0.9140000000000015	0.019431810514847082
0.9145000000000003	0.01409177086916497
0.9150000000000027	0.007522509922479134
0.9155000000000015	0.0022516814895805503
0.9160000000000004	2.828923452801592e-05
0.9165000000000028	0.001235003995617973
0.9170000000000016	0.004861739208714798
0.9175000000000004	0.009005339523550142
0.9180000000000028	0.011679717006901243
0.9185000000000016	0.011625379919313235
0.9190000000000005	0.00882471059075263
0.9195000000000029	0.004547393439985818
0.9200000000000017	0.0009231466527421278
0.9205000000000005	0.00020405365138052023
0.9210000000000029	0.0039798271923403485
0.9215000000000018	0.01261478809965775
0.9220000000000006	0.025088379820492564
0.922500000000003	0.03927665282983338
0.9230000000000018	0.05256331404563375
0.9235000000000007	0.06256715875960778
0.924000000000003	0.067750049114339
0.9245000000000019	0.06772846487054637
0.9250000000000007	0.0632255817896127
0.9255000000000031	0.055725642899450145
0.9260000000000019	0.046983067266235856
0.9265000000000008	0.03856581630558212
0.9270000000000032	0.03157194636839673
0.927500000000002	0.026571402091935804
0.9280000000000008	0.023729353504760613
0.9285000000000032	0.023001147744426017
0.929000000000002	0.024276800219597803
0.9295000000000009	0.027396594436637542
0.9300000000000033	0.03203766682701187
0.9305000000000021	0.03754935446278122
0.9310000000000009	0.042857780314857714
0.9315000000000033	0.04654713140085797
0.9320000000000022	0.047158566702141656
0.932500000000001	0.043652234939030386
0.9330000000000034	0.035891284545861435
0.9335000000000022	0.024965613588564254
0.934000000000001	0.013198519167805747
0.9345000000000034	0.003768126079612152
0.9350000000000023	7.590491728878434e-08
0.9355000000000011	0.004506001392999174
0.9359999999999999	0.018411334867824463
0.9365000000000023	0.04090890940367881
0.9370000000000012	0.06929006956178499
0.9375	0.09946785835752583
0.9380000000000024	0.12686104135206383
0.9385000000000012	0.14740063851510554
0.9390000000000001	0.15838700356249655
0.9395000000000024	0.15897557390705544
0.9400000000000013	0.15018566090277383
0.9405000000000001	0.13447002662675175
0.9410000000000025	0.11500662457145794
0.9415000000000013	0.09493911944745893
0.9420000000000002	0.0767820603883993
0.9425000000000026	0.06212852344632891
0.9430000000000014	0.051683490973544945
0.9435000000000002	0.04553655301455739
0.9440000000000026	0.04351973057053336
0.9445000000000014	0.04549033633110119
0.9450000000000003	0.051431660235802666
0.9455000000000027	0.0613519959873204
0.9460000000000015	0.07505017456066494
0.9465000000000003	0.09187061156403596
0.9470000000000027	0.11057420423737183
0.9475000000000016	0.12940470190103096
0.9480000000000004	0.1463535086250809
0.9485000000000028	0.15954958312637754
0.9490000000000016	0.16765391174757222
0.9495000000000005	0.1701363613463636
0.9500000000000028	0.16735503235838764
0.9505000000000017	0.16042644567235026
0.9510000000000005	0.1509420636252547
0.9515000000000029	0.14062776675201344
0.9520000000000017	0.13104460964874956
0.9525000000000006	0.12339451072532201
0.953000000000003	0.11844110146994641
0.9535000000000018	0.11650825575500531
0.9540000000000006	0.11749781206327654
0.954500000000003	0.12088225083374142
0.9550000000000018	0.12566993768943016
0.9555000000000007	0.1303890402081446
0.9560000000000031	0.13316575556631646
0.9565000000000019	0.13196377923582397
0.9570000000000007	0.12500109352885605
0.9575000000000031	0.11128188176340381
0.958000000000002	0.0911048978798998
0.9585000000000008	0.06636828373431018
0.9590000000000032	0.04050911978588568
0.959500000000002	0.017998833847474374
0.9600000000000009	0.0034440832563283614
0.9605000000000032	0.0004784970662754338
0.9610000000000021	0.010727759569561537
0.9615000000000009	0.03315102043812631
0.9620000000000033	0.06398964882195311
0.9625000000000021	0.09740335731190913
0.963000000000001	0.1266841684069622
0.9635000000000034	0.14576644507664166
0.9640000000000022	0.15065016483196791
0.964500000000001	0.14035925284326148
0.9650000000000034	0.1171703613720685
0.9655000000000022	0.08604000283462906
0.9660000000000011	0.05337474879439336
0.9665000000000035	0.025467488635213573
0.9670000000000023	0.007010770691370066
0.9675000000000011	7.114551914705776e-05
0.968	0.0037754871525489146
0.9685000000000024	0.014761610326987666
0.9690000000000012	0.028239349534201937
0.9695	0.039353012225137284
0.9700000000000024	0.04447298586260243
0.9705000000000013	0.0420859186774197
0.9710000000000001	0.033081194123909745
0.9715000000000025	0.02040471228083801
0.9720000000000013	0.00821789411148202
0.9725000000000001	0.0008150027030683557
0.9730000000000025	0.0015887501447173487
0.9735000000000014	0.012290886645953014
0.9740000000000002	0.032731950032118796
0.9745000000000026	0.06093763525726398
0.9750000000000014	0.093665644583066
0.9755000000000003	0.1271148715305231
0.9760000000000026	0.1576409638236733
0.9765000000000015	0.18232418869583128
0.9770000000000003	0.19929955451925957
0.9775000000000027	0.20783215880849948
0.9780000000000015	0.20818175497089433
0.9785000000000004	0.2013364580020857
0.9790000000000028	0.188703234208244
0.9795000000000016	0.17182776617168483
0.9800000000000004	0.15218860208275645
0.9805000000000028	0.1310807236946272
0.9810000000000016	0.10957947733252295
0.9815000000000005	0.08856075720959881
0.9820000000000029	0.06874744433643172
0.9825000000000017	0.050753568432043684
0.9830000000000005	0.03510442121770035
0.9835000000000029	0.022221388369822032
0.9840000000000018	0.012373330620762235
0.9845000000000006	0.0056100905372917665
0.985000000000003	0.001705061115804601
0.9855000000000018	0.00013868979534877404
0.9860000000000007	0.00014965032647900966
0.986500000000003	0.0008638785763013632
0.9870000000000019	0.0014863893891589668
0.9875000000000007	0.0015136957955733483
0.9880000000000031	0.0009053722940290514
0.9885000000000019	0.00015098914961348095
0.9890000000000008	0.00018818486562897956
0.9895000000000032	0.0021668135254228663
0.990000000000002	0.007102982236216842
0.9905000000000008	0.01551009436196239
0.9910000000000032	0.027115853529710767
0.991500000000002	0.04076379484905427
0.9920000000000009	0.05455423948438257
0.9925000000000033	0.06621289047489778
0.9930000000000021	0.0736049046217556
0.9935000000000009	0.07526075168001863
0.9940000000000033	0.07076586516518876
0.9945000000000022	0.06089651897095256
0.995000000000001	0.04745284750711485
0.9955000000000034	0.03282688907588937
0.9960000000000022	0.019422322793198176
0.996500000000001	0.00908800387366756
0.9970000000000034	0.0027241916671326585
0.9975000000000023	0.00016852126148750164
0.9980000000000011	0.0003840181759810943
0.9984999999999999	0.0018803684712085627
0.9990000000000023	0.003231044052715625
[truncated: 101 more rows]
