# Supplementary material for: Spinon mediation of witness spin dynamics in herbertsmithite
Source: Nat Phys. 2026 Jun 10;22(7):1071–8. doi: 10.1038/s41567-026-03303-6 (PMC13423850; doi:10.1038/s41567-026-03303-6)
Supplement: Supplementary file 2 — Statistical source data. [file 41567_2026_3303_MOESM2_ESM.zip › Fig2b_150mK.csv]

Time (s)	Flux squared (mPhi_0^2)
0.0	0.009000547582988749
0.0005000000000023874	0.004589416674578234
0.0010000000000012221	0.0012553602036087558
0.0015000000000000568	2.4892239443781653e-06
0.0020000000000024443	0.0018275843677225088
0.002500000000001279	0.007652170944004449
0.0030000000000001137	0.01823097002739312
0.003500000000002501	0.03403445005701453
0.004000000000001336	0.055113971299604325
0.0045000000000001705	0.08097040269398248
0.005000000000002558	0.1104579606998766
0.005500000000001393	0.14176048379234088
0.006000000000000227	0.17247373401372124
0.006500000000002615	0.19981250752121402
0.0070000000000014495	0.22093615053167795
0.007500000000000284	0.23335494542318833
0.008000000000002672	0.23535038580424555
0.008500000000001506	0.2263237288581561
0.009000000000000341	0.20698734963375018
0.009500000000002728	0.1793362135894374
0.010000000000001563	0.14637996128691966
0.010500000000000398	0.11167082229143688
0.011000000000002785	0.07871513419230579
0.01150000000000162	0.050391623190612675
0.012000000000000455	0.02850597730133833
0.012500000000002842	0.013584007516895846
0.013000000000001677	0.004949661251745683
0.013500000000000512	0.0010630000115799084
0.014000000000002899	2.61109019472275e-05
0.014500000000001734	0.00012098430019461976
0.015000000000000568	0.00023610352312659186
0.015500000000002956	7.114706279612838e-05
0.01600000000000179	7.342496203819251e-05
0.016500000000000625	0.0011374446852695464
0.017000000000003013	0.004167775856028064
0.017500000000001847	0.00964476526997462
0.018000000000000682	0.017330665650308833
0.01850000000000307	0.02621065077626347
0.019000000000001904	0.03469164799723978
0.01950000000000074	0.0410032836642643
0.020000000000003126	0.043683147953669996
0.02050000000000196	0.04200176951883372
0.021000000000000796	0.03619922512807137
0.021500000000003183	0.027460148655326155
0.022000000000002018	0.017630443628829026
0.022500000000000853	0.008754202163320325
0.02300000000000324	0.002560778716220931
0.023500000000002075	4.4685606525378577e-05
0.02400000000000091	0.0012518699999245694
0.024500000000003297	0.0053245011187068175
0.02500000000000213	0.010781595666612142
0.025500000000000966	0.01594707459465469
0.026000000000003354	0.019399213044025955
0.02650000000000219	0.020315915808151962
0.027000000000001023	0.018627081569763566
0.02750000000000341	0.014946004579121062
0.028000000000002245	0.010317247642396263
0.02850000000000108	0.005869132461059271
0.028999999999999915	0.002480755865134939
0.029500000000002302	0.0005614606380764108
0.030000000000001137	4.928052414783046e-07
0.03049999999999997	0.0002897630546132509
0.03100000000000236	0.0007703162650079166
0.031500000000001194	0.0009185982990619404
0.03200000000000003	0.0005809300721511034
0.032500000000002416	8.427637274304687e-05
0.03300000000000125	0.00019089853722730374
0.033500000000000085	0.0019110541762913076
0.03400000000000247	0.006227742131527637
0.03450000000000131	0.013809833196484605
0.03500000000000014	0.024789922901058695
0.03550000000000253	0.0386627712095126
0.036000000000001364	0.054326646712997535
0.0365000000000002	0.07025348015000839
0.037000000000002586	0.08474428538136455
0.03750000000000142	0.09621058348543333
0.038000000000000256	0.10342279234311562
0.03850000000000264	0.1056804478525325
0.03900000000000148	0.10288123976632661
0.03950000000000031	0.09548951561668206
0.0400000000000027	0.08442426695760162
0.040500000000001535	0.07089800414808536
0.04100000000000037	0.05624041907023626
0.04150000000000276	0.04173579321955227
0.04200000000000159	0.028493671609713368
0.042500000000000426	0.017361700847719586
0.043000000000002814	0.008880464924702153
0.04350000000000165	0.0032742690821156227
0.04400000000000048	0.00046950771683243014
0.04450000000000287	0.00013287484107205735
0.045000000000001705	0.0017239822817556622
0.04550000000000054	0.00455949919093634
0.04600000000000293	0.007887457814448906
0.04650000000000176	0.010970090070332198
0.0470000000000006	0.013171317695477166
0.047500000000002984	0.014041381603226597
0.04800000000000182	0.01338727404262192
0.048500000000000654	0.011315235885627264
0.04900000000000304	0.008232173471013623
0.049500000000001876	0.004797435145185431
0.05000000000000071	0.0018248939171186683
0.0505000000000031	0.0001462956298553475
0.05100000000000193	0.00045773223339149827
0.05150000000000077	0.003178659315353552
0.052000000000003155	0.00835421188137809
0.05250000000000199	0.015625176287896683
0.053000000000000824	0.02427647420896368
0.05350000000000321	0.03335730791697253
0.054000000000002046	0.0418487648414158
0.05450000000000088	0.04884262729899527
0.05500000000000327	0.05369214414970254
0.0555000000000021	0.05610284679663079
0.05600000000000094	0.05614727364371614
0.056500000000003325	0.05420715432978266
0.05700000000000216	0.05086433109832309
0.057500000000000995	0.04677219026703329
0.05800000000000338	0.0425397692000007
0.05850000000000222	0.03865154180463764
0.05900000000000105	0.035430968624334584
0.05950000000000344	0.03304091544439682
0.060000000000002274	0.03150447018877658
0.06050000000000111	0.03072869399327623
0.06099999999999994	0.030521039501704445
0.06150000000000233	0.0305997076213913
0.062000000000001165	0.03060928430479789
0.0625	0.03015622670658908
0.06300000000000239	0.028872592716954783
0.06350000000000122	0.026502475675583632
0.06400000000000006	0.022989512204005212
0.06450000000000244	0.018533150211154856
0.06500000000000128	0.013582594422854203
0.06550000000000011	0.00875289924388419
0.0660000000000025	0.00467415423550105
0.06650000000000134	0.0018133350592656966
0.06700000000000017	0.0003277467844202643
0.06750000000000256	9.209597783572506e-06
0.06800000000000139	0.0003552014863117184
0.06850000000000023	0.0007615043526740149
0.06900000000000261	0.0007831019876699179
0.06950000000000145	0.0003734361323162929
0.07000000000000028	2.768656815857561e-06
0.07050000000000267	0.0005829810392693127
0.0710000000000015	0.003185369969165268
0.07150000000000034	0.008613892138559863
0.07200000000000273	0.01696403895807582
0.07250000000000156	0.02733100915884733
0.0730000000000004	0.037811949735191044
0.07350000000000279	0.04587319283333602
0.07400000000000162	0.04904087730098804
0.07450000000000045	0.04575426519058484
0.07500000000000284	0.03613471996060256
0.07550000000000168	0.02240373382483549
0.07600000000000051	0.008747226887565471
0.0765000000000029	0.0005620941864333848
0.07700000000000173	0.003200699819987557
0.07750000000000057	0.02049836310396672
0.07800000000000296	0.05347371505661474
0.07850000000000179	0.09959221575405001
0.07900000000000063	0.1528675314212304
0.07950000000000301	0.2048669745331985
0.08000000000000185	0.24643950105098336
0.08050000000000068	0.2697680382493076
0.08100000000000307	0.27022854830209875
0.0815000000000019	0.24755811162929633
0.08200000000000074	0.20599643590630226
0.08250000000000313	0.1533303520061913
0.08300000000000196	0.09906713963826873
0.0835000000000008	0.0522053904964735
0.08400000000000318	0.019189305183260976
0.08450000000000202	0.002586126832684568
0.08500000000000085	0.0008263076029530619
0.08550000000000324	0.009047308911564755
0.08600000000000207	0.020770485469902497
0.08650000000000091	0.029907534044125106
0.0870000000000033	0.03250773369085411
0.08750000000000213	0.027745568998922922
0.08800000000000097	0.017884361900406306
0.08850000000000335	0.007264613475076907
0.08900000000000219	0.0006615286175101707
0.08950000000000102	0.0015451028538776333
0.09000000000000341	0.010800779554186388
0.09050000000000225	0.026321532304281692
0.09100000000000108	0.04360826408718483
0.09149999999999991	0.057198547419166836
0.0920000000000023	0.06248120656269188
0.09250000000000114	0.0573268675709686
0.09299999999999997	0.04301193125064909
0.09350000000000236	0.02412162948542642
0.0940000000000012	0.0074239669464264205
0.09450000000000003	1.7722993542927896e-05
0.09500000000000242	0.007280221937315588
0.09550000000000125	0.031207488188166658
0.09600000000000009	0.0696312581440586
0.09650000000000247	0.11654744726742193
0.09700000000000131	0.16347437273171622
0.09750000000000014	0.20147019150018458
0.09800000000000253	0.22326146075245457
0.09850000000000136	0.22491727703235753
0.0990000000000002	0.206646195251973
0.09950000000000259	0.1725489231404686
0.10000000000000142	0.12945004476308883
0.10050000000000026	0.0851715339498633
0.10100000000000264	0.04673360699974864
0.10150000000000148	0.018946718166304492
0.10200000000000031	0.003708913723516135
0.1025000000000027	9.88947388252742e-05
0.10300000000000153	0.005128814499485477
0.10350000000000037	0.01485889345940797
0.10400000000000276	0.025519932510041886
0.10450000000000159	0.03434494689584911
0.10500000000000043	0.03994746227083395
0.10550000000000281	0.0422487771424524
0.10600000000000165	0.04209316308370415
0.10650000000000048	0.04075714717099829
0.10700000000000287	0.03954309949891102
0.1075000000000017	0.039564997110609984
0.10800000000000054	0.041724341975678474
0.10850000000000293	0.04678257178034912
0.10900000000000176	0.05539862840454373
0.1095000000000006	0.06802955864796689
0.11000000000000298	0.08467414729382895
0.11050000000000182	0.10453951505115665
0.11100000000000065	0.12578547643123913
0.11150000000000304	0.14551676950585932
0.11200000000000188	0.16013617782495498
0.11250000000000071	0.16605638114063936
0.1130000000000031	0.1606324937442572
0.11350000000000193	0.1430687168110021
0.11400000000000077	0.11501345196617643
0.11450000000000315	0.08060871822792906
0.11500000000000199	0.04589356462480475
0.11550000000000082	0.017641130857240044
0.11600000000000321	0.001881532186809794
0.11650000000000205	0.0024737288383822513
0.11700000000000088	0.020101674620357803
0.11750000000000327	0.0519751218537472
0.1180000000000021	0.09233764751679113
0.11850000000000094	0.13367336715990513
0.11900000000000333	0.16831957607040413
0.11950000000000216	0.19008772348207903
0.120000000000001	0.19549881910177327
0.12050000000000338	0.18434889257930012
0.12100000000000222	0.15950230773755472
0.12150000000000105	0.1260124885228849
0.12200000000000344	0.08983419986016156
0.12250000000000227	0.05647535676534431
0.12300000000000111	0.02992117829878333
0.12349999999999994	0.012060528018050458
0.12400000000000233	0.0026890736154818254
0.12450000000000117	4.412701368628823e-06
0.125	0.0013898473368524388
0.1255000000000024	0.004235450027408192
0.12600000000000122	0.006573478435263071
0.12650000000000006	0.007392929672610339
0.12700000000000244	0.006612068359703859
0.12750000000000128	0.004790814084013053
0.1280000000000001	0.0027272511009678512
0.1285000000000025	0.0010906178685872964
0.12900000000000134	0.00020200474598864926
0.12950000000000017	3.7491913986058754e-06
0.13000000000000256	0.00018621884331739068
0.1305000000000014	0.00039070255645358415
0.13100000000000023	0.0003934237782626388
0.13150000000000261	0.00019817402547948304
0.13200000000000145	1.114933720568474e-05
0.13250000000000028	0.00012178141029990289
0.13300000000000267	0.0007488005357184857
0.1335000000000015	0.0019197709587631445
0.13400000000000034	0.003433958495191878
0.13450000000000273	0.00492185896001175
0.13500000000000156	0.005975292953577984
0.1355000000000004	0.006294920682807338
0.13600000000000279	0.005796997357374262
0.13650000000000162	0.004638980017836055
0.13700000000000045	0.003156360809783653
0.13750000000000284	0.0017376877330394377
0.13800000000000168	0.0006878283559375732
0.1385000000000005	0.00013263739239661182
0.1390000000000029	6.304770839441568e-07
0.13950000000000173	8.620632720348612e-05
0.14000000000000057	0.00016651913601671743
0.14050000000000296	0.00012273324059649567
0.1410000000000018	1.4230228583139166e-05
0.14150000000000063	7.224478075477745e-05
0.142000000000003	0.0006107173821433718
0.14250000000000185	0.0018851930503876308
0.14300000000000068	0.003952979540029675
0.14350000000000307	0.006590931578336652
0.1440000000000019	0.009309496546811773
0.14450000000000074	0.011468916762848719
0.14500000000000313	0.012467057172071064
0.14550000000000196	0.011940989443180249
0.1460000000000008	0.00991596028810346
0.14650000000000318	0.006849033087314167
0.14700000000000202	0.0035462993798279275
0.14750000000000085	0.0009718240454731088
0.14800000000000324	5.937653892924596e-07
0.14850000000000207	0.001185659686186305
0.1490000000000009	0.004605813884256807
0.1495000000000033	0.009836084690073844
0.15000000000000213	0.016047089777228577
0.15050000000000097	0.02220247074835444
0.15100000000000335	0.027297566292411927
0.1515000000000022	0.03057453213267925
0.15200000000000102	0.03166054241302175
0.1525000000000034	0.030601619445911863
0.15300000000000225	0.02779598833436525
0.15350000000000108	0.023857656410928796
0.15399999999999991	0.01945555497924019
0.1545000000000023	0.015173053589211996
0.15500000000000114	0.011419115416602225
0.15549999999999997	0.008401860750925043
0.15600000000000236	0.00615535646303057
0.1565000000000012	0.004597324786109423
0.15700000000000003	0.003592212308975627
0.15750000000000242	0.0029998676471794474
0.15800000000000125	0.002701086935769226
0.15850000000000009	0.0026024277125847274
0.15900000000000247	0.002629745261415086
0.1595000000000013	0.002721011468514616
0.16000000000000014	0.0028250473149598
0.16050000000000253	0.002906773229795871
0.16100000000000136	0.0029549010640726723
0.1615000000000002	0.0029869995961163396
0.1620000000000026	0.003049780716698916
0.16250000000000142	0.0032173503926037662
0.16300000000000026	0.0035939447735101084
0.16350000000000264	0.004327572775858792
0.16400000000000148	0.005636022760937993
0.1645000000000003	0.007838319243984407
0.1650000000000027	0.011376449126013407
0.16550000000000153	0.01680823021195674
0.16600000000000037	0.024755676875654158
0.16650000000000276	0.03580460342927468
0.1670000000000016	0.050367742885687905
0.16750000000000043	0.06854003281800654
0.1680000000000028	0.08998481443134705
0.16850000000000165	0.11388883901394922
0.16900000000000048	0.1390108683189991
0.16950000000000287	0.16382614932357517
0.1700000000000017	0.1867434926995247
0.17050000000000054	0.2063509457038888
0.17100000000000293	0.22163683238034634
0.17150000000000176	0.23213842199356163
0.1720000000000006	0.2379891262051847
0.17250000000000298	0.2398610528241422
0.17300000000000182	0.2388247606331378
0.17350000000000065	0.23616447881545477
0.17400000000000304	0.23319039899816738
0.17450000000000188	0.23108020645062627
0.1750000000000007	0.23076465345516
0.1755000000000031	0.2328542272989598
0.17600000000000193	0.2375930917942578
0.17650000000000077	0.24482659111019064
0.17700000000000315	0.25397893002758404
0.177500000000002	0.2640527127498795
0.17800000000000082	0.273673738071468
0.1785000000000032	0.2812053808871425
0.17900000000000205	0.2849435439676353
0.17950000000000088	0.28337794586999254
0.18000000000000327	0.2754765004686158
0.1805000000000021	0.26092796334976326
0.18100000000000094	0.2402741633947061
0.18150000000000333	0.21488216968795515
0.18200000000000216	0.18674596833397789
0.182500000000001	0.15815600405070693
0.18300000000000338	0.13131758946560193
0.18350000000000222	0.1080200673475746
0.18400000000000105	0.0894478337911087
0.18450000000000344	0.07618199834692053
0.18500000000000227	0.06837882070572392
0.1855000000000011	0.06604782106106939
0.18599999999999994	0.06931077767211773
0.18650000000000233	0.07851983997148952
0.18700000000000117	0.09415427673800379
0.1875	0.11649174516014667
0.1880000000000024	0.1451389621902552
0.18850000000000122	0.17857881406206227
0.18900000000000006	0.2139189967193866
0.18950000000000244	0.24699561958855315
0.19000000000000128	0.27289631390967756
0.1905000000000001	0.28684295452465913
0.1910000000000025	0.2852499136940983
0.19150000000000134	0.2666895148535249
0.19200000000000017	0.23248329378652097
0.19250000000000256	0.1867078769203893
0.1930000000000014	0.13554511314110967
0.19350000000000023	0.08608201798552005
0.19400000000000261	0.04482781854298206
0.19450000000000145	0.016313953895988012
0.19500000000000028	0.0021445953719824366
0.19550000000000267	0.0007629304261253634
0.1960000000000015	0.00801529024031287
0.19650000000000034	0.018379574309568287
0.19700000000000273	0.026536842511757024
0.19750000000000156	0.02886066125022738
0.1980000000000004	0.024411190467022968
0.19850000000000279	0.015150802566963937
0.19900000000000162	0.0053118036332280415
0.19950000000000045	8.56277437475457e-05
0.20000000000000284	0.003998712379897589
0.20050000000000168	0.019435803144559654
0.2010000000000005	0.04573707939869655
0.2015000000000029	0.07913869698334791
0.20200000000000173	0.11359022774582277
0.20250000000000057	0.14223387622021283
0.20300000000000296	0.15914068503741552
0.2035000000000018	0.1608233908023334
0.20400000000000063	0.1471068031346213
0.204500000000003	0.12111769538804872
0.20500000000000185	0.08840544678446119
0.20550000000000068	0.0554502601204205
0.20600000000000307	0.027986731087134707
0.2065000000000019	0.009617474900988063
0.20700000000000074	0.0011011021741319151
0.20750000000000313	0.000497775085424594
0.20800000000000196	0.004102795951739739
0.2085000000000008	0.007868102663687074
0.20900000000000318	0.008870450602420556
0.20950000000000202	0.0063744397798297546
0.21000000000000085	0.0021611905107035466
0.21050000000000324	1.327401162904669e-05
0.21100000000000207	0.0044991273069463315
0.2115000000000009	0.019411901262513485
0.2120000000000033	0.046326862751062285
0.21250000000000213	0.08371633255183723
0.21300000000000097	0.12690879028236823
0.21350000000000335	0.1689428362621709
0.2140000000000022	0.20211444726653965
0.21450000000000102	0.21981883091172746
0.2150000000000034	0.21820133759473304
0.21550000000000225	0.19717879544336045
0.21600000000000108	0.16055895217909377
0.21649999999999991	0.11522406396413395
0.2170000000000023	0.06958868812286367
0.21750000000000114	0.03172507822075082
0.21799999999999997	0.00762444079759592
0.21850000000000236	1.2110579910541714e-05
0.2190000000000012	0.007977562183717698
0.21950000000000003	0.02746256277399688
0.22000000000000242	0.05243343298206002
0.22050000000000125	0.07640394425521625
0.22100000000000009	0.09391261785519874
0.22150000000000247	0.1016023924701943
0.2220000000000013	0.09868243607820368
0.22250000000000014	0.08672949415725177
0.22300000000000253	0.06895840259585828
0.22350000000000136	0.04921252173433663
0.2240000000000002	0.030966911269730765
0.2245000000000026	0.016596307906942144
0.22500000000000142	0.0070559359831261995
0.22550000000000026	0.001991270513600887
0.22600000000000264	0.00017292254412927633
0.22650000000000148	7.735039336361869e-05
0.2270000000000003	0.0004196340605283672
0.2275000000000027	0.0004882798632667158
0.22800000000000153	0.0002144319174330202
0.22850000000000037	2.479044267652507e-08
0.22900000000000276	0.0004024268106765815
0.2295000000000016	0.0018067792317006295
0.23000000000000043	0.004205287946857725
0.2305000000000028	0.00715353897750195
0.23100000000000165	0.009906624310896287
0.23150000000000048	0.011675581761301816
0.23200000000000287	0.011906961872700725
0.2325000000000017	0.01048550789225596
0.23300000000000054	0.007790432325239417
0.23350000000000293	0.004587590761672428
0.23400000000000176	0.0017950107312154579
0.2345000000000006	0.00019980654969319083
0.23500000000000298	0.00021824022275135325
0.23550000000000182	0.0017744624820859132
0.23600000000000065	0.0043337580031817865
0.23650000000000304	0.007076424521438896
0.23700000000000188	0.009154701275532626
0.2375000000000007	0.00995080600999621
0.2380000000000031	0.009255965959957094
0.23850000000000193	0.00731686002707473
0.23900000000000077	0.004738210601730201
0.23950000000000315	0.002275066294065366
0.240000000000002	0.0005820851213696335
0.24050000000000082	1.407978832346688e-07
0.2410000000000032	0.0004495616263960649
0.24150000000000205	0.0014680687663867628
0.24200000000000088	0.0023894161058093046
0.24250000000000327	0.002617903247580106
0.2430000000000021	0.0019255282147518228
0.24350000000000094	0.0006898714122683163
0.24400000000000333	3.543284069600506e-06
0.24450000000000216	0.0016161857556169239
0.245000000000001	0.00770937021585656
0.24550000000000338	0.020543287787718127
0.24600000000000222	0.04204279251810599
0.24650000000000105	0.0734031266180326
0.24700000000000344	0.1147907582847345
0.24750000000000227	0.16519462939055213
0.2480000000000011	0.22245331589140474
0.24849999999999994	0.2834511836459005
0.24900000000000233	0.3444482882811128
0.24950000000000117	0.40148947315853034
0.25	0.4508302665780404
0.2505000000000024	0.4893205458090026
0.2510000000000012	0.5146992025574108
0.25150000000000006	0.5257706811304287
0.25200000000000244	0.5224534818299033
0.2525000000000013	0.5057082812390374
0.2530000000000001	0.4773669919855933
0.2535000000000025	0.43989280058079033
0.25400000000000134	0.396104929989128
0.25450000000000017	0.34890121897246523
0.25500000000000256	0.30100757969560377
0.2555000000000014	0.25477702331862445
0.2560000000000002	0.21205314369479364
0.2565000000000026	0.1741044780779075
0.25700000000000145	0.141627683559586
0.2575000000000003	0.11480964844287837
0.25800000000000267	0.09343224408011125
0.2585000000000015	0.07699921760611783
0.25900000000000034	0.06486346377253496
0.25950000000000273	0.05633504799505222
0.26000000000000156	0.05075581926632997
0.2605000000000004	0.04753450186158348
0.2610000000000028	0.04614534287513432
0.2615000000000016	0.04610177779022304
0.26200000000000045	0.04692213305833897
0.26250000000000284	0.0481055402799817
0.2630000000000017	0.04913238997052455
0.2635000000000005	0.0494955025515262
0.2640000000000029	0.04875772946293111
0.26450000000000173	0.046621791754552694
0.26500000000000057	0.04299183126595597
0.26550000000000296	0.03800564824145248
0.2660000000000018	0.032022646371980254
0.2665000000000006	0.025563878165426605
0.267000000000003	0.019214280539114035
0.26750000000000185	0.013509187824951332
0.2680000000000007	0.008833621951750692
0.26850000000000307	0.005361189607323952
0.2690000000000019	0.0030494846943949342
0.26950000000000074	0.001693117904864779
0.2700000000000031	0.0010183491316031186
0.27050000000000196	0.0007900622251032517
0.2710000000000008	0.0008969494715426337
0.2715000000000032	0.0013863906095616114
0.272000000000002	0.002435542804815231
0.27250000000000085	0.004265426834048872
0.27300000000000324	0.007024140510024806
0.2735000000000021	0.010677459795605502
0.2740000000000009	0.014945605446949135
0.2745000000000033	0.019312917780466687
0.27500000000000213	0.023115647640821822
0.27550000000000097	0.02568835819591358
0.27600000000000335	0.0265292875768961
0.2765000000000022	0.0254362001153761
0.277000000000001	0.022570265317451727
0.2775000000000034	0.018425289357649293
0.27800000000000225	0.013707632710191372
0.2785000000000011	0.009159878216467939
0.2789999999999999	0.005379897606072278
0.2795000000000023	0.0026900052723619746
0.28000000000000114	0.0010966519757511898
0.28049999999999997	0.0003533219843236284
0.28100000000000236	0.00010621388935038126
0.2815000000000012	7.427697396201377e-05
0.28200000000000003	0.00020150522353162958
0.2825000000000024	0.0007252089464588142
0.28300000000000125	0.00212849212836302
0.2835000000000001	0.004981594895844019
0.2840000000000025	0.009714240385441943
0.2845000000000013	0.01638790068494994
0.28500000000000014	0.02454396077222928
0.28550000000000253	0.033187752478442425
0.28600000000000136	0.04093288883935147
0.2865000000000002	0.04628485510679034
0.2870000000000026	0.04800037155716696
0.2875000000000014	0.04543217938465317
0.28800000000000026	0.038766007258909614
0.28850000000000264	0.02907924647266497
0.2890000000000015	0.018193702051825446
0.2895000000000003	0.008346360841721316
0.2900000000000027	0.0017485728116289191
0.29050000000000153	0.00013293912032041546
0.29100000000000037	0.004390988586067511
0.29150000000000276	0.014382752771944089
0.2920000000000016	0.028957871319152634
0.2925000000000004	0.0461780821787678
0.2930000000000028	0.06368578166012531
0.29350000000000165	0.07913380159889556
0.2940000000000005	0.09058393410914949
0.29450000000000287	0.09679623006429822
0.2950000000000017	0.09736222258062395
0.29550000000000054	0.09267377586481591
0.2960000000000029	0.08375510682468311
0.29650000000000176	0.07201040352092485
0.2970000000000006	0.05894892690964312
0.297500000000003	0.045943592952036406
0.2980000000000018	0.03406171269947209
0.29850000000000065	0.023983975067097527
0.29900000000000304	0.01600628150542466
0.2995000000000019	0.01010356486243934
0.3000000000000007	0.006027598956257209
0.3005000000000031	0.003411737873480462
0.30100000000000193	0.0018622339501444872
0.30150000000000077	0.0010250869186245355
0.30200000000000315	0.0006262806582224693
0.302500000000002	0.0004897287392409296
0.3030000000000008	0.0005404615099336952
0.3035000000000032	0.0008007814488909098
0.30400000000000205	0.0013851413982506851
0.3045000000000009	0.002496375555690271
0.30500000000000327	0.004422517889388411
0.3055000000000021	0.007530455143844435
0.30600000000000094	0.012250638513381578
0.3065000000000033	0.019046553398839063
0.30700000000000216	0.028364116282291157
0.307500000000001	0.04055990946080133
0.3080000000000034	0.055812956053281494
0.3085000000000022	0.0740316243948315
0.30900000000000105	0.09477353135181113
0.30950000000000344	0.11719985078800164
0.3100000000000023	0.14008426143340955
0.3105000000000011	0.16188983420431788
0.31099999999999994	0.18091492702636802
0.31150000000000233	0.19549381904222934
0.31200000000000117	0.2042229568454225
0.3125	0.2061734010568201
0.3130000000000024	0.20104778726930506
0.3135000000000012	0.18924749177271644
0.31400000000000006	0.17183186297281816
0.31450000000000244	0.1503729889170285
0.3150000000000013	0.12673142781323352
0.3155000000000001	0.10279514297905727
0.3160000000000025	0.0802312057076463
0.31650000000000134	0.06029571272206458
0.31700000000000017	0.04373286703024648
0.31750000000000256	0.030773089886891935
0.3180000000000014	0.02121784464082872
0.3185000000000002	0.014581176431997607
0.3190000000000026	0.010249000968039915
0.31950000000000145	0.007618575223006841
0.3200000000000003	0.00619113929210033
0.32050000000000267	0.005606836536700292
0.3210000000000015	0.00562787743512316
0.32150000000000034	0.006088904270823096
0.32200000000000273	0.006839527236087096
0.32250000000000156	0.007702173800458241
0.3230000000000004	0.008460145150745831
0.3235000000000028	0.008879186311166019
0.3240000000000016	0.008754634852027604
0.32450000000000045	0.007968483186456371
0.32500000000000284	0.006538268538527936
0.3255000000000017	0.004642667493736709
0.3260000000000005	0.002615564174700509
0.3265000000000029	0.0009088149927692044
0.32700000000000173	3.14683450831701e-05
0.32750000000000057	0.0004779415796100352
0.32800000000000296	0.002658780285751214
0.3285000000000018	0.006845405113274637
0.3290000000000006	0.01313581118714398
0.329500000000003	0.021443031948519414
0.33000000000000185	0.03150372341330838
0.3305000000000007	0.042901421502475154
0.33100000000000307	0.055098215715213034
0.3315000000000019	0.06746953563508404
0.33200000000000074	0.07933883655994942
0.3325000000000031	0.09001140538367026
0.33300000000000196	0.09880853650702878
0.3335000000000008	0.10510438186193308
0.3340000000000032	0.1083675506045535
0.334500000000002	0.10820800320759617
0.33500000000000085	0.10442722277574322
0.33550000000000324	0.09706659340074228
0.3360000000000021	0.08644612101762521
0.3365000000000009	0.07318394075739516
0.3370000000000033	0.05818722771775917
0.33750000000000213	0.04260762878188445
0.33800000000000097	0.027759128928464133
0.33850000000000335	0.015002719908617143
0.3390000000000022	0.005609156904674584
0.339500000000001	0.0006169362627147506
0.3400000000000034	0.0007058938564839343
0.34050000000000225	0.006106432124056469
0.3410000000000011	0.016560030426311777
0.3414999999999999	0.03133900204295453
0.3420000000000023	0.049323889913382477
0.34250000000000114	0.06912740314898375
0.34299999999999997	0.08924636929283965
0.34350000000000236	0.10821931994270857
0.3440000000000012	0.12476770405224862
0.34450000000000003	0.13790302141528488
0.3450000000000024	0.14698922753195923
0.34550000000000125	0.15175791305254963
0.3460000000000001	0.15228127839137992
0.3465000000000025	0.14891343442973382
0.3470000000000013	0.14221332163019196
0.34750000000000014	0.13286251777204222
0.34800000000000253	0.12158895782169134
0.34850000000000136	0.10910402904679785
0.3490000000000002	0.096056612651544
0.3495000000000026	0.08300423696798842
0.3500000000000014	0.07039909744240115
0.35050000000000026	0.058585456725962916
0.35100000000000264	0.04780474887252934
0.3515000000000015	0.0382052737475992
0.3520000000000003	0.029854305702834497
0.3525000000000027	0.022751402124672596
0.35300000000000153	0.01684242572566786
0.35350000000000037	0.012034169904199409
0.35400000000000276	0.008209525222071981
0.3545000000000016	0.005242988002646367
0.3550000000000004	0.003016174853901484
0.3555000000000028	0.0014330029856157481
0.35600000000000165	0.0004343153704744165
0.3565000000000005	1.1778719982431054e-05
0.35700000000000287	0.00022053839116862854
0.3575000000000017	0.001189086126085947
0.35800000000000054	0.003123050734922516
0.3585000000000029	0.006297586557449765
0.35900000000000176	0.011031657535469285
0.3595000000000006	0.017638078163961034
0.360000000000003	0.02634684355921274
0.3605000000000018	0.037206495568917176
0.36100000000000065	0.04997816734142008
0.36150000000000304	0.06404711640503517
0.3620000000000019	0.07838334861848088
0.3625000000000007	0.09158240250114492
0.3630000000000031	0.10200665737754532
0.36350000000000193	0.1080263711496131
0.36400000000000077	0.10833131560554321
0.36450000000000315	0.10225515075082732
0.365000000000002	0.0900345613295083
0.3655000000000008	0.07292240186480722
0.3660000000000032	0.05309410565275042
0.36650000000000205	0.03332892113145682
0.3670000000000009	0.016504484445580603
0.36750000000000327	0.005000880152117599
0.3680000000000021	0.00015164073830344944
0.36850000000000094	0.0018887764000595545
0.3690000000000033	0.008698500195091038
0.36950000000000216	0.017936174709198695
0.370000000000001	0.026457318203636216
0.3705000000000034	0.031429680283610706
0.3710000000000022	0.03112619949152657
0.37150000000000105	0.025482437528036035
0.37200000000000344	0.016245346443769106
0.3725000000000023	0.006636961997944499
0.3730000000000011	0.0005842656535559598
0.37349999999999994	0.0016909856780154841
0.37400000000000233	0.012212185613240209
0.37450000000000117	0.032310275249189016
0.375	0.0598113736593634
0.3755000000000024	0.09055569262926678
0.3760000000000012	0.11927691446214503
0.37650000000000006	0.14079742022398314
0.37700000000000244	0.15123206403122622
0.3775000000000013	0.14888262600954455
0.3780000000000001	0.13458435224323564
0.3785000000000025	0.11141495506995527
0.37900000000000134	0.08385352570226526
0.37950000000000017	0.056630765227965
0.38000000000000256	0.03359707140435373
0.3805000000000014	0.0169252092973321
0.3810000000000002	0.006861459441725149
0.3815000000000026	0.0020732690509504734
0.38200000000000145	0.00046196517911229406
0.3825000000000003	0.00017007332084296471
0.38300000000000267	0.0004563616245785712
0.3835000000000015	0.0021550634146409236
0.38400000000000034	0.0075655495991666195
0.38450000000000273	0.019795293477437723
0.38500000000000156	0.04174832839295792
0.3855000000000004	0.07506204532810777
0.3860000000000028	0.11931398767041809
0.3865000000000016	0.17174260993609405
0.38700000000000045	0.2275766687971429
0.38750000000000284	0.28089327190517643
0.3880000000000017	0.32577748394961303
0.3885000000000005	0.35747967227315897
0.3890000000000029	0.3732803528698298
0.38950000000000173	0.3728676561797343
0.39000000000000057	0.35817655521646413
0.39050000000000296	0.3327854981456821
0.3910000000000018	0.3010710789488668
0.3915000000000006	0.2673569873896107
0.392000000000003	0.23525593638745437
0.39250000000000185	0.20731257090578342
0.3930000000000007	0.18494703587592218
0.39350000000000307	0.1686109087329372
0.3940000000000019	0.15802684291517669
0.39450000000000074	0.15239827278024362
0.3950000000000031	0.15053268517247542
0.39550000000000196	0.15089321721880855
0.3960000000000008	0.1516470800419819
0.3965000000000032	0.15079256959271617
0.397000000000002	0.14641356519240065
0.39750000000000085	0.13704510595153835
0.39800000000000324	0.12206350253237565
0.3985000000000021	0.10197036378852627
0.3990000000000009	0.07844393860172086
0.3995000000000033	0.05408753518975738
0.40000000000000213	0.03189745593375122
0.40050000000000097	0.014570653961416921
0.40100000000000335	0.003839682276460891
0.4015000000000022	3.259828519046077e-05
0.402000000000001	0.0020002934987301633
0.4025000000000034	0.007447858337953772
0.40300000000000225	0.013583101862201024
0.4035000000000011	0.01789478083123164
0.4039999999999999	0.01882965316461371
0.4045000000000023	0.016167002551118633
0.40500000000000114	0.010983401960578114
0.40549999999999997	0.0052290132215899445
0.40600000000000236	0.0010576771133358127
0.4065000000000012	0.0001268311741014059
0.40700000000000003	0.0030861397407866546
0.4075000000000024	0.009405779897729833
0.40800000000000125	0.017580500035713355
0.4085000000000001	0.02562317623889737
0.4090000000000025	0.03167276074385743
0.4095000000000013	0.03451502952912977
0.41000000000000014	0.03385709715770361
0.41050000000000253	0.030290956665984848
0.41100000000000136	0.02499246035256846
0.4115000000000002	0.019290360562858697
0.4120000000000026	0.014274682905158634
0.4125000000000014	0.010584206179270942
0.41300000000000026	0.008432094323174964
0.41350000000000264	0.007828271816806679
0.4140000000000015	0.0088754341096463
0.4145000000000003	0.01198397798618646
0.4150000000000027	0.01788228442406408
0.41550000000000153	0.027381872002207437
0.41600000000000037	0.04096137370611233
0.41650000000000276	0.05831964956698346
0.4170000000000016	0.0780826658776607
0.4175000000000004	0.09781508964332324
0.4180000000000028	0.11439419235462162
0.41850000000000165	0.12468092865307696
0.4190000000000005	0.126313018183268
0.41950000000000287	0.11838676712783078
0.4200000000000017	0.10181080453824104
0.42050000000000054	0.0792035364352422
0.4210000000000029	0.054339965419793544
0.42150000000000176	0.03128980146647894
0.4220000000000006	0.013483246449324037
0.422500000000003	0.002962673927764621
0.4230000000000018	2.068010914067572e-05
0.42350000000000065	0.0033067760202377945
0.42400000000000304	0.010344950088506078
0.4245000000000019	0.01828746165584582
0.4250000000000007	0.024672824219160974
0.4255000000000031	0.027973702098914192
0.42600000000000193	0.027803819539604858
0.42650000000000077	0.024771173054814473
0.42700000000000315	0.020076945279330884
0.427500000000002	0.015028778918718387
0.4280000000000008	0.010643222482501618
0.4285000000000032	0.007457701378929536
0.42900000000000205	0.005580691480673528
0.4295000000000009	0.004915078468890247
0.43000000000000327	0.005428064758555803
0.4305000000000021	0.007332327564225425
0.43100000000000094	0.011088128931887431
0.4315000000000033	0.01721566155751726
0.43200000000000216	0.025989775457603885
0.432500000000001	0.037143569449778875
0.4330000000000034	0.04971250608967959
0.4335000000000022	0.062104604846654664
0.43400000000000105	0.07240181265243058
0.43450000000000344	0.07881240715559612
0.4350000000000023	0.0801355589766643
0.4355000000000011	0.07608861585411263
0.43599999999999994	0.06738950100261307
0.43650000000000233	0.05556624109111694
0.43700000000000117	0.042555016396518645
0.4375	0.030215927336093438
0.4380000000000024	0.019918488665232464
0.4385000000000012	0.012319446539388688
0.43900000000000006	0.00738513881474869
0.43950000000000244	0.00462480881604536
0.4400000000000013	0.003430525250730149
0.4405000000000001	0.0033882047181844534
0.4410000000000025	0.004442678897376747
0.44150000000000134	0.006859962672699
0.44200000000000017	0.0110093091466615
0.44250000000000256	0.017057299505809254
0.4430000000000014	0.024701116411281265
0.4435000000000002	0.033056090613971904
0.4440000000000026	0.04075828674300066
0.44450000000000145	0.046265929427587324
0.4450000000000003	0.048271219500212154
0.44550000000000267	0.046091871636657726
0.4460000000000015	0.03991398255635809
0.44650000000000034	0.030803426615470978
0.44700000000000273	0.020475847634671775
0.44750000000000156	0.01089056594097671
0.4480000000000004	0.003786409708779118
0.4485000000000028	0.00029117376684194545
0.4490000000000016	0.0007084157220449614
0.44950000000000045	0.004526923809214631
0.45000000000000284	0.01063013406507731
0.4505000000000017	0.017627529536017473
0.4510000000000005	0.02420413391606337
0.4515000000000029	0.02939295753545947
0.45200000000000173	0.03271191239819627
0.45250000000000057	0.03415584393188769
0.45300000000000296	0.034078024364588524
0.4535000000000018	0.03301993857709987
0.4540000000000006	0.031548341493879126
0.454500000000003	0.03013882721779165
0.45500000000000185	0.029116791316176543
0.4555000000000007	0.028642636860398463
0.45600000000000307	0.028717637473570035
0.4565000000000019	0.02919214210826331
0.45700000000000074	0.0297734585174968
0.4575000000000031	0.030046861775338222
0.45800000000000196	0.02952992039101865
0.4585000000000008	0.027772545463482425
0.4590000000000032	0.02449481969995769
0.459500000000002	0.019730258125721264
0.46000000000000085	0.013925247636013882
0.46050000000000324	0.00794566559416115
0.4610000000000021	0.0029624500240139303
0.4615000000000009	0.00022424613111725927
0.4620000000000033	0.0007652467590470959
0.46250000000000213	0.005125260587234881
0.46300000000000097	0.013164967550886189
0.46350000000000335	0.024037942805328383
0.4640000000000022	0.03633774451622889
0.464500000000001	0.04838677590848133
0.4650000000000034	0.05859091700604566
0.46550000000000225	0.06576466268458818
0.4660000000000011	0.0693423517412711
0.46650000000000347	0.06942820507385489
0.4670000000000023	0.06668829944457237
0.46750000000000114	0.06213377228649138
0.46799999999999997	0.056870843867894316
0.46850000000000236	0.051891600415746246
0.4690000000000012	0.04795232459547283
0.46950000000000003	0.04554534764550759
0.4700000000000024	0.04493262978451542
0.47050000000000125	0.046189633888749686
0.4710000000000001	0.04921412670485055
0.4715000000000025	0.05368335988593931
0.4720000000000013	0.058982133902899046
0.47250000000000014	0.06415620039032748
0.47300000000000253	0.06795492782824919
0.47350000000000136	0.06900695792264325
0.4740000000000002	0.06612708265031286
0.4745000000000026	0.05869676607830029
0.4750000000000014	0.04701522614145075
0.47550000000000026	0.032501620819865594
0.47600000000000264	0.017651620942794943
0.4765000000000015	0.005710373051358183
0.4770000000000003	0.00010262594847259514
0.4775000000000027	0.003735704366949979
0.47800000000000153	0.018337970506542185
0.47850000000000037	0.04399822733324601
0.47900000000000276	0.07902746801948138
0.4795000000000016	0.12018533948751459
0.4800000000000004	0.1632224084838563
0.4805000000000028	0.20361211810569033
0.48100000000000165	0.237304746871169
0.4815000000000005	0.2613399027303722
0.48200000000000287	0.2742002123964831
0.4825000000000017	0.27586093130811995
0.48300000000000054	0.2675659164149249
0.4835000000000029	0.2514185965791286
0.48400000000000176	0.22990365678906816
0.4845000000000006	0.20544854029505671
0.485000000000003	0.1801014214829409
0.4855000000000018	0.15535830107557858
0.48600000000000065	0.132131347634141
0.48650000000000304	0.11082412610069428
0.4870000000000019	0.09147020147997487
0.4875000000000007	0.07389610919352324
0.4880000000000031	0.05788020547922767
0.48850000000000193	0.04328802140314433
0.48900000000000077	0.03016869715622809
0.48950000000000315	0.018797131646614756
0.490000000000002	0.00964761945344959
0.4905000000000008	0.003292429006007089
0.4910000000000032	0.00023536986686291863
0.49150000000000205	0.000712944823635548
0.4920000000000009	0.004516210160719335
0.49250000000000327	0.010894917597368825
0.4930000000000021	0.018594206429352216
0.49350000000000094	0.02604188996799518
0.4940000000000033	0.031658501197828
0.49450000000000216	0.03421700445268386
0.495000000000001	0.03315115524780317
0.4955000000000034	0.028713821135977674
0.4960000000000022	0.0219227396414048
0.49650000000000105	0.01429281659389626
0.49700000000000344	0.0074225283027918995
0.4975000000000023	0.0025541372579189923
0.4980000000000011	0.00024361298375987904
0.49849999999999994	0.00024767906428166197
0.49900000000000233	0.001668652880916632
0.49950000000000117	0.003313077263391439
0.5	0.004145734671637342
0.5005000000000024	0.0036830023115735104
0.5010000000000012	0.002184009373133329
0.5015000000000001	0.000562754653762781
0.5020000000000024	3.9615335779262e-05
0.5025000000000013	0.001645071279464637
0.5030000000000001	0.005749020764252528
0.5035000000000025	0.011792697540574201
0.5040000000000013	0.018342244533958135
0.5045000000000002	0.023479724342423538
0.5050000000000026	0.025431374441945254
0.5055000000000014	0.023242832516771693
0.5060000000000002	0.017278579490602738
0.5065000000000026	0.009361857751841122
0.5070000000000014	0.002472579230238822
0.5075000000000003	5.4200442575303184e-05
0.5080000000000027	0.00510469211031392
0.5085000000000015	0.01930190614966415
0.5090000000000003	0.04241496707653571
0.5095000000000027	0.07217892650252644
0.5100000000000016	0.10468173169821592
0.5105000000000004	0.1351692920105826
0.5110000000000028	0.159059228262722
0.5115000000000016	0.17290065667368246
0.5120000000000005	0.1750402532435822
0.5125000000000028	0.16584438056308587
0.5130000000000017	0.14745387418721265
0.5135000000000005	0.1231729463859983
0.5140000000000029	0.09668021711568646
0.5145000000000017	0.07127586519852847
0.5150000000000006	0.049342211063171285
0.515500000000003	0.03211295649029599
0.5160000000000018	0.01974840201242215
0.5165000000000006	0.011631613459370728
0.517000000000003	0.006756596612693277
0.5175000000000018	0.004081870016427634
0.5180000000000007	0.002763215529575187
0.5185000000000031	0.0022382674630433558
0.5190000000000019	0.002190102086263484
0.5195000000000007	0.0024493271557331302
0.5200000000000031	0.0028973279592137
0.520500000000002	0.0034121755755491725
0.5210000000000008	0.003866567213305706
0.5215000000000032	0.00415950447530204
0.522000000000002	0.004251305920060978
0.5225000000000009	0.0041775910226957095
0.5230000000000032	0.004035954161803443
0.5235000000000021	0.003957895416071374
0.5240000000000009	0.004087383459818975
0.5245000000000033	0.004581091814137793
0.5250000000000021	0.005627023443424964
0.525500000000001	0.007458038582324294
0.5260000000000034	0.010327167380441083
0.5265000000000022	0.014421210584986457
0.527000000000001	0.01971807067005712
0.5275000000000034	0.02583154436827653
0.5280000000000022	0.03191795376635004
0.5285000000000011	0.036724558876682745
0.5290000000000035	0.03883003634609872
0.5295000000000023	0.03706537277284911
0.5300000000000011	0.031026567163310325
0.5305	0.021525730882518124
0.5310000000000024	0.010802587444334698
0.5315000000000012	0.0023523257519270768
0.532	0.00031833991633928955
0.5325000000000024	0.008528598723667895
0.5330000000000013	0.029384565301611612
0.5335000000000001	0.06289830264098382
0.5340000000000025	0.10618162650914716
0.5345000000000013	0.15360709309744783
0.5350000000000001	0.19769856736474503
0.5355000000000025	0.23060978366657336
0.5360000000000014	0.24586908781579686
0.5365000000000002	0.23996303270163055
0.5370000000000026	0.21333801592358967
0.5375000000000014	0.1705239847031691
0.5380000000000003	0.11929887707849887
0.5385000000000026	0.06906046908655353
0.5390000000000015	0.02878502023522178
0.5395000000000003	0.005068752940262519
0.5400000000000027	0.0007339967955687984
0.5405000000000015	0.01433877420672525
0.5410000000000004	0.04069534115194507
0.5415000000000028	0.07224396486491709
0.5420000000000016	0.10091420789058103
0.5425000000000004	0.11999473189760448
0.5430000000000028	0.1255516777618225
0.5435000000000016	0.11707532851880466
0.5440000000000005	0.09725193638177454
0.5445000000000029	0.07098932562682263
0.5450000000000017	0.0440071578403025
0.5455000000000005	0.021388887627135433
0.5460000000000029	0.006465563491114962
0.5465000000000018	0.0002777559058063965
0.5470000000000006	0.0016832266909028986
0.547500000000003	0.007998902207179914
0.5480000000000018	0.01593625086781483
0.5485000000000007	0.022540668184088987
0.549000000000003	0.025883121802023196
0.5495000000000019	0.025355877624870484
0.5500000000000007	0.02155627798356784
0.5505000000000031	0.01586153325371841
0.5510000000000019	0.009870071862493906
0.5515000000000008	0.004895545983843459
0.5520000000000032	0.0016530022698217912
0.552500000000002	0.00019472459408565864
0.5530000000000008	6.588634937230526e-05
0.5535000000000032	0.0005855331877871279
0.554000000000002	0.0011341302784930415
0.5545000000000009	0.0013475582606292974
0.5550000000000033	0.0011674285613838405
0.5555000000000021	0.0007583219103968984
0.5560000000000009	0.00035204708476233254
0.5565000000000033	0.00010120524077978672
0.5570000000000022	1.3812482180276624e-05
0.557500000000001	3.5692816273535056e-06
0.5580000000000034	4.122661094552724e-05
0.5585000000000022	0.00034915178891244234
0.559000000000001	0.0015585070000229597
0.5595000000000034	0.004753775493176631
0.5600000000000023	0.011360680617530988
0.5605000000000011	0.022880653829062174
0.5609999999999999	0.04052322079736133
0.5615000000000023	0.06482252311085679
0.5620000000000012	0.09533573187746118
0.5625	0.13050650275660433
0.5630000000000024	0.1677404282884743
0.5635000000000012	0.20369175784935234
0.5640000000000001	0.23471388277695135
0.5645000000000024	0.2573914247630288
0.5650000000000013	0.2690564402156691
0.5655000000000001	0.2681971364814909
0.5660000000000025	0.2546913323270918
0.5665000000000013	0.2298317999134708
0.5670000000000002	0.19614825968603827
0.5675000000000026	0.15706353222691716
0.5680000000000014	0.11644384787585148
0.5685000000000002	0.07811325702354921
0.5690000000000026	0.04540001547652324
0.5695000000000014	0.020771354942996353
0.5700000000000003	0.00559579355447096
0.5705000000000027	5.2669779093054895e-05
0.5710000000000015	0.0031897274581033554
0.5715000000000003	0.013113136622803515
0.5720000000000027	0.02728115787457944
0.5725000000000016	0.042863005519497024
0.5730000000000004	0.057118422185887065
0.5735000000000028	0.06775128602210048
0.5740000000000016	0.07319273445282719
0.5745000000000005	0.07277641598969398
0.5750000000000028	0.06678091157788231
0.5755000000000017	0.05633168751242642
0.5760000000000005	0.043175593205778316
0.5765000000000029	0.02936205918090809
0.5770000000000017	0.016882936263002336
0.5775000000000006	0.007333201110329805
0.578000000000003	0.0016541315615258051
0.5785000000000018	7.481081661882322e-06
0.5790000000000006	0.0018048232845444723
0.579500000000003	0.00588474170340958
0.5800000000000018	0.010798483433408387
0.5805000000000007	0.01513972459343275
0.5810000000000031	0.01784301294207986
0.5815000000000019	0.01838222951428962
0.5820000000000007	0.01682471496899477
0.5825000000000031	0.01373346612012548
0.583000000000002	0.00995008839157869
0.5835000000000008	0.0063242887274106785
0.5840000000000032	0.0034719868130360944
0.584500000000002	0.0016378963489635534
0.5850000000000009	0.00070985949624364
0.5855000000000032	0.0003878366549909475
0.5860000000000021	0.00046181272704787885
0.5865000000000009	0.0011136657062398756
0.5870000000000033	0.003140343834677265
0.5875000000000021	0.0080064563080234
0.588000000000001	0.017673057080691237
0.5885000000000034	0.03420758816500843
0.5890000000000022	0.05924319359097358
0.589500000000001	0.09340701745104883
0.5900000000000034	0.13586179066354384
0.5905000000000022	0.1840942994593197
0.5910000000000011	0.23403835345633517
0.5915000000000035	0.2805479875166555
0.5920000000000023	0.3181553505293475
0.5925000000000011	0.3419767097405186
0.593	0.3485870881983651
0.5935000000000024	0.3366807373684765
0.5940000000000012	0.3073730184609919
0.5945	0.2640713620352771
0.5950000000000024	0.21193264162644815
0.5955000000000013	0.15701109168654526
0.5960000000000001	0.10526503955715234
0.5965000000000025	0.061617817552863545
0.5970000000000013	0.029252640240330204
0.5975000000000001	0.009267275506538192
0.5980000000000025	0.0007350173013667944
0.5985000000000014	0.0011322344034281236
0.5990000000000002	0.007019055049983302
0.5995000000000026	0.014814421979086959
0.6000000000000014	0.021498582803125235
0.6005000000000003	0.025104985055744926
0.6010000000000026	0.02492098393570555
0.6015000000000015	0.02138808865420783
0.6020000000000003	0.015760566104215768
0.6025000000000027	0.009630614716383622
0.6030000000000015	0.004448702906271927
0.6035000000000004	0.0011560628605173995
0.6040000000000028	7.490466472210694e-06
0.6045000000000016	0.0006075512290523442
0.6050000000000004	0.0021264568330496706
0.6055000000000028	0.003617493379394035
0.6060000000000016	0.004336544406033247
0.6065000000000005	0.003970414256412074
0.6070000000000029	0.0027116699645306896
0.6075000000000017	0.0011646132649254764
0.6080000000000005	0.00011682394213915994
0.6085000000000029	0.0002498984588642799
0.6090000000000018	0.0018808405686985786
0.6095000000000006	0.00481704610341855
0.610000000000003	0.00837507486394993
0.6105000000000018	0.011565222575141582
0.6110000000000007	0.013393592760639016
0.611500000000003	0.013195236686995647
0.6120000000000019	0.010897415585030797
0.6125000000000007	0.0071264085729274415
0.6130000000000031	0.0031118707849974543
0.6135000000000019	0.0003992671157720253
0.6140000000000008	0.0004379732433101904
0.6145000000000032	0.004153802381393161
0.615000000000002	0.01162711866222255
0.6155000000000008	0.02197596579394389
0.6160000000000032	0.03349192423426368
0.616500000000002	0.04400780201758289
0.6170000000000009	0.05140957351495949
0.6175000000000033	0.05415962242708291
0.6180000000000021	0.05168869304279828
0.6185000000000009	0.044544783229498904
0.6190000000000033	0.03425167872971188
0.6195000000000022	0.022910763748688754
0.620000000000001	0.012654134225985816
0.6205000000000034	0.005102563170441769
0.6210000000000022	0.000983646288514053
0.621500000000001	2.100530850096126e-05
0.6220000000000034	0.0011261339569366648
0.6225000000000023	0.002832929185521233
0.6230000000000011	0.003838669795051282
0.6234999999999999	0.003478422758800909
0.6240000000000023	0.0019758478962528226
0.6245000000000012	0.0003796928948113424
0.625	0.00019362643128820832
0.6255000000000024	0.0028081034100438584
0.6260000000000012	0.008914859446222641
0.6265000000000001	0.018102914949325404
0.6270000000000024	0.028790625205564736
0.6275000000000013	0.038551521054513614
0.6280000000000001	0.04476970436548979
0.6285000000000025	0.04545013644945089
0.6290000000000013	0.039945521322272234
0.6295000000000002	0.029367268873614797
0.6300000000000026	0.016525538215411313
0.6305000000000014	0.005372880275664201
0.6310000000000002	7.083903339923146e-05
0.6315000000000026	0.003916000581130749
0.6320000000000014	0.018415033489752566
0.6325000000000003	0.04276898044012044
0.6330000000000027	0.07392148559327727
0.6335000000000015	0.107172981692545
0.6340000000000003	0.13720712141709523
0.6345000000000027	0.15926257450559234
0.6350000000000016	0.17014610581272538
0.6355000000000004	0.16883236083781522
0.6360000000000028	0.1565167069878083
0.6365000000000016	0.13614306429022877
0.6370000000000005	0.11157206210916139
0.6375000000000028	0.0866436558479601
0.6380000000000017	0.06439765512177319
0.6385000000000005	0.04664567831380815
0.6390000000000029	0.0339637513448594
0.6395000000000017	0.026037401252191308
0.6400000000000006	0.022184912134355503
0.640500000000003	0.021842384879206252
0.6410000000000018	0.02482761656443224
0.6415000000000006	0.03129482356111498
0.642000000000003	0.04141500113721735
0.6425000000000018	0.05492469302202543
0.6430000000000007	0.07074207719934066
0.6435000000000031	0.08683421779564882
0.6440000000000019	0.100437753473201
0.6445000000000007	0.10861419015262352
0.6450000000000031	0.10900065335262683
0.645500000000002	0.1005377237888027
0.6460000000000008	0.08394487107300377
0.6465000000000032	0.06177602918502191
0.647000000000002	0.0380045017628712
0.6475000000000009	0.01722173447301544
0.6480000000000032	0.0036469204416845814
0.6485000000000021	0.0001998687980007461
0.6490000000000009	0.007872171148466228
0.6495000000000033	0.02554819479760043
0.6500000000000021	0.050304360763375786
0.650500000000001	0.07808986308238351
0.6510000000000034	0.1046005503254559
0.6515000000000022	0.12612394712200983
0.652000000000001	0.14016236190176487
0.6525000000000034	0.14571873421072692
0.6530000000000022	0.14322919124935882
0.6535000000000011	0.13421647590594413
0.6540000000000035	0.12079502442753771
0.6545000000000023	0.1051702807398176
0.6550000000000011	0.08924578742637768
0.6555	0.07439759788806774
0.6560000000000024	0.06141765566961934
0.6565000000000012	0.05058445734448454
0.657	0.041800625072860406
0.6575000000000024	0.0347425455155183
0.6580000000000013	0.02898806508044915
0.6585000000000001	0.02411181991383537
0.6590000000000025	0.01975352768473719
0.6595000000000013	0.015667876013768442
0.6600000000000001	0.01175793775384668
0.6605000000000025	0.008084660591135962
0.6610000000000014	0.004841021639618239
0.6615000000000002	0.002285553312396894
0.6620000000000026	0.000644886844315328
0.6625000000000014	1.1998937542667927e-05
0.6630000000000003	0.0002768659350293094
0.6635000000000026	0.0011221150351404146
0.6640000000000015	0.002096667550134084
0.6645000000000003	0.0027511076631573767
0.6650000000000027	0.002790794862286172
0.6655000000000015	0.002188822652715401
0.6660000000000004	0.0012088349223249835
0.6665000000000028	0.0003172549866571975
0.6670000000000016	6.359751257433339e-06
0.6675000000000004	0.0005882683497043654
0.6680000000000028	0.0020391918278524625
0.6685000000000016	0.003963067735940323
0.6690000000000005	0.005704560184310454
0.6695000000000029	0.0065855343143702665
0.6700000000000017	0.00618667470861789
0.6705000000000005	0.004567905589379558
0.6710000000000029	0.0023313965063414726
0.6715000000000018	0.0004795931513847783
0.6720000000000006	9.353523899157386e-05
0.672500000000003	0.0019286714739229376
0.6730000000000018	0.006069224728661672
0.6735000000000007	0.011778508812203414
0.674000000000003	0.017627829921246996
0.6745000000000019	0.02189557622722853
0.6750000000000007	0.023130246007711918
0.6755000000000031	0.020700978213225738
0.6760000000000019	0.015144105206309943
0.6765000000000008	0.008164426740706889
0.6770000000000032	0.0022531586742793883
0.677500000000002	9.248068223302608e-06
0.6780000000000008	0.0033557872211236093
0.6785000000000032	0.012891635472076139
0.679000000000002	0.027590385924984466
0.6795000000000009	0.04495978732278771
0.6800000000000033	0.06163428182352371
0.6805000000000021	0.07423631948073321
0.6810000000000009	0.08025394224931495
0.6815000000000033	0.07867324579135815
0.6820000000000022	0.07017942946693921
0.682500000000001	0.05687588961005052
0.6830000000000034	0.04162306809063126
0.6835000000000022	0.027217184441351395
0.684000000000001	0.01567399358923683
0.6845000000000034	0.00783919453332716
0.6850000000000023	0.0034298694649762314
0.6855000000000011	0.0014603879286330431
0.6859999999999999	0.0008733778125081329
0.6865000000000023	0.0011275469265559146
0.6870000000000012	0.0025134465937708883
0.6875	0.00606945765773844
0.6880000000000024	0.013118562934524442
0.6885000000000012	0.024590215279820447
0.6890000000000001	0.04037999806095339
0.6895000000000024	0.05900040057145842
0.6900000000000013	0.07768637663186041
0.6905000000000001	0.09296811406456199
0.6910000000000025	0.10156114159255207
0.6915000000000013	0.10130592486408412
0.6920000000000002	0.09185688325009837
0.6925000000000026	0.07488750493807513
0.6930000000000014	0.053724126975305125
0.6935000000000002	0.032499429135005135
0.6940000000000026	0.015069819545413138
0.6945000000000014	0.004018522699250906
0.6950000000000003	4.258864571034301e-05
0.6955000000000027	0.0019043827185923731
0.6960000000000015	0.0069539768276470045
0.6965000000000003	0.012053799930514598
0.6970000000000027	0.014616205514063719
0.6975000000000016	0.013435422768567594
0.6980000000000004	0.009065043183759124
0.6985000000000028	0.0036366546110180704
0.6990000000000016	0.00018746397753491913
0.6995000000000005	0.001710556506017046
0.7000000000000028	0.010216952127543113
0.7005000000000017	0.026083791671807063
0.7010000000000005	0.04786684864086415
0.7015000000000029	0.07261188421148891
0.7020000000000017	0.09655458428939655
0.7025000000000006	0.11599661645527284
0.703000000000003	0.1281130614163135
0.7035000000000018	0.13148771521580815
0.7040000000000006	0.1262681955995843
0.704500000000003	0.11394829009026008
0.7050000000000018	0.09688385928146315
0.7055000000000007	0.07770353668874164
0.7060000000000031	0.058776200892586075
0.7065000000000019	0.04185182958922391
0.7070000000000007	0.02792233042091538
0.7075000000000031	0.017280199377155962
0.708000000000002	0.009706449517592135
0.7085000000000008	0.004704951308586382
0.7090000000000032	0.001715014769989531
0.709500000000002	0.00026500325683157194
0.7100000000000009	6.106858483408702e-05
0.7105000000000032	0.0010243388782445195
0.7110000000000021	0.003292661827272842
0.7115000000000009	0.007193522240791266
0.7120000000000033	0.013182780907311512
0.7125000000000021	0.021739521552142007
0.713000000000001	0.03321595543828864
0.7135000000000034	0.04766105608668437
0.7140000000000022	0.06465877589477304
0.714500000000001	0.08323486941706122
0.7150000000000034	0.10188139039894947
0.7155000000000022	0.11872245860751783
0.7160000000000011	0.1318049948786641
0.7165000000000035	0.1394566121877424
0.7170000000000023	0.14062466222925366
0.7175000000000011	0.13510693013587544
0.718	0.12360886828629032
0.7185000000000024	0.10760804442235358
0.7190000000000012	0.08905941480151609
0.7195	0.0700181150035544
0.7200000000000024	0.05227593665022845
0.7205000000000013	0.03709787233478309
0.7210000000000001	0.025110372806902214
0.7215000000000025	0.01634577307678519
0.7220000000000013	0.0104037165578024
0.7225000000000001	0.006664057465377582
0.7230000000000025	0.004483364822382322
0.7235000000000014	0.003326582310239138
0.7240000000000002	0.002816988945243588
0.7245000000000026	0.00271848188463338
0.7250000000000014	0.002883368587654366
0.7255000000000003	0.0032012224586811127
0.7260000000000026	0.0035721416037624992
0.7265000000000015	0.0039088210108733715
0.7270000000000003	0.004155837104432357
0.7275000000000027	0.0043084663308550685
0.7280000000000015	0.0044186277538587355
0.7285000000000004	0.004587639384504268
0.7290000000000028	0.004956425000679811
0.7295000000000016	0.005706272405111843
0.7300000000000004	0.007074468518231011
0.7305000000000028	0.009372805843314501
0.7310000000000016	0.012981999363038996
0.7315000000000005	0.018291700124501434
0.7320000000000029	0.025570439540955184
0.7325000000000017	0.03478100460831722
0.7330000000000005	0.04539409363373561
0.7335000000000029	0.056280417942676964
0.7340000000000018	0.06576276479888753
0.7345000000000006	0.07187641829892774
0.735000000000003	0.07282289714255996
0.7355000000000018	0.06752583373051087
0.7360000000000007	0.056135528542027906
0.736500000000003	0.04030685686803494
0.7370000000000019	0.023110151549028998
0.7375000000000007	0.008524725395878403
0.7380000000000031	0.0005879104632014108
0.7385000000000019	0.002391855305791518
0.7390000000000008	0.015194996362755953
0.7395000000000032	0.03791444646521728
0.740000000000002	0.06718093891466774
0.7405000000000008	0.09798822252826087
0.7410000000000032	0.12479628846054897
0.741500000000002	0.1428061127513271
0.7420000000000009	0.14906027685777493
0.7425000000000033	0.14306391191538717
0.7430000000000021	0.1267564629146431
0.7435000000000009	0.1038573789754184
0.7440000000000033	0.07879805040155334
0.7445000000000022	0.05557668206572047
0.745000000000001	0.03688992890429999
0.7455000000000034	0.023796790496177885
0.7460000000000022	0.015986578939694667
0.746500000000001	0.012513539754981911
0.7470000000000034	0.012696309149084189
0.7475000000000023	0.01681833705471615
0.7480000000000011	0.026330300848436655
0.7484999999999999	0.04342949390823552
0.7490000000000023	0.07011829980099661
0.7495000000000012	0.10704780148333361
0.75	0.1525616411529329
0.7505000000000024	0.2023268858605978
0.7510000000000012	0.24977494181909735
0.7515000000000001	0.28732422834340027
0.7520000000000024	0.3080965186573047
0.7525000000000013	0.3076559529041762
0.7530000000000001	0.2852572872340038
0.7535000000000025	0.24420806755281646
0.7540000000000013	0.19119685188876753
0.7545000000000002	0.13474247452802296
0.7550000000000026	0.08318399990128933
0.7555000000000014	0.042773758945808496
0.7560000000000002	0.01640995078209032
0.7565000000000026	0.003356389964318889
0.7570000000000014	1.9383517299504117e-06
0.7575000000000003	0.0014014157117890381
0.7580000000000027	0.0031089456109487873
0.7585000000000015	0.0027344630899387517
0.7590000000000003	0.0007481510989376633
0.7595000000000027	0.0002953817402676707
0.7600000000000016	0.006091681223420495
0.7605000000000004	0.02274836758570554
0.7610000000000028	0.05304942966282306
0.7615000000000016	0.09670940947669548
0.7620000000000005	0.14999143015494956
0.7625000000000028	0.20630384138796254
0.7630000000000017	0.2576050661467794
0.7635000000000005	0.29621676225402677
0.7640000000000029	0.31654162900671473
0.7645000000000017	0.3162294920497719
0.7650000000000006	0.29651222570193964
0.765500000000003	0.2616751287531549
0.7660000000000018	0.2178722575112488
0.7665000000000006	0.17165553583682208
0.767000000000003	0.128629890590872
0.7675000000000018	0.09256617260295763
0.7680000000000007	0.0651347282104948
0.7685000000000031	0.04622388023683632
0.7690000000000019	0.03464213549199109
0.7695000000000007	0.028917833662175985
0.7700000000000031	0.027923209638825358
0.770500000000002	0.031147112439078792
0.7710000000000008	0.038582497894753945
0.7715000000000032	0.05033148566196148
0.772000000000002	0.06611881062781154
0.7725000000000009	0.08492013810377873
0.7730000000000032	0.10485668360311622
0.7735000000000021	0.12340622722980076
0.7740000000000009	0.13786998447431992
0.7745000000000033	0.145951526655071
0.7750000000000021	0.14627251237413322
0.775500000000001	0.1386760110631923
0.7760000000000034	0.12423847285354835
0.7765000000000022	0.10500003640552726
0.777000000000001	0.08350087143398928
0.7775000000000034	0.06225607688038023
0.7780000000000022	0.04330360653019955
0.7785000000000011	0.027923454207759713
0.7790000000000035	0.016567663649018793
0.7795000000000023	0.008980036402378799
0.7800000000000011	0.0044396689108248365
0.7805	0.002043922598549892
0.7810000000000024	0.0009546793946089825
0.7815000000000012	0.0005590883042384643
0.782	0.0005304749505066991
0.7825000000000024	0.0008049931956889194
0.7830000000000013	0.0015072579820853372
0.7835000000000001	0.002861514518587395
0.7840000000000025	0.005116745873286603
0.7845000000000013	0.008500167458215087
0.7850000000000001	0.013199646336776638
0.7855000000000025	0.01936574374130914
0.7860000000000014	0.027119767804525557
0.7865000000000002	0.0365547856191627
0.7870000000000026	0.04772035348244237
0.7875000000000014	0.06058728093493671
0.7880000000000003	0.07499517056258517
0.7885000000000026	0.09059228002715347
0.7890000000000015	0.10678366427802714
0.7895000000000003	0.12270798763425661
0.7900000000000027	0.13726353520748272
0.7905000000000015	0.14919763182319887
0.7910000000000004	0.1572602069853274
0.7915000000000028	0.16040357276864717
0.7920000000000016	0.15799144077228242
0.7925000000000004	0.14996745965873773
0.7930000000000028	0.13693338620714715
0.7935000000000016	0.12010264732847824
0.7940000000000005	0.10112467212035957
0.7945000000000029	0.0818116509685044
0.7950000000000017	0.06383119133865482
0.7955000000000005	0.04844423215109475
0.7960000000000029	0.036359931061935656
0.7965000000000018	0.027747626167661913
0.7970000000000006	0.022398315852290886
0.797500000000003	0.019978889672963795
0.7980000000000018	0.020288253105829504
0.7985000000000007	0.02341869616107073
0.799000000000003	0.02975301407188688
0.7995000000000019	0.03978164641923765
0.8000000000000007	0.05378829728303217
0.8005000000000031	0.07150592689414254
0.8010000000000019	0.09186835348236899
0.8015000000000008	0.11296538503543266
0.8020000000000032	0.1322538583126053
0.802500000000002	0.14699877542202122
0.8030000000000008	0.15484219798837592
0.8035000000000032	0.1543480320616939
0.804000000000002	0.14536622261638185
0.8045000000000009	0.12910422937436022
0.8050000000000033	0.10787512501577212
0.8055000000000021	0.08458570643889957
0.8060000000000009	0.062105043141299304
0.8065000000000033	0.042688869145831
0.8070000000000022	0.027616120051017535
0.807500000000001	0.017126049682082138
0.8080000000000034	0.010649104997470077
0.8085000000000022	0.007232804403516902
0.809000000000001	0.006005304418134415
0.8095000000000034	0.006513538730349964
0.8100000000000023	0.008821843305450406
0.8105000000000011	0.013344610782569502
0.8109999999999999	0.020483341109782272
0.8115000000000023	0.030211533110145038
0.8120000000000012	0.041774728206413196
0.8125	0.053638393745037434
0.8130000000000024	0.06373357917933306
0.8135000000000012	0.06994633488281399
0.8140000000000001	0.0707066059679958
0.8145000000000024	0.06548698240500371
0.8150000000000013	0.055038463869600866
0.8155000000000001	0.04126624265360682
0.8160000000000025	0.026760643036682862
0.8165000000000013	0.014111241760143662
0.8170000000000002	0.005208840805241243
0.8175000000000026	0.0007539495171413503
0.8180000000000014	0.00013474524713317154
0.8185000000000002	0.001727265504628873
0.8190000000000026	0.0035388394490858685
0.8195000000000014	0.004003277599509315
0.8200000000000003	0.0026789862699879755
0.8205000000000027	0.0006186092136151417
0.8210000000000015	0.0002680581872926815
0.8215000000000003	0.0048888617578496316
0.8220000000000027	0.017640937393272136
0.8225000000000016	0.04057068082389905
0.8230000000000004	0.07378913985505119
0.8235000000000028	0.11508417301470177
0.8240000000000016	0.16009956166561454
0.8245000000000005	0.2030639997264371
0.8250000000000028	0.23790578672839452
0.8255000000000017	0.25948577876090434
0.8260000000000005	0.26464971168852
0.8265000000000029	0.2528488349101779
0.8270000000000017	0.22619018668958552
0.8275000000000006	0.18892280531141772
0.828000000000003	0.14650397452755903
0.8285000000000018	0.1044841517004131
0.8290000000000006	0.06747787929891472
0.829500000000003	0.038447085806992944
0.8300000000000018	0.01842800524685313
0.8305000000000007	0.006712307577248277
0.8310000000000031	0.0013805237632090403
0.8315000000000019	1.030384123919618e-05
0.8320000000000007	0.0003600259318033846
0.8325000000000031	0.00086051974715347
0.833000000000002	0.0008202134898583273
0.8335000000000008	0.0003382796512091462
0.8340000000000032	4.741319045443582e-07
0.834500000000002	0.00048248752399493623
0.8350000000000009	0.002195195771129835
0.8355000000000032	0.005076864689211479
0.8360000000000021	0.008581369985774384
0.8365000000000009	0.011847265746126255
0.8370000000000033	0.013978989861782707
0.8375000000000021	0.014342777253219932
0.838000000000001	0.012781881730301124
0.8385000000000034	0.009685331438436274
0.8390000000000022	0.005891144237075301
0.839500000000001	0.0024543740104458534
0.8400000000000034	0.00034862728683801114
0.8405000000000022	0.00018698454968912295
0.8410000000000011	0.002041157335473979
0.8415000000000035	0.005409508955061884
0.8420000000000023	0.009343848808483416
0.8425000000000011	0.012702892086921581
0.843	0.01446773535030576
0.8435000000000024	0.014039319485685216
0.8440000000000012	0.011442599886244678
0.8445	0.0073849432107491245
0.8450000000000024	0.0031509169856311133
0.8455000000000013	0.00035358792106252425
0.8460000000000001	0.0005949533316085742
0.8465000000000025	0.005108221863103062
0.8470000000000013	0.014458504306755745
0.8475000000000001	0.02836594746754507
0.8480000000000025	0.04568974995677176
0.8485000000000014	0.06457862683361892
0.8490000000000002	0.08276006001227931
0.8495000000000026	0.09791369262055927
0.8500000000000014	0.10805854682911997
0.8505000000000003	0.11188200265356829
0.8510000000000026	0.1089505495726097
0.8515000000000015	0.09976550835618232
0.8520000000000003	0.08565654212097724
0.8525000000000027	0.06853611197579512
0.8530000000000015	0.05056338055448831
0.8535000000000004	0.03378176844182633
0.8540000000000028	0.01979763563817203
0.8545000000000016	0.009557961896737265
0.8550000000000004	0.003264431089486722
0.8555000000000028	0.0004340368153743769
0.8560000000000016	8.75712800789277e-05
0.8565000000000005	0.0010227739120229186
0.8570000000000029	0.002113325511006431
0.8575000000000017	0.002571324197257631
0.8580000000000005	0.002119999193628061
0.8585000000000029	0.0010432537008456197
0.8590000000000018	0.00010501118799885437
0.8595000000000006	0.00035873475101080485
0.860000000000003	0.002890153317839135
0.8605000000000018	0.00854944049292969
0.8610000000000007	0.01773018166384253
0.861500000000003	0.030241401006372046
0.8620000000000019	0.04529831112213615
0.8625000000000007	0.061631948973970445
0.8630000000000031	0.07769311231411806
0.8635000000000019	0.09190735383939123
0.8640000000000008	0.10292907070613903
0.8645000000000032	0.10984545506578218
0.865000000000002	0.11229414580613711
0.8655000000000008	0.11047846972979515
0.8660000000000032	0.10508639777157157
0.866500000000002	0.09713873334166807
0.8670000000000009	0.08780447985195239
0.8675000000000033	0.07822450595960653
0.8680000000000021	0.06937848576011059
0.8685000000000009	0.06201669779767008
0.8690000000000033	0.05666118097983453
0.8695000000000022	0.05366410103534314
0.870000000000001	0.05329869560348951
0.8705000000000034	0.05585232612347372
0.8710000000000022	0.061692765869898115
0.871500000000001	0.07128697029207824
0.8720000000000034	0.08516392795002253
0.8725000000000023	0.10382677784321041
0.8730000000000011	0.12763120965206673
0.8734999999999999	0.1566548951130561
0.8740000000000023	0.19058506109043946
0.8745000000000012	0.22864824652915633
0.875	0.26959879675532816
0.8755000000000024	0.3117724820271074
0.8760000000000012	0.35320082129676234
0.8765000000000001	0.39177215740831184
0.8770000000000024	0.4254187230182307
0.8775000000000013	0.45230567838955094
0.8780000000000001	0.47099854646313066
0.8785000000000025	0.4805891933902381
0.8790000000000013	0.48076666768447973
0.8795000000000002	0.47182675994009393
0.8800000000000026	0.45462197333707755
0.8805000000000014	0.4304606912489202
0.8810000000000002	0.4009698682619426
0.8815000000000026	0.36793897645650714
0.8820000000000014	0.3331639090868447
0.8825000000000003	0.2983080708775082
0.8830000000000027	0.26479425380188626
0.8835000000000015	0.23373566970824372
0.8840000000000003	0.20590847165672843
0.8845000000000027	0.18176216523470393
0.8850000000000016	0.16145941691581817
0.8855000000000004	0.14493368641522672
0.8860000000000028	0.13195231576882685
0.8865000000000016	0.12217424714592846
0.8870000000000005	0.11519499515352327
0.8875000000000028	0.11057604122469106
0.8880000000000017	0.10786037747472377
0.8885000000000005	0.10657943199974967
0.8890000000000029	0.10625824429901184
0.8895000000000017	0.10642519282512865
0.8900000000000006	0.10663005262247399
0.890500000000003	0.10647045852271807
0.8910000000000018	0.1056230793506051
0.8915000000000006	0.10387310756576826
0.892000000000003	0.10113487033226158
0.8925000000000018	0.09745774966030658
0.8930000000000007	0.09301478610179434
0.8935000000000031	0.08807540409933237
0.8940000000000019	0.08296742872462783
0.8945000000000007	0.0780358436881802
0.8950000000000031	0.07360589184249153
0.895500000000002	0.06995612934142381
0.8960000000000008	0.06730358053107141
0.8965000000000032	0.06579934524564496
0.897000000000002	0.0655301362314459
0.8975000000000009	0.0665202235145235
0.8980000000000032	0.06872946231731669
0.8985000000000021	0.07204606093175495
0.8990000000000009	0.07627645725800156
0.8995000000000033	0.08113777756805449
0.9000000000000021	0.08625965812161968
0.900500000000001	0.0912010843657223
0.9010000000000034	0.09548449677952771
0.9015000000000022	0.09864464798094652
0.902000000000001	0.10028498826934958
0.9025000000000034	0.1001311765554505
0.9030000000000022	0.09807071928389254
0.9035000000000011	0.0941700382925335
0.9040000000000035	0.08866491055303452
0.9045000000000023	0.08192596890189799
0.9050000000000011	0.074406252656494
0.9055	0.06658125802395556
0.9060000000000024	0.05889273405902851
0.9065000000000012	0.05170555947223552
0.907	0.045283131758173285
0.9075000000000024	0.03978201015083325
0.9080000000000013	0.03526238614413142
0.9085000000000001	0.03170832563855813
0.9090000000000025	0.02905108979931848
0.9095000000000013	0.02719002181377515
0.9100000000000001	0.026007812580783617
0.9105000000000025	0.025379536782160626
0.9110000000000014	0.025176875476200237
0.9115000000000002	0.025269930863937067
0.9120000000000026	0.025528933962330854
0.9125000000000014	0.02582725282729019
0.9130000000000003	0.026045930366426984
0.9135000000000026	0.026079009675355893
0.9140000000000015	0.02583845910442375
0.9145000000000003	0.02525765760196595
0.9150000000000027	0.02429298891999155
0.9155000000000015	0.022923839882876353
0.9160000000000004	0.021151911145838448
0.9165000000000028	0.019001014922167454
0.9170000000000016	0.01651835624520446
0.9175000000000004	0.013777687078206284
0.9180000000000028	0.010883787706254429
0.9185000000000016	0.007976639689651068
0.9190000000000005	0.005232652946724565
0.9195000000000029	0.0028597135825595885
0.9200000000000017	0.001082990891829089
0.9205000000000005	0.00011969962297048079
0.9210000000000029	0.0001434826163904124
0.9215000000000018	0.001242525574885912
0.9220000000000006	0.0033792405018027443
0.922500000000003	0.0063622321298846055
0.9230000000000018	0.009841981079687123
0.9235000000000007	0.013339160163877392
0.924000000000003	0.01630839271348971
0.9245000000000019	0.01823132422170003
0.9250000000000007	0.01872308134810106
0.9255000000000031	0.01762839275673989
0.9260000000000019	0.01508084802911382
0.9265000000000008	0.011503129488701096
0.9270000000000032	0.007537926283540998
0.927500000000002	0.003916643972988371
0.9280000000000008	0.0012917586995742593
0.9285000000000032	7.32411508625953e-05
0.929000000000002	0.0003146445973372632
0.9295000000000009	0.0016869617568384275
0.9300000000000033	0.003558359583305351
0.9305000000000021	0.00516948809054734
0.9310000000000009	0.005864588976609595
0.9315000000000033	0.005316904201725212
0.9320000000000022	0.003680582974988996
0.932500000000001	0.0016143959946872605
0.9330000000000034	0.00015364642928701684
0.9335000000000022	0.00044860306791860265
0.934000000000001	0.003429297769078086
0.9345000000000034	0.00948518501812768
0.9350000000000023	0.01825403358355898
0.9355000000000011	0.028593397045938482
0.9359999999999999	0.03876361396650264
0.9365000000000023	0.04679432494997564
0.9370000000000012	0.05095243826400302
0.9375	0.05019421875470801
0.9380000000000024	0.04447930769531945
0.9385000000000012	0.0348535353425047
0.9390000000000001	0.023264248158393463
0.9395000000000024	0.012141989584111595
0.9400000000000013	0.0038465757403863886
0.9405000000000001	0.00011550229614216356
0.9410000000000025	0.0016560240694783975
0.9415000000000013	0.007987019147630186
0.9420000000000002	0.017571767847738916
0.9425000000000026	0.02820570627402252
0.9430000000000014	0.03755556798514635
0.9435000000000002	0.043707262554946946
0.9440000000000026	0.04558050427058168
0.9445000000000014	0.043108351113170046
0.9450000000000003	0.03714775178507577
0.9455000000000027	0.029163148228611005
0.9460000000000015	0.020787082142901453
0.9465000000000003	0.013391793988974117
0.9470000000000027	0.007795708357325369
0.9475000000000016	0.0041821789745869285
0.9480000000000004	0.002239453269509062
0.9485000000000028	0.0014614504769739202
0.9490000000000016	0.001499635199474175
0.9495000000000005	0.0024417465127920045
0.9500000000000028	0.004917471447529969
0.9505000000000017	0.009986572873286727
0.9510000000000005	0.018834369680205444
0.9515000000000029	0.03236160081659775
0.9520000000000017	0.050791732118392094
0.9525000000000006	0.07341787634215424
0.953000000000003	0.09857408918089974
0.9535000000000018	0.12385320436127245
0.9540000000000006	0.14652425659651924
0.954500000000003	0.16404720279839727
0.9550000000000018	0.17455688684975823
0.9555000000000007	0.17719869651074255
0.9560000000000031	0.17224098232670307
0.9565000000000019	0.16095063159014658
0.9570000000000007	0.14527986139226448
0.9575000000000031	0.12745669347478047
0.958000000000002	0.10958705269486417
0.9585000000000008	0.09336053286338529
0.9590000000000032	0.07991161281795281
0.959500000000002	0.0698373426860919
0.9600000000000009	0.06332735823927048
0.9605000000000032	0.060335791118488
0.9610000000000021	0.06072371938403382
0.9615000000000009	0.0643233322791064
0.9620000000000033	0.07091173068152373
0.9625000000000021	0.08012003967830517
0.963000000000001	0.09132952656839041
0.9635000000000034	0.10361249510436578
0.9640000000000022	0.11576063965666028
0.964500000000001	0.12641312010499486
0.9650000000000034	0.13426154210352426
0.9655000000000022	0.138281157340203
0.9660000000000011	0.13792606299799756
0.9665000000000035	0.13323450727962988
0.9670000000000023	0.12481558186595176
0.9675000000000011	0.11372224901035402
0.968	0.10124700690185785
0.9685000000000024	0.08869585362124408
0.9690000000000012	0.07719805935527205
0.9695	0.06759386397535018
0.9700000000000024	0.06041528857123273
0.9705000000000013	0.05594586037542393
0.9710000000000001	0.05432258099457267
0.9715000000000025	0.05563458156136614
0.9720000000000013	0.05997955090705432
0.9725000000000001	0.06745804293170583
0.9730000000000025	0.07811020862477511
0.9735000000000014	0.09182104745695209
0.9740000000000002	0.10823203535864334
0.9745000000000026	0.12669562908336726
0.9750000000000014	0.14629576735235109
0.9755000000000003	0.16593698701916165
0.9760000000000026	0.18448401509403528
0.9765000000000015	0.20091916281305097
0.9770000000000003	0.21448055811748154
0.9775000000000027	0.22475067072943838
0.9780000000000015	0.23167877852354254
0.9785000000000004	0.23553795893094917
0.9790000000000028	0.23683161013303472
0.9795000000000016	0.23617272420686952
0.9800000000000004	0.2341600798991066
0.9805000000000028	0.2312707525199692
0.9810000000000016	0.227781059154849
0.9815000000000005	0.2237216105207637
0.9820000000000029	0.21886856920034317
0.9825000000000017	0.21277248261826542
0.9830000000000005	0.2048262353713947
0.9835000000000029	0.19437198036680808
0.9840000000000018	0.1808412624737756
0.9845000000000006	0.16391283302850912
0.985000000000003	0.14366129726483692
0.9855000000000018	0.12066116877655426
0.9860000000000007	0.09601003215909801
0.986500000000003	0.07124471204448135
0.9870000000000019	0.048145700581064835
0.9875000000000007	0.0284536197875447
0.9880000000000031	0.013549748908415605
0.9885000000000019	0.004171714449838298
0.9890000000000008	0.0002377387736800593
0.9895000000000032	0.000834867454121049
0.990000000000002	0.004390652911651423
0.9905000000000008	0.009002002029954593
0.9910000000000032	0.01285139961078202
0.991500000000002	0.014612227536163607
0.9920000000000009	0.013740926008811605
0.9925000000000033	0.010577418415519233
0.9930000000000021	0.0062218489302581685
0.9935000000000009	0.0022135931101790614
0.9940000000000033	9.208070307589328e-05
0.9945000000000022	0.0009530385772176279
0.995000000000001	0.005118047001110409
0.9955000000000034	0.012007629826974711
0.9960000000000022	0.02025529676640199
0.996500000000001	0.02803612486457056
0.9970000000000034	0.03352606591076822
0.9975000000000023	0.035373043419270944
0.9980000000000011	0.03305773087246494
0.9984999999999999	0.027051398517816412
0.9990000000000023	0.018731965514473006
[truncated: 101 more rows]
