# Supplementary material for: Spinon mediation of witness spin dynamics in herbertsmithite
Source: Nat Phys. 2026 Jun 10;22(7):1071–8. doi: 10.1038/s41567-026-03303-6 (PMC13423850; doi:10.1038/s41567-026-03303-6)
Supplement: Supplementary file 2 — Statistical source data. [file 41567_2026_3303_MOESM2_ESM.zip › Fig2b_200mK.csv]

Time (s)	Flux squared (mPhi_0^2)
0.0	0.005293435664266958
0.0005000000000023874	0.0030862334870734196
0.0010000000000012221	0.0014055834932869035
0.0015000000000000568	0.0005136255109048874
0.0020000000000024443	0.0002196139923439561
0.002500000000001279	0.0002873409846705043
0.0030000000000001137	0.0009580715854455513
0.003500000000002501	0.003292929755856163
0.004000000000001336	0.009094043378349922
0.0045000000000001705	0.020333994392277833
0.005000000000002558	0.038244544920529255
0.005500000000001393	0.06239944236189869
0.006000000000000227	0.09019217776148944
0.006500000000002615	0.11701839270826846
0.0070000000000014495	0.1372435464395097
0.007500000000000284	0.14574437344025695
0.008000000000002672	0.13956350148848376
0.008500000000001506	0.11910953712136005
0.009000000000000341	0.0884247466479458
0.009500000000002728	0.05431591700043202
0.010000000000001563	0.02451957284217169
0.010500000000000398	0.005425290712321713
0.011000000000002785	8.342221030626313e-05
0.01150000000000162	0.007192416530178002
0.012000000000000455	0.021488090630547563
0.012500000000002842	0.035517932073532384
0.013000000000001677	0.04231546046232692
0.013500000000000512	0.038149081437374756
0.014000000000002899	0.024429368315510267
0.014500000000001734	0.008064041283314373
0.015000000000000568	8.557385480642478e-07
0.015500000000002956	0.012261426880463017
0.01600000000000179	0.05426733794171255
0.016500000000000625	0.12953112937368086
0.017000000000003013	0.23373372889003058
0.017500000000001847	0.3548415166649383
0.018000000000000682	0.47533643698383127
0.01850000000000307	0.5760161520659102
0.019000000000001904	0.6403569943696362
0.01950000000000074	0.6582633363878497
0.020000000000003126	0.62820454556325
0.02050000000000196	0.5572089750724496
0.021000000000000796	0.4587982575436247
0.021500000000003183	0.3495167269506293
0.022000000000002018	0.24506939559214888
0.022500000000000853	0.15712719971774702
0.02300000000000324	0.09158988868565485
0.023500000000002075	0.04861174210303704
0.02400000000000091	0.02415319915798679
0.024500000000003297	0.012392524862589441
0.02500000000000213	0.008141554136345003
0.025500000000000966	0.00850171111477492
0.026000000000003354	0.013322026071742722
0.02650000000000219	0.024459135594632173
0.027000000000001023	0.044240753794056294
0.02750000000000341	0.07377072577734209
0.028000000000002245	0.11171949049398205
0.02850000000000108	0.15403277105415158
0.028999999999999915	0.19464856030521852
0.029500000000002302	0.22696130607368994
0.030000000000001137	0.24553082388890934
0.03049999999999997	0.24747564184661247
0.03100000000000236	0.2331234622149467
0.031500000000001194	0.20575764711442515
0.03200000000000003	0.1705993613100119
0.032500000000002416	0.1333965894433005
0.03300000000000125	0.09908090370620092
0.033500000000000085	0.07088161762720384
0.03400000000000247	0.050092569784408215
0.03450000000000131	0.036446702272469864
0.03500000000000014	0.02885518120554952
0.03550000000000253	0.026176846341022218
0.036000000000001364	0.027722685586044495
0.0365000000000002	0.03334283192585242
0.037000000000002586	0.043128590986972117
0.03750000000000142	0.05691666432062115
0.038000000000000256	0.07385093468605057
0.03850000000000264	0.09221903890838656
0.03900000000000148	0.10965810309709953
0.03950000000000031	0.12366918148357661
0.0400000000000027	0.1322553700320299
0.040500000000001535	0.13445181260172914
0.04100000000000037	0.13056208299683025
0.04150000000000276	0.12203289033605812
0.04200000000000159	0.11103855838409334
0.042500000000000426	0.09995174013260524
0.043000000000002814	0.09090583234492601
0.04350000000000165	0.08559724010377805
0.04400000000000048	0.08535674892121405
0.04450000000000287	0.09138871507863551
0.045000000000001705	0.10498995665641063
0.04550000000000054	0.12755592839992472
0.04600000000000293	0.16026639882260554
0.04650000000000176	0.2034868852541901
0.0470000000000006	0.25607036638803543
0.047500000000002984	0.3148359096223325
0.04800000000000182	0.37449431814427886
0.048500000000000654	0.4281781608800528
0.04900000000000304	0.4685465584814624
0.049500000000001876	0.4892354265475531
0.05000000000000071	0.486281583493895
0.0505000000000031	0.45911789648025814
0.05100000000000193	0.4108340378069869
0.05150000000000077	0.34759750590482635
0.052000000000003155	0.27737060269811264
0.05250000000000199	0.2082639380907058
0.053000000000000824	0.14696926691450377
0.05350000000000321	0.09768081150947534
0.054000000000002046	0.061756036941522575
0.05450000000000088	0.038136235405776577
0.05500000000000327	0.024319445169336484
0.0555000000000021	0.017526133562401274
0.05600000000000094	0.015668145624533288
0.056500000000003325	0.01782863048161628
0.05700000000000216	0.024147850806380523
0.057500000000000995	0.035221233620914554
0.05800000000000338	0.05128029132799778
0.05850000000000222	0.07149110419834462
0.05900000000000105	0.09365147627921751
0.05950000000000344	0.11441940148935582
0.060000000000002274	0.13001587366507592
0.06050000000000111	0.13717982593761582
0.06099999999999994	0.13406677181123622
0.06150000000000233	0.1208014858375423
0.062000000000001165	0.09950857033235509
0.0625	0.0738117191748769
0.06300000000000239	0.04795594003577356
0.06350000000000122	0.025814152779833507
0.06400000000000006	0.010059230275783032
0.06450000000000244	0.0017141269405270229
0.06500000000000128	0.0001645150578501613
0.06550000000000011	0.003575958915317733
0.0660000000000025	0.009547578113583121
0.06650000000000134	0.015788094796797547
0.06700000000000017	0.020625716547571945
0.06750000000000256	0.02324361828691049
0.06800000000000139	0.023634654136139403
0.06850000000000023	0.022355854981259003
0.06900000000000261	0.02020841720768377
0.06950000000000145	0.017963395988770278
0.07000000000000028	0.016207349787809727
0.07050000000000267	0.015319038578108653
0.0710000000000015	0.01553429210654956
0.07150000000000034	0.017030536108132065
0.07200000000000273	0.019970811483394305
0.07250000000000156	0.024480868011744643
0.0730000000000004	0.03057423953410454
0.07350000000000279	0.03807016716065048
0.07400000000000162	0.0465556066115753
0.07450000000000045	0.05542429735273323
0.07500000000000284	0.06399266259352947
0.07550000000000168	0.07165965201831823
0.07600000000000051	0.07805982421723637
0.0765000000000029	0.08316294185852974
0.07700000000000173	0.08729604162727028
0.07750000000000057	0.09109401965321072
0.07800000000000296	0.09540803654661406
0.07850000000000179	0.10120696830546584
0.07900000000000063	0.10949374996045952
0.07950000000000301	0.12123343904501006
0.08000000000000185	0.13726713870919818
0.08050000000000068	0.15817950420313406
0.08100000000000307	0.18410460371893078
0.0815000000000019	0.21449170936137343
0.08200000000000074	0.24789493268228743
0.08250000000000313	0.2818788228764513
0.08300000000000196	0.3131289712018262
0.0835000000000008	0.3378154585726489
0.08400000000000318	0.35218541373405665
0.08450000000000202	0.3532802630344232
0.08500000000000085	0.33961154716954817
0.08550000000000324	0.3116114587122952
0.08600000000000207	0.27171274641492343
0.08650000000000091	0.22400108216174927
0.0870000000000033	0.17349731253930467
0.08750000000000213	0.12523248277726678
0.08800000000000097	0.0833411402026561
0.08850000000000335	0.05039666893426571
0.08900000000000219	0.02714502478865131
0.08950000000000102	0.012680267674564016
0.09000000000000341	0.004981732908313619
0.09050000000000225	0.0016369389668709179
0.09100000000000108	0.0005353613281767228
0.09149999999999991	0.0003459622717766048
0.0920000000000023	0.0006738173376674229
0.09250000000000114	0.001898924855519995
0.09299999999999997	0.004797095236363177
0.09350000000000236	0.010098228708300095
0.0940000000000012	0.018136771911187212
0.09450000000000003	0.028698249480163033
0.09500000000000242	0.04108696026053955
0.09550000000000125	0.05436345920719382
0.09600000000000009	0.0676528324916043
0.09650000000000247	0.0804192519629952
0.09700000000000131	0.09263478474325498
0.09750000000000014	0.10482238191319422
0.09800000000000253	0.11799979226862724
0.09850000000000136	0.13357280413200953
0.0990000000000002	0.15321565936501708
0.09950000000000259	0.17874252029817195
0.10000000000000142	0.21193724862786403
0.10050000000000026	0.2542929181533496
0.10100000000000264	0.30663270378845847
0.10150000000000148	0.3686391611010846
0.10200000000000031	0.43839072269859064
0.1025000000000027	0.5120618720274922
0.10300000000000153	0.5839559846674569
0.10350000000000037	0.6469890933978922
0.10400000000000276	0.693632891720752
0.10450000000000159	0.7171841531440811
0.10500000000000043	0.7131000144089499
0.10550000000000281	0.680070943341184
0.10600000000000165	0.6205276399893697
0.10650000000000048	0.5403986985614804
0.10700000000000287	0.44812451518200014
0.1075000000000017	0.35313615970631845
0.10800000000000054	0.26416298130336335
0.10850000000000293	0.18778810951835512
0.10900000000000176	0.12760452113776902
0.1095000000000006	0.08415202747629436
0.11000000000000298	0.05558825228805285
0.11050000000000182	0.0388346861868617
0.11100000000000065	0.03080938018610053
0.11150000000000304	0.029352568749404336
0.11200000000000188	0.03357246506022868
0.11250000000000071	0.04354629594943267
0.1130000000000031	0.0595379403823348
0.11350000000000193	0.0810630985347892
0.11400000000000077	0.10618866340264366
0.11450000000000315	0.13137519638411627
0.11500000000000199	0.151984855928026
0.11550000000000082	0.16334324020629754
0.11600000000000321	0.16204046806087327
0.11650000000000205	0.1470533358426733
0.11700000000000088	0.12030326334320843
0.11750000000000327	0.08642603975695996
0.1180000000000021	0.05176878498268977
0.11850000000000094	0.022870671257908294
0.11900000000000333	0.004849302041126747
0.11950000000000216	0.00015089859651024173
0.120000000000001	0.008017756150081792
0.12050000000000338	0.024814054386206773
0.12100000000000222	0.04509825679116634
0.12150000000000105	0.0631161170939623
0.12200000000000344	0.07427812154914701
0.12250000000000227	0.07621003030282776
0.12300000000000111	0.06911257425234826
0.12349999999999994	0.055385652380103956
0.12400000000000233	0.03869221107054441
0.12450000000000117	0.02278901637215166
0.125	0.010492262674678817
0.1255000000000024	0.003069701263554312
0.12600000000000122	0.00018985487598330726
0.12650000000000006	0.0003704909853642578
0.12700000000000244	0.0017156778403241237
0.12750000000000128	0.0026605246383713675
0.1280000000000001	0.002471745438612113
0.1285000000000025	0.001362898271674924
0.12900000000000134	0.00023166479008798174
0.12950000000000017	0.00015912396868999579
0.13000000000000256	0.0018829877156266123
0.1305000000000014	0.005447485544037495
0.13100000000000023	0.010151049820968152
0.13150000000000261	0.014793168076915079
0.13200000000000145	0.01810940668163759
0.13250000000000028	0.019219211955858732
0.13300000000000267	0.017915812951532637
0.1335000000000015	0.014696365858535369
0.13400000000000034	0.01053503337515068
0.13450000000000273	0.006501403021161001
0.13500000000000156	0.0033839088536374053
0.1355000000000004	0.001471816171157573
0.13600000000000279	0.0005829961490751363
0.13650000000000162	0.00032383823384697804
0.13700000000000045	0.00047076843312723237
0.13750000000000284	0.001307121668470814
0.13800000000000168	0.0037566818887534575
0.1385000000000005	0.00922498838819793
0.1390000000000029	0.01916746921948571
0.13950000000000173	0.03451106114809213
0.14000000000000057	0.05512386269698791
0.14050000000000296	0.07952943951340485
0.1410000000000018	0.1049952471818434
0.14150000000000063	0.1280090544108861
0.142000000000003	0.14503130982559376
0.14250000000000185	0.15331745905848038
0.14300000000000068	0.1515744174242675
0.14350000000000307	0.1402606019223018
0.1440000000000019	0.12144495443405581
0.14450000000000074	0.09827281124731586
0.14500000000000313	0.07420223218538506
0.14550000000000196	0.052236307142239514
0.1460000000000008	0.03436609495160513
0.14650000000000318	0.021360693115304127
0.14700000000000202	0.012923157533079098
0.14750000000000085	0.008113792812040393
0.14800000000000324	0.005864680104956401
0.14850000000000207	0.005395766148135692
0.1490000000000009	0.006395489912236917
0.1495000000000033	0.008927066448651445
0.15000000000000213	0.013129166130695202
0.15050000000000097	0.018858146701346223
0.15100000000000335	0.025440336535092218
0.1515000000000022	0.03165970471250157
0.15200000000000102	0.03601418429979272
0.1525000000000034	0.03716617401757866
0.15300000000000225	0.03442869356838187
0.15350000000000108	0.02810008003354859
0.15399999999999991	0.01949989568471932
0.1545000000000023	0.01065595698406769
0.15500000000000114	0.0037154578880309592
0.15549999999999997	0.0002599351234763164
0.15600000000000236	0.0007557658267710543
0.1565000000000012	0.004347262550098486
0.15700000000000003	0.009101319501000004
0.15750000000000242	0.012668899143051344
0.15800000000000125	0.013184072551463238
0.15850000000000009	0.010123339589526732
0.15900000000000247	0.004831676799737285
0.1595000000000013	0.0004981555387293358
0.16000000000000014	0.0015153385592139757
0.16050000000000253	0.012340973008672112
0.16100000000000136	0.03614342412648379
0.1615000000000002	0.07360335776310395
0.1620000000000026	0.122232157316642
0.16250000000000142	0.17645045992052463
0.16300000000000026	0.22847672440651043
0.16350000000000264	0.26985771769610045
0.16400000000000148	0.2932906683793864
0.1645000000000003	0.2942924625216193
0.1650000000000027	0.27229305980070817
0.16550000000000153	0.23086493988635043
0.16600000000000037	0.17701342098906042
0.16650000000000276	0.11968804654145533
0.1670000000000016	0.06787063763688168
0.16750000000000043	0.028699657148513594
0.1680000000000028	0.00607658861243557
0.16850000000000165	7.312001698933396e-05
0.16900000000000048	0.007252844111853949
0.16950000000000287	0.02179259457724977
0.1700000000000017	0.03709586303937803
0.17050000000000054	0.04748226250278633
0.17100000000000293	0.04953740865508563
0.17150000000000176	0.0428123139527373
0.1720000000000006	0.029738979413166257
0.17250000000000298	0.014830446985978993
0.17300000000000182	0.0034065130576636255
0.17350000000000065	0.00018824037431578632
0.17400000000000304	0.008113809670771646
0.17450000000000188	0.02764885874240692
0.1750000000000007	0.05672271918127472
0.1755000000000031	0.0912586030943094
0.17600000000000193	0.12612409395146765
0.17650000000000077	0.15624248909647745
0.17700000000000315	0.1775924540319646
0.177500000000002	0.18787944961424283
0.17800000000000082	0.1867661015659761
0.1785000000000032	0.17566827256079906
0.17900000000000205	0.15722634719915687
0.17950000000000088	0.13462248915868127
0.18000000000000327	0.11092370361270615
0.1805000000000021	0.08859221675806439
0.18100000000000094	0.06923617265224659
0.18150000000000333	0.053598301326210226
0.18200000000000216	0.041720120028955435
0.182500000000001	0.03318892442195422
0.18300000000000338	0.027377892708386243
0.18350000000000222	0.023618965588430674
0.18400000000000105	0.021289524330707504
0.18450000000000344	0.019831265833532213
0.18500000000000227	0.018740747433489524
0.1855000000000011	0.0175709187637976
0.18599999999999994	0.01596495293303888
0.18650000000000233	0.013717531509252883
0.18700000000000117	0.010836405056151127
0.1875	0.007568214543416122
0.1880000000000024	0.004361061157771781
0.18850000000000122	0.0017589029546267703
0.18900000000000006	0.0002505701469919598
0.18950000000000244	0.0001178123154263144
0.19000000000000128	0.0013331455510598124
0.1905000000000001	0.003545772288317759
0.1910000000000025	0.006166031777530822
0.19150000000000134	0.00852525885895079
0.19200000000000017	0.010060802264085717
0.19250000000000256	0.010465702874606003
0.1930000000000014	0.009753805898754282
0.19350000000000023	0.008220734274253658
0.19400000000000261	0.006319001780657954
0.19450000000000145	0.004497762527739946
0.19500000000000028	0.0030717250334444095
0.19550000000000267	0.0021730873508988475
0.1960000000000015	0.0018073511042311916
0.19650000000000034	0.0019896110969794163
0.19700000000000273	0.0028987428520902917
0.19750000000000156	0.004968852892549932
0.1980000000000004	0.008850164243351335
0.19850000000000279	0.015214433487932886
0.19900000000000162	0.024440959746134222
0.19950000000000045	0.03627798048958944
0.20000000000000284	0.04960862467805173
0.20050000000000168	0.062444224975502866
0.2010000000000005	0.07221639411995075
0.2015000000000029	0.07635349113156453
0.20200000000000173	0.07303055416391666
0.20250000000000057	0.0619045529080273
0.20300000000000296	0.04461627406043822
0.2035000000000018	0.024871806467894903
0.20400000000000063	0.008008065093145656
0.204500000000003	7.7056826746395e-05
0.20500000000000185	0.006618036512113993
0.20550000000000068	0.03138679385154957
0.20600000000000307	0.07534603299610214
0.2065000000000019	0.13617637697840607
0.20700000000000074	0.20845230377458324
0.20750000000000313	0.28447015944723414
0.20800000000000196	0.3555578023212045
0.2085000000000008	0.41357973277576
0.20900000000000318	0.4523086427338466
0.20950000000000202	0.46837469152338823
0.21000000000000085	0.46161474507433986
0.21050000000000324	0.4347933724639888
0.21100000000000207	0.39281414795412445
0.2115000000000009	0.34164512735301095
0.2120000000000033	0.28722150126001317
0.21250000000000213	0.2345569794341306
0.21300000000000097	0.1872094215829532
0.21350000000000335	0.14713578716113437
0.2140000000000022	0.11487081112777268
0.21450000000000102	0.08990030738684145
0.2150000000000034	0.07108634491317814
0.21550000000000225	0.05703312149558797
0.21600000000000108	0.04634050686841558
0.21649999999999991	0.037751884714958855
0.2170000000000023	0.030241905515827703
0.21750000000000114	0.023096336373822288
0.21799999999999997	0.016012448704414536
0.21850000000000236	0.009208416349938497
0.2190000000000012	0.003493999313405237
0.21950000000000003	0.00024022770702546072
0.22000000000000242	0.0012016570982336847
0.22050000000000125	0.008187361469184692
0.22100000000000009	0.02263139121752893
0.22150000000000247	0.04515960321745517
0.2220000000000013	0.07526923109298429
0.22250000000000014	0.11122083506334504
0.22300000000000253	0.15019237603557203
0.22350000000000136	0.18867673670731513
0.2240000000000002	0.22303828983458604
0.2245000000000026	0.250101589070377
0.22500000000000142	0.26763874524803244
0.22550000000000026	0.2746525481614431
0.22600000000000264	0.2714091596688708
0.22650000000000148	0.2592388781074089
0.2270000000000003	0.24017661334613793
0.2275000000000027	0.21654130096952678
0.22800000000000153	0.19055108952306762
0.22850000000000037	0.16404434525606826
0.22900000000000276	0.13833776747943252
0.2295000000000016	0.11421613431261488
0.23000000000000043	0.09202356443271864
0.2305000000000028	0.07181690876866897
0.23100000000000165	0.05354434227369897
0.23150000000000048	0.037218962369789686
0.23200000000000287	0.023061442937619227
0.2325000000000017	0.011585244762665297
0.23300000000000054	0.0035960390055217208
0.23350000000000293	8.12533779529366e-05
0.23400000000000176	0.0019829532917200617
0.2345000000000006	0.009879290771509171
0.23500000000000298	0.02363990413363163
0.23550000000000182	0.04215474852705134
0.23600000000000065	0.06324672560442826
0.23650000000000304	0.08385319284345462
0.23700000000000188	0.1004981394594776
0.2375000000000007	0.10998847963415964
0.2380000000000031	0.11018050406704297
0.23850000000000193	0.10060757863562682
0.23900000000000077	0.08276373597490158
0.23950000000000315	0.05990960249044105
0.240000000000002	0.0363941525584821
0.24050000000000082	0.016633521441864592
0.2410000000000032	0.00400969143375831
0.24150000000000205	3.198534601884536e-06
0.24200000000000088	0.0038297063285895653
0.24250000000000327	0.012714837087632056
0.2430000000000021	0.022751139642759054
0.24350000000000094	0.030093977874901003
0.24400000000000333	0.03213219173688014
0.24450000000000216	0.028260314914682606
0.245000000000001	0.019993272569044592
0.24550000000000338	0.0103719981702829
0.24600000000000222	0.0028452672045708007
0.24650000000000105	4.5663483923839786e-07
0.24700000000000344	0.002586447367720407
0.24750000000000227	0.009193504132215214
0.2480000000000011	0.01674477399910612
0.24849999999999994	0.021675767497963707
0.24900000000000233	0.02142345881780376
0.24950000000000117	0.015705333089249353
0.25	0.007097856235615034
0.2505000000000024	0.0006258315708469189
0.2510000000000012	0.0023922146272422535
0.25150000000000006	0.01761188123281589
0.25200000000000244	0.04865010728870774
0.2525000000000013	0.09371995228004222
0.2530000000000001	0.1467315902031302
0.2535000000000025	0.19845035276098347
0.25400000000000134	0.23870932022495644
0.25450000000000017	0.2590679691688153
0.25500000000000256	0.255130487787366
0.2555000000000014	0.22780376202084726
0.2560000000000002	0.18307646048335113
0.2565000000000026	0.13035007743531432
0.25700000000000145	0.07981061803118095
0.2575000000000003	0.03964734506692696
0.25800000000000267	0.013993770446214427
0.2585000000000015	0.0022539282930265996
0.25900000000000034	4.2346786473468664e-05
0.25950000000000273	0.0014421028328801444
0.26000000000000156	0.001838846748804821
0.2605000000000004	0.00036742352954802763
0.2610000000000028	0.0010916320792791233
0.2615000000000016	0.012411010509619938
0.26200000000000045	0.044742175824520246
0.26250000000000284	0.10708611039405666
0.2630000000000017	0.20348865176741923
0.2635000000000005	0.33049937991944844
0.2640000000000029	0.476494517565879
0.26450000000000173	0.6232170806241041
0.26500000000000057	0.7492525020206567
0.26550000000000296	0.8345899989503216
0.2660000000000018	0.8650897733933853
0.2665000000000006	0.8356828507454696
0.267000000000003	0.7514713898937888
0.26750000000000185	0.6264700520087021
0.2680000000000007	0.4803635329141809
0.26850000000000307	0.33416718204505824
0.2690000000000019	0.20592395623260673
0.26950000000000074	0.10749248514088935
0.2700000000000031	0.043116731267341786
0.27050000000000196	0.009938858977708692
0.2710000000000008	8.633770745078733e-05
0.2715000000000032	0.0035848708225221884
0.272000000000002	0.011217555859130297
0.27250000000000085	0.016583159551037608
0.27300000000000324	0.016937413974142435
0.2735000000000021	0.012811425335397222
0.2740000000000009	0.006758479318289584
0.2745000000000033	0.0017822402025286675
0.27500000000000213	2.4053794959474798e-06
0.27550000000000097	0.001942584870135538
0.27600000000000335	0.006556853824753651
0.2765000000000022	0.011845912206051969
0.277000000000001	0.015738213159291952
0.2775000000000034	0.01687249226308468
0.27800000000000225	0.015010643322927824
0.2785000000000011	0.01098409132170469
0.2789999999999999	0.0062604687440134124
0.2795000000000023	0.0023436114646336144
0.28000000000000114	0.00025040043136623284
0.28049999999999997	0.00024398862018215885
0.28100000000000236	0.0018805717004272903
0.2815000000000012	0.004300048645719721
0.28200000000000003	0.006609257599908537
0.2825000000000024	0.008196456736098002
0.28300000000000125	0.008872453719442314
0.2835000000000001	0.008825617044511331
0.2840000000000025	0.008461512245422038
0.2845000000000013	0.008236803128257498
0.28500000000000014	0.00857720599128549
0.28550000000000253	0.00990391799021856
0.28600000000000136	0.012716166415911936
0.2865000000000002	0.01762895635014965
0.2870000000000026	0.025272031914867866
0.2875000000000014	0.03602066583620605
0.28800000000000026	0.049625789653953555
0.28850000000000264	0.06489671469874084
0.2890000000000015	0.07962050262139485
0.2895000000000003	0.09085302796434463
0.2900000000000027	0.0955946722327982
0.29050000000000153	0.09170747505844788
0.29100000000000037	0.07879937314868118
0.29150000000000276	0.05875201407027983
0.2920000000000016	0.03563391527418024
0.2925000000000004	0.01491266619681067
0.2930000000000028	0.002109183277580373
0.29350000000000165	0.0012473366111491742
0.2940000000000005	0.013565839349199185
0.29450000000000287	0.036925481847743524
0.2950000000000017	0.0661608102966137
0.29550000000000054	0.09434121698427937
0.2960000000000029	0.11461126674846503
0.29650000000000176	0.12207357584624513
0.2970000000000006	0.11513562440997355
0.297500000000003	0.0958887780590965
0.2980000000000018	0.06938457663236872
0.29850000000000065	0.04202775129471772
0.29900000000000304	0.019600762257250912
0.2995000000000019	0.005568587078285106
0.3000000000000007	0.00023279945830914514
0.3005000000000031	0.0010286763820718545
0.30100000000000193	0.0038734348871569306
0.30150000000000077	0.005104195824747427
0.30200000000000315	0.0033173896697313984
0.302500000000002	0.0004207394672197905
0.3030000000000008	0.0014455240084840426
0.3035000000000032	0.013071930270100866
0.30400000000000205	0.041265698975818145
0.3045000000000009	0.08876253998947342
0.30500000000000327	0.15324963880474995
0.3055000000000021	0.22693202132740528
0.30600000000000094	0.29777459656805744
0.3065000000000033	0.3521956559707924
0.30700000000000216	0.37851453613980834
0.307500000000001	0.3701774992942568
0.3080000000000034	0.32779734691870677
0.3085000000000022	0.25935080794497356
0.30900000000000105	0.1783973003782121
0.30950000000000344	0.10075948801589255
0.3100000000000023	0.04056565969006746
0.3105000000000011	0.006755184623838436
0.31099999999999994	0.0010273040499326476
0.31150000000000233	0.017803878709708284
0.31200000000000117	0.04619929865192156
0.3125	0.07341671176587367
0.3130000000000024	0.08858818179645872
0.3135000000000012	0.08596337827341358
0.31400000000000006	0.06655566191074086
0.31450000000000244	0.037810356508955326
0.3150000000000013	0.011429372268735716
0.3155000000000001	1.4444852011538238e-06
0.3160000000000025	0.013401592232499426
0.31650000000000134	0.05595439072368854
0.31700000000000017	0.12510646475360107
0.31750000000000256	0.21190847446054464
0.3180000000000014	0.30310231880688143
0.3185000000000002	0.38419127423243965
0.3190000000000026	0.4426513079435724
0.31950000000000145	0.4704682259975821
0.3200000000000003	0.4654309392257714
0.32050000000000267	0.4309884926455397
0.3210000000000015	0.3748698529008099
0.32150000000000034	0.30695990717634836
0.32200000000000273	0.2370507405371766
0.32250000000000156	0.17302853832030946
0.3230000000000004	0.11985326723812742
0.3235000000000028	0.07941802192904848
0.3240000000000016	0.05112503109994325
0.32450000000000045	0.03285558780917048
0.32500000000000284	0.02197449144608503
0.3255000000000017	0.016086402964752562
0.3260000000000005	0.013408306115221067
0.3265000000000029	0.012779930890174877
0.32700000000000173	0.013449073778931583
0.32750000000000057	0.014810296858505658
0.32800000000000296	0.016242448638771122
0.3285000000000018	0.017108084606689666
0.3290000000000006	0.01688556929056481
0.329500000000003	0.015340188323976479
0.33000000000000185	0.012626608442918295
0.3305000000000007	0.009252167810837346
0.33100000000000307	0.005899228002338856
0.3315000000000019	0.0031744010396899916
0.33200000000000074	0.0013932981820442658
0.3325000000000031	0.000504341006770485
0.33300000000000196	0.0002053582462973263
0.3335000000000008	0.00023079727266682535
0.3340000000000032	0.0007141151162580868
0.334500000000002	0.0024873279789056025
0.33500000000000085	0.007184991877530051
0.33550000000000324	0.017073346993227045
0.3360000000000021	0.03461036964450937
0.3365000000000009	0.06183138986143171
0.3370000000000033	0.09971856111955722
0.33750000000000213	0.14772984358725727
0.33800000000000097	0.20362826600430603
0.33850000000000335	0.26367558539186176
0.3390000000000022	0.32315928024005325
0.339500000000001	0.37713623617363334
0.3400000000000034	0.42122464795697323
0.34050000000000225	0.45227051509838295
0.3410000000000011	0.468755181407413
0.3414999999999999	0.4708812521283156
0.3420000000000023	0.4603539240265809
0.34250000000000114	0.43994094492239183
0.34299999999999997	0.4129310599588829
0.34350000000000236	0.3826122538862538
0.3440000000000012	0.3518625043582983
0.34450000000000003	0.32290009371369705
0.3450000000000024	0.2971935662954102
0.34550000000000125	0.27549651281055754
0.3460000000000001	0.2579566836534312
0.3465000000000025	0.24425225167307033
0.3470000000000013	0.23372410589534479
0.34750000000000014	0.22549273983134435
0.34800000000000253	0.21856325887657152
0.34850000000000136	0.21192752222765382
0.3490000000000002	0.20466841867339775
0.3495000000000026	0.19606167797705026
0.3500000000000014	0.18566121912108705
0.35050000000000026	0.17334992899754006
0.35100000000000264	0.15934138014627092
0.3515000000000015	0.14412834498748756
0.3520000000000003	0.12838727196754607
0.3525000000000027	0.11285924784835848
0.35300000000000153	0.09823330091576538
0.35350000000000037	0.08505546428475778
0.35400000000000276	0.07367794996575165
0.3545000000000016	0.06425050868090879
0.3550000000000004	0.05674489170308313
0.3555000000000028	0.05099687471036362
0.35600000000000165	0.04675013919504677
0.3565000000000005	0.04369159058419008
0.35700000000000287	0.041475640792564265
0.3575000000000017	0.039742059756189704
0.35800000000000054	0.03813531416664496
0.3585000000000029	0.036331697243052234
0.35900000000000176	0.03407494990093815
0.3595000000000006	0.03121408742365604
0.360000000000003	0.027731992121449982
0.3605000000000018	0.02375256640221109
0.36100000000000065	0.01951874780747421
0.36150000000000304	0.01534229932126737
0.3620000000000019	0.011536151312803881
0.3625000000000007	0.008347632482111764
0.3630000000000031	0.005913182456709143
0.36350000000000193	0.004250714921867289
0.36400000000000077	0.003295498773724299
0.36450000000000315	0.0029720497230693362
0.365000000000002	0.0032820534173333017
0.3655000000000008	0.004380709025285565
0.3660000000000032	0.006613768273311711
0.36650000000000205	0.01049553228021131
0.3670000000000009	0.01662242847023658
0.36750000000000327	0.02553393923305949
0.3680000000000021	0.03754813567828248
0.36850000000000094	0.052608760416452814
0.3690000000000033	0.07018200411497307
0.36950000000000216	0.08923324031018175
0.370000000000001	0.10829865147684035
0.3705000000000034	0.1256472963508992
0.3710000000000022	0.13951003867756204
0.37150000000000105	0.14833705723900223
0.37200000000000344	0.15103849609325637
0.3725000000000023	0.14716460639876003
0.3730000000000011	0.13699198938477306
0.37349999999999994	0.12149910483036097
0.37400000000000233	0.10223376050148604
0.37450000000000117	0.08109413873604052
0.375	0.060059663373063545
0.3755000000000024	0.04091619380191827
0.3760000000000012	0.02502045724878753
0.37650000000000006	0.013141473377837568
0.37700000000000244	0.005403401252388697
0.3775000000000013	0.0013370841016433319
0.3780000000000001	2.942375128621748e-05
0.3785000000000025	0.0003434842711019151
0.37900000000000134	0.0011704459064221346
0.37950000000000017	0.0016690469985503767
0.38000000000000256	0.0014498609804708118
0.3805000000000014	0.000670487955990887
0.3810000000000002	2.226505243088411e-05
0.3815000000000026	0.0006072658174896753
0.38200000000000145	0.0037233669486599363
0.3825000000000003	0.010591945850295645
0.38300000000000267	0.02207446214648911
0.3835000000000015	0.038428562310779756
0.38400000000000034	0.0591502993082367
0.38450000000000273	0.08293680191780603
0.38500000000000156	0.10778490483457748
0.3855000000000004	0.13121874495656224
0.3860000000000028	0.15061684394503166
0.3865000000000016	0.16359064299575227
0.38700000000000045	0.1683552548953836
0.38750000000000284	0.16403163052159256
0.3880000000000017	0.15082806186539532
0.3885000000000005	0.1300668077807783
0.3890000000000029	0.10404580928103835
0.38950000000000173	0.07575193559656505
0.39000000000000057	0.04846645924700797
0.39050000000000296	0.025321317014318626
0.3910000000000018	0.008873087996169135
0.3915000000000006	0.0007590797093506006
0.392000000000003	0.0014869317339300744
0.39250000000000185	0.010387991156992484
0.3930000000000007	0.025739010122980393
0.39350000000000307	0.04503077457660499
0.3940000000000019	0.06534032254721249
0.39450000000000074	0.08374887231180891
0.3950000000000031	0.09774252755292355
0.39550000000000196	0.10553769889341134
0.3960000000000008	0.10628680136838387
0.3965000000000032	0.10013964204061196
0.397000000000002	0.08815863351477682
0.39750000000000085	0.0721079201557293
0.39800000000000324	0.05415436078634557
0.3985000000000021	0.03652955662036318
0.3990000000000009	0.0212053677114754
0.3995000000000033	0.009630526931917776
0.40000000000000213	0.002564163056535268
0.40050000000000097	2.5403677154270205e-05
0.40100000000000335	0.0013594980131946832
0.4015000000000022	0.005403031862320799
0.402000000000001	0.01071650596174347
0.4025000000000034	0.015843870971371035
0.40300000000000225	0.019556669173826396
0.4035000000000011	0.021045242531230163
0.4039999999999999	0.020029972188641932
0.4045000000000023	0.016779775320434027
0.40500000000000114	0.012040612575954868
0.40549999999999997	0.006890944670132554
0.40600000000000236	0.0025516407547666316
0.4065000000000012	0.0001832239499321988
0.40700000000000003	0.0007029551775694044
0.4075000000000024	0.00464856440011639
0.40800000000000125	0.012105812273102435
0.4085000000000001	0.022705489231588744
0.4090000000000025	0.03568411450460712
0.4095000000000013	0.04999343023212218
0.41000000000000014	0.06443814681284767
0.41050000000000253	0.07781983055389978
0.41100000000000136	0.08906704928903254
0.4115000000000002	0.09733694470229665
0.4120000000000026	0.1020799247528544
0.4125000000000014	0.10306574553460071
0.41300000000000026	0.1003746970798625
0.41350000000000264	0.09436118449119021
0.4140000000000015	0.08559848921824977
0.4145000000000003	0.07481316539006036
0.4150000000000027	0.06281596840179825
0.41550000000000153	0.05043417283212282
0.41600000000000037	0.03844832353253657
0.41650000000000276	0.02753539699388307
0.4170000000000016	0.01822025569047064
0.4175000000000004	0.01083804001612537
0.4180000000000028	0.0055113147028882405
0.41850000000000165	0.00214667189330858
0.4190000000000005	0.00045529457730382624
0.41950000000000287	2.749967790835668e-08
0.4200000000000017	0.00026749860477203927
0.42050000000000054	0.0007581197778014896
0.4210000000000029	0.0010804637112687232
0.42150000000000176	0.0010313339813438544
0.4220000000000006	0.0006409195201996067
0.422500000000003	0.0001655911652650638
0.4230000000000018	2.000780299170186e-05
0.42350000000000065	0.0006544769168161358
0.42400000000000304	0.0024002620301827675
0.4245000000000019	0.00532039959212998
0.4250000000000007	0.009111499901776754
0.4255000000000031	0.01309859027408215
0.42600000000000193	0.01634827223049596
0.42650000000000077	0.017896886004093636
0.42700000000000315	0.017055642011462726
0.427500000000002	0.013722713406179244
0.4280000000000008	0.008613276926670965
0.4285000000000032	0.0033210117897647124
0.42900000000000205	0.00015256528479574394
0.4295000000000009	0.001727116890983119
0.43000000000000327	0.010396285254619466
0.4305000000000021	0.027599489664852265
0.43100000000000094	0.05330887762736303
0.4315000000000033	0.08572148154335683
0.43200000000000216	0.12131764136587583
0.432500000000001	0.1553282380436551
0.4330000000000034	0.18255462209140413
0.4335000000000022	0.19838837372449347
0.43400000000000105	0.19980977782601297
0.43450000000000344	0.18612587742919207
0.4350000000000023	0.1592513100238477
0.4355000000000011	0.12343224506499618
0.43599999999999994	0.08444439613803352
0.43650000000000233	0.04842801970401844
0.43700000000000117	0.02062096501566734
0.4375	0.004287003663350773
0.4380000000000024	9.790465762647186e-05
0.4385000000000012	0.006120916060003586
0.43900000000000006	0.018414297951446452
0.43950000000000244	0.032080734797709
0.4400000000000013	0.04251254860128978
0.4405000000000001	0.046515287489488924
0.4410000000000025	0.04303091425744487
0.44150000000000134	0.033289509783087944
0.44200000000000017	0.020369959906140954
0.44250000000000256	0.008304156148215124
0.4430000000000014	0.000973940710271528
0.4435000000000002	0.0010948762370523175
0.4440000000000026	0.009545428186961332
0.44450000000000145	0.025196576192416442
0.4450000000000003	0.04525632487947384
0.44550000000000267	0.06600661110508767
0.4460000000000015	0.08371467517016505
0.44650000000000034	0.0954714877529609
0.44700000000000273	0.09975049976203612
0.44750000000000156	0.09657441720115313
0.4480000000000004	0.08729477494884584
0.4485000000000028	0.07409305731018298
0.4490000000000016	0.05937374818746807
0.44950000000000045	0.04522482560460198
0.45000000000000284	0.03307419571044793
0.4505000000000017	0.02359164697727509
0.4510000000000005	0.016803672423617928
0.4515000000000029	0.012329958299806107
0.45200000000000173	0.009632048128791908
0.45250000000000057	0.00818791652555245
0.45300000000000296	0.007557432645652564
0.4535000000000018	0.007360372977925919
0.4540000000000006	0.007227723170136881
0.454500000000003	0.006793529890321753
0.45500000000000185	0.005767036182193273
0.4555000000000007	0.004075607837827095
0.45600000000000307	0.002019464611357317
0.4565000000000019	0.0003517928948829376
0.45700000000000074	0.00020697755790288031
0.4575000000000031	0.0028461911067128474
0.45800000000000196	0.009259254726489152
0.4585000000000008	0.019729839730120824
0.4590000000000032	0.03351095064342385
0.459500000000002	0.048750121232686836
0.46000000000000085	0.06274498308438768
0.46050000000000324	0.07251382011439696
0.4610000000000021	0.07556081358212921
0.4615000000000009	0.07063610564971423
0.4620000000000033	0.058265397805417195
0.46250000000000213	0.040866024492080294
0.46300000000000097	0.022368958362872303
0.46350000000000335	0.007401953316113364
0.4640000000000022	0.0002188011125544975
0.464500000000001	0.003643899806280178
0.4650000000000034	0.0183124672390816
0.46550000000000225	0.04241827925464827
0.4660000000000011	0.07204999684634311
0.46650000000000347	0.10204029730675566
0.4670000000000023	0.1271139447179035
0.46750000000000114	0.1430415062582446
0.46799999999999997	0.14750756814143245
0.46850000000000236	0.14048505717535326
0.4690000000000012	0.12404606916450044
0.46950000000000003	0.10169374336227463
0.4700000000000024	0.07742464558398163
0.47050000000000125	0.05479173524975079
0.4710000000000001	0.03621893839629118
0.4715000000000025	0.02272816953689139
0.4720000000000013	0.014107646105647262
0.47250000000000014	0.009417276913485801
0.47300000000000253	0.0076324554291384095
0.47350000000000136	0.008198475032381391
0.4740000000000002	0.011310160468770205
0.4745000000000026	0.017829570864938298
0.4750000000000014	0.028876815131999935
0.47550000000000026	0.04523697534528039
0.47600000000000264	0.0667871896236227
0.4765000000000015	0.09214455566119334
0.4770000000000003	0.11867001625660326
0.4775000000000027	0.14285665000279102
0.47800000000000153	0.16101539922787925
0.47850000000000037	0.17008148915019367
0.47900000000000276	0.1683264391596569
0.4795000000000016	0.1557837619763853
0.4800000000000004	0.13427327857371218
0.4805000000000028	0.1070164976281773
0.48100000000000165	0.07794292240220423
0.4815000000000005	0.0508648941758178
0.48200000000000287	0.028726585256296313
0.4825000000000017	0.013105542167984196
0.48300000000000054	0.004072594382977095
0.4835000000000029	0.0004195539312683766
0.48400000000000176	0.00017063069970333554
0.4845000000000006	0.0012271500198996498
0.485000000000003	0.00197149724571548
0.4855000000000018	0.0016784992913190676
0.48600000000000065	0.0006417912842574478
0.48650000000000304	1.3527038941862572e-06
0.4870000000000019	0.0013350618186388416
0.4875000000000007	0.0061327918620289355
0.4880000000000031	0.015294114841216082
0.48850000000000193	0.028777216371650732
0.48900000000000077	0.04548334582463598
0.48950000000000315	0.06340082417306256
0.490000000000002	0.07997089846599713
0.4905000000000008	0.0925889209248908
0.4910000000000032	0.09912832749922879
0.49150000000000205	0.09837536310515921
0.4920000000000009	0.09028684204071795
0.49250000000000327	0.07602395580091321
0.4930000000000021	0.05776217279520836
0.49350000000000094	0.03832046902874367
0.4940000000000033	0.020684397667835003
0.49450000000000216	0.007512160275109574
0.495000000000001	0.0007100015884822939
0.4955000000000034	0.001145404459231172
0.4960000000000022	0.008538562677018968
0.49650000000000105	0.02154039906589287
0.49700000000000344	0.03797478959826336
0.4975000000000023	0.0551983883668878
0.4980000000000011	0.07051660586133879
0.49849999999999994	0.08159010753036569
0.49900000000000233	0.08677217542577269
0.49950000000000117	0.0853315245425517
0.5	0.07753485867672182
0.5005000000000024	0.06458530641335652
0.5010000000000012	0.048433627792464684
0.5015000000000001	0.03149588229783273
0.5020000000000024	0.016322011061351987
0.5025000000000013	0.005263408349839609
0.5030000000000001	0.00018402817408149554
0.5035000000000025	0.002249931487104808
0.5040000000000013	0.01181832913709835
0.5045000000000002	0.028431551859969397
0.5050000000000026	0.05090653637547339
0.5055000000000014	0.0774985940032534
0.5060000000000002	0.10611097291674679
0.5065000000000026	0.13451966188084633
0.5070000000000014	0.16058566907901284
0.5075000000000003	0.18243348315942853
0.5080000000000027	0.19858290815601634
0.5085000000000015	0.20803014724729516
0.5090000000000003	0.21028131196546107
0.5095000000000027	0.20534638077522316
0.5100000000000016	0.19370359728741698
0.5105000000000004	0.17624359798152409
0.5110000000000028	0.1541999270630202
0.5115000000000016	0.12906909824436816
0.5120000000000005	0.10252018241996082
0.5125000000000028	0.07629212174809735
0.5130000000000017	0.05207738094482183
0.5135000000000005	0.031393448863851134
0.5140000000000029	0.015448769052274904
0.5145000000000017	0.005015875179989659
0.5150000000000006	0.0003301685674200696
0.515500000000003	0.0010358595629999946
0.5160000000000018	0.006199158942516189
0.5165000000000006	0.014401621107612813
0.517000000000003	0.02391370494422193
0.5175000000000018	0.0329319449961831
0.5180000000000007	0.03984610246456971
0.5185000000000031	0.04348984739019501
0.5190000000000019	0.043324404719379976
0.5195000000000007	0.03951220227028534
0.5200000000000031	0.032857159326961934
0.520500000000002	0.024616679743926683
0.5210000000000008	0.01622132309736983
0.5215000000000032	0.008963362953015065
0.522000000000002	0.003727216850416676
0.5225000000000009	0.0008280950570520136
0.5230000000000032	3.045777362890577e-09
0.5235000000000021	0.0005358015928114408
0.5240000000000009	0.0015403117337451431
0.5245000000000033	0.0022244238772482407
0.5250000000000021	0.0021543305164467464
0.525500000000001	0.0013809140711594995
0.5260000000000034	0.00040835949930200844
0.5265000000000022	9.24735697757965e-06
0.527000000000001	0.0009416001637383426
0.5275000000000034	0.0036564500991727276
0.5280000000000022	0.00809109416849509
0.5285000000000011	0.013619695844923604
0.5290000000000035	0.01918519328542849
0.5295000000000023	0.023578756384256154
0.5300000000000011	0.025783621827898368
0.5305	0.025275699817520456
0.5310000000000024	0.022183242864460193
0.5315000000000012	0.017250529416565318
0.532	0.011613294255910818
0.5325000000000024	0.006456389409856234
0.5330000000000013	0.002665621552373892
0.5335000000000001	0.0005906859797353339
0.5340000000000025	1.046114548217519e-06
0.5345000000000013	0.0002515215151678598
0.5350000000000001	0.0006002599275906192
0.5355000000000025	0.0005641095476954422
0.5360000000000014	0.00017649124163815531
0.5365000000000002	4.021770213759094e-05
0.5370000000000026	0.0011359295142792498
0.5375000000000014	0.004434737201773435
0.5380000000000003	0.010441621117709838
0.5385000000000026	0.018835716077003423
0.5390000000000015	0.028357538471970443
0.5395000000000003	0.03702222212563097
0.5400000000000027	0.042631715165492697
0.5405000000000015	0.04345116563348399
0.5410000000000004	0.0388421831725516
0.5415000000000028	0.029636113817949648
0.5420000000000016	0.018092656095776448
0.5425000000000004	0.007408464366501016
0.5430000000000028	0.0008821018454638601
0.5435000000000016	0.0009611640724213903
0.5440000000000005	0.00845412107055562
0.5445000000000029	0.022160697063804805
0.5450000000000017	0.0390639227374211
0.5455000000000005	0.05506442214887583
0.5460000000000029	0.06607134212022399
0.5465000000000018	0.06914649828553382
0.5470000000000006	0.06336783462374014
0.547500000000003	0.05014835641103416
0.5480000000000018	0.032899468079589635
0.5485000000000007	0.016118873018987984
0.549000000000003	0.0041553640431081255
0.5495000000000019	2.9294760914644983e-06
0.5500000000000007	0.004472807499279041
0.5505000000000031	0.01598415995054733
0.5510000000000019	0.031033671121410294
0.5515000000000008	0.045205822017226234
0.5520000000000032	0.05442876484222846
0.552500000000002	0.05611264272325348
0.5530000000000008	0.049847433105261414
0.5535000000000032	0.03747219820233695
0.554000000000002	0.02251460933152061
0.5545000000000009	0.009181340067724685
0.5550000000000033	0.0012020483461304943
0.5555000000000021	0.0008577247355063542
0.5560000000000009	0.008453716925492565
0.5565000000000033	0.022354665378408953
0.5570000000000022	0.03952992265072874
0.557500000000001	0.05641626048793133
0.5580000000000034	0.06983096887795817
0.5585000000000022	0.07768026430485969
0.559000000000001	0.07929476075274032
0.5595000000000034	0.07535224254003915
0.5600000000000023	0.06747409218106465
0.5605000000000011	0.057665846105018057
0.5609999999999999	0.04779195392272257
0.5615000000000023	0.03923069735368033
0.5620000000000012	0.032769453012671534
0.5625	0.028707236555514076
0.5630000000000024	0.02706426833098911
0.5635000000000012	0.027778298288550905
0.5640000000000001	0.03079676490768644
0.5645000000000024	0.036036257477631284
0.5650000000000013	0.04324871557352274
0.5655000000000001	0.05187959143716788
0.5660000000000025	0.061009342955129775
0.5665000000000013	0.06943512939878263
0.5670000000000002	0.07588970650289782
0.5675000000000026	0.07933432846304
0.5680000000000014	0.07922678710586332
0.5685000000000002	0.07566935504060981
0.5690000000000026	0.06938334850486111
0.5695000000000014	0.061520886808637966
0.5700000000000003	0.05338482086642451
0.5705000000000027	0.04616035452342211
0.5710000000000015	0.04075291609305416
0.5715000000000003	0.03777906416664578
0.5720000000000027	0.037689106296285815
0.5725000000000016	0.04093909416819154
0.5730000000000004	0.04810175920267683
0.5735000000000028	0.05982467552584223
0.5740000000000016	0.07660535932474892
0.5745000000000005	0.09843557934725614
0.5750000000000028	0.12443923557822875
0.5755000000000017	0.15265967867540273
0.5760000000000005	0.18012641985916
0.5765000000000029	0.203251486093674
0.5770000000000017	0.21849644400656024
0.5775000000000006	0.22314951806211103
0.578000000000003	0.21599551892568564
0.5785000000000018	0.19767322677749827
0.5790000000000006	0.1705962946271581
0.579500000000003	0.13844102492728264
0.5800000000000018	0.10533658769622038
0.5805000000000007	0.07498582754134582
0.5810000000000031	0.049965152976265956
0.5815000000000019	0.03139144660182854
0.5820000000000007	0.019021662815840713
0.5825000000000031	0.011707996830289287
0.583000000000002	0.008017579511345265
0.5835000000000008	0.006780848308620809
0.5840000000000032	0.007373627319664891
0.584500000000002	0.00965069421205615
0.5850000000000009	0.013592938193754473
0.5855000000000032	0.018852928026243887
0.5860000000000021	0.02443740891293201
0.5865000000000009	0.028725740041244365
0.5870000000000033	0.02989949086609608
0.5875000000000021	0.02669091802886746
0.588000000000001	0.019206308725547447
0.5885000000000034	0.00950240674434242
0.5890000000000022	0.0016265168316996288
0.589500000000001	0.0009733789100907445
0.5900000000000034	0.013025876866003273
0.5905000000000022	0.04176562829417666
0.5910000000000011	0.08819004899781857
0.5915000000000035	0.14939847932142167
0.5920000000000023	0.21859229502671915
0.5925000000000011	0.2860988355423235
0.593	0.341241796499881
0.5935000000000024	0.37462664671276913
0.5940000000000012	0.3802673806585182
0.5945	0.35699774822818425
0.5950000000000024	0.30878612601260536
0.5955000000000013	0.2438603588598562
0.5960000000000001	0.17286509565402775
0.5965000000000025	0.10652807869628457
0.5970000000000013	0.053430873333943
0.5975000000000001	0.018431604316153045
0.5980000000000025	0.002090185396637413
0.5985000000000014	0.001161598344696255
0.5990000000000002	0.009935209022779837
0.5995000000000026	0.021990504394569954
0.6000000000000014	0.03186707802340175
0.6005000000000003	0.036221224803230374
0.6010000000000026	0.034230579432622754
0.6015000000000015	0.027247099745625784
0.6020000000000003	0.01791224472964548
0.6025000000000027	0.009074866333085812
0.6030000000000015	0.0028623609194367325
0.6035000000000004	0.00015806528208404884
0.6040000000000028	0.0005747431112021387
0.6045000000000016	0.0028441553492447244
0.6050000000000004	0.005421408732164748
0.6055000000000028	0.007063911793151843
0.6060000000000016	0.007191459282589714
0.6065000000000005	0.005940228228216921
0.6070000000000029	0.003945605857221706
0.6075000000000017	0.0019819931729958633
0.6080000000000005	0.0006219174643842359
0.6085000000000029	4.594593706612284e-05
0.6090000000000018	5.7356593457044253e-05
0.6095000000000006	0.00026539341133288496
0.610000000000003	0.00033431797318331046
0.6105000000000018	0.00017680170404591304
0.6110000000000007	3.6567168678189067e-06
0.611500000000003	0.0002108592142975477
0.6120000000000019	0.0011592532256656713
0.6125000000000007	0.002951068456636844
0.6130000000000031	0.0053104845690399825
0.6135000000000019	0.007631891881738505
0.6140000000000008	0.009187336697862078
0.6145000000000032	0.0094138288587399
0.615000000000002	0.008161525218570272
0.6155000000000008	0.005792951535809006
0.6160000000000032	0.0030795576766169354
0.616500000000002	0.0009238859304611819
0.6170000000000009	1.0864657527452346e-05
0.6175000000000033	0.0005287554088470107
0.6180000000000021	0.00208140836123742
0.6185000000000009	0.0038426186996758987
0.6190000000000033	0.0049057010445744615
0.6195000000000022	0.004694727691179924
0.620000000000001	0.0032645979867729244
0.6205000000000034	0.0013457605727396672
0.6210000000000022	8.139141888111685e-05
0.621500000000001	0.0005300516088296334
0.6220000000000034	0.0031190807834476264
0.6225000000000023	0.007287034643411426
0.6230000000000011	0.01151869629753126
0.6234999999999999	0.013854942569588658
0.6240000000000023	0.012785926915112466
0.6245000000000012	0.008267009988724571
0.625	0.00249514831721013
0.6255000000000024	9.500420678851884e-05
0.6260000000000012	0.0075005012941471326
0.6265000000000001	0.0315488650258086
0.6270000000000024	0.07756492022268198
0.6275000000000013	0.14742152080034968
0.6280000000000001	0.2381445221980332
0.6285000000000025	0.3415483847110341
0.6290000000000013	0.44515085404212745
0.6295000000000002	0.5342809201489751
0.6300000000000026	0.5949559514181342
0.6305000000000014	0.6168610669236855
0.6310000000000002	0.595692694433465
0.6315000000000026	0.5342576026667191
0.6320000000000014	0.4420193234882722
0.6325000000000003	0.3331757872058596
0.6330000000000027	0.22372706556893177
0.6335000000000015	0.12824575169559618
0.6340000000000003	0.05712451481262297
0.6345000000000027	0.014930651798351811
0.6350000000000016	0.00019011866728325914
0.6355000000000004	0.0065431944353107315
0.6360000000000028	0.024868623364551153
0.6365000000000016	0.04575703048688484
0.6370000000000005	0.061680768342553975
0.6375000000000028	0.06835405593083385
0.6380000000000017	0.0650499871928974
0.6385000000000005	0.05395185094869116
0.6390000000000029	0.03887198205851956
0.6395000000000017	0.023802004807692043
0.6400000000000006	0.011736993933654646
0.640500000000003	0.00406468830628514
0.6410000000000018	0.0005900595640315017
0.6415000000000006	5.2741963791705185e-05
0.642000000000003	0.0008583461003593998
0.6425000000000018	0.0017218797658269613
0.6430000000000007	0.002008416602120517
0.6435000000000031	0.0017112930774031221
0.6440000000000019	0.0011687150642124844
0.6445000000000007	0.0007245286165658554
0.6450000000000031	0.000549966369349718
0.645500000000002	0.0007583767954996951
0.6460000000000008	0.001798407774129228
0.6465000000000032	0.004960616574268179
0.647000000000002	0.012738642793897612
0.6475000000000009	0.02879053427082477
0.6480000000000032	0.05735572442281494
0.6485000000000021	0.10216748946085029
0.6490000000000009	0.16509959327274226
0.6495000000000033	0.24493001358003139
0.6500000000000021	0.33663872345759804
0.650500000000001	0.4315581778381303
0.6510000000000034	0.5184841697148038
0.6515000000000022	0.5855883427312565
0.652000000000001	0.6227299208007824
0.6525000000000034	0.6236181658703792
0.6530000000000022	0.587277308784501
0.6535000000000011	0.5184187703456268
0.6540000000000035	0.42659297125775725
0.6545000000000023	0.32430225277547203
0.6550000000000011	0.22452164052904136
0.6555	0.13822164735425616
0.6560000000000024	0.07247676113383746
0.6565000000000012	0.029579295557150026
0.657	0.0073084291189991196
0.6575000000000024	0.00020457600221349562
0.6580000000000013	0.001451933512602517
0.6585000000000001	0.004841989283789987
0.6590000000000025	0.0063077169168307586
0.6595000000000013	0.004669858436395669
0.6600000000000001	0.0014741476339831447
0.6605000000000025	5.161774966829451e-05
0.6610000000000014	0.004133140470648713
0.6615000000000002	0.016443503991668204
0.6620000000000026	0.03767161909902046
0.6625000000000014	0.0660791693667943
0.6630000000000003	0.09781543947145567
0.6635000000000026	0.12780946091538242
0.6640000000000015	0.1509659066695755
0.6645000000000003	0.16333307057824925
0.6650000000000027	0.16294729698321297
0.6655000000000015	0.15016914542569187
0.6660000000000004	0.12747447386854152
0.6665000000000028	0.09880454024422242
0.6670000000000016	0.06867619220055095
0.6675000000000004	0.04128588402118224
0.6680000000000028	0.019809604210420013
0.6685000000000016	0.006022515090881191
0.6690000000000005	0.000265183705931539
0.6695000000000029	0.00169653744205131
0.6700000000000017	0.00871835799114963
0.6705000000000005	0.019440982518373357
0.6710000000000029	0.03208071892265822
0.6715000000000018	0.04522272453766644
0.6720000000000006	0.057931635521786436
0.672500000000003	0.06973137729066843
0.6730000000000018	0.08049716658628303
0.6735000000000007	0.0903062772728866
0.674000000000003	0.0992852751239642
0.6745000000000019	0.10747827720452315
0.6750000000000007	0.114750280050232
0.6755000000000031	0.12073480628913988
0.6760000000000019	0.12483467610703046
0.6765000000000008	0.12628423154391674
0.6770000000000032	0.12427609992375274
0.677500000000002	0.1181432411069484
0.6780000000000008	0.10756926420336084
0.6785000000000032	0.09278236450284576
0.679000000000002	0.07467820685994597
0.6795000000000009	0.05482114698976486
0.6800000000000033	0.03529394567167769
0.6805000000000021	0.018400667499828816
0.6810000000000009	0.006267542529013073
0.6815000000000033	0.00042085061864450255
0.6820000000000022	0.0014383199942665783
0.682500000000001	0.008763987051903614
0.6830000000000034	0.020745307817850802
0.6835000000000022	0.03490205333623239
0.684000000000001	0.048381284903354936
0.6845000000000034	0.05850592773553555
0.6850000000000023	0.06329881438102722
0.6855000000000011	0.061866822733975486
0.6859999999999999	0.054560655459852635
0.6865000000000023	0.04287720172448017
0.6870000000000012	0.029130271677083812
0.6875	0.015967052292064875
0.6880000000000024	0.005839399892420271
0.6885000000000012	0.0005440376699598268
0.6890000000000001	0.0009239348373468124
0.6895000000000024	0.00678139531912022
0.6900000000000013	0.017003036604314084
0.6905000000000001	0.02985059607882901
0.6910000000000025	0.043340053224450156
0.6915000000000013	0.055621010734073065
0.6920000000000002	0.06527900988441802
0.6925000000000026	0.07151055246406213
0.6930000000000014	0.07415564663524023
0.6935000000000002	0.07360628103739253
0.6940000000000026	0.07063346604842505
0.6945000000000014	0.06618580971200543
0.6950000000000003	0.061208552371208494
0.6955000000000027	0.05651678517067164
0.6960000000000015	0.052735811602420246
0.6965000000000003	0.050301479041300126
0.6970000000000027	0.04949893485277962
0.6975000000000016	0.05051251856485292
0.6980000000000004	0.05346256640192071
0.6985000000000028	0.05841459128625068
0.6990000000000016	0.06535895742927378
0.6995000000000005	0.07417083117830149
0.7000000000000028	0.08456766734402277
0.7005000000000017	0.09608309973298938
0.7010000000000005	0.10807192366409578
0.7015000000000029	0.11975249492209597
0.7020000000000017	0.1302828732666276
0.7025000000000006	0.13885814709444944
0.703000000000003	0.1448108062970724
0.7035000000000018	0.14769498125182226
0.7040000000000006	0.1473388236551368
0.704500000000003	0.14385616400361506
0.7050000000000018	0.13761701193497253
0.7055000000000007	0.12918442013130738
0.7060000000000031	0.11923094809315309
0.7065000000000019	0.1084503585838785
0.7070000000000007	0.09747905908838081
0.7075000000000031	0.08683782312127315
0.708000000000002	0.07689877933372176
0.7085000000000008	0.06787708475612592
0.7090000000000032	0.059842486100567326
0.709500000000002	0.05274398211438082
0.7100000000000009	0.04644115834220443
0.7105000000000032	0.0407378599148067
0.7110000000000021	0.0354165515323376
0.7115000000000009	0.030273682331893825
0.7120000000000033	0.025156610243306114
0.7125000000000021	0.02000080419510619
0.713000000000001	0.014862668591131226
0.7135000000000034	0.009939762877191683
0.7140000000000022	0.005568199972919429
0.714500000000001	0.0021882371353851024
0.7150000000000034	0.0002743663149902667
0.7155000000000022	0.0002351174650271363
0.7160000000000011	0.0022983996449487923
0.7165000000000035	0.006407462711814142
0.7170000000000023	0.012157027155777834
0.7175000000000011	0.018796049805418807
0.718	0.025311980239023115
0.7185000000000024	0.030592712807248394
0.7190000000000012	0.033640789182730904
0.7195	0.033795573396924745
0.7200000000000024	0.030909214554261773
0.7205000000000013	0.025425766665104554
0.7210000000000001	0.018331105521484065
0.7215000000000025	0.010971284784969474
0.7220000000000013	0.004771710101324285
0.7225000000000001	0.0009195107884031433
0.7230000000000025	8.737837650099648e-05
0.7235000000000014	0.0022725670939168956
0.7240000000000002	0.006798775207851292
0.7245000000000026	0.012486729009293021
0.7250000000000014	0.01795246465481759
0.7255000000000003	0.021954256314735937
0.7260000000000026	0.02369227649916435
0.7265000000000015	0.02297639267878721
0.7270000000000003	0.0202157407499598
0.7275000000000027	0.016238842007189905
0.7280000000000015	0.012008549013158187
0.7285000000000004	0.008333740541885664
0.7290000000000028	0.005685203614448296
0.7295000000000016	0.004191518833464743
0.7300000000000004	0.0038289106882309965
0.7305000000000028	0.0047448521330547165
0.7310000000000016	0.007592956932842744
0.7315000000000005	0.013729564191576957
0.7320000000000029	0.025144727328275347
0.7325000000000017	0.044071612353521826
0.7330000000000005	0.07232169353981577
0.7335000000000029	0.11049880800478465
0.7340000000000018	0.157318566174987
0.7345000000000006	0.2092722186664394
0.735000000000003	0.2608131334090252
0.7355000000000018	0.3051186143692712
0.7360000000000007	0.3353203260385987
0.736500000000003	0.34594757340737886
0.7370000000000019	0.33423521273514295
0.7375000000000007	0.3009455412309615
0.7380000000000031	0.25045054724424365
0.7385000000000019	0.1899977331766255
0.7390000000000008	0.12829426594066598
0.7395000000000032	0.07373177484778137
0.740000000000002	0.032682280944604354
0.7405000000000008	0.008289336746557227
0.7410000000000032	5.436586195923826e-05
0.741500000000002	0.004307955741980275
0.7420000000000009	0.015417725719279709
0.7425000000000033	0.027386776810476653
0.7430000000000021	0.03539777891144083
0.7435000000000009	0.03688729623050121
0.7440000000000033	0.031884585852222494
0.7445000000000022	0.022573849977353372
0.745000000000001	0.01227039584470663
0.7455000000000034	0.004168455446934767
0.7460000000000022	0.0002703346017336111
0.746500000000001	0.0008280773430318099
0.7470000000000034	0.004446402450836904
0.7475000000000023	0.008769287567893328
0.7480000000000011	0.011476801140506962
0.7484999999999999	0.011218593711734675
0.7490000000000023	0.00813969709846405
0.7495000000000012	0.003803818800737123
0.75	0.0005391849379089956
0.7505000000000024	0.00044713231684348953
0.7510000000000012	0.004448606137035363
0.7515000000000001	0.011748176616952398
0.7520000000000024	0.019962023249513204
0.7525000000000013	0.025925746435372918
0.7530000000000001	0.0269456912836057
0.7535000000000025	0.022070975417938395
0.7540000000000013	0.012912148250396266
0.7545000000000002	0.0036436644466447316
0.7550000000000026	7.466447110731462e-05
0.7555000000000014	0.007981664686713083
0.7560000000000002	0.031167863642111285
0.7565000000000026	0.0698533879163618
0.7570000000000014	0.11995315095885915
0.7575000000000003	0.1735664984688215
0.7580000000000027	0.22064843783818777
0.7585000000000015	0.25146217215667593
0.7590000000000003	0.2591440016676537
0.7595000000000027	0.2416352098897636
0.7600000000000016	0.20238539566419686
0.7605000000000004	0.1495718200690922
0.7610000000000028	0.09401215108522945
0.7615000000000016	0.046342986414696946
0.7620000000000005	0.014270303248521148
0.7625000000000028	0.0006933512280747228
0.7630000000000017	0.0032552093959015327
0.7635000000000005	0.015451574697719262
0.7640000000000029	0.028960124607401758
0.7645000000000017	0.03647924187022417
0.7650000000000006	0.03420338650039492
0.765500000000003	0.023165739573821637
0.7660000000000018	0.009018700765630955
0.7665000000000006	0.00029782318078710876
0.767000000000003	0.005680564694571206
0.7675000000000018	0.031065196247173327
0.7680000000000007	0.07736046964209838
0.7685000000000031	0.13967225723804325
0.7690000000000019	0.20816093967988003
0.7695000000000007	0.27034801284128057
0.7700000000000031	0.31422226809692444
0.770500000000002	0.33126364046850715
0.7710000000000008	0.31853433819239924
0.7715000000000032	0.27926912051755715
0.772000000000002	0.22184063293248718
0.7725000000000009	0.15744517631467164
0.7730000000000032	0.0972080904205613
0.7735000000000021	0.049543619998404446
0.7740000000000009	0.018488363732228327
0.7745000000000033	0.0034042962969768054
0.7750000000000021	2.25749757394799e-05
0.775500000000001	0.002405578695340886
0.7760000000000034	0.005159707388523425
0.7765000000000022	0.0052025286760333835
0.777000000000001	0.0025725973136609278
0.7775000000000034	0.00010062583526533312
0.7780000000000022	0.0021269387673143202
0.7785000000000011	0.012737100684222352
0.7790000000000035	0.034110871439344215
0.7795000000000023	0.06551049089269988
0.7800000000000011	0.10320576118886536
0.7805	0.1413264501715925
0.7810000000000024	0.17334778636342346
0.7815000000000012	0.1937394727185993
0.782	0.19928970651606256
0.7825000000000024	0.18974758384330928
0.7830000000000013	0.16765719659895387
0.7835000000000001	0.13750494848977574
0.7840000000000025	0.10448907599349012
0.7845000000000013	0.07329421845580972
0.7850000000000001	0.047202563074494545
0.7855000000000025	0.027726583529569082
0.7860000000000014	0.014764675005125296
0.7865000000000002	0.007124129241878417
0.7870000000000026	0.003173844788110431
0.7875000000000014	0.0013989304001881158
0.7880000000000003	0.0007141336181741316
0.7885000000000026	0.0005115177023048668
0.7890000000000015	0.0005215449840707719
0.7895000000000003	0.0006186032666456921
0.7900000000000027	0.0006892433051892987
0.7905000000000015	0.0006183552924852313
0.7910000000000004	0.00036898203824515646
0.7915000000000028	7.36945368868557e-05
0.7920000000000016	4.6068821203741794e-05
0.7925000000000004	0.0006638745857771312
0.7930000000000028	0.0021510739754571286
0.7935000000000016	0.004357846731843623
0.7940000000000005	0.006670094699462759
0.7945000000000029	0.008150781592790785
0.7950000000000017	0.007928908068215236
0.7955000000000005	0.0057375821210501506
0.7960000000000029	0.0024060331255537884
0.7965000000000018	7.58415087092096e-05
0.7970000000000006	0.0019642890898841363
0.797500000000003	0.011631631425288646
0.7980000000000018	0.03188608112147932
0.7985000000000007	0.06362090587028664
0.799000000000003	0.10496129487592377
0.7995000000000019	0.15106400609349252
0.8000000000000007	0.19475666795417546
0.8005000000000031	0.2279639852676168
0.8010000000000019	0.2436151650398211
0.8015000000000008	0.23754178419032654
0.8020000000000032	0.20982386827379293
0.802500000000002	0.16515178805515016
0.8030000000000008	0.11202076550170455
0.8035000000000032	0.06089601729555388
0.804000000000002	0.02178637959945111
0.8045000000000009	0.0018513859613631541
0.8050000000000033	0.003680829352910301
0.8055000000000021	0.024717074870723516
0.8060000000000009	0.05798395734599473
0.8065000000000033	0.09392924856969849
0.8070000000000022	0.12288367448763546
0.807500000000001	0.13747633249110847
0.8080000000000034	0.13437027308840568
0.8085000000000022	0.11488359241735813
0.809000000000001	0.08437914939411498
0.8095000000000034	0.05064570566595802
0.8100000000000023	0.021756805527441896
0.8105000000000011	0.004008627777667491
0.8109999999999999	0.0004783716626062735
0.8115000000000023	0.010536935822894349
0.8120000000000012	0.030362358849856195
0.8125	0.054221869086438765
0.8130000000000024	0.0761005133687923
0.8135000000000012	0.09120148268410508
0.8140000000000001	0.09693129843477095
0.8145000000000024	0.09317326548732
0.8150000000000013	0.08187869941723049
0.8155000000000001	0.06619598918756933
0.8160000000000025	0.04945868723727753
0.8165000000000013	0.03434461527484367
0.8170000000000002	0.02241428215678006
0.8175000000000026	0.014083039385872105
0.8180000000000014	0.008933251837223705
0.8185000000000002	0.006178485885957118
0.8190000000000026	0.005076432670117159
0.8195000000000014	0.00514665642363932
0.8200000000000003	0.006153482568937496
0.8205000000000027	0.007920500734156146
0.8210000000000015	0.010111224383938515
0.8215000000000003	0.012117231187312847
0.8220000000000027	0.013141486318249903
0.8225000000000016	0.012473857136382174
0.8230000000000004	0.009864400988249386
0.8235000000000028	0.005843576532818729
0.8240000000000016	0.0018393470511392969
0.8245000000000005	3.2484723029094106e-07
0.8250000000000028	0.0027316166368747947
0.8255000000000017	0.012052076578703547
0.8260000000000005	0.028952672794101252
0.8265000000000029	0.052950548122042244
0.8270000000000017	0.08198594345614894
0.8275000000000006	0.11271399163188617
0.828000000000003	0.14113051331486037
0.8285000000000018	0.16337566762677808
0.8290000000000006	0.17651061114363004
0.829500000000003	0.17907374258974318
0.8300000000000018	0.17128905907639144
0.8305000000000007	0.15489754435818306
0.8310000000000031	0.1326826133221622
0.8315000000000019	0.10783319628774737
0.8320000000000007	0.08331430933499766
0.8325000000000031	0.06139170658616609
0.833000000000002	0.04339646334482751
0.8335000000000008	0.029739202908459075
0.8340000000000032	0.020116439936181268
0.834500000000002	0.01381176889208349
0.8350000000000009	0.00999005498555085
0.8355000000000032	0.007909014562611748
0.8360000000000021	0.007016127009464002
0.8365000000000009	0.006942741559937473
0.8370000000000033	0.007437191933458683
0.8375000000000021	0.008287447633406487
0.838000000000001	0.009272577581506321
0.8385000000000034	0.010159151344286448
0.8390000000000022	0.010734621010723224
0.839500000000001	0.010854126991700214
0.8400000000000034	0.010474627355332606
0.8405000000000022	0.009659455173143905
0.8410000000000011	0.008551525149798333
0.8415000000000035	0.0073270425369097595
0.8420000000000023	0.006148011215252253
0.8425000000000011	0.0051292961512958615
0.843	0.004326930301280107
0.8435000000000024	0.003743980967094642
0.8440000000000012	0.0033439552615486326
0.8445	0.003062372084934152
0.8450000000000024	0.0028139341115665725
0.8455000000000013	0.0025015072638666946
0.8460000000000001	0.002038293821865049
0.8465000000000025	0.0013919600522986518
0.8470000000000013	0.0006484677827017323
0.8475000000000001	7.778509301016671e-05
0.8480000000000025	0.0001705779891317732
0.8485000000000014	0.0016119473553576028
0.8490000000000002	0.005169938182644733
0.8495000000000026	0.011502136586021202
0.8500000000000014	0.020916315502595734
0.8505000000000003	0.03314956157516017
0.8510000000000026	0.04724272376942248
0.8515000000000015	0.06157527856683177
0.8520000000000003	0.07408912630492959
0.8525000000000027	0.08267647974283186
0.8530000000000015	0.08565202318471467
0.8535000000000004	0.08219078595974874
0.8540000000000028	0.0726055381906307
0.8545000000000016	0.05836749619535996
0.8550000000000004	0.041836888848691196
0.8555000000000028	0.02574977040727115
0.8560000000000016	0.012581806611606359
0.8565000000000005	0.003955725272787941
0.8570000000000029	0.0002605789517620089
0.8575000000000017	0.0006039442369825844
0.8580000000000005	0.003132831009074426
0.8585000000000029	0.005657432672957669
0.8590000000000018	0.006421923228367976
0.8595000000000006	0.004814362425210571
0.860000000000003	0.0018099213367548201
0.8605000000000018	2.8136611597882257e-08
0.8610000000000007	0.003161088862140237
0.861500000000003	0.0154345512719457
0.8620000000000019	0.040294494999548375
0.8625000000000007	0.07954209087805787
0.8630000000000031	0.132571251929314
0.8635000000000019	0.19609475991225234
0.8640000000000008	0.26441864350708516
0.8645000000000032	0.33022971854884287
0.865000000000002	0.38574687832087745
0.8655000000000008	0.4240078581839319
0.8660000000000032	0.4400370731546919
0.866500000000002	0.4316705631632755
0.8670000000000009	0.39989129186072064
0.8675000000000033	0.3486319346966491
0.8680000000000021	0.2841080923024918
0.8685000000000009	0.21382946071838388
0.8690000000000033	0.14548374586537624
0.8695000000000022	0.08589194244269682
0.870000000000001	0.040198253623374695
0.8705000000000034	0.011395724431743122
0.8710000000000022	0.00021607328565056145
0.871500000000001	0.005345501136972311
0.8720000000000034	0.023879835380193788
0.8725000000000023	0.05190860054984495
0.8730000000000011	0.08511848853594307
0.8734999999999999	0.1193270435158141
0.8740000000000023	0.1508890189738013
0.8745000000000012	0.17695210670679742
0.875	0.19556837498723875
0.8755000000000024	0.20568828327461808
0.8760000000000012	0.2070740510668661
0.8765000000000001	0.2001694501649219
0.8770000000000024	0.1859563715519334
0.8775000000000013	0.16581802044825783
0.8780000000000001	0.14141737295222653
0.8785000000000025	0.11458999206479525
0.8790000000000013	0.08724403236850288
0.8795000000000002	0.06125804014582136
0.8800000000000026	0.03836904337267855
0.8805000000000014	0.020048843520134408
0.8810000000000002	0.00737418291470076
0.8815000000000026	0.0009048372765466641
0.8820000000000014	0.0005905600525606806
0.8825000000000003	0.005731008364325153
0.8830000000000027	0.015010544019936529
0.8835000000000015	0.026621303503259853
0.8840000000000003	0.03847373028298641
0.8845000000000027	0.04847599453122929
0.8850000000000016	0.054845894639124
0.8855000000000004	0.05640520161288138
0.8860000000000028	0.052801039066823215
0.8865000000000016	0.04460458854190662
0.8870000000000005	0.03325477499763966
0.8875000000000028	0.020841512669321147
0.8880000000000017	0.009754862093653692
0.8885000000000005	0.0022565234722907866
0.8890000000000029	5.14492220244523e-05
0.8895000000000017	0.003944144255433525
0.8900000000000006	0.013653307578686602
0.890500000000003	0.02783052781335513
0.8910000000000018	0.044288522188934795
0.8915000000000006	0.060400013017411734
0.892000000000003	0.07358963562511275
0.8925000000000018	0.08181768204177724
0.8930000000000007	0.08395263561693964
0.8935000000000031	0.07995130539866864
0.8940000000000019	0.07080730439751716
0.8945000000000007	0.058281814136799816
0.8950000000000031	0.0444827517380089
0.895500000000002	0.031396623869267094
0.8960000000000008	0.02049106144142109
0.8965000000000032	0.012490243915402507
0.897000000000002	0.007382293300389012
0.8975000000000009	0.004656656108525658
0.8980000000000032	0.003705346715579705
0.8985000000000021	0.004271557489390952
0.8990000000000009	0.0068071276283917185
0.8995000000000033	0.012614908548355416
0.9000000000000021	0.023702232710475342
0.900500000000001	0.04234684894040756
0.9010000000000034	0.07045851664600196
0.9015000000000022	0.10888626478411847
0.902000000000001	0.15685367305241946
0.9025000000000034	0.2116907240619351
0.9030000000000022	0.26897070409514384
0.9035000000000011	0.3230667595294334
0.9040000000000035	0.36803763504754483
0.9045000000000023	0.3986630871585008
0.9050000000000011	0.41140122506512544
0.9055	0.4050477870449418
0.9060000000000024	0.38094194019061745
0.9065000000000012	0.34266992074932845
0.907	0.2953397387576627
0.9075000000000024	0.24460488898069221
0.9080000000000013	0.19567365107422732
0.9085000000000001	0.15253609686950018
0.9090000000000025	0.11757360725191175
0.9095000000000013	0.09160376257503504
0.9100000000000001	0.0742885711300962
0.9105000000000025	0.06473250985786812
0.9110000000000014	0.06204928324860746
0.9115000000000002	0.06569786501443345
0.9120000000000026	0.07547410491598999
0.9125000000000014	0.09116895609055471
0.9130000000000003	0.11203003879834506
0.9135000000000026	0.13624949580440096
0.9140000000000015	0.16071772830521783
0.9145000000000003	0.18121941758838556
0.9150000000000027	0.19311929654686733
0.9155000000000015	0.19242590580084948
0.9160000000000004	0.17697938491272353
0.9165000000000028	0.14742972151546074
0.9170000000000016	0.10768460283176172
0.9175000000000004	0.06461524378536562
0.9180000000000028	0.026990083183968103
0.9185000000000016	0.003813036187328492
0.9190000000000005	0.00241790243405341
0.9195000000000029	0.02676243080650495
0.9200000000000017	0.07634443808885831
0.9205000000000005	0.14602886542449336
0.9210000000000029	0.2268607811588283
0.9215000000000018	0.30770035932602224
0.9220000000000006	0.3773151031722571
0.922500000000003	0.4264556847102988
0.9230000000000018	0.44945349995945155
0.9235000000000007	0.4450061152937664
0.924000000000003	0.41602517416693274
0.9245000000000019	0.3686526793921815
0.9250000000000007	0.3107436323049136
0.9255000000000031	0.2502163720697982
0.9260000000000019	0.19366367560771783
0.9265000000000008	0.14550700151307905
0.9270000000000032	0.10780081518030232
0.927500000000002	0.08060769735391984
0.9280000000000008	0.06272178975575751
0.9285000000000032	0.05245597571446656
0.929000000000002	0.048238454747039895
0.9295000000000009	0.04886985101220509
0.9300000000000033	0.05343351461439932
0.9305000000000021	0.06098117525565449
0.9310000000000009	0.07019201084226166
0.9315000000000033	0.07920317892157334
0.9320000000000022	0.08573718363974785
0.932500000000001	0.08753303153433158
0.9330000000000034	0.08296522198511824
0.9335000000000022	0.0716492265177191
0.934000000000001	0.05481350327116069
0.9345000000000034	0.0352736555881364
0.9350000000000023	0.01695753685498405
0.9355000000000011	0.004065979194303901
0.9359999999999999	7.019587606894894e-05
0.9365000000000023	0.006807554570876249
0.9370000000000012	0.023923164764743373
0.9375	0.04881903529774174
0.9380000000000024	0.07714010238030951
0.9385000000000012	0.10368524524849014
0.9390000000000001	0.1235213152746996
0.9395000000000024	0.13302908696449744
0.9400000000000013	0.13063353825640625
0.9405000000000001	0.11705782609710005
0.9410000000000025	0.09506443814754836
0.9415000000000013	0.06877325388925956
0.9420000000000002	0.04274132442683397
0.9425000000000026	0.021030674938229965
0.9430000000000014	0.00647222249011616
0.9435000000000002	0.00026640999993122636
0.9440000000000026	0.0019668874615469604
0.9445000000000014	0.009799640348764672
0.9450000000000003	0.02120012518698198
0.9455000000000027	0.03341951014116072
0.9460000000000015	0.04406019362355446
0.9465000000000003	0.05144155548073596
0.9470000000000027	0.054753662680413887
0.9475000000000016	0.05401223619979581
0.9480000000000004	0.0498689462996365
0.9485000000000028	0.04335002853696511
0.9490000000000016	0.03559354509739212
0.9495000000000005	0.02763725116006418
0.9500000000000028	0.02028360040996499
0.9505000000000017	0.014044245339010079
0.9510000000000005	0.009149190236097273
0.9515000000000029	0.005597780796866945
0.9520000000000017	0.00322908246534728
0.9525000000000006	0.001795083705642497
0.953000000000003	0.0010281580125237285
0.9535000000000018	0.0007013978620591043
0.9540000000000006	0.000684837264299784
0.954500000000003	0.0010012670494630308
0.9550000000000018	0.0018822445097631331
0.9555000000000007	0.0038187066264967016
0.9560000000000031	0.0075928416444749946
0.9565000000000019	0.014270979792672249
0.9570000000000007	0.02513436142638068
0.9575000000000031	0.04152890316861598
0.958000000000002	0.06462857541575003
0.9585000000000008	0.0951293575836665
0.9590000000000032	0.13291819478604283
0.959500000000002	0.17678682847509128
0.9600000000000009	0.22427471639301616
0.9605000000000032	0.2717200213379477
0.9610000000000021	0.31456817876726845
0.9615000000000009	0.3479357257452805
0.9620000000000033	0.36736239330856724
0.9625000000000021	0.36962277452754094
0.963000000000001	0.3534286291711026
0.9635000000000034	0.3198497666835054
0.9640000000000022	0.27232295733712053
0.964500000000001	0.21620003996732748
0.9650000000000034	0.157891509082508
0.9655000000000022	0.10376452006510914
0.9660000000000011	0.05902616886898121
0.9665000000000035	0.026841519233989534
0.9670000000000023	0.007891577006374337
0.9675000000000011	0.0004766370375822539
0.968	0.0011387333194156754
0.9685000000000024	0.0056473553224010665
0.9690000000000012	0.01010041667969948
0.9695	0.01186398498746396
0.9700000000000024	0.010118822556379943
0.9705000000000013	0.0058883345330085594
0.9710000000000001	0.0015622991986837657
0.9715000000000025	6.515728290721343e-05
0.9720000000000013	0.003909269204988689
0.9725000000000001	0.014397139135021811
0.9730000000000025	0.03118646060052237
0.9735000000000014	0.05232354333744253
0.9740000000000002	0.07471644474149616
0.9745000000000026	0.09489815847427831
0.9750000000000014	0.10985701293820889
0.9755000000000003	0.11770560276544388
0.9760000000000026	0.11802021048586736
0.9765000000000015	0.11178905111297095
0.9770000000000003	0.1010259669957232
0.9775000000000027	0.08820009863079901
0.9780000000000015	0.0756739294616009
0.9785000000000004	0.0653212879000394
0.9790000000000028	0.05842256037528647
0.9795000000000016	0.05583217908178328
0.9800000000000004	0.058317118399765826
0.9805000000000028	0.06690569620930349
0.9810000000000016	0.08308207927770213
0.9815000000000005	0.10871418294022427
0.9820000000000029	0.14569391184550695
0.9825000000000017	0.19536953851843836
0.9830000000000005	0.2579283380349351
0.9835000000000029	0.3319185780401349
0.9840000000000018	0.41407366637849813
0.9845000000000006	0.49952539844653693
0.985000000000003	0.5823904440018366
0.9855000000000018	0.6566147390238416
0.9860000000000007	0.7168928437606417
0.986500000000003	0.7594618790658907
0.9870000000000019	0.7826053192027039
0.9875000000000007	0.7867781495089439
0.9880000000000031	0.7743581793260942
0.9885000000000019	0.7491118181059971
0.9890000000000008	0.7155144931820687
0.9895000000000032	0.6780753862401474
0.990000000000002	0.6407860967248291
0.9905000000000008	0.6067575310539107
0.9910000000000032	0.5780491173599727
0.991500000000002	0.5556487032217328
0.9920000000000009	0.5395423477411595
0.9925000000000033	0.5288221955303054
0.9930000000000021	0.5218089932810493
0.9935000000000009	0.5161984239111644
0.9940000000000033	0.5092615499264088
0.9945000000000022	0.498128776558174
0.995000000000001	0.4801624266922046
0.9955000000000034	0.45338344990923496
0.9960000000000022	0.4168779459309301
0.996500000000001	0.3710855949739107
0.9970000000000034	0.317876945595402
0.9975000000000023	0.2603631183076137
0.9980000000000011	0.20244255581773113
0.9984999999999999	0.14815886129114172
0.9990000000000023	0.10100122656182212
[truncated: 101 more rows]
