# Supplementary material for: Spinon mediation of witness spin dynamics in herbertsmithite
Source: Nat Phys. 2026 Jun 10;22(7):1071–8. doi: 10.1038/s41567-026-03303-6 (PMC13423850; doi:10.1038/s41567-026-03303-6)
Supplement: Supplementary file 2 — Statistical source data. [file 41567_2026_3303_MOESM2_ESM.zip › Fig2b_250mK.csv]

Time (s)	Flux squared (mPhi_0^2)
0.0	0.03763946624572099
0.0005000000000023874	0.02767286732629366
0.0010000000000012221	0.01758076342798894
0.0015000000000000568	0.009069529799020553
0.0020000000000024443	0.0032212509182108265
0.002500000000001279	0.0003789715868092399
0.0030000000000001137	0.0002137254878595176
0.003500000000002501	0.0019255814044570332
0.004000000000001336	0.004509196036393581
0.0045000000000001705	0.007012403724822301
0.005000000000002558	0.008731226667369349
0.005500000000001393	0.00930988774083307
0.006000000000000227	0.00874216744822773
0.006500000000002615	0.007293781228891277
0.0070000000000014495	0.005379720227246281
0.007500000000000284	0.0034340839272295064
0.008000000000002672	0.001804069607353601
0.008500000000001506	0.0006877069476942984
0.009000000000000341	0.00012070705380311276
0.009500000000002728	5.200054569720951e-06
0.010000000000001563	0.00016478955127382944
0.010500000000000398	0.0004073481710886104
0.011000000000002785	0.000578932437059509
0.01150000000000162	0.0005976422476649532
0.012000000000000455	0.0004632120259293268
0.012500000000002842	0.0002446724634148378
0.013000000000001677	5.312721285772518e-05
0.013500000000000512	8.828843336121895e-06
0.014000000000002899	0.00021132842344886573
0.014500000000001734	0.0007191106370459667
0.015000000000000568	0.001541738643629948
0.015500000000002956	0.0026441021864954057
0.01600000000000179	0.003959692059005081
0.016500000000000625	0.005408387668701597
0.017000000000003013	0.0069141353406620915
0.017500000000001847	0.008418869284148735
0.018000000000000682	0.009890618258649545
0.01850000000000307	0.01132541168347802
0.019000000000001904	0.012743892989941307
0.01950000000000074	0.014184205951912781
0.020000000000003126	0.01569273173918615
0.02050000000000196	0.017313837464864087
0.021000000000000796	0.019079301685903632
0.021500000000003183	0.020997854889212245
0.022000000000002018	0.023045512997275006
0.022500000000000853	0.025158043315185234
0.02300000000000324	0.027227678459313655
0.023500000000002075	0.02910660495518799
0.02400000000000091	0.0306193225876898
0.024500000000003297	0.0315844392785375
0.02500000000000213	0.031843972096926805
0.025500000000000966	0.03129536702852081
0.026000000000003354	0.029919184694324186
0.02650000000000219	0.027794765309253244
0.027000000000001023	0.02509792235601205
0.02750000000000341	0.022078887039967483
0.028000000000002245	0.01902451355418066
0.02850000000000108	0.016214514139096445
0.028999999999999915	0.013885145630795865
0.029500000000002302	0.01221345894656899
0.030000000000001137	0.011330052625393735
0.03049999999999997	0.011358876788284525
0.03100000000000236	0.01247134077735606
0.031500000000001194	0.014932388912129559
0.03200000000000003	0.01911223410665772
0.032500000000002416	0.02544198985671106
0.03300000000000125	0.03430517499008469
0.033500000000000085	0.04587763310728743
0.03400000000000247	0.059950570193153044
0.03450000000000131	0.0757881673027113
0.03500000000000014	0.09207576326720956
0.03550000000000253	0.10700260048593989
0.036000000000001364	0.1184946574507216
0.0365000000000002	0.12457346013971163
0.037000000000002586	0.12377580065114259
0.03750000000000142	0.11553906305653992
0.038000000000000256	0.10044828474889872
0.03850000000000264	0.08026037335236887
0.03900000000000148	0.05766690451920752
0.03950000000000031	0.0358203928767618
0.0400000000000027	0.01771415467077175
0.040500000000001535	0.0055545637713998825
0.04100000000000037	0.00028087255785569674
0.04150000000000276	0.001363572169332789
0.04200000000000159	0.006950051981306303
0.042500000000000426	0.014339835544925983
0.043000000000002814	0.02068295701465953
0.04350000000000165	0.023728758803031238
0.04400000000000048	0.022428860412785127
0.04450000000000287	0.0172269798677297
0.045000000000001705	0.009945132316084212
0.04550000000000054	0.0032819520645687317
0.04600000000000293	4.637864589019633e-05
0.04650000000000176	0.0023285512846257174
0.0470000000000006	0.010835839021308549
0.047500000000002984	0.02458558306201972
0.04800000000000182	0.04105472238609072
0.048500000000000654	0.056763400171263995
0.04900000000000304	0.06814830004298492
0.049500000000001876	0.07249606385874166
0.05000000000000071	0.06868297086218017
0.0505000000000031	0.057512875928024884
0.05100000000000193	0.04155042408591751
0.05150000000000077	0.024482943012122196
0.052000000000003155	0.010174762041339993
0.05250000000000199	0.0016654621194351251
0.053000000000000824	0.00038341897732111
0.05350000000000321	0.005791273705303165
0.054000000000002046	0.015564754609526762
0.05450000000000088	0.026261755652965187
0.05500000000000327	0.03430438615050978
0.0555000000000021	0.037009877624227
0.05600000000000094	0.033390826898198445
0.056500000000003325	0.024505632637198863
0.05700000000000216	0.013259639991021404
0.057500000000000995	0.0037037551547525896
0.05800000000000338	1.042498357332387e-05
0.05850000000000222	0.005391200567524609
0.05900000000000105	0.0212336789125861
0.05950000000000344	0.04667602662237713
0.060000000000002274	0.07872188874250328
0.06050000000000111	0.11285919484746772
0.06099999999999994	0.1440206060053968
0.06150000000000233	0.16764369867105672
0.062000000000001165	0.18057458796303072
0.0625	0.1816105588398824
0.06300000000000239	0.17157873714483157
0.06350000000000122	0.15296981134055018
0.06400000000000006	0.12925519990623893
0.06450000000000244	0.10408480643629606
0.06500000000000128	0.08057492229597099
0.06550000000000011	0.06085215830818229
0.0660000000000025	0.04593475771886804
0.06650000000000134	0.03593260635396529
0.06700000000000017	0.030459788028201665
0.06750000000000256	0.029101746115859646
0.06800000000000139	0.031775217320177976
0.06850000000000023	0.038861719591043606
0.06900000000000261	0.05107060679894082
0.06950000000000145	0.06907347599259266
0.07000000000000028	0.09302403837738477
0.07050000000000267	0.12211695448965525
0.0710000000000015	0.15433550400078686
0.07150000000000034	0.1864928428046766
0.07200000000000273	0.21459725904529509
0.07250000000000156	0.2344877131183221
0.0730000000000004	0.2426134685743941
0.07350000000000279	0.2367888173433888
0.07400000000000162	0.2167511034678556
0.07450000000000045	0.18438788910541992
0.07500000000000284	0.14356801207249473
0.07550000000000168	0.09959522370140614
0.07600000000000051	0.0583828447596749
0.0765000000000029	0.025505762396218372
0.07700000000000173	0.005309937753150689
0.07750000000000057	0.0002452165525663934
0.07800000000000296	0.01053900185278171
0.07850000000000179	0.03425781073309493
0.07900000000000063	0.06772674326775568
0.07950000000000301	0.10620990869034534
0.08000000000000185	0.14471134148730114
0.08050000000000068	0.17874357960470993
0.08100000000000307	0.20493039984468142
0.0815000000000019	0.22135486885355
0.08200000000000074	0.22762243548040528
0.08250000000000313	0.22466756500624957
0.08300000000000196	0.21437865278069335
0.0835000000000008	0.19914071228085292
0.08400000000000318	0.18139531908077297
0.08450000000000202	0.1632953048626118
0.08500000000000085	0.1464955765095608
0.08550000000000324	0.13208182638359756
0.08600000000000207	0.120606370271401
0.08650000000000091	0.11218263120436751
0.0870000000000033	0.10658983733089096
0.08750000000000213	0.10335490681947589
0.08800000000000097	0.10180238603555866
0.08850000000000335	0.1010865603193919
0.08900000000000219	0.10023393807339744
0.08950000000000102	0.09822399130345277
0.09000000000000341	0.09412113594162161
0.09050000000000225	0.08724651534020399
0.09100000000000108	0.07735304256566797
0.09149999999999991	0.06475117983933129
0.0920000000000023	0.050333599710171574
0.09250000000000114	0.03546661428169897
0.09299999999999997	0.02175110786159408
0.09350000000000236	0.010695988024693622
0.0940000000000012	0.003380151167279071
0.09450000000000003	0.00019279198063809074
0.09500000000000242	0.0007296409629834921
0.09550000000000125	0.0038852035882197657
0.09600000000000009	0.008127419773921356
0.09650000000000247	0.011886677880836765
0.09700000000000131	0.013952950015446634
0.09750000000000014	0.013766538186589256
0.09800000000000253	0.01151476059065115
0.09850000000000136	0.008003232925365105
0.0990000000000002	0.004340521620691736
0.09950000000000259	0.0015372867725806049
0.10000000000000142	0.00015462548651091083
0.10050000000000026	0.00012773046982577453
0.10100000000000264	0.0008393806669136801
0.10150000000000148	0.001436435977864209
0.10200000000000031	0.0012957070514450616
0.1025000000000027	0.0004817091707809484
0.10300000000000153	2.1471593049499447e-05
0.10350000000000037	0.0018613696146678503
0.10400000000000276	0.008460825727824514
0.10450000000000159	0.02209361243520937
0.10500000000000043	0.044034492566848
0.10550000000000281	0.07387160657799977
0.10600000000000165	0.1091786870148844
0.10650000000000048	0.14570078931816308
0.10700000000000287	0.17807064158676605
0.1075000000000017	0.2009170083441481
0.10800000000000054	0.21009781998558902
0.10850000000000293	0.2037307937624286
0.10900000000000176	0.18272648979648493
0.1095000000000006	0.15065028644917067
0.11000000000000298	0.1129202391389786
0.11050000000000182	0.07553692031960997
0.11100000000000065	0.043683137027425024
0.11150000000000304	0.020580985291810235
0.11200000000000188	0.00693152510240369
0.11250000000000071	0.0011016043961815719
0.1130000000000031	6.467053199833459e-06
0.11350000000000193	0.00042773183825869053
0.11400000000000077	0.0003667467582731441
0.11450000000000315	7.625084508077712e-06
0.11500000000000199	0.0019646228111998257
0.11550000000000082	0.010690027342789449
0.11600000000000321	0.03116562286414362
0.11650000000000205	0.0672220675147703
0.11700000000000088	0.11996051921160557
0.11750000000000327	0.1867488073014863
0.1180000000000021	0.2611269783989404
0.11850000000000094	0.3337198247510894
0.11900000000000333	0.39398198010728386
0.11950000000000216	0.4323700910644328
0.120000000000001	0.4424112709569696
0.12050000000000338	0.4221528532631046
0.12100000000000222	0.3746312432509269
0.12150000000000105	0.3072452871042877
0.12200000000000344	0.2301942829209119
0.12250000000000227	0.15436866070659605
0.12300000000000111	0.08920323451137468
0.12349999999999994	0.040990263387756576
0.12400000000000233	0.012011345130752856
0.12450000000000117	0.000625844582393076
0.125	0.002211674838031565
0.1255000000000024	0.01065613914118917
0.12600000000000122	0.01998852603054355
0.12650000000000006	0.025752353024475084
0.12700000000000244	0.02582206838292964
0.12750000000000128	0.02053922815742079
0.1280000000000001	0.012225881287915656
0.1285000000000025	0.004279183116419547
0.12900000000000134	0.0001273068061799726
0.12950000000000017	0.0023215256916601025
0.13000000000000256	0.011965099208015974
0.1305000000000014	0.028565492302337705
0.13100000000000023	0.05027833884724704
0.13150000000000261	0.07442102738924679
0.13200000000000145	0.09808998783521695
0.13250000000000028	0.11872192863250905
0.13300000000000267	0.1344844369908349
0.1335000000000015	0.14444589226960516
0.13400000000000034	0.14853748606350806
0.13450000000000273	0.14736511773120256
0.13500000000000156	0.14194845059513292
0.1355000000000004	0.13345981460724868
0.13600000000000279	0.12301472344634863
0.13650000000000162	0.1115388352542455
0.13700000000000045	0.09971219787459075
0.13750000000000284	0.08797579226002131
0.13800000000000168	0.07657866086715702
0.1385000000000005	0.06564409325618956
0.1390000000000029	0.05523708889945779
0.13950000000000173	0.04541991825512898
0.14000000000000057	0.03628690782669642
0.14050000000000296	0.027973824791704946
0.1410000000000018	0.020642133252892172
0.14150000000000063	0.014444041820071925
0.142000000000003	0.009479612137005298
0.14250000000000185	0.005760309855017414
0.14300000000000068	0.003192378898986702
0.14350000000000307	0.001587655003764167
0.1440000000000019	0.0007002093893036382
0.14450000000000074	0.00027764295984094835
0.14500000000000313	0.00010978336209985515
0.14550000000000196	5.793384282050151e-05
0.1460000000000008	5.529208564237399e-05
0.14650000000000318	8.132980771828026e-05
0.14700000000000202	0.0001250647577131374
0.14750000000000085	0.00015889405371073424
0.14800000000000324	0.0001422135977646694
0.14850000000000207	6.207488251950224e-05
0.1490000000000009	3.308809472741889e-07
0.1495000000000033	0.00019985779463132104
0.15000000000000213	0.0010939496050095384
0.15050000000000097	0.0032680382915517433
0.15100000000000335	0.007341999184808586
0.1515000000000022	0.013789465255473346
0.15200000000000102	0.022738526086131864
0.1525000000000034	0.033815386962698125
0.15300000000000225	0.04609101742961071
0.15350000000000108	0.05816833519341273
0.15399999999999991	0.06840908719161622
0.1545000000000023	0.0752564843526779
0.15500000000000114	0.07757574238504651
0.15549999999999997	0.0749219922984419
0.15600000000000236	0.06765934505856053
0.1565000000000012	0.05689338743749455
0.15700000000000003	0.04423104265501145
0.15750000000000242	0.03143069367386983
0.15800000000000125	0.020036189648804388
0.15850000000000009	0.01109085349753406
0.15900000000000247	0.005000989745435346
0.1595000000000013	0.001571357961376134
0.16000000000000014	0.00018312478167872842
0.16050000000000253	4.5019210918122144e-05
0.16100000000000136	0.00043360218434645574
0.1615000000000002	0.0008527976549612195
0.1620000000000026	0.001079995603667584
0.16250000000000142	0.0011119274310105746
0.16300000000000026	0.0010608889126314195
0.16350000000000264	0.0010666820950456192
0.16400000000000148	0.0012761933698392134
0.1645000000000003	0.0019058440710587184
0.1650000000000027	0.0033564378023242833
0.16550000000000153	0.006313618838761059
0.16600000000000037	0.01175622262159185
0.16650000000000276	0.020816631293665837
0.1670000000000016	0.03448731316194615
0.16750000000000043	0.05323035331887661
0.1680000000000028	0.07659998401261767
0.16850000000000165	0.10301096671878475
0.16900000000000048	0.12976577891580332
0.16950000000000287	0.15339209459313666
0.1700000000000017	0.17025445074856627
0.17050000000000054	0.17731586521465967
0.17100000000000293	0.17286456096072933
0.17150000000000176	0.1570093786322245
0.1720000000000006	0.13179259597547507
0.17250000000000298	0.10086132794921078
0.17300000000000182	0.06875406720906162
0.17350000000000065	0.03996472739541441
0.17400000000000304	0.01801175984035192
0.17450000000000188	0.004744449874320342
0.1750000000000007	5.9509434133167806e-05
0.1755000000000031	0.002094105598681164
0.17600000000000193	0.007836058354222717
0.17650000000000077	0.013983090383055903
0.17700000000000315	0.017820917084133546
0.177500000000002	0.01789130053277991
0.17800000000000082	0.014284442891551839
0.1785000000000032	0.008496310465648714
0.17900000000000205	0.002910100231501101
0.17950000000000088	5.898481014261278e-05
0.18000000000000327	0.0018783816770346629
0.1805000000000021	0.009148322165975862
0.18100000000000094	0.02126502725996703
0.18150000000000333	0.03638524730035335
0.18200000000000216	0.05188540307479428
0.182500000000001	0.06499817057815145
0.18300000000000338	0.07345203733088218
0.18350000000000222	0.07595158477198713
0.18400000000000105	0.0723907101018922
0.18450000000000344	0.06376946201154175
0.18500000000000227	0.051864269765960196
0.1855000000000011	0.03875959090218421
0.18599999999999994	0.026372617747899983
0.18650000000000233	0.016088790826027207
0.18700000000000117	0.008582259216297728
0.1875	0.00383731539301274
0.1880000000000024	0.001331800802710028
0.18850000000000122	0.00030627789343854123
0.18900000000000006	3.145323878802001e-05
0.18950000000000244	7.583607723597693e-07
0.19000000000000128	7.774056786984278e-06
0.1905000000000001	0.00010767563330888762
0.1910000000000025	0.0004959962959622629
0.19150000000000134	0.0013577296052940046
0.19200000000000017	0.002741349951952997
0.19250000000000256	0.0044976231943061355
0.1930000000000014	0.0062984150565988835
0.19350000000000023	0.007724431069156032
0.19400000000000261	0.00839068669815886
0.19450000000000145	0.008069535376840895
0.19500000000000028	0.00677451552770457
0.19550000000000267	0.004781724657323205
0.1960000000000015	0.0025840247578645423
0.19650000000000034	0.0007914774426468126
0.19700000000000273	4.224242669408651e-06
0.19750000000000156	0.0006888424634053552
0.1980000000000004	0.003085779325752559
0.19850000000000279	0.007165730731473405
0.19900000000000162	0.012640048136090033
0.19950000000000045	0.019017957259095452
0.20000000000000284	0.025694402402001673
0.20050000000000168	0.03204825043676181
0.2010000000000005	0.0375315138106538
0.2015000000000029	0.041735092815928
0.20200000000000173	0.04442350011785183
0.20250000000000057	0.04553819163726385
0.20300000000000296	0.045174919480837517
0.2035000000000018	0.04354402381297882
0.20400000000000063	0.04092358493958783
0.204500000000003	0.03761425167160063
0.20500000000000185	0.03390209484153815
0.20550000000000068	0.030032853435198095
0.20600000000000307	0.02619817665307508
0.2065000000000019	0.022532401498294878
0.20700000000000074	0.019117238167018023
0.20750000000000313	0.015991411001419133
0.20800000000000196	0.013162601767588565
0.2085000000000008	0.010619677308774195
0.20900000000000318	0.008343885759313734
0.20950000000000202	0.006318281133444019
0.21000000000000085	0.004534993833427792
0.21050000000000324	0.0030001114438322567
0.21100000000000207	0.0017359500089527428
0.2115000000000009	0.0007804956609557857
0.2120000000000033	0.0001838884854669756
0.21250000000000213	2.0710606633835514e-06
0.21300000000000097	0.00028813349294837416
0.21350000000000335	0.0010823837091355059
0.2140000000000022	0.0024026279717468363
0.21450000000000102	0.004236410063324332
0.2150000000000034	0.006536897887553804
0.21550000000000225	0.009223660330387084
0.21600000000000108	0.012188782027521572
0.21649999999999991	0.01530776252130414
0.2170000000000023	0.01845366250903615
0.21750000000000114	0.02151224054270913
0.21799999999999997	0.024395567029851687
0.21850000000000236	0.02705189214406349
0.2190000000000012	0.029470312479655647
0.21950000000000003	0.031679819717245254
0.22000000000000242	0.033743334744368476
0.22050000000000125	0.03574805783845108
0.22100000000000009	0.03779373509950689
0.22150000000000247	0.03998026139193604
0.2220000000000013	0.04239559132166352
0.22250000000000014	0.04510449565612635
0.22300000000000253	0.04813854748215772
0.22350000000000136	0.05148797382670393
0.2240000000000002	0.05509656630215929
0.2245000000000026	0.05886139864149525
0.22500000000000142	0.06263923718650372
0.22550000000000026	0.06626091536815042
0.22600000000000264	0.06955349450770158
0.22650000000000148	0.07236803182215029
0.2270000000000003	0.07460883117964075
0.2275000000000027	0.07625891348971726
0.22800000000000153	0.07739671355564605
0.22850000000000037	0.07820085042065042
0.22900000000000276	0.07894278199562665
0.2295000000000016	0.07997024094338143
0.23000000000000043	0.08168630384157956
0.2305000000000028	0.08452874143845968
0.23100000000000165	0.08895162541482193
0.23150000000000048	0.09540674552498978
0.23200000000000287	0.1043179228915888
0.2325000000000017	0.11603901681247145
0.23300000000000054	0.1307882781296331
0.23350000000000293	0.148558530156036
0.23400000000000176	0.16901350708195015
0.2345000000000006	0.19139270472618
0.23500000000000298	0.2144561334086913
0.23550000000000182	0.23650211362007542
0.23600000000000065	0.255482807387843
0.23650000000000304	0.2692233407504595
0.23700000000000188	0.27572435463770884
0.2375000000000007	0.273500882896517
0.2380000000000031	0.2618904721974203
0.23850000000000193	0.2412576963284871
0.23900000000000077	0.21303494024917405
0.23950000000000315	0.17956998687953757
0.240000000000002	0.14379361498337975
0.24050000000000082	0.10876487615411398
0.2410000000000032	0.07718593407011198
0.24150000000000205	0.0509918677416097
0.24200000000000088	0.03110804925762968
0.24250000000000327	0.01742996021473969
0.2430000000000021	0.009026162568209237
0.24350000000000094	0.00450843353464084
0.24400000000000333	0.002469308380065494
0.24450000000000216	0.0018692058968022732
0.245000000000001	0.002269078452806194
0.24550000000000338	0.0038474991571005607
0.24600000000000222	0.007202182536322702
0.24650000000000105	0.012998404660193126
0.24700000000000344	0.021572886553111213
0.24750000000000227	0.03261774517220733
0.2480000000000011	0.04504958680062606
0.24849999999999994	0.05711823425036637
0.24900000000000233	0.06674147840828197
0.24950000000000117	0.07198553383059164
0.25	0.071564551437485
0.2505000000000024	0.06522027044392822
0.2510000000000012	0.05386905752561176
0.25150000000000006	0.03946190695120393
0.25200000000000244	0.024578166477589158
0.2525000000000013	0.0118456817053542
0.2530000000000001	0.003329285423618827
0.2535000000000025	4.267392408649206e-05
0.25400000000000134	0.0017118940678734547
0.25450000000000017	0.006858631927114488
0.25500000000000256	0.01319355477073306
0.2555000000000014	0.01823381457290482
0.2560000000000002	0.02000333839383633
0.2565000000000026	0.01765292931168242
0.25700000000000145	0.011853933661865056
0.2575000000000003	0.004869278638644724
0.25800000000000267	0.00027631316514956745
0.2585000000000015	0.0023902191980029004
0.25900000000000034	0.015498125740596405
0.25950000000000273	0.043049906450684856
0.26000000000000156	0.08695611179719505
0.2605000000000004	0.147118091299656
0.2610000000000028	0.22126785005275415
0.2615000000000016	0.3051370806281574
0.26200000000000045	0.3929184063609485
0.26250000000000284	0.4779374703787133
0.2630000000000017	0.5534285550675083
0.2635000000000005	0.6133008151384552
0.2640000000000029	0.6527947343253306
0.26450000000000173	0.6689539872839729
0.26500000000000057	0.660870167798871
0.26550000000000296	0.629690760908431
0.2660000000000018	0.5784095781341543
0.2665000000000006	0.5114808022639856
0.267000000000003	0.43431179065247777
0.26750000000000185	0.3526962373964907
0.2680000000000007	0.2722493271238199
0.26850000000000307	0.1979014277732943
0.2690000000000019	0.13349774560154076
0.26950000000000074	0.08153894217000225
0.2700000000000031	0.043082532887705575
0.27050000000000196	0.017807605940319778
0.2710000000000008	0.004227124266936477
0.2715000000000032	1.456202872103839e-05
0.272000000000002	0.002397249307534191
0.27250000000000085	0.00856017771267121
0.27300000000000324	0.016003417361306484
0.2735000000000021	0.022804882361231096
0.2740000000000009	0.027757408518065643
0.2745000000000033	0.03037241969929887
0.27500000000000213	0.03076753132233757
0.27550000000000097	0.0294769659611727
0.27600000000000335	0.027236583750841176
0.2765000000000022	0.024796228226727352
0.277000000000001	0.022800269348997725
0.2775000000000034	0.021755240943451652
0.27800000000000225	0.02207673921052797
0.2785000000000011	0.024183324856913515
0.2789999999999999	0.028589906689241926
0.2795000000000023	0.035951686961156366
0.28000000000000114	0.047023292920534226
0.28049999999999997	0.06252309901393589
0.28100000000000236	0.0829233039276763
0.2815000000000012	0.1082135611072786
0.28200000000000003	0.13770184996313348
0.2825000000000024	0.1699155887291547
0.28300000000000125	0.20264789060245736
0.2835000000000001	0.23316229760239546
0.2840000000000025	0.2585320558186876
0.2845000000000013	0.2760565343658357
0.28500000000000014	0.2836764104319313
0.28550000000000253	0.2803062126073836
0.28600000000000136	0.26601854279925674
0.2865000000000002	0.24204478959340509
0.2870000000000026	0.2105947899865144
0.2875000000000014	0.17453359279296085
0.28800000000000026	0.1369790805327559
0.28850000000000264	0.10089457002443439
0.2890000000000015	0.06874458347841797
0.2895000000000003	0.042262716473067945
0.2900000000000027	0.02235373662334948
0.29050000000000153	0.009124599836211006
0.29100000000000037	0.0020170422020508298
0.29150000000000276	1.6610794610621498e-06
0.2920000000000016	0.0017909832354252237
0.2925000000000004	0.006035384643700931
0.2930000000000028	0.01147761492456786
0.29350000000000165	0.017055274875765053
0.2940000000000005	0.021952591573379178
0.29450000000000287	0.025611116473928275
0.2950000000000017	0.02771281165387192
0.29550000000000054	0.02814883478014165
0.2960000000000029	0.026984356518772876
0.29650000000000176	0.024425367171741114
0.2970000000000006	0.020788971904203465
0.297500000000003	0.01647516912063765
0.2980000000000018	0.011936245914860293
0.29850000000000065	0.007640048774224645
0.29900000000000304	0.004025459439742435
0.2995000000000019	0.001451959046896054
0.3000000000000007	0.00014928684035266709
0.3005000000000031	0.00017663386768168544
0.30100000000000193	0.001402215361797201
0.30150000000000077	0.0035124187141330992
0.30200000000000315	0.006054760292316412
0.302500000000002	0.008511373186340652
0.3030000000000008	0.010391472696726118
0.3035000000000032	0.011324607747397571
0.30400000000000205	0.01113382061163161
0.3045000000000009	0.00987053516040881
0.30500000000000327	0.007801001791564363
0.3055000000000021	0.0053456855243029
0.30600000000000094	0.0029850262206739513
0.3065000000000033	0.001154026190575077
0.30700000000000216	0.0001513026178989401
0.307500000000001	8.439630570362781e-05
0.3080000000000034	0.0008631986769335326
0.3085000000000022	0.002240213239947123
0.30900000000000105	0.0038839313791114768
0.30950000000000344	0.005463603010261599
0.3100000000000023	0.006722423985428412
0.3105000000000011	0.007521755657179001
0.31099999999999994	0.007849327281686054
0.31150000000000233	0.007795850277235043
0.31200000000000117	0.007513258113444481
0.3125	0.0071711318014450005
0.3130000000000024	0.0069250613133154115
0.3135000000000012	0.006903243393043762
0.31400000000000006	0.007208672843379545
0.31450000000000244	0.007927433614752313
0.3150000000000013	0.00913151664398686
0.3155000000000001	0.010868048390739557
0.3160000000000025	0.013134367102041933
0.31650000000000134	0.01584692452103457
0.31700000000000017	0.018817916224250084
0.31750000000000256	0.021754137282449626
0.3180000000000014	0.02428706583274718
0.3185000000000002	0.026033164878916153
0.3190000000000026	0.026672261623481998
0.31950000000000145	0.026023655334368092
0.3200000000000003	0.024097544821945174
0.32050000000000267	0.021104663821002678
0.3210000000000015	0.017418353280771032
0.32150000000000034	0.013497228743760994
0.32200000000000273	0.009788663407791318
0.32250000000000156	0.0066395506502097395
0.3230000000000004	0.004239122882956269
0.3235000000000028	0.002609427326006797
0.3240000000000016	0.00164522837673365
0.32450000000000045	0.001190892457669625
0.32500000000000284	0.0011315110642204857
0.3255000000000017	0.001472076669922524
0.3260000000000005	0.002382660604030452
0.3265000000000029	0.004197630019593
0.32700000000000173	0.007369675612974571
0.32750000000000057	0.012390961038044034
0.32800000000000296	0.019700902299798477
0.3285000000000018	0.02960138654883577
0.3290000000000006	0.042195984091936374
0.329500000000003	0.05736179876751881
0.33000000000000185	0.07475373160222892
0.3305000000000007	0.09383367070153056
0.33100000000000307	0.11391318815864249
0.3315000000000019	0.13419825508627914
0.33200000000000074	0.15382770085608272
0.3325000000000031	0.17190232919232992
0.33300000000000196	0.18750718534303523
0.3335000000000008	0.19973399207102555
0.3340000000000032	0.2077131229791196
0.334500000000002	0.21066395268180405
0.33500000000000085	0.2079687388617248
0.33550000000000324	0.19926858118909027
0.3360000000000021	0.18457134598204544
0.3365000000000009	0.16435239913632796
0.3370000000000033	0.13962193440797635
0.33750000000000213	0.111930351539461
0.33800000000000097	0.08328788147147546
0.33850000000000335	0.055987507743435264
0.3390000000000022	0.03234007454757198
0.339500000000001	0.01435368337096376
0.3400000000000034	0.0034103837820779804
0.34050000000000225	5.315014618207885e-06
0.3410000000000011	0.0036115278738592235
0.3414999999999999	0.012715440809856786
0.3420000000000023	0.025035357615772875
0.34250000000000114	0.0378952804987618
0.34299999999999997	0.048688142840640346
0.34350000000000236	0.05533695913097567
0.3440000000000012	0.056657244429317855
0.34450000000000003	0.052542363089590316
0.3450000000000024	0.043931855958113476
0.34550000000000125	0.03257209879622431
0.3460000000000001	0.02062626030991035
0.3465000000000025	0.01022396089431469
0.3470000000000013	0.0030515440956321942
0.34750000000000014	6.908151634295598e-05
0.34800000000000253	0.001404819268999284
0.34850000000000136	0.0064320320062634375
0.3490000000000002	0.01398992842064302
0.3495000000000026	0.022680712254752072
0.3500000000000014	0.031165823815834125
0.35050000000000026	0.03839606001296044
0.35100000000000264	0.04373698657732667
0.3515000000000015	0.04698336444842349
0.3520000000000003	0.04828431448845309
0.3525000000000027	0.04801745480403389
0.35300000000000153	0.046652758495966784
0.35350000000000037	0.04463775723494418
0.35400000000000276	0.04232065856934318
0.3545000000000016	0.039913451121957266
0.3550000000000004	0.03748790514523327
0.3555000000000028	0.03499500320289616
0.35600000000000165	0.03230087411177291
0.3565000000000005	0.02923588675506868
0.35700000000000287	0.025654469415809338
0.3575000000000017	0.021499821647938122
0.35800000000000054	0.01686132764883774
0.3585000000000029	0.012006937020826444
0.35900000000000176	0.007372462161335545
0.3595000000000006	0.003497437223068576
0.360000000000003	0.000912316125019634
0.3605000000000018	3.845633106612145e-08
0.36100000000000065	0.0008695749347750087
0.36150000000000304	0.003283264320548538
0.3620000000000019	0.006669790913691942
0.3625000000000007	0.01023169226988758
0.3630000000000031	0.013126692531723685
0.36350000000000193	0.014675689501127104
0.36400000000000077	0.014536717128580384
0.36450000000000315	0.012789866368441857
0.365000000000002	0.009902882080464605
0.3655000000000008	0.006584022425809141
0.3660000000000032	0.003565940932560304
0.36650000000000205	0.001389012901856325
0.3670000000000009	0.00025539978387888965
0.36750000000000327	4.014720611784906e-06
0.3680000000000021	0.0002174476122597423
0.36850000000000094	0.0004273811002621072
0.3690000000000033	0.00035003902714630095
0.36950000000000216	6.999223589533098e-05
0.370000000000001	0.00010437707596808876
0.3705000000000034	0.0013163966475131582
0.3710000000000022	0.004695120025174058
0.37150000000000105	0.011062343757213204
0.37200000000000344	0.020792269293474178
0.3725000000000023	0.03362785897436695
0.3730000000000011	0.048649786146777625
0.37349999999999994	0.0644092463101562
0.37400000000000233	0.07918908306990136
0.37450000000000117	0.09132338134811595
0.375	0.09949379269590987
0.3755000000000024	0.10293346454776599
0.3760000000000012	0.10150063365134547
0.37650000000000006	0.09562242567602323
0.37700000000000244	0.08614281654851817
0.3775000000000013	0.07412791694321079
0.3780000000000001	0.06068351516038981
0.3785000000000025	0.046827048536599934
0.37900000000000134	0.03343574241575691
0.37950000000000017	0.021272024332045326
0.38000000000000256	0.011071465151692675
0.3805000000000014	0.0036684687348938496
0.3810000000000002	0.00012861465130221869
0.3815000000000026	0.0018511486585404185
0.38200000000000145	0.010599958100932352
0.3825000000000003	0.028419592318754593
0.38300000000000267	0.05740071424601324
0.3835000000000015	0.09928305021662612
0.38400000000000034	0.15492542548748248
0.38450000000000273	0.22372599890447298
0.38500000000000156	0.3031268879658916
0.3855000000000004	0.3883660197769782
0.3860000000000028	0.4726263200604582
0.3865000000000016	0.5476684501628074
0.38700000000000045	0.6049240431332946
0.38750000000000284	0.6368951851711627
0.3880000000000017	0.6385894172282729
0.3885000000000005	0.6086575892698448
0.3890000000000029	0.5499241747170958
0.38950000000000173	0.46911377816930727
0.39000000000000057	0.3757629731236994
0.39050000000000296	0.28051718153901234
0.3910000000000018	0.1931881468638842
0.3915000000000006	0.12103278696129709
0.392000000000003	0.06767551069205126
0.39250000000000185	0.03293556669293641
0.3930000000000007	0.013578673847744594
0.39350000000000307	0.004756140293829719
0.3940000000000019	0.001701309768206471
0.39450000000000074	0.0011833613448315827
0.3950000000000031	0.002297333032563329
0.39550000000000196	0.006376322247664026
0.3960000000000008	0.016085785059016294
0.3965000000000032	0.03401654317555566
0.397000000000002	0.06125178853927812
0.39750000000000085	0.09639281695236515
0.39800000000000324	0.13538389507987122
0.3985000000000021	0.1722231477874144
0.3990000000000009	0.2003637210537164
0.3995000000000033	0.2143878064382708
0.40000000000000213	0.21144631695564586
0.40050000000000097	0.19202761494977982
0.40100000000000335	0.15982641577395001
0.4015000000000022	0.12076130806861972
0.402000000000001	0.08144674899879571
0.4025000000000034	0.047580963317580424
0.40300000000000225	0.022717399539583207
0.4035000000000011	0.00774646427344853
0.4039999999999999	0.0011765175769052035
0.4045000000000023	4.9395406426483794e-05
0.40500000000000114	0.001139623823020032
0.40549999999999997	0.0020261770567727546
0.40600000000000236	0.0017048579396584129
0.4065000000000012	0.0005940741611190331
0.40700000000000003	8.217602783937195e-06
0.4075000000000024	0.0013525274531187399
0.40800000000000125	0.005370686515297192
0.4085000000000001	0.011729629077886175
0.4090000000000025	0.019078546173010212
0.4095000000000013	0.025529750145975506
0.41000000000000014	0.029349905296208716
0.41050000000000253	0.029579553031805962
0.41100000000000136	0.026340389220473746
0.4115000000000002	0.02072391357271189
0.4120000000000026	0.014327328473935582
0.4125000000000014	0.00864434340360175
0.41300000000000026	0.004573521678423657
0.41350000000000264	0.002252673453824697
0.4140000000000015	0.0012852418380381642
0.4145000000000003	0.001250036417495008
0.4150000000000027	0.0022499908466578284
0.41550000000000153	0.0052170842722311485
0.41600000000000037	0.011771390895829664
0.41650000000000276	0.02360826479025757
0.4170000000000016	0.04159533639740185
0.4175000000000004	0.06491950049344578
0.4180000000000028	0.0906653035121121
0.41850000000000165	0.11410138745439855
0.4190000000000005	0.129725142165891
0.41950000000000287	0.13283933565642925
0.4200000000000017	0.12120472828689714
0.42050000000000054	0.09621734562945772
0.4210000000000029	0.06314525572784342
0.42150000000000176	0.030214355468956185
0.4220000000000006	0.00668351733025255
0.422500000000003	0.00038639435694695287
0.4230000000000018	0.015427890515330181
0.42350000000000065	0.05073100273877986
0.42400000000000304	0.09992042932576241
0.4245000000000019	0.1526588231163151
0.4250000000000007	0.19712943772805777
0.4255000000000031	0.2230143628706359
0.42600000000000193	0.2241581263612278
0.42650000000000077	0.2001833833655101
0.42700000000000315	0.15661696128864888
0.427500000000002	0.10350282332659183
0.4280000000000008	0.05289767349875911
0.4285000000000032	0.015940971457481686
0.42900000000000205	0.00028059027269513323
0.4295000000000009	0.008500070600076485
0.43000000000000327	0.03788382138602521
0.4305000000000021	0.08147308381225718
0.43100000000000094	0.13002470973449895
0.4315000000000033	0.17428265708470278
0.43200000000000216	0.2069551772054664
0.432500000000001	0.2239454719234151
0.4330000000000034	0.2246457385609359
0.4335000000000022	0.21138360772661463
0.43400000000000105	0.18832087785468202
0.43450000000000344	0.16019398687505643
0.4350000000000023	0.13124615052402655
0.4355000000000011	0.10456724039926232
0.43599999999999994	0.0818891926004593
0.43650000000000233	0.06374325021883732
0.43700000000000117	0.0498116403098037
0.4375	0.03930951659809066
0.4380000000000024	0.031292060823390054
0.4385000000000012	0.024858065769653048
0.43900000000000006	0.019277440001545777
0.43950000000000244	0.014084735114510307
0.4400000000000013	0.009156590604799886
0.4405000000000001	0.00475050024824873
0.4410000000000025	0.0014556381896666652
0.44150000000000134	1.58557403017388e-05
0.44200000000000017	0.0010331471221478755
0.44250000000000256	0.004627697921232474
0.4430000000000014	0.01018469410267809
0.4435000000000002	0.016325753003319874
0.4440000000000026	0.021188095455489695
0.44450000000000145	0.022987752546167788
0.4450000000000003	0.020719995596860115
0.44550000000000267	0.014759950426892645
0.4460000000000015	0.007112400466669321
0.44650000000000034	0.0011409471757589792
0.44700000000000273	0.0007665506403927554
0.44750000000000156	0.009314637027293253
0.4480000000000004	0.028341665177385587
0.4485000000000028	0.056825919137728595
0.4490000000000016	0.09103279415575469
0.44950000000000045	0.12517535090457682
0.45000000000000284	0.1527424743874463
0.4505000000000017	0.1681411401071887
0.4510000000000005	0.16817542203458535
0.4515000000000029	0.15291154460855433
0.45200000000000173	0.1256542056777576
0.45250000000000057	0.09203139218341673
0.45300000000000296	0.05846437329247479
0.4535000000000018	0.0304923433538858
0.4540000000000006	0.011460604667581436
0.454500000000003	0.0019522896036216176
0.45500000000000185	8.98015967807609e-05
0.4555000000000007	0.0025409799187810743
0.45600000000000307	0.0058379156237575724
0.4565000000000019	0.007532674057184992
0.45700000000000074	0.006802239945451192
0.4575000000000031	0.004341132523059015
0.45800000000000196	0.0016599808799745886
0.4585000000000008	0.0001369141070848645
0.4590000000000032	0.0002586614816745885
0.459500000000002	0.0014031422909216412
0.46000000000000085	0.0022841702551139233
0.46050000000000324	0.0018878395650852768
0.4610000000000021	0.0004921330282401265
0.4615000000000009	0.0002746371881874139
0.4620000000000033	0.005123905311404989
0.46250000000000213	0.019551323716015676
0.46300000000000097	0.046958643803990466
0.46350000000000335	0.08782147460629791
0.4640000000000022	0.13847988142524506
0.464500000000001	0.19111664895288752
0.4650000000000034	0.23516661131130273
0.46550000000000225	0.25993403121824227
0.4660000000000011	0.25775030303727614
0.46650000000000347	0.22673668144450887
0.4670000000000023	0.17225269810320348
0.46750000000000114	0.10642843323340816
0.46799999999999997	0.04571635920386629
0.46850000000000236	0.006997125745920828
0.4690000000000012	0.0032460210909787675
0.46950000000000003	0.03995742818942287
0.4700000000000024	0.11336164149100264
0.47050000000000125	0.21098974009818475
0.4710000000000001	0.31448593820992243
0.4715000000000025	0.40392930944041266
0.4720000000000013	0.4625011086124676
0.47250000000000014	0.4802488564793845
0.47300000000000253	0.45597755988883
0.47350000000000136	0.3968532764771827
0.4740000000000002	0.31596249185222913
0.4745000000000026	0.2286318100478907
0.4750000000000014	0.14861066925027092
0.47550000000000026	0.08517588061284258
0.47600000000000264	0.04186035857726761
0.4765000000000015	0.01696523036845734
0.4770000000000003	0.005463272898786063
0.4775000000000027	0.0015150378382910883
0.47800000000000153	0.0007087955424028835
0.47850000000000037	0.0013189255709631681
0.47900000000000276	0.004276198182092681
0.4795000000000016	0.01201319991263639
0.4800000000000004	0.02672897507104763
0.4805000000000028	0.04878653558652153
0.48100000000000165	0.07586948218468216
0.4815000000000005	0.10322216267486209
0.48200000000000287	0.12489447484608968
0.4825000000000017	0.1355500888652348
0.48300000000000054	0.13219854613982798
0.4835000000000029	0.11524031509680654
0.48400000000000176	0.08845329737803333
0.4845000000000006	0.0579124826121922
0.485000000000003	0.03019527671614946
0.4855000000000018	0.010461785080510242
0.48600000000000065	0.0010353867092286455
0.48650000000000304	0.0009368032034546306
0.4870000000000019	0.006506395125345504
0.4875000000000007	0.012892947216116349
0.4880000000000031	0.01591020166784091
0.48850000000000193	0.013652556828890059
0.48900000000000077	0.007349058967539484
0.48950000000000315	0.00118559725798728
0.490000000000002	0.001153662231324043
0.4905000000000008	0.013283662734708785
0.4910000000000032	0.04179923035160878
0.49150000000000205	0.08773662720677776
0.4920000000000009	0.14841692586188546
0.49250000000000327	0.21789531226391384
0.4930000000000021	0.28822822694896894
0.49350000000000094	0.35118169999652515
0.4940000000000033	0.3999126618204119
0.49450000000000216	0.43020524984120034
0.495000000000001	0.44100749907163206
0.4955000000000034	0.4342300188996565
0.4960000000000022	0.4139673887130015
0.49650000000000105	0.38542837479993325
0.49700000000000344	0.3538855836245467
0.4975000000000023	0.3238863976771802
0.4980000000000011	0.2988405865110629
0.49849999999999994	0.2809645023417859
0.49900000000000233	0.2714615377751521
0.49950000000000117	0.27077960165730547
0.5	0.2788105265419349
0.5005000000000024	0.2949638584366214
0.5010000000000012	0.31812691061539433
0.5015000000000001	0.346583426086489
0.5020000000000024	0.37798500565714516
0.5025000000000013	0.4094494277216565
0.5030000000000001	0.4378103055190937
0.5035000000000025	0.4599844724497741
0.5040000000000013	0.4733787816017471
0.5045000000000002	0.4762411973628435
0.5050000000000026	0.46787541752118605
0.5055000000000014	0.448676185485066
0.5060000000000002	0.41998954571735303
0.5065000000000026	0.3838432122265108
0.5070000000000014	0.34261587775720287
0.5075000000000003	0.2987167648509419
0.5080000000000027	0.2543311762038164
0.5085000000000015	0.2112620465204563
0.5090000000000003	0.1708704800313554
0.5095000000000027	0.1340970121120906
0.5100000000000016	0.1015333796276937
0.5105000000000004	0.07351200624752413
0.5110000000000028	0.050185106261392165
0.5115000000000016	0.031574541409594634
0.5120000000000005	0.017584982541816514
0.5125000000000028	0.007984771037417867
0.5130000000000017	0.0023695280417535066
0.5135000000000005	0.0001310484904852865
0.5140000000000029	0.0004560211011463846
0.5145000000000017	0.00237372583500714
0.5150000000000006	0.0048588061184274
0.515500000000003	0.0069768872718979046
0.5160000000000018	0.008042361654679083
0.5165000000000006	0.007745748119256622
0.517000000000003	0.006208495958707987
0.5175000000000018	0.003938340077978048
0.5180000000000007	0.0016855430956517316
0.5185000000000031	0.00023171223791110417
0.5190000000000019	0.00016762780335634355
0.5195000000000007	0.0017248637890546167
0.5200000000000031	0.00471302828278756
0.520500000000002	0.008582783531093017
0.5210000000000008	0.012594374588720895
0.5215000000000032	0.01603645460185345
0.522000000000002	0.018423959708864082
0.5225000000000009	0.019613862374942812
0.5230000000000032	0.019811346049094968
0.5235000000000021	0.01948418241617932
0.5240000000000009	0.01924199800335469
0.5245000000000033	0.01975269805859008
0.5250000000000021	0.02175141954355767
0.525500000000001	0.0261513047308571
0.5260000000000034	0.03420603136997481
0.5265000000000022	0.04762512197541052
0.527000000000001	0.06852766443652006
0.5275000000000034	0.09915145083713287
0.5280000000000022	0.14130957327915855
0.5285000000000011	0.19568468688613372
0.5290000000000035	0.2611398910775694
0.5295000000000023	0.33427030665725227
0.5300000000000011	0.4093973259595645
0.5305	0.4791148214052494
0.5310000000000024	0.5353536651878044
0.5315000000000012	0.5707773083221153
0.532	0.5802041575326728
0.5325000000000024	0.5617119751846764
0.5330000000000013	0.5171343790832947
0.5335000000000001	0.4518000341744914
0.5340000000000025	0.37355450831347276
0.5345000000000013	0.29128952859474205
0.5350000000000001	0.21333061519040508
0.5355000000000025	0.1460643624135951
0.5360000000000014	0.09311205728510769
0.5365000000000002	0.055199524094924506
0.5370000000000026	0.030681288039030575
0.5375000000000014	0.016507312519167382
0.5380000000000003	0.009321474505692796
0.5385000000000026	0.006378176522162604
0.5390000000000015	0.006052069923631263
0.5395000000000003	0.00786289312262246
0.5400000000000027	0.012093684604162462
0.5405000000000015	0.01919700696203607
0.5410000000000004	0.02922708671463307
0.5415000000000028	0.041498447451086516
0.5420000000000016	0.05457284121364975
0.5425000000000004	0.06655385750593028
0.5430000000000028	0.07556514905416807
0.5435000000000016	0.08023660483689661
0.5440000000000005	0.08003565064384621
0.5445000000000029	0.07534773266936762
0.5450000000000017	0.06730278039860271
0.5455000000000005	0.057428355493421554
0.5460000000000029	0.04725680984010466
0.5465000000000018	0.0380105633647679
0.5470000000000006	0.03044326016271513
0.547500000000003	0.024847024613338185
0.5480000000000018	0.021175164554682022
0.5485000000000007	0.019198176142888185
0.549000000000003	0.01861795356716879
0.5495000000000019	0.01910355090275155
0.5500000000000007	0.020262021032116304
0.5505000000000031	0.021596219456927634
0.5510000000000019	0.022510524077775252
0.5515000000000008	0.022401053920244905
0.5520000000000032	0.020820125404114844
0.552500000000002	0.017656886456724107
0.5530000000000008	0.013250407732474222
0.5535000000000032	0.008362737795982612
0.554000000000002	0.003987130867589142
0.5545000000000009	0.0010343743606631508
0.5550000000000033	1.0511405288286172e-06
0.5555000000000021	0.0007507317289970726
0.5560000000000009	0.0025164733521659405
0.5565000000000033	0.004162945778053523
0.5570000000000022	0.004650507841345112
0.557500000000001	0.0035556738197850273
0.5580000000000034	0.0014572943421520227
0.5585000000000022	1.7611087822017932e-05
0.559000000000001	0.0016724300167431346
0.5595000000000034	0.008971434762196568
0.5600000000000023	0.023737320910034335
0.5605000000000011	0.046296225583037184
0.5609999999999999	0.07503876369743577
0.5615000000000023	0.10649185839571852
0.5620000000000012	0.1359362523898809
0.5625	0.15843662244696954
0.5630000000000024	0.1700143315191499
0.5635000000000012	0.16863337569499376
0.5640000000000001	0.1547110708872105
0.5645000000000024	0.13099762049011793
0.5650000000000013	0.10185391028270097
0.5655000000000001	0.07213741788608916
0.5660000000000025	0.04602470328495848
0.5665000000000013	0.026116916605310833
0.5670000000000002	0.013085029122014537
0.5675000000000026	0.005941312619500764
0.5680000000000014	0.0028261696701371536
0.5685000000000002	0.0020370318679182294
0.5690000000000026	0.002950119038610063
0.5695000000000014	0.006520487680561936
0.5700000000000003	0.015180090691480845
0.5705000000000027	0.03214520549351558
0.5710000000000015	0.060333434265306934
0.5715000000000003	0.10121774655393104
0.5720000000000027	0.15397174721828077
0.5725000000000016	0.21517926013454536
0.5730000000000004	0.2792185473975044
0.5735000000000028	0.33923764916002347
0.5740000000000016	0.38847118953108384
0.5745000000000005	0.42155905461200205
0.5750000000000028	0.4355372967662685
0.5755000000000017	0.43027405344211234
0.5760000000000005	0.4082833773871236
0.5765000000000029	0.37401747404601354
0.5770000000000017	0.33286359520072845
0.5775000000000006	0.2901223385758139
0.578000000000003	0.2502111205403753
0.5785000000000018	0.2162378869611929
0.5790000000000006	0.18996208639504486
0.579500000000003	0.17204480964654975
0.5800000000000018	0.1624222202306448
0.5805000000000007	0.16063227099177202
0.5810000000000031	0.1659786456737218
0.5815000000000019	0.17750390470286928
0.5820000000000007	0.19383271989452522
0.5825000000000031	0.21300484297728212
0.583000000000002	0.23242724724880684
0.5835000000000008	0.24903444011810041
0.5840000000000032	0.25967089427379053
0.584500000000002	0.2616263649640207
0.5850000000000009	0.25319173645345777
0.5855000000000032	0.23408074667093348
0.5860000000000021	0.20558862503759845
0.5865000000000009	0.17042430974684344
0.5870000000000033	0.1322385129255587
0.5875000000000021	0.09495024792996123
0.588000000000001	0.062026855034873395
0.5885000000000034	0.035883427753406
0.5890000000000022	0.017535563334463405
0.589500000000001	0.0065750385385485305
0.5900000000000034	0.0014597562972936645
0.5905000000000022	3.7706629023573044e-05
0.5910000000000011	0.00017676301445570503
0.5915000000000035	0.0003572562464079424
0.5920000000000023	0.00010260660732509753
0.5925000000000011	0.00016697267851834477
0.593	0.0024550534761279517
0.5935000000000024	0.009703977077811968
0.5940000000000012	0.024999234299752777
0.5945	0.05121925716661394
0.5950000000000024	0.09050531378509954
0.5955000000000013	0.1438383059619305
0.5960000000000001	0.21077803369173073
0.5965000000000025	0.28939048674141965
0.5970000000000013	0.37636067482894975
0.5975000000000001	0.4672662783607019
0.5980000000000025	0.5569725308338029
0.5985000000000014	0.6401008634307704
0.5990000000000002	0.711521481966273
0.5995000000000026	0.7668215136711147
0.6000000000000014	0.8027044267729718
0.6005000000000003	0.8172826496860179
0.6010000000000026	0.8102339718473096
0.6015000000000015	0.7828039664145896
0.6020000000000003	0.737651609364283
0.6025000000000027	0.6785528816706443
0.6030000000000015	0.6099956247519714
0.6035000000000004	0.5367153239402851
0.6040000000000028	0.4632322528679079
0.6045000000000016	0.39345224772207793
0.6050000000000004	0.33038437702616963
0.6055000000000028	0.2760092694824182
0.6060000000000016	0.23130485012745516
0.6065000000000005	0.19640701380114467
0.6070000000000029	0.17085783992556405
0.6075000000000017	0.15387939161426314
0.6080000000000005	0.14461083609223088
0.6085000000000029	0.1422609876875144
0.6090000000000018	0.1461539539369963
0.6095000000000006	0.1556757610879058
0.610000000000003	0.17015662863273406
0.6105000000000018	0.1887397672642887
0.6110000000000007	0.21028894432072745
0.611500000000003	0.2333735771272397
0.6120000000000019	0.25634601571344734
0.6125000000000007	0.2774981778952759
0.6130000000000031	0.2952617923072992
0.6135000000000019	0.3084045265851602
0.6140000000000008	0.31617604647927305
0.6145000000000032	0.31837216220711445
0.615000000000002	0.3153067146122264
0.6155000000000008	0.30770301504262837
0.6160000000000032	0.2965332552645152
0.616500000000002	0.2828415615535578
0.6170000000000009	0.26758389463233007
0.6175000000000033	0.25150850088438725
0.6180000000000021	0.2350885084721779
0.6185000000000009	0.21850775822348345
0.6190000000000033	0.20169448219165148
0.6195000000000022	0.18439489239663634
0.620000000000001	0.1662779565286174
0.6205000000000034	0.14706080143089423
0.6210000000000022	0.1266395638077449
0.621500000000001	0.10520371302338677
0.6220000000000034	0.08330603463793262
0.6225000000000023	0.061860115190031185
0.6230000000000011	0.042046172981107396
0.6234999999999999	0.02512542996227051
0.6240000000000023	0.012189655162939718
0.6245000000000012	0.0038986968146956773
0.625	0.0002753027213747919
0.6255000000000024	0.0006249600701245364
0.6260000000000012	0.0036250754920221563
0.6265000000000001	0.007585686742215809
0.6270000000000024	0.01083329097311416
0.6275000000000013	0.01212529878191044
0.6280000000000001	0.010980424236519848
0.6285000000000025	0.007820481607421095
0.6290000000000013	0.0038629523912624038
0.6295000000000002	0.0007718782757353669
0.6300000000000026	0.00014862533570026188
0.6305000000000014	0.0030012492269395463
0.6310000000000002	0.009351741956915946
0.6315000000000026	0.018113996781049774
0.6320000000000014	0.027305285941969806
0.6325000000000003	0.03455783092885942
0.6330000000000027	0.03780191937387423
0.6335000000000015	0.03592741407208608
0.6340000000000003	0.029219010961275823
0.6345000000000027	0.019410448517710753
0.6350000000000016	0.009304208990537492
0.6355000000000004	0.0020298170183840718
0.6360000000000028	0.0001297127685268749
0.6365000000000016	0.004731418116448847
0.6370000000000005	0.015063993902654326
0.6375000000000028	0.028500302743084634
0.6380000000000017	0.041170798240883356
0.6385000000000005	0.049034137165556914
0.6390000000000029	0.049148752600730705
0.6395000000000017	0.04080866986198832
0.6400000000000006	0.0262127126138039
0.640500000000003	0.010432582888239166
0.6410000000000018	0.0006112301437644097
0.6415000000000006	0.004517796074882804
0.642000000000003	0.0287592242965473
0.6425000000000018	0.0770551984915544
0.6430000000000007	0.148992498147667
0.6435000000000031	0.2395816415374419
0.6440000000000019	0.33976350944191874
0.6445000000000007	0.4377982488237538
0.6450000000000031	0.5212653043837758
0.645500000000002	0.5792612350224006
0.6460000000000008	0.6043351166384096
0.6465000000000032	0.5937603166875127
0.647000000000002	0.5498909786241497
0.6475000000000009	0.47955494915652147
0.6480000000000032	0.3926434807210015
0.6485000000000021	0.30022347857680853
0.6490000000000009	0.21258390363476462
0.6495000000000033	0.13761795700831733
0.6500000000000021	0.07984381326345671
0.650500000000001	0.04020630382870987
0.6510000000000034	0.016620320823212333
0.6515000000000022	0.0050567168658300484
0.652000000000001	0.0008684232035725664
0.6525000000000034	2.8267018738921092e-05
0.6530000000000022	1.2771429615562865e-06
0.6535000000000011	8.578108484404695e-05
0.6540000000000035	0.0011991165498227152
0.6545000000000023	0.005220144226240225
0.6550000000000011	0.014100345090503405
0.6555	0.02899717283043334
0.6560000000000024	0.04966139852653725
0.6565000000000012	0.07423360441925454
0.657	0.09949511936821051
0.6575000000000024	0.12150339802676398
0.6580000000000013	0.13644866278691406
0.6585000000000001	0.14151844230881208
0.6590000000000025	0.1355592730635837
0.6595000000000013	0.11937737722321136
0.6600000000000001	0.0956082870182299
0.6605000000000025	0.06818727834939278
0.6610000000000014	0.041544006708611435
0.6615000000000002	0.01970517114425348
0.6620000000000026	0.005505566233918522
0.6625000000000014	7.823382432389263e-05
0.6630000000000003	0.0027269321666198655
0.6635000000000026	0.011195459027826867
0.6640000000000015	0.022259385384873622
0.6645000000000003	0.032496689231617866
0.6650000000000027	0.03905957776663756
0.6655000000000015	0.04027691332207528
0.6660000000000004	0.03596190205367417
0.6665000000000028	0.027371255097159312
0.6670000000000016	0.016842508781731446
0.6675000000000004	0.0072068626418742695
0.6680000000000028	0.0011200778103678916
0.6685000000000016	0.0004645723682058193
0.6690000000000005	0.005951193972452228
0.6695000000000029	0.016996813877773707
0.6700000000000017	0.031887506373305036
0.6705000000000005	0.04817282492946086
0.6710000000000029	0.06318928059557517
0.6715000000000018	0.07459039093597616
0.6720000000000006	0.08076944687498952
0.672500000000003	0.08109506571000007
0.6730000000000018	0.07592861683181346
0.6735000000000007	0.06644387506316193
0.674000000000003	0.05431050186196787
0.6745000000000019	0.04132546754426393
0.6750000000000007	0.02907701727753886
0.6755000000000031	0.018706694569584986
0.6760000000000019	0.010803261217751233
0.6765000000000008	0.005427377375363336
0.6770000000000032	0.002236576329166685
0.677500000000002	0.0006627299545960727
0.6780000000000008	9.127369311408966e-05
0.6785000000000032	1.3275665621717629e-06
0.679000000000002	4.38470991550004e-05
0.6795000000000009	5.504070640870008e-05
0.6800000000000033	1.8943036061354615e-05
0.6805000000000021	2.582877923434221e-06
0.6810000000000009	8.855678545573372e-05
0.6815000000000033	0.00032436461156616143
0.6820000000000022	0.0006985272838083043
0.682500000000001	0.001143693883456817
0.6830000000000034	0.001559451838314341
0.6835000000000022	0.0018438929022861494
0.684000000000001	0.0019232263932633445
0.6845000000000034	0.0017718026757226617
0.6850000000000023	0.0014191978511855475
0.6855000000000011	0.0009449692931262609
0.6859999999999999	0.00046429527584826
0.6865000000000023	0.00010863186550630132
0.6870000000000012	5.042031628130861e-06
0.6875	0.0002566281373532794
0.6880000000000024	0.0009252604578730461
0.6885000000000012	0.0020171169097578366
0.6890000000000001	0.0034717169027183906
0.6895000000000024	0.00515609022998247
0.6900000000000013	0.006867088956721728
0.6905000000000001	0.00834597536364354
0.6910000000000025	0.009309493524520901
0.6915000000000013	0.009499884844915367
0.6920000000000002	0.00875229136095786
0.6925000000000026	0.0070719102561623915
0.6930000000000014	0.004706231552698719
0.6935000000000002	0.0021917470528509658
0.6940000000000026	0.0003522761532147837
0.6945000000000014	0.0002299551420479657
0.6950000000000003	0.0029412529194379686
0.6955000000000027	0.009468273614805565
0.6960000000000015	0.020416675332217707
0.6965000000000003	0.035790132473643876
0.6970000000000027	0.05484080861177496
0.6975000000000016	0.07605027044837376
0.6980000000000004	0.09727341077084661
0.6985000000000028	0.11604188534490727
0.6990000000000016	0.12998109699786933
0.6995000000000005	0.13725739705417914
0.7000000000000028	0.13695212804908152
0.7005000000000017	0.12926541480831327
0.7010000000000005	0.11548749572843924
0.7015000000000029	0.0977324952849766
0.7020000000000017	0.07849451596003801
0.7025000000000006	0.06013988262220918
0.703000000000003	0.0444743626780945
0.7035000000000018	0.032509178785059906
0.7040000000000006	0.0244950006736148
0.704500000000003	0.020211943746260144
0.7050000000000018	0.019419016013573622
0.7055000000000007	0.022305210191082954
0.7060000000000031	0.0297686908739822
0.7065000000000019	0.04339013307303667
0.7070000000000007	0.06505429441714716
0.7075000000000031	0.09628715317889366
0.708000000000002	0.1374808263958797
0.7085000000000008	0.18724079818058204
0.7090000000000032	0.2420857988657476
0.709500000000002	0.29665479998688915
0.7100000000000009	0.3444447854689679
0.7105000000000032	0.37895234669303124
0.7110000000000021	0.3949655494854115
0.7115000000000009	0.38968939744595055
0.7120000000000033	0.36341118933700783
0.7125000000000021	0.31951902685142386
0.713000000000001	0.2638502855885284
0.7135000000000034	0.20352167916303116
0.7140000000000022	0.1455285419375097
0.714500000000001	0.0954584246425581
0.7150000000000034	0.05662602508441385
0.7155000000000022	0.029814074502909717
0.7160000000000011	0.013634355338080294
0.7165000000000035	0.005354908852766253
0.7170000000000023	0.001922707241342904
0.7175000000000011	0.0008782188189565278
0.718	0.0009157546085810616
0.7185000000000024	0.001969891283348374
0.7190000000000012	0.004861832021724673
0.7195	0.010671749803506547
0.7200000000000024	0.020074209432810415
0.7205000000000013	0.03286508575730266
0.7210000000000001	0.047827705486825293
0.7215000000000025	0.0629637092922496
0.7220000000000013	0.07599265241174148
0.7225000000000001	0.08494328254126843
0.7230000000000025	0.0886426951129526
0.7235000000000014	0.08695813416445008
0.7240000000000002	0.08073890239086734
0.7245000000000026	0.07150774918565374
0.7250000000000014	0.06102640691693391
0.7255000000000003	0.05088457955532965
0.7260000000000026	0.04223131995816331
0.7265000000000015	0.03569834401040965
0.7270000000000003	0.03148588024970723
0.7275000000000027	0.02952447386661938
0.7280000000000015	0.029611952455473357
0.7285000000000004	0.03145665724961758
0.7290000000000028	0.03462023415446439
0.7295000000000016	0.03841746327031198
0.7300000000000004	0.04186739095674728
0.7305000000000028	0.04378092932819583
0.7310000000000016	0.04301550423107304
0.7315000000000005	0.0388473009001536
0.7320000000000029	0.03133882930494809
0.7325000000000017	0.021546779016067306
0.7330000000000005	0.011442301146530939
0.7335000000000029	0.003500724305932075
0.7340000000000018	3.4868551032231026e-05
0.7345000000000006	0.002454641508490479
0.735000000000003	0.01069321396802657
0.7355000000000018	0.023018930587271728
0.7360000000000007	0.03635042004848649
0.736500000000003	0.04703733251038632
0.7370000000000019	0.05190958110124834
0.7375000000000007	0.04928867304419213
0.7380000000000031	0.03963752264905333
0.7385000000000019	0.02561339290431307
0.7390000000000008	0.01146063969808797
0.7395000000000032	0.0018842942984727622
0.740000000000002	0.0007168484616717415
0.7405000000000008	0.009771036854816856
0.7410000000000032	0.028230464538402274
0.741500000000002	0.05277595157400379
0.7420000000000009	0.078424381851006
0.7425000000000033	0.09983814497442782
0.7430000000000021	0.11271761385411734
0.7435000000000009	0.11486485993475491
0.7440000000000033	0.10661338124678674
0.7445000000000022	0.09052249162447787
0.745000000000001	0.07047008797672653
0.7455000000000034	0.05046655860319168
0.7460000000000022	0.03359289961282992
0.746500000000001	0.021410639623937845
0.7470000000000034	0.014018151286065674
0.7475000000000023	0.010695316775782794
0.7480000000000011	0.010865093198883777
0.7484999999999999	0.01497968460914975
0.7490000000000023	0.0249540045865309
0.7495000000000012	0.04391798066213943
0.75	0.07529483433479954
0.7505000000000024	0.12145737496474494
0.7510000000000012	0.18238625534735942
0.7515000000000001	0.25479304492668686
0.7520000000000024	0.3320593386589897
0.7525000000000013	0.4051122030093763
0.7530000000000001	0.4640765332432287
0.7535000000000025	0.5003035655268565
0.7540000000000013	0.5082478426949415
0.7545000000000002	0.48669282943761855
0.7550000000000026	0.4390002553194498
0.7555000000000014	0.37232678056426144
0.7560000000000002	0.2960322053728125
0.7565000000000026	0.21971250953531582
0.7570000000000014	0.15136888950657318
0.7575000000000003	0.09615298913232259
0.7580000000000027	0.05593708433888316
0.7585000000000015	0.029709870994326055
0.7590000000000003	0.014571423559155916
0.7595000000000027	0.006961439710849369
0.7600000000000016	0.0037382129553346945
0.7605000000000004	0.0028262928896611124
0.7610000000000028	0.0033264550618014007
0.7615000000000016	0.005169719023804314
0.7620000000000005	0.00853599986187717
0.7625000000000028	0.013306819332056411
0.7630000000000017	0.018772517014249698
0.7635000000000005	0.023693010417370892
0.7640000000000029	0.026665276188691783
0.7645000000000017	0.02663317407085248
0.7650000000000006	0.023325522944939156
0.765500000000003	0.017440054133579276
0.7660000000000018	0.010488572930198174
0.7665000000000006	0.004344820039526086
0.767000000000003	0.000645570455619665
0.7675000000000018	0.0002498576255566406
0.7680000000000007	0.002943706627382882
0.7685000000000031	0.007496480736441601
0.7690000000000019	0.012059202017583634
0.7695000000000007	0.014784577574178911
0.7700000000000031	0.01447900074020806
0.770500000000002	0.011089237341958708
0.7710000000000008	0.005880344139313505
0.7715000000000032	0.0012563885874665311
0.772000000000002	0.00027979534323455357
0.7725000000000009	0.0060261797108617995
0.7730000000000032	0.020946856102011434
0.7735000000000021	0.046394582760007345
0.7740000000000009	0.08240985233929313
0.7745000000000033	0.1277869490690034
0.7750000000000021	0.18036603423094047
0.775500000000001	0.2374495630562981
0.7760000000000034	0.29622769533019166
0.7765000000000022	0.3541156640850855
0.777000000000001	0.40894519324587003
0.7775000000000034	0.45899749334686574
0.7780000000000022	0.5029046068607124
0.7785000000000011	0.5394718298631287
0.7790000000000035	0.5674853994356649
0.7795000000000023	0.5855692201157824
0.7800000000000011	0.5921453958120317
0.7805	0.5855372643533487
0.7810000000000024	0.5642298328033555
0.7815000000000012	0.5272698796793377
0.782	0.47474796079798653
0.7825000000000024	0.40826356582111073
0.7830000000000013	0.3312444333467196
0.7835000000000001	0.24898578683789063
0.7840000000000025	0.1683065490128879
0.7845000000000013	0.09679037244817462
0.7850000000000001	0.04167981516069976
0.7855000000000025	0.008599546186044311
0.7860000000000014	0.00036829922354348385
0.7865000000000002	0.016189219986402357
0.7870000000000026	0.051464927304632715
0.7875000000000014	0.09836677105329877
0.7880000000000003	0.14711934934260243
0.7885000000000026	0.18778166593183196
0.7890000000000015	0.21216388852224097
0.7895000000000003	0.2154563454961316
0.7900000000000027	0.19718893444239863
0.7905000000000015	0.1612806397929543
0.7910000000000004	0.11514817458886462
0.7915000000000028	0.06806719126087214
0.7920000000000016	0.029160210532005112
0.7925000000000004	0.005474059273852043
0.7930000000000028	0.0005823176190574101
0.7935000000000016	0.014012645935605866
0.7940000000000005	0.041591804470051986
0.7945000000000029	0.0765782745334837
0.7950000000000017	0.11127198724064578
0.7955000000000005	0.13869752454356601
0.7960000000000029	0.15397050915693322
0.7965000000000018	0.15506630233841873
0.7970000000000006	0.1428800260453554
0.797500000000003	0.12064815531330521
0.7980000000000018	0.09294638525004853
0.7985000000000007	0.06455242933529902
0.799000000000003	0.0394545937399822
0.7995000000000019	0.020209537018911074
0.8000000000000007	0.007735179851074724
0.8005000000000031	0.0015039886064335394
0.8010000000000019	1.0352703262928146e-05
0.8015000000000008	0.0013431597227706418
0.8020000000000032	0.003703914609814317
0.802500000000002	0.005759801386448732
0.8030000000000008	0.0067887855069776884
0.8035000000000032	0.0066376772230584994
0.804000000000002	0.005557053577426693
0.8045000000000009	0.003991702181589925
0.8050000000000033	0.0023943774403563127
0.8055000000000021	0.001103806892738818
0.8060000000000009	0.0002972286122476888
0.8065000000000033	3.5265015335749905e-06
0.8070000000000022	0.00015071928713981367
0.807500000000001	0.0006212327836280576
0.8080000000000034	0.0012961611653834325
0.8085000000000022	0.0020802383783147236
0.809000000000001	0.0029080415363192938
0.8095000000000034	0.0037368822847894845
0.8100000000000023	0.004533122791072494
0.8105000000000011	0.005257874418158586
0.8109999999999999	0.005856828089891397
0.8115000000000023	0.006258011030031751
0.8120000000000012	0.006380137621723954
0.8125	0.006152002071404685
0.8130000000000024	0.00553960776251837
0.8135000000000012	0.004573206074895217
0.8140000000000001	0.0033630929927381675
0.8145000000000024	0.0020932411256741556
0.8150000000000013	0.0009870865350843246
0.8155000000000001	0.00024947810227643496
0.8160000000000025	2.842455144800653e-09
0.8165000000000013	0.00022110148847899317
0.8170000000000002	0.0007451788557118822
0.8175000000000026	0.001296014917696229
0.8180000000000014	0.0015824983907485924
0.8185000000000002	0.0014220848462990212
0.8190000000000026	0.0008548346578212345
0.8195000000000014	0.00020359928457886736
0.8200000000000003	4.598786722055747e-05
0.8205000000000027	0.0010881047689524552
0.8210000000000015	0.003962185230231984
0.8215000000000003	0.008999919289262937
0.8220000000000027	0.016049776937020435
0.8225000000000016	0.02440275440696403
0.8230000000000004	0.032865685438651024
0.8235000000000028	0.039980831281044765
0.8240000000000016	0.04434669817085514
0.8245000000000005	0.04496166671504548
0.8250000000000028	0.04150016680520431
0.8255000000000017	0.03444544667662935
0.8260000000000005	0.0250398960239917
0.8265000000000029	0.015062588562255688
0.8270000000000017	0.00648962460958173
0.8275000000000006	0.001122356922085808
0.828000000000003	0.00027341561201546375
0.8285000000000018	0.004580258877008362
0.8290000000000006	0.013978145772795107
0.829500000000003	0.027821298235778974
0.8300000000000018	0.04510557531640144
0.8305000000000007	0.06472754810773994
0.8310000000000031	0.08571635371408219
0.8315000000000019	0.10739232827193139
0.8320000000000007	0.12943179928965506
0.8325000000000031	0.15184121092820427
0.833000000000002	0.17485926382695932
0.8335000000000008	0.19881113061022163
0.8340000000000032	0.22393705402652775
0.834500000000002	0.2502144451155516
0.8350000000000009	0.2771931111486464
0.8355000000000032	0.30386910253483845
0.8360000000000021	0.32863077418558784
0.8365000000000009	0.3493142493096325
0.8370000000000033	0.36339722834339705
0.8375000000000021	0.36833599916583154
0.838000000000001	0.36201289593420727
0.8385000000000034	0.343219637518641
0.8390000000000022	0.31206999254669016
0.839500000000001	0.27022715531822383
0.8400000000000034	0.22085570282294933
0.8405000000000022	0.16826393286530897
0.8410000000000011	0.11727769430287313
0.8415000000000035	0.07246113471842461
0.8420000000000023	0.03735036812498918
0.8425000000000011	0.013875231756317623
0.843	0.0021058281748985055
0.8435000000000024	0.00038264364205490415
0.8440000000000012	0.005792650586901721
0.8445	0.014866567906613892
0.8450000000000024	0.024320052036187555
0.8455000000000013	0.03165944091885408
0.8460000000000001	0.035520735812406744
0.8465000000000025	0.03569311417052123
0.8470000000000013	0.03286914105721349
0.8475000000000001	0.028234711850202782
0.8480000000000025	0.023041671587957595
0.8485000000000014	0.018288251818572954
0.8490000000000002	0.01457635147884379
0.8495000000000026	0.012142262490534945
0.8500000000000014	0.010995364939116261
0.8505000000000003	0.01106940761547227
0.8510000000000026	0.012302484954861888
0.8515000000000015	0.014608180100393142
0.8520000000000003	0.01776176134246781
0.8525000000000027	0.02127610967276518
0.8530000000000015	0.024360298174336555
0.8535000000000004	0.026029733227533373
0.8540000000000028	0.02537716105208305
0.8545000000000016	0.021939887795966558
0.8550000000000004	0.01603885147885045
0.8555000000000028	0.008945382678611708
0.8560000000000016	0.002764598428398655
0.8565000000000005	5.045902065816981e-06
0.8570000000000029	0.0029093120229646144
0.8575000000000017	0.012715771969172047
0.8580000000000005	0.02907350903085818
0.8585000000000029	0.04981847034385166
0.8590000000000018	0.07123686382982096
0.8595000000000006	0.08881133237915974
0.860000000000003	0.09830303822564004
0.8605000000000018	0.09691093116814192
0.8610000000000007	0.08420356820376416
0.861500000000003	0.06255604997271258
0.8620000000000019	0.03693810337053761
0.8625000000000007	0.014059818054723665
0.8630000000000031	0.0010457707673925893
0.8635000000000019	0.003931562172767825
0.8640000000000008	0.026325945109987883
0.8645000000000032	0.06854431137239116
0.865000000000002	0.12740666015252894
0.8655000000000008	0.1967364170538325
0.8660000000000032	0.26843705422648023
0.866500000000002	0.33390126087982047
0.8670000000000009	0.385450046253007
0.8675000000000033	0.41751548900605195
0.8680000000000021	0.427360253572769
0.8685000000000009	0.4152440786321693
0.8690000000000033	0.38407032168805394
0.8695000000000022	0.3386450496986605
0.870000000000001	0.28473768540584204
0.8705000000000034	0.22813985326098418
0.8710000000000022	0.17388462814965208
0.871500000000001	0.12572753385764457
0.8720000000000034	0.08592223025793692
0.8725000000000023	0.055264500369165935
0.8730000000000011	0.03333856357347379
0.8734999999999999	0.018883258716653237
0.8740000000000023	0.010199233507052114
0.8745000000000012	0.005534921202515119
0.875	0.003410604856205947
0.8755000000000024	0.002859344534833739
0.8760000000000012	0.0035767866816631775
0.8765000000000001	0.005977872247709928
0.8770000000000024	0.011158975762190574
0.8775000000000013	0.02076266130091361
0.8780000000000001	0.036743313668694544
0.8785000000000025	0.06103903710872874
0.8790000000000013	0.09517015513469157
0.8795000000000002	0.13980622299164835
0.8800000000000026	0.19436712936434455
0.8805000000000014	0.25674214341337415
0.8810000000000002	0.32321486703559127
0.8815000000000026	0.3886645241318356
0.8820000000000014	0.44707185312424913
0.8825000000000003	0.49229509543165195
0.8830000000000027	0.5190101594696814
0.8835000000000015	0.5236472556043268
0.8840000000000003	0.5051243920611735
0.8845000000000027	0.4651921704822842
0.8850000000000016	0.40826997849528546
0.8855000000000004	0.3407620377900962
0.8860000000000028	0.2699692232147095
0.8865000000000016	0.2028255451056846
0.8870000000000005	0.14475202686459313
0.8875000000000028	0.09891043600560438
0.8880000000000017	0.06604895748553548
0.8885000000000005	0.044978982285884296
0.8890000000000029	0.03354537571900698
0.8895000000000017	0.029802132133844292
0.8900000000000006	0.033028685381073716
0.890500000000003	0.044248935531685976
0.8910000000000018	0.06604602451404899
0.8915000000000006	0.10167001213404732
0.892000000000003	0.15365688282637135
0.8925000000000018	0.22235008347936494
0.8930000000000007	0.3047842217031644
0.8935000000000031	0.39432652958590936
0.8940000000000019	0.48128529189558217
0.8945000000000007	0.5544331681439462
0.8950000000000031	0.6031298022131818
0.895500000000002	0.619539245370078
0.8960000000000008	0.6003817539710726
0.8965000000000032	0.5477577530260439
0.897000000000002	0.46881092267420216
0.8975000000000009	0.37429539671693124
0.8980000000000032	0.2763957462039856
0.8985000000000021	0.18633779928423286
0.8990000000000009	0.11237044797251661
0.8995000000000033	0.05858316521673534
0.9000000000000021	0.02478634166792017
0.900500000000001	0.0073917667969320994
0.9010000000000034	0.000972034307738264
0.9015000000000022	2.213709914740722e-05
0.902000000000001	0.0004332012620473095
0.9025000000000034	0.0003131557772486176
0.9030000000000022	7.76839998888661e-06
0.9035000000000011	0.001418244700851865
0.9040000000000035	0.006905758724371167
0.9045000000000023	0.018165238895724977
0.9050000000000011	0.03542118441429021
0.9055	0.05716608241744365
0.9060000000000024	0.08047582752699903
0.9065000000000012	0.10175780800774185
0.907	0.11767004612061506
0.9075000000000024	0.12592422500006412
0.9080000000000013	0.12575041587537525
0.9085000000000001	0.1179271993008541
0.9090000000000025	0.1044215474468173
0.9095000000000013	0.08779216230100996
0.9100000000000001	0.07055689049961067
0.9105000000000025	0.054702222530507646
0.9110000000000014	0.041437541179715404
0.9115000000000002	0.031201321086336734
0.9120000000000026	0.02384640737109262
0.9125000000000014	0.018892424111403856
0.9130000000000003	0.015742809475360595
0.9135000000000026	0.01381043935168582
0.9140000000000015	0.012554892642805732
0.9145000000000003	0.011479378878579131
0.9150000000000027	0.01014782787610837
0.9155000000000015	0.008259541219965926
0.9160000000000004	0.005772876000293555
0.9165000000000028	0.0030234982157214554
0.9170000000000016	0.0007600009693605745
0.9175000000000004	3.388363480184934e-05
0.9180000000000028	0.0019302614726060287
0.9185000000000016	0.007192962688811992
0.9190000000000005	0.015856343585582133
0.9195000000000029	0.02702052733700464
0.9200000000000017	0.03888223307641783
0.9205000000000005	0.04906282177163322
0.9210000000000029	0.055179223171083217
0.9215000000000018	0.05551383036204923
0.9220000000000006	0.04958841574760214
0.922500000000003	0.03845564866473338
0.9230000000000018	0.024591731774201576
0.9235000000000007	0.011386125472271563
0.924000000000003	0.002345226800171785
0.9245000000000019	0.00021791504064596275
0.9250000000000007	0.006282196363864017
0.9255000000000031	0.019992372836274766
0.9260000000000019	0.0390863129510949
0.9265000000000008	0.06012268154631265
0.9270000000000032	0.0792979610569203
0.927500000000002	0.09331899845051089
0.9280000000000008	0.10010003141608302
0.9285000000000032	0.09911369967114839
0.929000000000002	0.09133259749769787
0.9295000000000009	0.07881702172608991
0.9300000000000033	0.06409905050911573
0.9305000000000021	0.04955577815484358
0.9310000000000009	0.036945921859733825
0.9315000000000033	0.027214380235228285
0.9320000000000022	0.020574341339158232
0.932500000000001	0.016788169619887806
0.9330000000000034	0.01551413064992978
0.9335000000000022	0.016580635210659358
0.934000000000001	0.02009084805839751
0.9345000000000034	0.026330991863693632
0.9350000000000023	0.035529942507055524
0.9355000000000011	0.0475708149448103
0.9359999999999999	0.061770936062844534
0.9365000000000023	0.0768220228368586
0.9370000000000012	0.09092798804569127
0.9375	0.10211296854798418
0.9380000000000024	0.10861826861125468
0.9385000000000012	0.10928023144702947
0.9390000000000001	0.1037880558216014
0.9395000000000024	0.09275671080647654
0.9400000000000013	0.07760228760466072
0.9405000000000001	0.06025870144454053
0.9410000000000025	0.04281093117114361
0.9415000000000013	0.02713252489117028
0.9420000000000002	0.014603496121451605
0.9425000000000026	0.005955610214399959
0.9430000000000014	0.001256024378195507
0.9435000000000002	8.070645020527676e-06
0.9440000000000026	0.0013273661664277665
0.9445000000000014	0.00414533773162403
0.9450000000000003	0.007398929900360031
0.9455000000000027	0.010179849599910591
0.9460000000000015	0.011833288108929405
0.9465000000000003	0.012009661624920238
0.9470000000000027	0.010680585748455667
0.9475000000000016	0.008131405423475497
0.9480000000000004	0.004938360834075741
0.9485000000000028	0.0019312529000963096
0.9490000000000016	0.00013514553345908838
0.9495000000000005	0.0006800841801394376
0.9500000000000028	0.004668503921740542
0.9505000000000017	0.012997518377867317
0.9510000000000005	0.026147596824021978
0.9515000000000029	0.04396793558802891
0.9520000000000017	0.0655072176456462
0.9525000000000006	0.08894953682120525
0.953000000000003	0.11171183070941243
0.9535000000000018	0.1307362841496624
0.9540000000000006	0.14296892721493668
0.954500000000003	0.14596100739179574
0.9550000000000018	0.13847629212043375
0.9555000000000007	0.12095281182702014
0.9560000000000031	0.09566815809461603
0.9565000000000019	0.06650269627376873
0.9570000000000007	0.03828222253881268
0.9575000000000031	0.015793877210073345
0.958000000000002	0.0026779929487707045
0.9585000000000008	0.0004705999136246149
0.9590000000000032	0.008078001625652002
0.959500000000002	0.021892439168495176
0.9600000000000009	0.03661422398830304
0.9605000000000032	0.046661234872945094
0.9610000000000021	0.047868291453927424
0.9615000000000009	0.03905819959516324
0.9620000000000033	0.0230445704247503
0.9625000000000021	0.006721603669760389
0.963000000000001	9.439185028213184e-05
0.9635000000000034	0.014361108058511958
0.9640000000000022	0.059411484100637964
0.964500000000001	0.1412863723711387
0.9650000000000034	0.26019817675086876
0.9655000000000022	0.4096195376866942
0.9660000000000011	0.5767241898681424
0.9665000000000035	0.7441610787777766
0.9670000000000023	0.8928347362270832
0.9675000000000011	1.0051285920931592
0.968	1.0679026782209122
0.9685000000000024	1.0746488813920987
0.9690000000000012	1.026381197602397
0.9695	0.9311252118369077
0.9700000000000024	0.8021783155599054
0.9705000000000013	0.6555655976546267
0.9710000000000001	0.5072584451428162
0.9715000000000025	0.370727062743043
0.9720000000000013	0.25527357216694874
0.9725000000000001	0.16537924597692086
0.9730000000000025	0.1010561915053944
0.9735000000000014	0.05898062945599964
0.9740000000000002	0.034048319396467
0.9745000000000026	0.02095515362301884
0.9750000000000014	0.015463023910738852
0.9755000000000003	0.015135891182119329
0.9760000000000026	0.019484084142437037
0.9765000000000015	0.029595941060317692
0.9770000000000003	0.04743419528271163
0.9775000000000027	0.07501488676413437
0.9780000000000015	0.11367071180718656
0.9785000000000004	0.16354349238835547
0.9790000000000028	0.2233736462888949
0.9795000000000016	0.29057995895027716
0.9800000000000004	0.36156691493556065
0.9805000000000028	0.4321673481657029
0.9810000000000016	0.49812490405580057
0.9815000000000005	0.555537313659053
0.9820000000000029	0.6012083831796478
0.9825000000000017	0.6328847563137796
0.9830000000000005	0.6493762435891681
0.9835000000000029	0.6505726411078256
0.9840000000000018	0.6373756131015386
0.9845000000000006	0.611563896094029
0.985000000000003	0.5756073702580334
0.9855000000000018	0.5324437690275563
0.9860000000000007	0.4852330081480286
0.986500000000003	0.43710844682481215
0.9870000000000019	0.39094998483020343
0.9875000000000007	0.34920740572360676
0.9880000000000031	0.31380006314037745
0.9885000000000019	0.28610822984548145
0.9890000000000008	0.26705210724226863
0.9895000000000032	0.25723003549564616
0.990000000000002	0.25706460129962044
0.9905000000000008	0.26689269606754
0.9910000000000032	0.28694085924866397
0.991500000000002	0.31715414174233153
0.9920000000000009	0.35689233057801195
0.9925000000000033	0.4045613626828058
0.9930000000000021	0.4572940986118942
0.9935000000000009	0.5108158178350789
0.9940000000000033	0.5596125789344856
0.9945000000000022	0.5974614603489043
0.995000000000001	0.6182901621510657
0.9955000000000034	0.6172314132429175
0.9960000000000022	0.5916544724052704
0.996500000000001	0.5419203025611143
0.9970000000000034	0.4716371470848603
0.9975000000000023	0.38729012276453845
0.9980000000000011	0.29726274308156675
0.9984999999999999	0.21042400918393095
0.9990000000000023	0.13457849904878647
[truncated: 101 more rows]
