# Supplementary material for: Spinon mediation of witness spin dynamics in herbertsmithite
Source: Nat Phys. 2026 Jun 10;22(7):1071–8. doi: 10.1038/s41567-026-03303-6 (PMC13423850; doi:10.1038/s41567-026-03303-6)
Supplement: Supplementary file 2 — Statistical source data. [file 41567_2026_3303_MOESM2_ESM.zip › Fig2b_300mK.csv]

Time (s)	Flux squared (mPhi_0^2)
0.0	0.018402964936226063
0.0005000000000023874	0.042814542029083136
0.0010000000000012221	0.07478426553068865
0.0015000000000000568	0.10874228148802095
0.0020000000000024443	0.13761336428936471
0.002500000000001279	0.15474937020112067
0.0030000000000001137	0.15587680914553645
0.003500000000002501	0.14043500937895992
0.004000000000001336	0.11185314464925127
0.0045000000000001705	0.07664461896767884
0.005000000000002558	0.042578075473836366
0.005500000000001393	0.016488314104772472
0.006000000000000227	0.0024133292014859287
0.006500000000002615	0.0006406388869178982
0.0070000000000014495	0.007948412362299772
0.007500000000000284	0.018932881570102773
0.008000000000002672	0.027955728428863357
0.008500000000001506	0.031045360169570015
0.009000000000000341	0.027113106839664985
0.009500000000002728	0.018090902290377787
0.010000000000001563	0.007977042105389893
0.010500000000000398	0.001159984690579377
0.011000000000002785	0.0006433785722225644
0.01150000000000162	0.006829083442173711
0.012000000000000455	0.017315133740962593
0.012500000000002842	0.02780010520745695
0.013000000000001677	0.03378095891209768
0.013500000000000512	0.032430641130472115
0.014000000000002899	0.023953281857009952
0.014500000000001734	0.011875336049547313
0.015000000000000568	0.002090793217046674
0.015500000000002956	0.000917352090113139
0.01600000000000179	0.01278754704613177
0.016500000000000625	0.038364532846645864
0.017000000000003013	0.0737728265129408
0.017500000000001847	0.11129498455091923
0.018000000000000682	0.14141315551026246
0.01850000000000307	0.15562393099616978
0.019000000000001904	0.1491759678363345
0.01950000000000074	0.12286804365068901
0.020000000000003126	0.08330932046485275
0.02050000000000196	0.04150219749060363
0.021000000000000796	0.010116226388912873
0.021500000000003183	0.0002182333794039485
0.022000000000002018	0.01838490154408402
0.022500000000000853	0.06500225280735203
0.02300000000000324	0.13419531002152557
0.023500000000002075	0.2153491928603863
0.02400000000000091	0.2957330400992902
0.024500000000003297	0.36345737518829546
0.02500000000000213	0.4099608408168318
0.025500000000000966	0.4314282366868463
0.026000000000003354	0.4289065046117573
0.02650000000000219	0.40728120622919484
0.027000000000001023	0.37357507021605474
0.02750000000000341	0.33514667224516587
0.028000000000002245	0.2982841845420971
0.02850000000000108	0.26745903271445703
0.028999999999999915	0.24522619812601035
0.029500000000002302	0.23253851942027232
0.030000000000001137	0.22915671470729285
0.03049999999999997	0.2339023572027262
0.03100000000000236	0.2446739737550216
0.031500000000001194	0.25834168433541976
0.03200000000000003	0.27076189632266257
0.032500000000002416	0.27714966208173797
0.03300000000000125	0.27290703725249876
0.033500000000000085	0.2547845294418956
0.03400000000000247	0.22204185508284657
0.03450000000000131	0.1771693459570646
0.03500000000000014	0.12579297846141826
0.03550000000000253	0.07561300095870276
0.036000000000001364	0.03455149873251977
0.0365000000000002	0.008595704928536901
0.037000000000002586	2.848150506090598e-06
0.03750000000000142	0.006497606683383787
0.038000000000000256	0.021833720302755797
0.03850000000000264	0.03767538743492076
0.03900000000000148	0.04631109567875705
0.03950000000000031	0.043391580061019716
0.0400000000000027	0.029803026821600628
0.040500000000001535	0.011991531102364106
0.04100000000000037	0.0004974683156807768
0.04150000000000276	0.007009450305614441
0.04200000000000159	0.04073494457753522
0.042500000000000426	0.10514883860194368
0.043000000000002814	0.19612779986461584
0.04350000000000165	0.3021109662819177
0.04400000000000048	0.40635001529882186
0.04450000000000287	0.49069695600801133
0.045000000000001705	0.5399144934332126
0.04550000000000054	0.545325824152538
0.04600000000000293	0.5068022626709137
0.04650000000000176	0.43256428798453056
0.0470000000000006	0.3368993421992154
0.047500000000002984	0.23648736220653377
0.04800000000000182	0.1463962976333025
0.048500000000000654	0.07685770876720344
0.04900000000000304	0.031651434456806384
0.049500000000001876	0.00841401700101676
0.05000000000000071	0.0006027928826871491
0.0505000000000031	0.0003766488686107647
0.05100000000000193	0.0014344316542559705
0.05150000000000077	0.00093837837322397
0.052000000000003155	2.6325121479731327e-07
0.05250000000000199	0.0026990739851595925
0.053000000000000824	0.014069366368416764
0.05350000000000321	0.03780194631286554
0.054000000000002046	0.0744468120980578
0.05450000000000088	0.12070136333411875
0.05500000000000327	0.16998529629664014
0.0555000000000021	0.21407946431087738
0.05600000000000094	0.24527769405701266
0.056500000000003325	0.25836772533336005
0.05700000000000216	0.2518506958985666
0.057500000000000995	0.22808343786481358
0.05800000000000338	0.1923835522680884
0.05850000000000222	0.1514531562222905
0.05900000000000105	0.11165377335124768
0.05950000000000344	0.07765520311539248
0.060000000000002274	0.0518035092795809
0.06050000000000111	0.03428045845859853
0.06099999999999994	0.023858442004992063
0.06150000000000233	0.018881869117271355
0.062000000000001165	0.018079569257288212
0.0625	0.02092957423274761
0.06300000000000239	0.027504295331429812
0.06350000000000122	0.0379387021889274
0.06400000000000006	0.051807024590477375
0.06450000000000244	0.0677157528019372
0.06500000000000128	0.08332020063725423
0.06550000000000011	0.09579218186779868
0.0660000000000025	0.10257904863951944
0.06650000000000134	0.10217189112548697
0.06700000000000017	0.0945895640556082
0.06750000000000256	0.08138911690874559
0.06800000000000139	0.06519229046454589
0.06850000000000023	0.04890363464021619
0.06900000000000261	0.034917072020902135
0.06950000000000145	0.024616410035009275
0.07000000000000028	0.0183649233666496
0.07050000000000267	0.015987774381035307
0.0710000000000015	0.01754827350116917
0.07150000000000034	0.02408117536283174
0.07200000000000273	0.03792897075205457
0.07250000000000156	0.06244457093083063
0.0730000000000004	0.10104197228253048
0.07350000000000279	0.1558237292170344
0.07400000000000162	0.2262045550567855
0.07450000000000045	0.30801343742198917
0.07500000000000284	0.3934615433804145
0.07550000000000168	0.4721309512928193
0.07600000000000051	0.5328374743199716
0.0765000000000029	0.5659427799418173
0.07700000000000173	0.5655257830994472
0.07750000000000057	0.5308269728075096
0.07800000000000296	0.4665563594080389
0.07850000000000179	0.38195674555529074
0.07900000000000063	0.2888508965567292
0.07950000000000301	0.19917435074822604
0.08000000000000185	0.12262494601543471
0.08050000000000068	0.06500951960116726
0.08100000000000307	0.02765606942348072
0.0815000000000019	0.007952277426942093
0.08200000000000074	0.000761608562561404
0.08250000000000313	0.0002466722607668184
0.08300000000000196	0.0015567053622739986
0.0835000000000008	0.0019251962043118577
0.08400000000000318	0.0009387538317768589
0.08450000000000202	7.149952724754626e-06
0.08500000000000085	0.0013025748748713146
0.08550000000000324	0.006573414168968316
0.08600000000000207	0.016239304313837757
0.08650000000000091	0.029048936525092526
0.0870000000000033	0.04237782384838774
0.08750000000000213	0.05302934705331125
0.08800000000000097	0.058246747632172954
0.08850000000000335	0.056591598752708694
0.08900000000000219	0.04840541848697351
0.08950000000000102	0.03571887298847204
0.09000000000000341	0.02165513246535086
0.09050000000000225	0.009530562617080147
0.09100000000000108	0.0019391759709252987
0.09149999999999991	9.562823020964006e-05
0.0920000000000023	0.003615009558356618
0.09250000000000114	0.010762448416508778
0.09299999999999997	0.019060717515852976
0.09350000000000236	0.02604505719765244
0.0940000000000012	0.02992885140929247
0.09450000000000003	0.029993722333353488
0.09500000000000242	0.026620949396977976
0.09550000000000125	0.02100048247360928
0.09600000000000009	0.014649773609709711
0.09650000000000247	0.008918631784203032
0.09700000000000131	0.004639025684919606
0.09750000000000014	0.002011686216884409
0.09800000000000253	0.0007312636082360596
0.09850000000000136	0.00027068174824558126
0.0990000000000002	0.00019943269530008
0.09950000000000259	0.0004120694665793588
0.10000000000000142	0.001187329092939515
0.10050000000000026	0.003066401295268465
0.10100000000000264	0.0066055416911548585
0.10150000000000148	0.012100712767037027
0.10200000000000031	0.0193874578574436
0.1025000000000027	0.027788596598038333
0.10300000000000153	0.03622864877293973
0.10350000000000037	0.0434770665612982
0.10400000000000276	0.04844182241242612
0.10450000000000159	0.05042302843792201
0.10500000000000043	0.04925470006909893
0.10550000000000281	0.04530277934736428
0.10600000000000165	0.03933386163679523
0.10650000000000048	0.032305808287571326
0.10700000000000287	0.02514754893610702
0.1075000000000017	0.018588103936773532
0.10800000000000054	0.0130698068129899
0.10850000000000293	0.008749013374226237
0.10900000000000176	0.005561283622943966
0.1095000000000006	0.0033155165635796145
0.11000000000000298	0.0017847996628039572
0.11050000000000182	0.000776292788725503
0.11100000000000065	0.00017973226149753117
0.11150000000000304	5.3837165161268745e-06
0.11200000000000188	0.0004223454657066219
0.11250000000000071	0.001797553731447884
0.1130000000000031	0.004720580294297928
0.11350000000000193	0.009988018060259576
0.11400000000000077	0.01852154098059678
0.11450000000000315	0.03120866440286941
0.11500000000000199	0.04868156660083361
0.11550000000000082	0.07107824008421683
0.11600000000000321	0.09785039485916214
0.11650000000000205	0.1276843857517705
0.11700000000000088	0.15858111909219808
0.11750000000000327	0.1881022542521272
0.1180000000000021	0.21374387699529673
0.11850000000000094	0.23335964457462013
0.11900000000000333	0.24553641839007564
0.11950000000000216	0.24983391912098057
0.120000000000001	0.24683452122369048
0.12050000000000338	0.2379998686752424
0.12100000000000222	0.22538193790525327
0.12150000000000105	0.2112714902143615
0.12200000000000344	0.19787553064192495
0.12250000000000227	0.187095203112088
0.12300000000000111	0.18043393108018235
0.12349999999999994	0.1790171920761194
0.12400000000000233	0.1836669791095519
0.12450000000000117	0.19495910052327778
0.125	0.21320517486739735
0.1255000000000024	0.23833861046007493
0.12600000000000122	0.2697316622328946
0.12650000000000006	0.3060115069697134
0.12700000000000244	0.3449618190695535
0.12750000000000128	0.3835845177091427
0.1280000000000001	0.4183563605620811
0.1285000000000025	0.44565872064172296
0.12900000000000134	0.4623038974841279
0.12950000000000017	0.4660454157711673
0.13000000000000256	0.45595487587692185
0.1305000000000014	0.43257624128621314
0.13100000000000023	0.3978217851098511
0.13150000000000261	0.35463645174044656
0.13200000000000145	0.306510890699801
0.13250000000000028	0.2569531236715124
0.13300000000000267	0.20902795141173652
0.1335000000000015	0.16504474650074896
0.13400000000000034	0.12642927570455859
0.13450000000000273	0.09376859996260495
0.13500000000000156	0.06698346136537466
0.1355000000000004	0.045567612604848866
0.13600000000000279	0.028838149711734807
0.13650000000000162	0.016158086618913985
0.13700000000000045	0.0071118223185364085
0.13750000000000284	0.001626700348480536
0.13800000000000168	3.553171775626674e-05
0.1385000000000005	0.0030683799648538374
0.1390000000000029	0.01175501277402739
0.13950000000000173	0.027221636196299994
0.14000000000000057	0.05038306154368811
0.14050000000000296	0.08156359629617478
0.1410000000000018	0.1201179734517815
0.14150000000000063	0.1641530718205777
0.142000000000003	0.21045687663785975
0.14250000000000185	0.2547133709881099
0.14300000000000068	0.29202149135147615
0.14350000000000307	0.31765564465559476
0.1440000000000019	0.3279267801089927
0.14450000000000074	0.3209519624054648
0.14500000000000313	0.297136948161109
0.14550000000000196	0.2592279184606698
0.1460000000000008	0.21188616134598467
0.14650000000000318	0.16085868228878594
0.14700000000000202	0.11192514276515994
0.14750000000000085	0.06986495333896739
0.14800000000000324	0.03768692263027364
0.14850000000000207	0.01629539318184351
0.1490000000000009	0.004649418583563251
0.1495000000000033	0.0003389265057183721
0.15000000000000213	0.0003931584187512344
0.15050000000000097	0.0020844878734744368
0.15100000000000335	0.003510351011391886
0.1515000000000022	0.003820415816873669
0.15200000000000102	0.003077647144574982
0.1525000000000034	0.00186099187942315
0.15300000000000225	0.0007951387479738591
0.15350000000000108	0.00020381469406734998
0.15399999999999991	2.4080247063985986e-05
0.1545000000000023	1.0403328863292604e-05
0.15500000000000114	0.00013656092574938512
0.15549999999999997	0.0010133644835515095
0.15600000000000236	0.004114366053409586
0.1565000000000012	0.011652785710393413
0.15700000000000003	0.026067702282963203
0.15750000000000242	0.04922031863419563
0.15800000000000125	0.08152451992406513
0.15850000000000009	0.12129627982573643
0.15900000000000247	0.16457823606353186
0.1595000000000013	0.20558086225049493
0.16000000000000014	0.23771009020727613
0.16050000000000253	0.25497270820047774
0.16100000000000136	0.25341993505171173
0.1615000000000002	0.2322487539155944
0.1620000000000026	0.1942467617279901
0.16250000000000142	0.14542477861604716
0.16300000000000026	0.09388974046701673
0.16350000000000264	0.04821037457490536
0.16400000000000148	0.015663316189076813
0.1645000000000003	0.0007794685293943245
0.1650000000000027	0.004530891427488627
0.16550000000000153	0.02433053075881914
0.16600000000000037	0.05480852346503816
0.16650000000000276	0.08913772561358593
0.1670000000000016	0.12055875628453228
0.16750000000000043	0.1437310542039547
0.1680000000000028	0.1556118912149773
0.16850000000000165	0.15571271647932944
0.16900000000000048	0.14575581072377394
0.16950000000000287	0.1289040526004125
0.1700000000000017	0.10882332833560011
0.17050000000000054	0.0888427934632463
0.17100000000000293	0.0714098281090221
0.17150000000000176	0.05792195686762262
0.1720000000000006	0.048895824497206766
0.17250000000000298	0.04434035470507517
0.17300000000000182	0.044161607935022065
0.17350000000000065	0.04844597169771769
0.17400000000000304	0.05753303929889495
0.17450000000000188	0.07187419669952161
0.1750000000000007	0.09174862148594273
0.1755000000000031	0.11695228584624796
0.17600000000000193	0.14657740242081252
0.17650000000000077	0.17896368517974154
0.17700000000000315	0.21184435375083321
0.177500000000002	0.24264967391619244
0.17800000000000082	0.26888766619504145
0.1785000000000032	0.28850644197842706
0.17900000000000205	0.3001563578763561
0.17950000000000088	0.3033047786845169
0.18000000000000327	0.2981986049638527
0.1805000000000021	0.2857066191483607
0.18100000000000094	0.2670959378146638
0.18150000000000333	0.24380136305176736
0.18200000000000216	0.21723591529465847
0.182500000000001	0.18867155487622653
0.18300000000000338	0.15919791103669226
0.18350000000000222	0.12974880605421893
0.18400000000000105	0.10117378633879057
0.18450000000000344	0.07432477961745793
0.18500000000000227	0.05012556734242557
0.1855000000000011	0.029593725768408578
0.18599999999999994	0.01379186923694233
0.18650000000000233	0.0036986707489849954
0.18700000000000117	1.0364050237273378e-05
0.1875	0.00290768639571478
0.1880000000000024	0.011845651925699247
0.18850000000000122	0.025436038493414893
0.18900000000000006	0.04148725854659057
0.18950000000000244	0.05723932795936989
0.19000000000000128	0.06978545249768313
0.1905000000000001	0.07661628032375428
0.1910000000000025	0.07617374032716005
0.19150000000000134	0.06827555633640395
0.19200000000000017	0.054281636053538154
0.19250000000000256	0.0369228079071653
0.1930000000000014	0.019792032354798244
0.19350000000000023	0.0065886071884227754
0.19400000000000261	0.0002815080489349076
0.19450000000000145	0.0023949837747923516
0.19500000000000028	0.012603371489251546
0.19550000000000267	0.028753096894862534
0.1960000000000015	0.047324118335580645
0.19650000000000034	0.06422873247581663
0.19700000000000273	0.07575476974559066
0.19750000000000156	0.07941928095129953
0.1980000000000004	0.07452055795384854
0.19850000000000279	0.062255437970543545
0.19900000000000162	0.04538328147476246
0.19950000000000045	0.027535493855167254
0.20000000000000284	0.012357094761949293
0.20050000000000168	0.0027009858286944966
0.2010000000000005	6.873358953721425e-05
0.2015000000000029	0.004414337608343563
0.20200000000000173	0.01432425788306249
0.20250000000000057	0.027488760671650257
0.20300000000000296	0.04131377851383005
0.2035000000000018	0.05350477520948252
0.20400000000000063	0.062484749677333876
0.204500000000003	0.06757318985215216
0.20500000000000185	0.06892833396802117
0.20550000000000068	0.06731758764416948
0.20600000000000307	0.06381341561335806
0.2065000000000019	0.05950926730735425
0.20700000000000074	0.05531911034503591
0.20750000000000313	0.051880416673449815
0.20800000000000196	0.04954158901657782
0.2085000000000008	0.048394047911974825
0.20900000000000318	0.048310963068881135
0.20950000000000202	0.048973798583212914
0.21000000000000085	0.04989268827676948
0.21050000000000324	0.05044403011246919
0.21100000000000207	0.049949621040613894
0.2115000000000009	0.047805009618236916
0.2120000000000033	0.04363762658567489
0.21250000000000213	0.037450059259198754
0.21300000000000097	0.02969312975233844
0.21350000000000335	0.02122465924724404
0.2140000000000022	0.013141863431005868
0.21450000000000102	0.006518461983192136
0.2150000000000034	0.002116585255231271
0.21550000000000225	0.0001632403301749112
0.21600000000000108	0.0002720241310198596
0.21649999999999991	0.001553112494372679
0.2170000000000023	0.0028985952733227125
0.21750000000000114	0.003373271751999465
0.21799999999999997	0.0026017121534891463
0.21850000000000236	0.0010344143275154464
0.2190000000000012	3.2338959708799407e-06
0.21950000000000003	0.0015317304649248306
0.22000000000000242	0.007933460580772997
0.22050000000000125	0.021290576656295593
0.22100000000000009	0.04293895768831434
0.22150000000000247	0.07308508862075877
0.2220000000000013	0.11064527597209213
0.22250000000000014	0.15334063304830542
0.22300000000000253	0.19801861889305383
0.22350000000000136	0.24112120043079702
0.2240000000000002	0.279193496793086
0.2245000000000026	0.30932947359870266
0.22500000000000142	0.32947870845940874
0.22550000000000026	0.3385799626845128
0.22600000000000264	0.33653041546199763
0.22650000000000148	0.3240328247674639
0.2270000000000003	0.3023800674739262
0.2275000000000027	0.27323649343612716
0.22800000000000153	0.23846183093769194
0.22850000000000037	0.2000018803555101
0.22900000000000276	0.15984690359586348
0.2295000000000016	0.12003807801763883
0.23000000000000043	0.08268759942077132
0.2305000000000028	0.049970872605621434
0.23100000000000165	0.024051258976275195
0.23150000000000048	0.006910409741052087
0.23200000000000287	8.068400080796484e-05
0.2325000000000017	0.00430850075223738
0.23300000000000054	0.019212960700655996
0.23350000000000293	0.04303313132062093
0.23400000000000176	0.07256839332963182
0.2345000000000006	0.10339911232032219
0.23500000000000298	0.13042551811730663
0.23550000000000182	0.14868653943652385
0.23600000000000065	0.15433358058104407
0.23650000000000304	0.1455609205723569
0.23700000000000188	0.12326030673127163
0.2375000000000007	0.0911914618381096
0.2380000000000031	0.055547228151728294
0.23850000000000193	0.023927790778064267
0.23900000000000077	0.003891286691524035
0.23950000000000315	0.0013764694312037604
0.240000000000002	0.01935699935944599
0.24050000000000082	0.057060845178906056
0.2410000000000032	0.10997075079118653
0.24150000000000205	0.17063825243872657
0.24200000000000088	0.23014138473874618
0.24250000000000327	0.2798508513286576
0.2430000000000021	0.31308919512106576
0.24350000000000094	0.3262976034157089
0.24400000000000333	0.3194588751474462
0.24450000000000216	0.2957251980001378
0.245000000000001	0.2604077778490877
0.24550000000000338	0.2196411958949906
0.24600000000000222	0.17909390395665428
0.24650000000000105	0.14304317971760694
0.24700000000000344	0.11398902343570143
0.24750000000000227	0.09279635660010013
0.2480000000000011	0.07919043256350358
0.24849999999999994	0.07234050354983186
0.24900000000000233	0.07127923194846945
0.24950000000000117	0.07501201251303326
0.25	0.08232983265690583
0.2505000000000024	0.09149066421740132
0.2510000000000012	0.10001841470837843
0.25150000000000006	0.10484873549319468
0.25200000000000244	0.1029278429640501
0.2525000000000013	0.09218281136059518
0.2530000000000001	0.07259524112168086
0.2535000000000025	0.046995732777049846
0.25400000000000134	0.021205767298358335
0.25450000000000017	0.0032992229081148434
0.25500000000000256	0.0020045914019259227
0.2555000000000014	0.024549472762651146
0.2560000000000002	0.07447239149918967
0.2565000000000026	0.150015417196848
0.25700000000000145	0.2436232919020618
0.2575000000000003	0.3428218684430889
0.25800000000000267	0.43239360001653837
0.2585000000000015	0.4974085381923064
0.25900000000000034	0.5264102379538672
0.25950000000000273	0.5139765689610966
0.26000000000000156	0.4620053645874684
0.2605000000000004	0.3793838442278877
0.2610000000000028	0.28010641253372337
0.2615000000000016	0.1802967786440914
0.26200000000000045	0.09486002371850809
0.26250000000000284	0.034565784351689
0.2630000000000017	0.00422811719147004
0.2635000000000005	0.0023433985441541666
0.2640000000000029	0.02216328263965936
0.26450000000000173	0.053822987429861954
0.26500000000000057	0.08691129164143754
0.26550000000000296	0.11281365667479083
0.2660000000000018	0.12628640078709547
0.2665000000000006	0.1259790991484567
0.267000000000003	0.11393146049655167
0.26750000000000185	0.09433909053266298
0.2680000000000007	0.0720382339750856
0.26850000000000307	0.05116998856904323
0.2690000000000019	0.03436218676769763
0.26950000000000074	0.022562610744585876
0.2700000000000031	0.015440411992682836
0.27050000000000196	0.012110154386447181
0.2710000000000008	0.01186806387657672
0.2715000000000032	0.0146716806717885
0.272000000000002	0.02121707496571383
0.27250000000000085	0.0326241313967067
0.27300000000000324	0.04987652499336125
0.2735000000000021	0.07323713579997769
0.2740000000000009	0.10185397683940318
0.2745000000000033	0.1336957654666419
0.27500000000000213	0.1658412015117383
0.27550000000000097	0.19503247588561243
0.27600000000000335	0.21832762943598452
0.2765000000000022	0.23366847608957106
0.277000000000001	0.24022053894207282
0.2775000000000034	0.2384200477422103
0.27800000000000225	0.22975143408674162
0.2785000000000011	0.2163482194637256
0.2789999999999999	0.2005417542684545
0.2795000000000023	0.18447180565184204
0.28000000000000114	0.1698307273312897
0.28049999999999997	0.157758118053705
0.28100000000000236	0.14885595037526966
0.2815000000000012	0.14326951231507698
0.28200000000000003	0.14078118511651794
0.2825000000000024	0.14088572723989756
0.28300000000000125	0.142844381196157
0.2835000000000001	0.14573700431392236
0.2840000000000025	0.1485374907717739
0.2845000000000013	0.15022678655191316
0.28500000000000014	0.14993620554115342
0.28550000000000253	0.14709231455229882
0.28600000000000136	0.1415237388443586
0.2865000000000002	0.1334954535631797
0.2870000000000026	0.12365608545990708
0.2875000000000014	0.11291077560092258
0.28800000000000026	0.10225551932272053
0.28850000000000264	0.09261925212024268
0.2890000000000015	0.08475313867655176
0.2895000000000003	0.07918531008131167
0.2900000000000027	0.07623229557447603
0.29050000000000153	0.07603666258552501
0.29100000000000037	0.07859298033323737
0.29150000000000276	0.08373453593409781
0.2920000000000016	0.09107741765672953
0.2925000000000004	0.09994685908579541
0.2930000000000028	0.10933104579582757
0.29350000000000165	0.11791025044978802
0.2940000000000005	0.12419085019159495
0.29450000000000287	0.1267391948019106
0.2950000000000017	0.12447090720604789
0.29550000000000054	0.11692138674109641
0.2960000000000029	0.10441520124560891
0.29650000000000176	0.08807104592937684
0.2970000000000006	0.06962121157071532
0.297500000000003	0.051077873822977016
0.2980000000000018	0.034326210228190164
0.29850000000000065	0.020750482233028857
0.29900000000000304	0.010994183239256567
0.2995000000000019	0.004919281697416482
0.3000000000000007	0.0017726327183043723
0.3005000000000031	0.0005069379818932247
0.30100000000000193	0.00015795528299086006
0.30150000000000077	0.00016336609366670592
0.30200000000000315	0.0005271501210598682
0.302500000000002	0.0017810444146536264
0.3030000000000008	0.004757112120611127
0.3035000000000032	0.010243485015880504
0.30400000000000205	0.01863127109455066
0.3045000000000009	0.02966363974182073
0.30500000000000327	0.04236758873582878
0.3055000000000021	0.055194453698525624
0.30600000000000094	0.06633353647562272
0.3065000000000033	0.07411286057474127
0.30700000000000216	0.0773767457683793
0.307500000000001	0.07573819024902242
0.3080000000000034	0.06964160565472632
0.3085000000000022	0.06022633184599314
0.30900000000000105	0.049036915348930434
0.30950000000000344	0.03766614497747979
0.3100000000000023	0.027430305218625203
0.3105000000000011	0.019160300523839227
0.31099999999999994	0.013153196900733922
0.31150000000000233	0.009278852221488871
0.31200000000000117	0.007190774643979389
0.3125	0.0065623190945604095
0.3130000000000024	0.00726628247263131
0.3135000000000012	0.009437793676897963
0.31400000000000006	0.013399831107565376
0.31450000000000244	0.019475677292189807
0.3150000000000013	0.02774992584929503
0.3155000000000001	0.03785867109302193
0.3160000000000025	0.048885024411682555
0.31650000000000134	0.05940949172148396
0.31700000000000017	0.06772332250321639
0.31750000000000256	0.07216776426365419
0.3180000000000014	0.07152502330785368
0.3185000000000002	0.06536716706431143
0.3190000000000026	0.054272211416336126
0.31950000000000145	0.0398417134370076
0.3200000000000003	0.0244956967329395
0.32050000000000267	0.011069428680555767
0.3210000000000015	0.002281808414290268
0.32150000000000034	0.0001772162244455455
0.32200000000000273	0.005654814085468704
0.32250000000000156	0.01818876569177422
0.3230000000000004	0.03581137253295963
0.3235000000000028	0.055384313117488586
0.3240000000000016	0.07312938902241506
0.32450000000000045	0.0853390185528987
0.32500000000000284	0.08914739144588532
0.3255000000000017	0.0832230755345716
0.3260000000000005	0.068247323443161
0.3265000000000029	0.04707002591167837
0.32700000000000173	0.02448392358220715
0.32750000000000057	0.0066204129847215794
0.32800000000000296	3.735180387056217e-05
0.3285000000000018	0.01062947405839894
0.3290000000000006	0.0425343460190076
0.329500000000003	0.09722226526723773
0.33000000000000185	0.17294200950256886
0.3305000000000007	0.26464597392741157
0.33100000000000307	0.3644439201438203
0.3315000000000019	0.46254564056275194
0.33200000000000074	0.5485645511179811
0.3325000000000031	0.6129831372058809
0.33300000000000196	0.6485420466495219
0.3335000000000008	0.6513171849302838
0.3340000000000032	0.6212956273995995
0.334500000000002	0.5623450304512247
0.33500000000000085	0.48157793583606734
0.33550000000000324	0.3882217632863998
0.3360000000000021	0.292195584937296
0.3365000000000009	0.2026471942359441
0.3370000000000033	0.12670706087201894
0.33750000000000213	0.06866824874652763
0.33800000000000097	0.029712908590844557
0.33850000000000335	0.008195251890592718
0.3390000000000022	0.0003817121293038622
0.339500000000001	0.0014647156501058473
0.3400000000000034	0.006624775012808081
0.34050000000000225	0.01192424187377546
0.3410000000000011	0.014871078868084982
0.3414999999999999	0.014577846681672581
0.3420000000000023	0.0115381828828421
0.34250000000000114	0.007127186126464257
0.34299999999999997	0.002984222335146717
0.34350000000000236	0.00044633430134922975
0.3440000000000012	0.0001682398558510607
0.34450000000000003	0.0020018384284497255
0.3450000000000024	0.005132389302370164
0.34550000000000125	0.008400451034842974
0.3460000000000001	0.010695459808226502
0.3465000000000025	0.01129810918328367
0.3470000000000013	0.010074382077363525
0.34750000000000014	0.0074748592642016045
0.34800000000000253	0.004353200544044251
0.34850000000000136	0.001670135756240568
0.3490000000000002	0.00017964836203292054
0.3495000000000026	0.00019485240102502544
0.3500000000000014	0.0015034948259044392
0.35050000000000026	0.0034560878611335343
0.35100000000000264	0.0051974799312681915
0.3515000000000015	0.005970253230529443
0.3520000000000003	0.00539748068365712
0.3525000000000027	0.003658467172821009
0.35300000000000153	0.0015018421972803082
0.35350000000000037	8.666979689900676e-05
0.35400000000000276	0.0006909206372283088
0.3545000000000016	0.004364188936564436
0.3550000000000004	0.011617771441633609
0.3555000000000028	0.02223602751356439
0.35600000000000165	0.03526116919685478
0.3565000000000005	0.04915818509805825
0.35700000000000287	0.06211987288854215
0.3575000000000017	0.07243642495979552
0.35800000000000054	0.07883892241701997
0.3585000000000029	0.08073505890767049
0.35900000000000176	0.07828558090472554
0.3595000000000006	0.07231284317043613
0.360000000000003	0.06407681670037377
0.3605000000000018	0.0549870048298856
0.36100000000000065	0.04633218343868955
0.36150000000000304	0.03910017850686815
0.3620000000000019	0.0339297868772282
0.3625000000000007	0.031194762701111028
0.3630000000000031	0.031177293153483013
0.36350000000000193	0.034257711215492974
0.36400000000000077	0.04103764546752023
0.36450000000000315	0.05232928891167167
0.365000000000002	0.06898121123260728
0.3655000000000008	0.09156208943513876
0.3660000000000032	0.1199745709481098
0.36650000000000205	0.15310784098681204
0.3670000000000009	0.18864760692716462
0.36750000000000327	0.22314030538916793
0.3680000000000021	0.2523564709903153
0.36850000000000094	0.2719265583323535
0.3690000000000033	0.27814748982181836
0.36950000000000216	0.26879885093594624
0.370000000000001	0.24378104618694912
0.3705000000000034	0.20540443769249891
0.3710000000000022	0.15821925355170796
0.37150000000000105	0.10837060079928475
0.37200000000000344	0.06257144658244919
0.3725000000000023	0.02688365992780742
0.3730000000000011	0.005558210206425141
0.37349999999999994	0.00019215075188093475
0.37400000000000233	0.009405746107036761
0.37450000000000117	0.029136310034138985
0.375	0.0535081078140089
0.3755000000000024	0.07610153695377353
0.3760000000000012	0.09134338348744286
0.37650000000000006	0.09570061633302226
0.37700000000000244	0.08839647586008194
0.3775000000000013	0.07147472959708238
0.3780000000000001	0.049192667932650466
0.3785000000000025	0.02688879603178559
0.37900000000000134	0.009605441494207615
0.37950000000000017	0.000813632608665541
0.38000000000000256	0.001567296545974759
0.3805000000000014	0.010307811363159235
0.3810000000000002	0.02337280043842338
0.3815000000000026	0.03607686291676453
0.38200000000000145	0.04407581758312852
0.3825000000000003	0.04464317831291359
0.38300000000000267	0.03750310271709369
0.3835000000000015	0.024977258011500338
0.38400000000000034	0.011386372749041446
0.38450000000000273	0.0018526829074595552
0.38500000000000156	0.0008210134749280046
0.3855000000000004	0.01070509997578361
0.3860000000000028	0.031044384439465587
0.3865000000000016	0.058427131683228904
0.38700000000000045	0.08723082898004324
0.38750000000000284	0.11100526052156656
0.3880000000000017	0.12413980984296367
0.3885000000000005	0.12336710298244065
0.3890000000000029	0.10868775565958087
0.38950000000000173	0.08344984251955835
0.39000000000000057	0.05354299798184398
0.39050000000000296	0.025909247116211804
0.3910000000000018	0.006763337360678673
0.3915000000000006	2.2015868962690016e-07
0.392000000000003	0.00622097314768925
0.39250000000000185	0.022642027906064514
0.3930000000000007	0.04391129217272171
0.39350000000000307	0.06360552093905819
0.3940000000000019	0.07599588848619578
0.39450000000000074	0.07759598115260764
0.3950000000000031	0.06806905678036451
0.39550000000000196	0.05025184939694122
0.3960000000000008	0.02929950530573165
0.3965000000000032	0.011200588624679125
0.397000000000002	0.0010837085450285068
0.39750000000000085	0.0017901112103231114
0.39800000000000324	0.013105803932841584
0.3985000000000021	0.031856739721844725
0.3990000000000009	0.052826346938062124
0.3995000000000033	0.07022597693263294
0.40000000000000213	0.07929992355329998
0.40050000000000097	0.07761801884925273
0.40100000000000335	0.06570594004386418
0.4015000000000022	0.04685591764003714
0.402000000000001	0.026191758990342227
0.4025000000000034	0.009265734733122059
0.40300000000000225	0.0005843938873560971
0.4035000000000011	0.0024649323606471
0.4039999999999999	0.014516247923898924
0.4045000000000023	0.03385400030035624
0.40500000000000114	0.05595231232078946
0.40549999999999997	0.07586564429837861
0.40600000000000236	0.08946898524924062
0.4065000000000012	0.09438286301627885
0.40700000000000003	0.09036100869730725
0.4075000000000024	0.0790857170684163
0.40800000000000125	0.06348757575683459
0.4085000000000001	0.046832176335314585
0.4090000000000025	0.03186250407156397
0.4095000000000013	0.020243010164956565
0.41000000000000014	0.012437690914521644
0.41050000000000253	0.008007859828182322
0.41100000000000136	0.006181802171335844
0.4115000000000002	0.006468290393931108
0.4120000000000026	0.009081510692212597
0.4125000000000014	0.015015148027484892
0.41300000000000026	0.025724582167345803
0.41350000000000264	0.04251003414229427
0.4140000000000015	0.06579880718054945
0.4145000000000003	0.09456949755588197
0.4150000000000027	0.12613159079277872
0.41550000000000153	0.15637846648495515
0.41600000000000037	0.18049778546259718
0.41650000000000276	0.19398866456737207
0.4170000000000016	0.19373802790172243
0.4175000000000004	0.1788765128213558
0.4180000000000028	0.15117685797322888
0.41850000000000165	0.11486428022722173
0.4190000000000005	0.0758516054236542
0.41950000000000287	0.04055524583993013
0.4200000000000017	0.01455531485969101
0.42050000000000054	0.001407595941332783
0.4210000000000029	0.0018859953267193366
0.42150000000000176	0.013838764979539843
0.4220000000000006	0.032703067140753356
0.422500000000003	0.05257288524371359
0.4230000000000018	0.0675891063002747
0.42350000000000065	0.0733459001756442
0.42400000000000304	0.06800023447205204
0.4245000000000019	0.0528322980895901
0.4250000000000007	0.032119929420666896
0.4255000000000031	0.01233492724503171
0.42600000000000193	0.000812946205574511
0.42650000000000077	0.004162004755075399
0.42700000000000315	0.026734614419365588
0.427500000000002	0.0694832272159597
0.4280000000000008	0.1294490022441528
0.4285000000000032	0.20001310753378485
0.42900000000000205	0.27189091915068675
0.4295000000000009	0.33470101234634314
0.43000000000000327	0.37882149029636947
0.4305000000000021	0.3971797735635359
0.43100000000000094	0.3866229448243495
0.4315000000000033	0.3485862998769107
0.43200000000000216	0.28890689286051946
0.432500000000001	0.2167937485227922
0.4330000000000034	0.14313599634607352
0.4335000000000022	0.07847062252937999
0.43400000000000105	0.031012667055291356
0.43450000000000344	0.005152379065795703
0.4350000000000023	0.0007409767335917911
0.4355000000000011	0.01333156526822195
0.43599999999999994	0.03534316976061489
0.43650000000000233	0.05791412118036574
0.43700000000000117	0.07305038276239573
0.4375	0.07559322536175858
0.4380000000000024	0.06455227524361833
0.4385000000000012	0.04347584728411554
0.43900000000000006	0.01973801851896243
0.43950000000000244	0.0028676832843302826
0.4400000000000013	0.0022733762306323896
0.4405000000000001	0.02487388924621076
0.4410000000000025	0.07318751280501998
0.44150000000000134	0.14434607085803058
0.44200000000000017	0.23029857327726969
0.44250000000000256	0.3191971628122461
0.4430000000000014	0.397678747699675
0.4435000000000002	0.45353766035803716
0.4440000000000026	0.4781836986137637
0.44450000000000145	0.46832429639382833
0.4450000000000003	0.42649158009648974
0.44550000000000267	0.3603114742068352
0.4460000000000015	0.28071422635488014
0.44650000000000034	0.19953706592327372
0.44700000000000273	0.1271056050074933
0.44750000000000156	0.07036606037558434
0.4480000000000004	0.03198002795875808
0.4485000000000028	0.010530933191844815
0.4490000000000016	0.0016975092942303125
0.44950000000000045	4.084836699431563e-06
0.45000000000000284	0.0006258212087742305
0.4505000000000017	0.0007430660464585128
0.4510000000000005	9.491541896178559e-05
0.4515000000000029	0.0006308632358957078
0.45200000000000173	0.005428226986077763
0.45250000000000057	0.0172542298733932
0.45300000000000296	0.0372451797960625
0.4535000000000018	0.06412609145955137
0.4540000000000006	0.09421943455141606
0.454500000000003	0.1222453791864265
0.45500000000000185	0.14267253855838413
0.4555000000000007	0.15121074289395764
0.45600000000000307	0.1459953845633202
0.4565000000000019	0.12810778956822763
0.45700000000000074	0.10127796299988016
0.4575000000000031	0.07086285760274343
0.45800000000000196	0.0424097513413416
0.4585000000000008	0.02023480068363786
0.4590000000000032	0.006435350832622627
0.459500000000002	0.0006155586617736513
0.46000000000000085	0.0003816946786543508
0.46050000000000324	0.0024250979387157767
0.4610000000000021	0.003830558511720648
0.4615000000000009	0.0031812611817390365
0.4620000000000033	0.0010987581122829124
0.46250000000000213	3.7001111588652395e-05
0.46300000000000097	0.0033877112111685
0.46350000000000335	0.01417692174851534
0.4640000000000022	0.03377057711295953
0.464500000000001	0.061017286912647004
0.4650000000000034	0.09213410031682602
0.46550000000000225	0.12142199451710359
0.4660000000000011	0.14264666200383114
0.46650000000000347	0.1507121283542053
0.4670000000000023	0.14315233620359558
0.46750000000000114	0.12100072327169138
0.46799999999999997	0.08876140116725331
0.46850000000000236	0.05345165961576917
0.4690000000000012	0.022944161907775644
0.46950000000000003	0.004034948015382003
0.4700000000000024	0.0007445566623931924
0.47050000000000125	0.013301947947709511
0.4710000000000001	0.03808132602196601
0.4715000000000025	0.06851088708051283
0.4720000000000013	0.0967190805703382
0.47250000000000014	0.11549625275224328
0.47300000000000253	0.12007583991529737
0.47350000000000136	0.10929560721539658
0.4740000000000002	0.0858664885277535
0.4745000000000026	0.05570659026721237
0.4750000000000014	0.02652887832935451
0.47550000000000026	0.006044076774407343
0.47600000000000264	0.0002149876184796913
0.4765000000000015	0.011962319299371178
0.4770000000000003	0.040591866795714894
0.4775000000000027	0.08202773823702136
0.47800000000000153	0.12974599789180813
0.47850000000000037	0.17615410375968196
0.47900000000000276	0.21408558687267762
0.4795000000000016	0.23808696946401958
0.4800000000000004	0.24525379154514204
0.4805000000000028	0.23549742089229814
0.48100000000000165	0.211259323278389
0.4815000000000005	0.17680220470788938
0.48200000000000287	0.1372754348302688
0.4825000000000017	0.0977669910767308
0.48300000000000054	0.06252129047816359
0.4835000000000029	0.03443740427643006
0.48400000000000176	0.01488559298604551
0.4845000000000006	0.0038109901458291207
0.485000000000003	4.51519795707885e-05
0.4855000000000018	0.0017249202207047626
0.48600000000000065	0.006722010557920409
0.48650000000000304	0.013008963113605268
0.4870000000000019	0.018918180527292754
0.4875000000000007	0.023281774276207878
0.4880000000000031	0.025464339233376525
0.48850000000000193	0.025315408237855046
0.48900000000000077	0.023073157277742087
0.48950000000000315	0.01924809506074231
0.490000000000002	0.014508149100730313
0.4905000000000008	0.009577878122832105
0.4910000000000032	0.0051568769020231345
0.49150000000000205	0.001857145641833887
0.4920000000000009	0.00015664281118553522
0.49250000000000327	0.0003660571985626551
0.4930000000000021	0.002607205252879044
0.49350000000000094	0.006803394611267026
0.4940000000000033	0.01268365568731062
0.49450000000000216	0.019803217814401607
0.495000000000001	0.027581639892060552
0.4955000000000034	0.035357676881346514
0.4960000000000022	0.04245678067113828
0.49650000000000105	0.04826392507530704
0.49700000000000344	0.052292152004525055
0.4975000000000023	0.05423665202363376
0.4980000000000011	0.05400571579931174
0.49849999999999994	0.051723379552219034
0.49900000000000233	0.04770335869833813
0.49950000000000117	0.04239887469472345
0.5	0.03633710377414888
0.5005000000000024	0.030049313376174946
0.5010000000000012	0.024007868858954347
0.5015000000000001	0.018579315033787885
0.5020000000000024	0.013999275964537745
0.5025000000000013	0.010370863511375695
0.5030000000000001	0.007684544289384489
0.5035000000000025	0.005854662769606881
0.5040000000000013	0.004766359591389599
0.5045000000000002	0.004326371747021336
0.5050000000000026	0.004511771856985805
0.5055000000000014	0.0054115845894690635
0.5060000000000002	0.007256951034586775
0.5065000000000026	0.010435844446351528
0.5070000000000014	0.015488315291083682
0.5075000000000003	0.023078204814187212
0.5080000000000027	0.03393778816256195
0.5085000000000015	0.04878354201575127
0.5090000000000003	0.06820469272334884
0.5095000000000027	0.09253152197840907
0.5100000000000016	0.12169711768703234
0.5105000000000004	0.1551131670005444
0.5110000000000028	0.19158565665755864
0.5115000000000016	0.22929780313150672
0.5120000000000005	0.2658832411800391
0.5125000000000028	0.29860144239215647
0.5130000000000017	0.3246100796008689
0.5135000000000005	0.3413080931000236
0.5140000000000029	0.34670281887177273
0.5145000000000017	0.33973998254187715
0.5150000000000006	0.32053163507122495
0.515500000000003	0.29042738551813335
0.5160000000000018	0.25189862274029057
0.5165000000000006	0.2082400973783912
0.517000000000003	0.16313116444986192
0.5175000000000018	0.12013116674085732
0.5180000000000007	0.0822012483332766
0.5185000000000031	0.051342580887267536
0.5190000000000019	0.028417659111864377
0.5195000000000007	0.013181662262561379
0.5200000000000031	0.004504315505397885
0.520500000000002	0.0007210455597596295
0.5210000000000008	2.6470971050412384e-05
0.5215000000000032	0.0008202566739068184
0.522000000000002	0.0019356510267268055
0.5225000000000009	0.002718472969958652
0.5230000000000032	0.0029677506330204237
0.5235000000000021	0.0027857125707638703
0.5240000000000009	0.002403711191581616
0.5245000000000033	0.0020468562956109954
0.5250000000000021	0.001875920209991124
0.525500000000001	0.0020093938515296926
0.5260000000000034	0.0025941946068991453
0.5265000000000022	0.0038728136941041523
0.527000000000001	0.006195362167875173
0.5275000000000034	0.009947297205678059
0.5280000000000022	0.015400026447220693
0.5285000000000011	0.022529028495832826
0.5290000000000035	0.030868344021801893
0.5295000000000023	0.039470829408149
0.5300000000000011	0.047017698904534014
0.5305	0.052075109026121766
0.5310000000000024	0.05344397468613896
0.5315000000000012	0.0505092491155607
0.532	0.04348149043451358
0.5325000000000024	0.03344387905262575
0.5330000000000013	0.022168400632538745
0.5335000000000001	0.011731805341520431
0.5340000000000025	0.00402491265359338
0.5345000000000013	0.00028742837306772385
0.5350000000000001	0.0008008063490247541
0.5355000000000025	0.00483141678287933
0.5360000000000014	0.010845853643281502
0.5365000000000002	0.016940265708628863
0.5370000000000026	0.02136077004061116
0.5375000000000014	0.022963196828817003
0.5380000000000003	0.0214778890666803
0.5385000000000026	0.01750494915968771
0.5390000000000015	0.012249488255501819
0.5395000000000003	0.007088951969184871
0.5400000000000027	0.0031189676417130723
0.5405000000000015	0.0008320206499661579
0.5410000000000004	4.058901195826202e-05
0.5415000000000028	7.526516601530925e-05
0.5420000000000016	0.00019385273109580748
0.5425000000000004	5.977454081448109e-05
0.5430000000000028	0.00011356044438384223
0.5435000000000016	0.0016832501272562568
0.5440000000000005	0.006754347759104283
0.5445000000000029	0.017426671421450685
0.5450000000000017	0.03519213231485842
0.5455000000000005	0.06024064150286601
0.5460000000000029	0.0910161584190599
0.5465000000000018	0.1241931876584614
0.5470000000000006	0.15513735545553656
0.547500000000003	0.1787805479846272
0.5480000000000018	0.19071894202469108
0.5485000000000007	0.18826674550659223
0.549000000000003	0.17119293128580532
0.5495000000000019	0.14193671404405805
0.5500000000000007	0.10522322083792034
0.5505000000000031	0.06715071535968292
0.5510000000000019	0.0339547835562769
0.5515000000000008	0.010737168736019353
0.5520000000000032	0.00045568686924116555
0.552500000000002	0.003405107599219521
0.5530000000000008	0.017295517468881656
0.5535000000000032	0.037887725090843205
0.554000000000002	0.060013327430491675
0.5545000000000009	0.07872349304206575
0.5550000000000033	0.09029464299183654
0.5555000000000021	0.09287167249208479
0.5560000000000009	0.08663283764041596
0.5565000000000033	0.07348521395714545
0.5570000000000022	0.05641225677707946
0.557500000000001	0.03866744525031309
0.5580000000000034	0.02302485581498492
0.5585000000000022	0.011259227236780795
0.559000000000001	0.003949658942176439
0.5595000000000034	0.0006069411150943662
0.5600000000000023	4.110897366417843e-05
0.5605000000000011	0.0008342990452899605
0.5609999999999999	0.0017748952499945492
0.5615000000000023	0.0021402366169697394
0.5620000000000012	0.0017738543260014358
0.5625	0.0009699938053581894
0.5630000000000024	0.00023331984987398342
0.5635000000000012	1.0602926835591708e-05
0.5640000000000001	0.00048805154366794327
0.5645000000000024	0.0015166994151245092
0.5650000000000013	0.002680591407764162
0.5655000000000001	0.0034740103454658903
0.5660000000000025	0.003519339098159429
0.5665000000000013	0.002746019507130694
0.5670000000000002	0.00146562880491145
0.5675000000000026	0.0003128475091685104
0.5680000000000014	6.584175009503536e-05
0.5685000000000002	0.0013988908875346053
0.5690000000000026	0.004643200111317819
0.5695000000000014	0.00963194902905814
0.5700000000000003	0.01568269047254835
0.5705000000000027	0.021730807617597173
0.5710000000000015	0.026583149450859073
0.5715000000000003	0.029224034861189196
0.5720000000000027	0.02908740542625186
0.5725000000000016	0.02621491497959292
0.5730000000000004	0.021249430392375923
0.5735000000000028	0.015259453900378903
0.5740000000000016	0.009440208892375644
0.5745000000000005	0.004777630177539517
0.5750000000000028	0.0017801649034427638
0.5755000000000017	0.0003731235316644321
0.5760000000000005	1.1565850284981677e-05
0.5765000000000029	8.283392580588548e-06
0.5770000000000017	7.474766222146294e-06
0.5775000000000006	0.0004794245484092966
0.578000000000003	0.003083077097732042
0.5785000000000018	0.010752787912127556
0.5790000000000006	0.027415151778969308
0.579500000000003	0.05732404882596557
0.5800000000000018	0.10410014290045606
0.5805000000000007	0.16965225354521885
0.5810000000000031	0.2532185590175312
0.5815000000000019	0.3507765150852005
0.5820000000000007	0.4550227324405082
0.5825000000000031	0.5560221893699437
0.583000000000002	0.6424880938678069
0.5835000000000008	0.7035081998712825
0.5840000000000032	0.7304139731508712
0.584500000000002	0.7184263230612986
0.5850000000000009	0.6677256187194325
0.5855000000000032	0.5836878126748059
0.5860000000000021	0.4761873079135448
0.5865000000000009	0.3580587204108905
0.5870000000000033	0.24299182897989577
0.5875000000000021	0.1432641829639975
0.588000000000001	0.06776137574730905
0.5885000000000034	0.020681741968108815
0.5890000000000022	0.0011790888039731602
0.589500000000001	0.003994882432701108
0.5900000000000034	0.02091619006712872
0.5905000000000022	0.04271806903614617
0.5910000000000011	0.06115128456360099
0.5915000000000035	0.07054151656071066
0.5920000000000023	0.06867261403776043
0.5925000000000011	0.056806897576647634
0.593	0.03890453417968653
0.5935000000000024	0.02028942728798998
0.5940000000000012	0.006125518209434441
0.5945	8.814976427423086e-05
0.5950000000000024	0.0035388889820333167
0.5955000000000013	0.015362952664219226
0.5960000000000001	0.03244846054517761
0.5965000000000025	0.05062488959321918
0.5970000000000013	0.06577598326178177
0.5975000000000001	0.07482338059726425
0.5980000000000025	0.07634074946301675
0.5985000000000014	0.07068082648859168
0.5990000000000002	0.059641007632316535
0.5995000000000026	0.04581524114538271
0.6000000000000014	0.0318481751861355
0.6005000000000003	0.01980708551030147
0.6010000000000026	0.010824648707002883
0.6015000000000015	0.005065706123790311
0.6020000000000003	0.001967675860189254
0.6025000000000027	0.0006293424396299023
0.6030000000000015	0.00019681199742625728
0.6035000000000004	0.00012150994892854883
0.6040000000000028	0.00022910570030184086
0.6045000000000016	0.000614715319626246
0.6050000000000004	0.0014411085997368567
0.6055000000000028	0.0027427777993375485
0.6060000000000016	0.00432336077871876
0.6065000000000005	0.005786116105433401
0.6070000000000029	0.006677295069280105
0.6075000000000017	0.006674151727934893
0.6080000000000005	0.005731347127893873
0.6085000000000029	0.004117890402730518
0.6090000000000018	0.002323536162885007
0.6095000000000006	0.0008696883810672052
0.610000000000003	0.0001025558305436761
0.6105000000000018	5.776917182701291e-05
0.6110000000000007	0.0004600822683966026
0.611500000000003	0.0008678667683901934
0.6120000000000019	0.0009102662034703031
0.6125000000000007	0.0005197544777223036
0.6130000000000031	5.401064203567063e-05
0.6135000000000019	0.00023511315868111006
0.6140000000000008	0.001901411134581416
0.6145000000000032	0.0056446723048926215
0.615000000000002	0.011463034727026719
0.6155000000000008	0.01857443884549293
0.6160000000000032	0.02549539121825527
0.616500000000002	0.030405111478671008
0.6170000000000009	0.03171180428898313
0.6175000000000033	0.028651709661844778
0.6180000000000021	0.02171559245493288
0.6185000000000009	0.012729477093789908
0.6190000000000033	0.004512357642795553
0.6195000000000022	0.0001663390220097708
0.620000000000001	0.0021822628229500136
0.6205000000000034	0.011622817075976765
0.6210000000000022	0.02764507061166505
0.621500000000001	0.04753930004896302
0.6220000000000034	0.06731278482887572
0.6225000000000023	0.08268006185656462
0.6230000000000011	0.0901878762779928
0.6234999999999999	0.08814838959088288
0.6240000000000023	0.07709937872456535
0.6245000000000012	0.05964503837925995
0.625	0.03971605664118201
0.6255000000000024	0.021465742292725545
0.6260000000000012	0.008133396942090023
0.6265000000000001	0.0012189295099338479
0.6270000000000024	0.00021764634645157183
0.6275000000000013	0.0029894501935579707
0.6280000000000001	0.006636715195232228
0.6285000000000025	0.008603318191435597
0.6290000000000013	0.007635860342641295
0.6295000000000002	0.004290840065007333
0.6300000000000026	0.0008158469421281813
0.6305000000000014	0.00043336428834399716
0.6310000000000002	0.006248684857585403
0.6315000000000026	0.02012698449165771
0.6320000000000014	0.04189898892484198
0.6325000000000003	0.06915506634195613
0.6330000000000027	0.09770569216711744
0.6335000000000015	0.12258006815952437
0.6340000000000003	0.1392697319565337
0.6345000000000027	0.14485205789357927
0.6350000000000016	0.13867107489227035
0.6355000000000004	0.12239448427381663
0.6360000000000028	0.09945914297861519
0.6365000000000016	0.0740998480446718
0.6370000000000005	0.0502702684325458
0.6375000000000028	0.030776360871563307
0.6380000000000017	0.016852066809126053
0.6385000000000005	0.008248519526920623
0.6390000000000029	0.003736816900900293
0.6395000000000017	0.0017984134390359827
0.6400000000000006	0.0012369378933047527
0.640500000000003	0.0015007156041310589
0.6410000000000018	0.002633012778981583
0.6415000000000006	0.004918826283964864
0.642000000000003	0.008417093482067813
0.6425000000000018	0.012611679998704757
0.6430000000000007	0.016367017769643874
0.6435000000000031	0.018251672681762435
0.6440000000000019	0.01713980575625417
0.6445000000000007	0.012872960436767417
0.6450000000000031	0.0067116727075148775
0.645500000000002	0.0013517468187122833
0.6460000000000008	0.0004132194576552011
0.6465000000000032	0.00748909349584107
0.647000000000002	0.02500593538583337
0.6475000000000009	0.053241517931847934
0.6480000000000032	0.08982980954516466
0.6485000000000021	0.12995943543851782
0.6490000000000009	0.16727317235031455
0.6495000000000033	0.19526369434360244
0.6500000000000021	0.20880171956640714
0.650500000000001	0.20537871180074108
0.6510000000000034	0.1857168621347362
0.6515000000000022	0.15357468075597552
0.652000000000001	0.11480444892513776
0.6525000000000034	0.07592869303500813
0.6530000000000022	0.04263276424000435
0.6535000000000011	0.018581105967955595
0.6540000000000035	0.004854929713811428
0.6545000000000023	0.00011522886614004439
0.6550000000000011	0.0013790870339502024
0.6555	0.005126162144402855
0.6560000000000024	0.008377098621300457
0.6565000000000012	0.009425605976609635
0.657	0.008043031979829727
0.6575000000000024	0.005160038508804619
0.6580000000000013	0.0022020846555993907
0.6585000000000001	0.00035809668524956295
0.6590000000000025	6.383552229375656e-05
0.6595000000000013	0.0008861177106598241
0.6600000000000001	0.0018366376806480914
0.6605000000000025	0.001980106634733247
0.6610000000000014	0.0010874739896107831
0.6615000000000002	6.0283010804874775e-05
0.6620000000000026	0.0009255345817174509
0.6625000000000014	0.0063475744285434975
0.6630000000000003	0.018775427221954546
0.6635000000000026	0.03948301744023701
0.6640000000000015	0.06781848096843308
0.6645000000000003	0.10093564996804708
0.6650000000000027	0.13414690732969306
0.6655000000000015	0.16185230353684887
0.6660000000000004	0.17882186546118614
0.6665000000000028	0.18149166582466603
0.6670000000000016	0.16891597381737727
0.6675000000000004	0.14310423326155688
0.6680000000000028	0.10863757935359723
0.6685000000000016	0.07165632038630193
0.6690000000000005	0.038479956228920906
0.6695000000000029	0.014216385492512564
0.6700000000000017	0.0017115157969260805
0.6705000000000005	0.0010889727404302303
0.6710000000000029	0.009963989190391587
0.6715000000000018	0.02423492611833328
0.6720000000000006	0.039211321776491434
0.672500000000003	0.05076703436206514
0.6730000000000018	0.05622576995524582
0.6735000000000007	0.05478267543321581
0.674000000000003	0.04740706399895254
0.6745000000000019	0.03631470097219704
0.6750000000000007	0.0242032161999944
0.6755000000000031	0.013485188995842497
0.6760000000000019	0.005724958939343499
0.6765000000000008	0.0014023612461848767
0.6770000000000032	1.8698569790674674e-05
0.677500000000002	0.00046101955243944804
0.6780000000000008	0.001477915783489962
0.6785000000000032	0.0021077794758815817
0.679000000000002	0.0019366004371044049
0.6795000000000009	0.0011306511748321515
0.6800000000000033	0.0002657457753776042
0.6805000000000021	3.530569591273773e-05
0.6810000000000009	0.0009477184587676892
0.6815000000000033	0.0031144734077555363
0.6820000000000022	0.0061911597618545195
0.682500000000001	0.009478954758062706
0.6830000000000034	0.012142972681076522
0.6835000000000022	0.013471108941493636
0.684000000000001	0.013090839021653672
0.6845000000000034	0.01108092982678129
0.6850000000000023	0.007951616545862248
0.6855000000000011	0.004507686730370258
0.6859999999999999	0.0016414181529528966
0.6865000000000023	0.00011771682920302411
0.6870000000000012	0.0004095131622382564
0.6875	0.002621108152664984
0.6880000000000024	0.0065086805646580245
0.6885000000000012	0.011579933625047579
0.6890000000000001	0.017236622347036202
0.6895000000000024	0.022918441286559683
0.6900000000000013	0.028213967865574115
0.6905000000000001	0.03291983045635958
0.6910000000000025	0.03704689060219321
0.6915000000000013	0.040786172654993666
0.6920000000000002	0.04445382603318253
0.6925000000000026	0.04843287512132692
0.6930000000000014	0.053122069672411634
0.6935000000000002	0.058892749807264874
0.6940000000000026	0.06604748072071841
0.6945000000000014	0.07477225683014897
0.6950000000000003	0.08507811340784112
0.6955000000000027	0.09673647351565184
0.6960000000000015	0.10922223435024442
0.6965000000000003	0.12168560262724917
0.6970000000000027	0.1329748435679466
0.6975000000000016	0.14172592966646752
0.6980000000000004	0.14652226382082673
0.6985000000000028	0.14611093363911595
0.6990000000000016	0.1396453658101726
0.6995000000000005	0.12691208186207756
0.7000000000000028	0.10849495812841971
0.7005000000000017	0.08583571159740304
0.7010000000000005	0.06116389121654213
0.7015000000000029	0.03729102461012285
0.7020000000000017	0.017287808925654582
0.7025000000000006	0.004085714774671453
0.703000000000003	6.0725339518076656e-05
0.7035000000000018	0.0066638976465421725
0.7040000000000006	0.02415945665992478
0.704500000000003	0.05151662910632686
0.7050000000000018	0.08647867082576532
0.7055000000000007	0.12580525961825434
0.7060000000000031	0.16565712787602888
0.7065000000000019	0.20206903744494675
0.7070000000000007	0.23144277030166557
0.7075000000000031	0.25098818606215717
0.708000000000002	0.25904827812363407
0.7085000000000008	0.25526234234848577
0.7090000000000032	0.24054692600224484
0.709500000000002	0.2169029512324603
0.7100000000000009	0.187084521789244
0.7105000000000032	0.15418585936445703
0.7110000000000021	0.12121403104629587
0.7115000000000009	0.0907147440173895
0.7120000000000033	0.0645066607197882
0.7125000000000021	0.043558642100535526
0.713000000000001	0.02801795139133731
0.7135000000000034	0.017370612132259603
0.7140000000000022	0.01069273732814546
0.714500000000001	0.006937771081675719
0.7150000000000034	0.005201576829993686
0.7155000000000022	0.004915402466070643
0.7160000000000011	0.005934024775135425
0.7165000000000035	0.008509145302614518
0.7170000000000023	0.013161716490613746
0.7175000000000011	0.02048664106031374
0.718	0.03093546010945438
0.7185000000000024	0.044625140994629074
0.7190000000000012	0.06121383795290954
0.7195	0.07986942688412733
0.7200000000000024	0.09933709227931542
0.7205000000000013	0.1180923704313687
0.7210000000000001	0.1345497799175144
0.7215000000000025	0.14728750940809
0.7220000000000013	0.15524710837064004
0.7225000000000001	0.15787356611184492
0.7230000000000025	0.1551738473165261
0.7235000000000014	0.14768805097861845
0.7240000000000002	0.13638356914911295
0.7245000000000026	0.12249582870710907
0.7250000000000014	0.10734706195177174
0.7255000000000003	0.09217589141738512
0.7260000000000026	0.07800546253964918
0.7265000000000015	0.06556775845014849
0.7270000000000003	0.05528883464516107
0.7275000000000027	0.04732672810939634
0.7280000000000015	0.041643388460367595
0.7285000000000004	0.038086273208485406
0.7290000000000028	0.03645543370491937
0.7295000000000016	0.03653799384649624
0.7300000000000004	0.03810264657450825
0.7305000000000028	0.0408598359228277
0.7310000000000016	0.04440562083152645
0.7315000000000005	0.04817565314648295
0.7320000000000029	0.051437598599725104
0.7325000000000017	0.053344242943041
0.7330000000000005	0.05305574729484754
0.7335000000000029	0.04992030880808223
0.7340000000000018	0.04368189395760011
0.7345000000000006	0.034666923018081996
0.735000000000003	0.023894032291187462
0.7355000000000018	0.01305629622719518
0.7360000000000007	0.004344979993621632
0.736500000000003	0.0001160029609013112
0.7370000000000019	0.002439200604917562
0.7375000000000007	0.0126076805904149
0.7380000000000031	0.030710364596933076
0.7385000000000019	0.055376561647362446
0.7390000000000008	0.08378203659238669
0.7395000000000032	0.11196191223730556
0.740000000000002	0.13541358639185827
0.7405000000000008	0.14990496631430633
0.7410000000000032	0.15234530575009173
0.741500000000002	0.14154308033962126
0.7420000000000009	0.11867870521526336
0.7425000000000033	0.08736289893097664
0.7430000000000021	0.05322813980365899
0.7435000000000009	0.023096067558252047
0.7440000000000033	0.00385701973646689
0.7445000000000022	0.0012671518001139196
0.745000000000001	0.018896106899638315
0.7455000000000034	0.05743544530335488
0.7460000000000022	0.11450832252632138
0.746500000000001	0.18501909474411113
0.7470000000000034	0.2619707226038104
0.7475000000000023	0.3375836841449885
0.7480000000000011	0.4044942747665967
0.7484999999999999	0.45680479426000303
0.7490000000000023	0.4908026843456596
0.7495000000000012	0.5052473486882446
0.75	0.501220662673208
0.7505000000000024	0.48162586671442276
0.7510000000000012	0.45047928869413834
0.7515000000000001	0.41215889608568473
0.7520000000000024	0.3707532872245539
0.7525000000000013	0.32960515690715186
0.7530000000000001	0.2910817899660115
0.7535000000000025	0.2565498899976188
0.7540000000000013	0.22649658188641358
0.7545000000000002	0.20072810787084053
0.7550000000000026	0.17858913013664468
0.7555000000000014	0.1591687410321812
0.7560000000000002	0.14148219844899262
0.7565000000000026	0.1246305444649203
0.7570000000000014	0.10794007795078246
0.7575000000000003	0.09107341928072948
0.7580000000000027	0.07409187153019868
0.7585000000000015	0.05744429809117333
0.7590000000000003	0.04186694267349483
0.7595000000000027	0.028201378936209234
0.7600000000000016	0.017167128374107523
0.7605000000000004	0.00914992519881645
0.7610000000000028	0.004074483673224469
0.7615000000000016	0.0014150088853177303
0.7620000000000005	0.0003588639270534834
0.7625000000000028	8.886534381688655e-05
0.7630000000000017	0.00010382023113300467
0.7635000000000005	0.00047210596137952856
0.7640000000000029	0.0019209009240317976
0.7645000000000017	0.00570550306361852
0.7650000000000006	0.013268702719256871
0.765500000000003	0.025769868163702827
0.7660000000000018	0.043614461645720956
0.7665000000000006	0.06612864406205664
0.767000000000003	0.09149288526208887
0.7675000000000018	0.11697974001424262
0.7680000000000007	0.13945372344012882
0.7685000000000031	0.15601216463139397
0.7690000000000019	0.16460029869262766
0.7695000000000007	0.164437179316819
0.7700000000000031	0.15614154294832294
0.770500000000002	0.1415330314732496
0.7710000000000008	0.12317756300463303
0.7715000000000032	0.10381687030153113
0.772000000000002	0.08584894054763484
0.7725000000000009	0.07100022844156507
0.7730000000000032	0.060261071665830994
0.7735000000000021	0.05406587117822849
0.7740000000000009	0.05261900232839409
0.7745000000000033	0.05622249493976075
0.7750000000000021	0.06546662322989603
0.775500000000001	0.08119730104447548
0.7760000000000034	0.10425637952142743
0.7765000000000022	0.1350747684552259
0.777000000000001	0.17325567690777607
0.7775000000000034	0.21729721763261733
0.7780000000000022	0.26456642648377315
0.7785000000000011	0.3115628956954837
0.7790000000000035	0.3544238935274349
0.7795000000000023	0.38955162992895703
0.7800000000000011	0.4142090333728324
0.7805	0.4269421232828806
0.7810000000000024	0.42773879554113653
0.7815000000000012	0.4179072834095385
0.782	0.39972889812471035
0.7825000000000024	0.375987814879751
0.7830000000000013	0.3494940769144972
0.7835000000000001	0.32269556896659335
0.7840000000000025	0.2974322850917017
0.7845000000000013	0.2748391818191856
0.7850000000000001	0.2553683841406383
0.7855000000000025	0.2388866076982799
0.7860000000000014	0.22480895486806027
0.7865000000000002	0.21224723224372571
0.7870000000000026	0.2001676275517339
0.7875000000000014	0.1875591829261026
0.7880000000000003	0.17360779972445287
0.7885000000000026	0.1578551295108266
0.7890000000000015	0.14030772400911376
0.7895000000000003	0.12145981065486687
0.7900000000000027	0.10220872393665098
0.7905000000000015	0.08367275141028271
0.7910000000000004	0.06695622894608819
0.7915000000000028	0.05293126007711705
0.7920000000000016	0.042106660604015723
0.7925000000000004	0.03462801664672386
0.7930000000000028	0.03040481497240826
0.7935000000000016	0.02930822013479291
0.7940000000000005	0.031347310410838214
0.7945000000000029	0.03672962299352915
0.7950000000000017	0.04574939893047545
0.7955000000000005	0.05851438458904711
0.7960000000000029	0.07459649965372402
0.7965000000000018	0.0927442682584688
0.7970000000000006	0.1108014763608425
0.797500000000003	0.12592756110911377
0.7980000000000018	0.13512127116756537
0.7985000000000007	0.13593898172620916
0.799000000000003	0.12721102948049864
0.7995000000000019	0.10952816493376644
0.8000000000000007	0.08531353224377125
0.8005000000000031	0.058406463385623934
0.8010000000000019	0.03323126650554814
0.8015000000000008	0.013760243474369086
0.8020000000000032	0.00255864261117393
0.802500000000002	0.00018995163262754795
0.8030000000000008	0.005160854946548637
0.8035000000000032	0.014424816437565996
0.804000000000002	0.024292281991760954
0.8045000000000009	0.031470218063841496
0.8050000000000033	0.03391672193195938
0.8055000000000021	0.03126140164442391
0.8060000000000009	0.024688173290458273
0.8065000000000033	0.016354897452887027
0.8070000000000022	0.008573096210907323
0.807500000000001	0.003039663254103556
0.8080000000000034	0.00037774898917794817
0.8085000000000022	0.000119357025142122
0.809000000000001	0.0010936160233942095
0.8095000000000034	0.002034525693977005
0.8100000000000023	0.002146333819437242
0.8105000000000011	0.0013925535524341324
0.8109999999999999	0.00039625962372436473
0.8115000000000023	8.745807868841458e-06
0.8120000000000012	0.0007547479245036504
0.8125	0.002433239409670834
0.8130000000000024	0.0041093238055907805
0.8135000000000012	0.004583621105045568
0.8140000000000001	0.0032213968721201635
0.8145000000000024	0.0008407234664422671
0.8150000000000013	0.00027200371199898564
0.8155000000000001	0.006255418676656284
0.8160000000000025	0.02453466693542397
0.8165000000000013	0.06027972466293717
0.8170000000000002	0.11623778055143971
0.8175000000000026	0.19117382553043902
0.8180000000000014	0.27915259446602203
0.8185000000000002	0.37001782544880896
0.8190000000000026	0.4510920391075748
0.8195000000000014	0.5097491408582908
0.8200000000000003	0.5362212409181909
0.8205000000000027	0.5258886555331022
0.8210000000000015	0.48041300687488336
0.8215000000000003	0.4073818664039739
0.8220000000000027	0.3185490511432602
0.8225000000000016	0.22715040101836365
0.8230000000000004	0.14502783895625654
0.8235000000000028	0.08032652158647528
0.8240000000000016	0.03633327349801809
0.8245000000000005	0.011664858871207657
0.8250000000000028	0.0016090470029043618
0.8255000000000017	9.938630992465206e-05
0.8260000000000005	0.0016650215603846465
0.8265000000000029	0.0027756652848397643
0.8270000000000017	0.002261157978615315
0.8275000000000006	0.0008280148309938581
0.828000000000003	6.414526603407143e-07
0.8285000000000018	0.0009793484841821884
0.8290000000000006	0.0038814063144878576
0.829500000000003	0.0076353249305230065
0.8300000000000018	0.010513165467398727
0.8305000000000007	0.011021918035002139
0.8310000000000031	0.008732741503281072
0.8315000000000019	0.004658382500026157
0.8320000000000007	0.0009799132617350642
0.8325000000000031	0.00019857468330777156
0.833000000000002	0.004038829346726366
0.8335000000000008	0.01255461733701932
0.8340000000000032	0.0238383947184208
0.834500000000002	0.034515626113410164
0.8350000000000009	0.04090393481005988
0.8355000000000032	0.04044042359898993
0.8360000000000021	0.03284133718447719
0.8365000000000009	0.020516732668924776
0.8370000000000033	0.008008478973145284
0.8375000000000021	0.0005708111750253264
0.838000000000001	0.002343166226593391
0.8385000000000034	0.014750511766089448
0.8390000000000022	0.03572951185841592
0.839500000000001	0.06012032445018159
0.8400000000000034	0.08116568129601691
0.8405000000000022	0.09265844235437558
0.8410000000000011	0.0910210710555318
0.8415000000000035	0.07658594243591364
0.8420000000000023	0.05359166389025825
0.8425000000000011	0.028842256933322704
0.843	0.00944766161621293
0.8435000000000024	0.00040908165493635325
0.8440000000000012	0.0029021932059297025
0.8445	0.013901275886556022
0.8450000000000024	0.027338302500551064
0.8455000000000013	0.03645073330575744
0.8460000000000001	0.03652687788906859
0.8465000000000025	0.027069703516318884
0.8470000000000013	0.012547506743193411
0.8475000000000001	0.0013478306140521524
0.8480000000000025	0.0031582601776097316
0.8485000000000014	0.025561862933929938
0.8490000000000002	0.07095994372513958
0.8495000000000026	0.13489825793390328
0.8500000000000014	0.20647098845464304
0.8505000000000003	0.27082932847153096
0.8510000000000026	0.31313497789715494
0.8515000000000015	0.32279951564332166
0.8520000000000003	0.29670897133550056
0.8525000000000027	0.24040546527843346
0.8530000000000015	0.16680582733848132
0.8535000000000004	0.09279056857099342
0.8540000000000028	0.034655277649343355
0.8545000000000016	0.0037687654916618903
0.8550000000000004	0.0037146589063231797
0.8555000000000028	0.02972796846000127
0.8560000000000016	0.0705260950085497
0.8565000000000005	0.11190395630343322
0.8570000000000029	0.14094748721719333
0.8575000000000017	0.1495777193528686
0.8580000000000005	0.13640396335638658
0.8585000000000029	0.1064410400843337
0.8590000000000018	0.0689356963452757
0.8595000000000006	0.03412402025441486
0.860000000000003	0.010022685970390414
0.8605000000000018	0.00026439481576867526
0.8610000000000007	0.0035711735132331474
0.861500000000003	0.014873771019093433
0.8620000000000019	0.02753687617130862
0.8625000000000007	0.03582225657536783
0.8630000000000031	0.03671532475544068
0.8635000000000019	0.03053974491670563
0.8640000000000008	0.020268029495919604
0.8645000000000032	0.009922086519192578
0.865000000000002	0.002770703948554341
0.8655000000000008	6.356124663318598e-05
0.8660000000000032	0.0007911473060442309
0.866500000000002	0.0025282585923609596
0.8670000000000009	0.0029721211453677594
0.8675000000000033	0.0014949547378892412
0.8680000000000021	6.713307042571006e-06
0.8685000000000009	0.0026790314190970927
0.8690000000000033	0.014523959605438737
0.8695000000000022	0.03928731362466857
0.870000000000001	0.07743037410152492
0.8705000000000034	0.12501086582809393
0.8710000000000022	0.17400816987647472
0.871500000000001	0.21415190972666218
0.8720000000000034	0.2357733139103321
0.8725000000000023	0.23279646937797963
0.8730000000000011	0.204871334031834
0.8734999999999999	0.15787607766428952
0.8740000000000023	0.10251968564064137
0.8745000000000012	0.05139518301436734
0.875	0.015362645173370135
0.8755000000000024	0.00039736373208555583
0.8760000000000012	0.0059273406831525325
0.8765000000000001	0.02523194899431251
0.8770000000000024	0.047820832822050005
0.8775000000000013	0.06306891227101584
0.8780000000000001	0.06396016703817946
0.8785000000000025	0.049731127242781746
0.8790000000000013	0.02653005062560666
0.8795000000000002	0.005819942809359996
0.8800000000000026	0.0009602194118440943
0.8805000000000014	0.02297955156789534
0.8810000000000002	0.0768191345766029
0.8815000000000026	0.1591983237368274
0.8820000000000014	0.25877489587567837
0.8825000000000003	0.35859131540528677
0.8830000000000027	0.440127423381664
0.8835000000000015	0.4878223483724549
0.8840000000000003	0.4928165198633615
0.8845000000000027	0.45492079326028045
0.8850000000000016	0.38235329303710996
0.8855000000000004	0.2894248786613031
0.8860000000000028	0.1929066511477575
0.8865000000000016	0.10812061411510306
0.8870000000000005	0.04578407294728998
0.8875000000000028	0.010337088746111597
0.8880000000000017	3.2265278192802016e-06
0.8885000000000005	0.008334060151978795
0.8890000000000029	0.026616551049486476
0.8895000000000017	0.04637506235551681
0.8900000000000006	0.06129354965364154
0.890500000000003	0.06815944613463436
0.8910000000000018	0.0667804496556095
0.8915000000000006	0.059130812670467874
0.892000000000003	0.04815644100324398
0.8925000000000018	0.03667469711520327
0.8930000000000007	0.02667115736838338
0.8935000000000031	0.019090726073562724
0.8940000000000019	0.014027497744099917
0.8945000000000007	0.011102806821602692
0.8950000000000031	0.009811921896239322
0.895500000000002	0.009701009970899599
0.8960000000000008	0.01035892330444572
0.8965000000000032	0.011314290308548471
0.897000000000002	0.011972330784202198
0.8975000000000009	0.0116933877063161
0.8980000000000032	0.01002628500539415
0.8985000000000021	0.007008359052710578
0.8990000000000009	0.003379293853614641
0.8995000000000033	0.0005608585686684952
0.9000000000000021	0.00033279699126685127
0.900500000000001	0.004258446322601204
0.9010000000000034	0.013033362593133169
0.9015000000000022	0.025995732984878766
0.902000000000001	0.0410163704903865
0.9025000000000034	0.054878020932248466
0.9030000000000022	0.06409134705200754
0.9035000000000011	0.06593362750800273
0.9040000000000035	0.059394358087601774
0.9045000000000023	0.045710010689168544
0.9050000000000011	0.028275511496448268
0.9055	0.01190304597388262
0.9060000000000024	0.0016024184551354304
0.9065000000000012	0.0012154190113651895
0.907	0.01229679296049507
0.9075000000000024	0.03357479393641183
0.9080000000000013	0.06116163379373132
0.9085000000000001	0.08946810544997932
0.9090000000000025	0.11257370203987947
0.9095000000000013	0.1256754439420988
0.9100000000000001	0.12622286914194722
0.9105000000000025	0.11444524611414242
0.9110000000000014	0.09315695385450615
0.9115000000000002	0.06693156341096308
0.9120000000000026	0.040902934737832866
0.9125000000000014	0.01953542944147621
0.9130000000000003	0.005686052684652377
0.9135000000000026	0.00017216044319864006
0.9140000000000015	0.0018985420303502738
0.9145000000000003	0.008438554339856076
0.9150000000000027	0.016852247296319296
0.9155000000000015	0.024488144477744136
0.9160000000000004	0.029556941999003196
0.9165000000000028	0.03136327599634782
0.9170000000000016	0.030199366426416192
0.9175000000000004	0.027003266430854957
0.9180000000000028	0.02293646390349214
0.9185000000000016	0.01903067292447611
0.9190000000000005	0.016001150125596886
0.9195000000000029	0.014247325174473618
0.9200000000000017	0.013989522751892776
0.9205000000000005	0.015446825706809967
0.9210000000000029	0.018957360413811585
0.9215000000000018	0.02497552390862124
0.9220000000000006	0.03393582750128743
0.922500000000003	0.04602906471070445
0.9230000000000018	0.060973928102537586
0.9235000000000007	0.07787427593033555
0.924000000000003	0.09522811685611493
0.9245000000000019	0.11110831951971316
0.9250000000000007	0.12348263664026556
0.9255000000000031	0.13059829907524367
0.9260000000000019	0.13133637179071386
0.9265000000000008	0.12544795679885687
0.9270000000000032	0.1136147399118029
0.927500000000002	0.09732060206428562
0.9280000000000008	0.07856651446015228
0.9285000000000032	0.059496118950424885
0.929000000000002	0.042016582629792285
0.9295000000000009	0.02749617936076876
0.9300000000000033	0.016599376324655846
0.9305000000000021	0.009288362169505253
0.9310000000000009	0.0049847575034174954
0.9315000000000033	0.002853908196768449
0.9320000000000022	0.0021518706586729835
0.932500000000001	0.0025645733661969193
0.9330000000000034	0.00446993381499401
0.9335000000000022	0.009065503500724634
0.934000000000001	0.018324209127733766
0.9345000000000034	0.03476638448531276
0.9350000000000023	0.061064936620302455
0.9355000000000011	0.09952941240413374
0.9359999999999999	0.15154075651086737
0.9365000000000023	0.21702789396397235
0.9370000000000012	0.2940856801406291
0.9375	0.37882717667250165
0.9380000000000024	0.4655388949492022
0.9385000000000012	0.5471655688163407
0.9390000000000001	0.6160950511873337
0.9395000000000024	0.6651523515216176
0.9400000000000013	0.6886566397586124
0.9405000000000001	0.6833599058794758
0.9410000000000025	0.649083010424435
0.9415000000000013	0.5889009787201857
0.9420000000000002	0.5088030849703961
0.9425000000000026	0.41685320785667657
0.9430000000000014	0.3219820473823529
0.9435000000000002	0.23263016123190308
0.9440000000000026	0.15550571073282343
0.9445000000000014	0.09470758782367562
0.9450000000000003	0.0513910170760533
0.9455000000000027	0.024032464198359426
0.9460000000000015	0.009211316857308126
0.9465000000000003	0.0027025072598247124
0.9470000000000027	0.0006004991260256164
0.9475000000000016	0.00019290879063040367
0.9480000000000004	0.00037481415814164415
0.9485000000000028	0.001524858475274753
0.9490000000000016	0.004916705409969649
0.9495000000000005	0.011871421859079126
0.9500000000000028	0.022929431034392662
0.9505000000000017	0.03731224184277415
0.9510000000000005	0.05285508746178198
0.9515000000000029	0.06644683249167604
0.9520000000000017	0.07485535725410422
0.9525000000000006	0.07569252747478118
0.953000000000003	0.06822105420359681
0.9535000000000018	0.05374320262668497
0.9540000000000006	0.03542876710081727
0.954500000000003	0.017602947522426058
0.9550000000000018	0.00467530616433285
0.9555000000000007	6.508340843976096e-07
0.9560000000000031	0.0049882326856770355
0.9565000000000019	0.018709006444755982
0.9570000000000007	0.03811150652398688
0.9575000000000031	0.05878642081993752
0.958000000000002	0.07606843049926205
0.9585000000000008	0.08617518873464987
0.9590000000000032	0.08708175315716842
0.959500000000002	0.07891223096032098
0.9600000000000009	0.06377163557709803
0.9605000000000032	0.045096761392667
0.9610000000000021	0.026729678792971775
0.9615000000000009	0.011977164845023959
0.9620000000000033	0.0029011491865063486
0.9625000000000021	8.053593534580769e-08
0.963000000000001	0.0023190360874030874
0.9635000000000034	0.007906000504323581
0.9640000000000022	0.014447782698019603
0.964500000000001	0.019892109104458447
0.9650000000000034	0.0228939037199194
0.9655000000000022	0.02299721052979877
0.9660000000000011	0.02055234318902228
0.9665000000000035	0.016442247235953545
0.9670000000000023	0.011732308801497405
0.9675000000000011	0.007357048136835155
0.968	0.003922410624616204
0.9685000000000024	0.001650605016793755
0.9690000000000012	0.0004453163015169446
0.9695	2.4057806897714007e-05
0.9700000000000024	5.795569635887128e-05
0.9705000000000013	0.00027416999983458264
0.9710000000000001	0.000502277863859325
0.9715000000000025	0.0006710878210804509
0.9720000000000013	0.0007773022344047754
0.9725000000000001	0.000849061085444059
0.9730000000000025	0.0009188410175079702
0.9735000000000014	0.0010084611364475045
0.9740000000000002	0.0011211260546839898
0.9745000000000026	0.0012352264124372262
0.9750000000000014	0.0013008346602468245
0.9755000000000003	0.0012473280868120604
0.9760000000000026	0.0010130969780485079
0.9765000000000015	0.0006019706010697371
0.9770000000000003	0.00015670690667787324
0.9775000000000027	2.348775483303078e-05
0.9780000000000015	0.0007713778852779164
0.9785000000000004	0.003134537868673807
0.9790000000000028	0.007865090150155447
0.9795000000000016	0.015516414821806785
0.9800000000000004	0.026209617676127533
0.9805000000000028	0.03945669857800622
0.9810000000000016	0.054111841558180225
0.9815000000000005	0.06849382852666486
0.9820000000000029	0.08067406754151599
0.9825000000000017	0.0888707832962283
0.9830000000000005	0.09184902467778626
0.9835000000000029	0.08921407958166887
0.9840000000000018	0.08150962814101638
0.9845000000000006	0.0700863748870929
0.985000000000003	0.056775638544501815
0.9855000000000018	0.04346298704292473
0.9860000000000007	0.0316885444334084
0.986500000000003	0.02239117535439968
0.9870000000000019	0.01586520459618633
0.9875000000000007	0.011926186992586978
0.9880000000000031	0.010210814137716337
0.9885000000000019	0.010490157490311899
0.9890000000000008	0.012871705492448532
0.9895000000000032	0.017806314924117293
0.990000000000002	0.025887961231833925
0.9905000000000008	0.037512437012791985
0.9910000000000032	0.05251838637206443
0.991500000000002	0.06994943918460225
0.9920000000000009	0.08804304415070632
0.9925000000000033	0.10448000322953786
0.9930000000000021	0.11684236117376308
0.9935000000000009	0.12315541959567193
0.9940000000000033	0.12235690949931245
0.9945000000000022	0.11455433221156798
0.995000000000001	0.10099453565151292
0.9955000000000034	0.08375681096349355
0.9960000000000022	0.06526319470448227
0.996500000000001	0.04775022570238895
0.9970000000000034	0.032849355140479354
0.9975000000000023	0.021379277651171136
0.9980000000000011	0.013379315265768986
0.9984999999999999	0.008335093578089646
0.9990000000000023	0.005492804046244209
[truncated: 101 more rows]
