# Supplementary material for: Spinon mediation of witness spin dynamics in herbertsmithite
Source: Nat Phys. 2026 Jun 10;22(7):1071–8. doi: 10.1038/s41567-026-03303-6 (PMC13423850; doi:10.1038/s41567-026-03303-6)
Supplement: Supplementary file 2 — Statistical source data. [file 41567_2026_3303_MOESM2_ESM.zip › Fig2b_350mK.csv]

Time (s)	Flux squared (mPhi_0^2)
0.0	0.008964498777735171
0.0005000000000023874	0.01219183450484837
0.0010000000000012221	0.013770005603502618
0.0015000000000000568	0.013420186373821728
0.0020000000000024443	0.011381514552255927
0.002500000000001279	0.008275299021807772
0.0030000000000001137	0.00491053279240488
0.003500000000002501	0.0020762016996386827
0.004000000000001336	0.000364588832713623
0.0045000000000001705	5.9040408609241634e-05
0.005000000000002558	0.0011025432156605245
0.005500000000001393	0.0031443395000239674
0.006000000000000227	0.0056452145371483995
0.006500000000002615	0.008011617759033597
0.0070000000000014495	0.00972622362126831
0.007500000000000284	0.010447620610794172
0.008000000000002672	0.010062425074622574
0.008500000000001506	0.008686027862333759
0.009000000000000341	0.006620004969728496
0.009500000000002728	0.0042822924791720484
0.010000000000001563	0.0021291990616696507
0.010500000000000398	0.0005863535644153856
0.011000000000002785	1.3107434080785044e-07
0.01150000000000162	0.0006139927195961106
0.012000000000000455	0.00256752805281067
0.012500000000002842	0.005911268528743092
0.013000000000001677	0.010628186888592085
0.013500000000000512	0.016653066263948933
0.014000000000002899	0.023882966153985146
0.014500000000001734	0.032175049104590694
0.015000000000000568	0.04133144649693643
0.015500000000002956	0.051074292544132004
0.01600000000000179	0.0610173692912023
0.016500000000000625	0.07064373864285936
0.017000000000003013	0.07930075135962537
0.017500000000001847	0.08622402750269215
0.018000000000000682	0.09059936268694016
0.01850000000000307	0.09166529703891743
0.019000000000001904	0.08884940595224845
0.01950000000000074	0.08191961996091991
0.020000000000003126	0.07112077059438489
0.02050000000000196	0.057259687639935886
0.021000000000000796	0.04170308515400918
0.021500000000003183	0.026263442196600612
0.022000000000002018	0.012968974178724077
0.022500000000000853	0.0037414171827203024
0.02300000000000324	3.36717531143598e-05
0.023500000000002075	0.002500639904498014
0.02400000000000091	0.010783365375797124
0.024500000000003297	0.02347393446994292
0.02500000000000213	0.03829613232169699
0.025500000000000966	0.05248972630296081
0.026000000000003354	0.06333466460384975
0.02650000000000219	0.06870862296128488
0.027000000000001023	0.06755009486322293
0.02750000000000341	0.060108456323800664
0.028000000000002245	0.04790383151707768
0.02850000000000108	0.0333861295727262
0.028999999999999915	0.019359374850722894
0.029500000000002302	0.008304700318654545
0.030000000000001137	0.00177358816619402
0.03049999999999997	1.8332356180651403e-05
0.03100000000000236	0.00197582433322659
0.031500000000001194	0.005632757493455763
0.03200000000000003	0.00869580262649984
0.032500000000002416	0.009396761471433613
0.03300000000000125	0.007207607251094256
0.033500000000000085	0.003243229597146426
0.03400000000000247	0.00019587603167482205
0.03450000000000131	0.001762657775259339
0.03500000000000014	0.011668275464759683
0.03550000000000253	0.032512066534779775
0.036000000000001364	0.06474446280792885
0.0365000000000002	0.10607652088826583
0.037000000000002586	0.15154008640653388
0.03750000000000142	0.19426118679620913
0.038000000000000256	0.22682198472764506
0.03850000000000264	0.2429159640088769
0.03900000000000148	0.2388955081618236
0.03950000000000031	0.2148051820602851
0.0400000000000027	0.17459746558544187
0.040500000000001535	0.12542047081632518
0.04100000000000037	0.07610310796464506
0.04150000000000276	0.0351808161925744
0.04200000000000159	0.008943796907724325
0.042500000000000426	7.032752893663101e-06
0.043000000000002814	0.0067855956267688705
0.04350000000000165	0.024034357075645652
0.04400000000000048	0.04433413980916093
0.04450000000000287	0.060149988349873326
0.045000000000001705	0.0659227847292106
0.04550000000000054	0.05963177952152821
0.04600000000000293	0.04339454466329905
0.04650000000000176	0.02292213910551104
0.0470000000000006	0.005955428200119862
0.047500000000002984	8.992214565312558e-05
0.04800000000000182	0.010572480427985507
0.048500000000000654	0.03867236082273356
0.04900000000000304	0.08108266233440363
0.049500000000001876	0.13053383394592827
0.05000000000000071	0.17747295555391843
0.0505000000000031	0.21237165172708558
0.05100000000000193	0.22805323966168775
0.05150000000000077	0.2214248242115479
0.052000000000003155	0.19416424854470582
0.05250000000000199	0.1521987987792359
0.053000000000000824	0.1041410877431938
0.05350000000000321	0.05912475618912269
0.054000000000002046	0.02463101327779007
0.05450000000000088	0.004876935547067204
0.05500000000000327	0.0001574333220341125
0.0555000000000021	0.007250445620104904
0.05600000000000094	0.02069385894162902
0.056500000000003325	0.03451098077762954
0.05700000000000216	0.04386434349449326
0.057500000000000995	0.04617825181323734
0.05800000000000338	0.041463625540459
0.05850000000000222	0.031839616510647276
0.05900000000000105	0.020491830051749555
0.05950000000000344	0.010461134379326413
0.060000000000002274	0.0036757125403662915
0.06050000000000111	0.0005226073703127576
0.06099999999999994	4.754160276453435e-05
0.06150000000000233	0.0006457761380027318
0.062000000000001165	0.000939020947410395
0.0625	0.0004796531320012145
0.06300000000000239	6.683789183895347e-09
0.06350000000000122	0.0011028939653507151
0.06400000000000006	0.005506392665752046
0.06450000000000244	0.014134261627279534
0.06500000000000128	0.02641864763620377
0.06550000000000011	0.04012428604089054
0.0660000000000025	0.051829030486415135
0.06650000000000134	0.05796130481390356
0.06700000000000017	0.05608076461549855
0.06750000000000256	0.04597013776183307
0.06800000000000139	0.03013020622680302
0.06850000000000023	0.013436092124455805
0.06900000000000261	0.001973254512886632
0.06950000000000145	0.0013440261120271082
0.07000000000000028	0.014930559950047094
0.07050000000000267	0.04264979736681917
0.0710000000000015	0.08061731547323225
0.07150000000000034	0.12188026040623187
0.07200000000000273	0.15806115387449501
0.07250000000000156	0.1814725543733369
0.0730000000000004	0.18710693172130805
0.07350000000000279	0.17392853993124066
0.07400000000000162	0.14509137905724726
0.07450000000000045	0.10702134649773129
0.07500000000000284	0.06763584990967322
0.07550000000000168	0.034227369841226526
0.07600000000000051	0.011630529014365348
0.0765000000000029	0.0011966848004384047
0.07700000000000173	0.0008462842596650369
0.07750000000000057	0.006136839735635393
0.07800000000000296	0.011977064124762751
0.07850000000000179	0.014430347861119408
0.07900000000000063	0.012039634776547193
0.07950000000000301	0.006271129587828616
0.08000000000000185	0.0009610144247386347
0.08050000000000068	0.0009651736045388836
0.08100000000000307	0.010457220410114834
0.0815000000000019	0.031419703669259454
0.08200000000000074	0.06279987136445128
0.08250000000000313	0.10058285580858949
0.08300000000000196	0.13874482864154802
0.0835000000000008	0.17078030586386156
0.08400000000000318	0.19133503754341483
0.08450000000000202	0.19746581645323155
0.08500000000000085	0.1891874926476865
0.08550000000000324	0.16920418786522687
0.08600000000000207	0.14197556446964357
0.08650000000000091	0.11245756551166408
0.0870000000000033	0.08492318424841158
0.08750000000000213	0.06219865966338436
0.08800000000000097	0.04547628713609574
0.08850000000000335	0.03465250046947353
0.08900000000000219	0.02896460755277081
0.08950000000000102	0.027620730182538872
0.09000000000000341	0.030157950121184954
0.09050000000000225	0.036402966698866196
0.09100000000000108	0.04609224451275788
0.09149999999999991	0.05836445272092679
0.0920000000000023	0.07140724244166977
0.09250000000000114	0.08249520619309653
0.09299999999999997	0.0885103086055624
0.09350000000000236	0.08684159613336623
0.0940000000000012	0.0763885540220822
0.09450000000000003	0.058307760628171515
0.09500000000000242	0.03618252854321573
0.09550000000000125	0.01545458375714602
0.09600000000000009	0.00218814466680763
0.09650000000000247	0.0014655922681250325
0.09700000000000131	0.015863158838368547
0.09750000000000014	0.04447069641719755
0.09800000000000253	0.08278931774915413
0.09850000000000136	0.12359910776261594
0.0990000000000002	0.15860754080348993
0.09950000000000259	0.18045366854975528
0.10000000000000142	0.1845270105548271
0.10050000000000026	0.1701009920920582
0.10100000000000264	0.14046846574878252
0.10150000000000148	0.1020462329785054
0.10200000000000031	0.0627037154948629
0.1025000000000027	0.029783028084575294
0.10300000000000153	0.008352492505196396
0.10350000000000037	0.00015393021732510554
0.10400000000000276	0.0034936426107071063
0.10450000000000159	0.014052983005613872
0.10500000000000043	0.02633869913456103
0.10550000000000281	0.03532923167955152
0.10600000000000165	0.03784429808793245
0.10650000000000048	0.03327303859276238
0.10700000000000287	0.023502117037122006
0.1075000000000017	0.012124034852137498
0.10800000000000054	0.0032062270911398312
0.10850000000000293	7.59053495712594e-06
0.10900000000000176	0.00401646688255038
0.1095000000000006	0.014564724337128422
0.11000000000000298	0.02908881280454756
0.11050000000000182	0.043918572046088934
0.11100000000000065	0.05533356919158054
0.11150000000000304	0.060571466543154
0.11200000000000188	0.05851197438145877
0.11250000000000071	0.04987378097780951
0.1130000000000031	0.036911056580353055
0.11350000000000193	0.02273483885847652
0.11400000000000077	0.010474573551680815
0.11450000000000315	0.002516056378944416
0.11500000000000199	5.7242672263108135e-06
0.11550000000000082	0.002718409518746637
0.11600000000000321	0.00927780027155119
0.11650000000000205	0.017627770479370062
0.11700000000000088	0.025601362597752853
0.11750000000000327	0.03143110214530075
0.1180000000000021	0.0340832694901903
0.11850000000000094	0.033362672274427435
0.11900000000000333	0.02980197510769982
0.11950000000000216	0.024401882181106806
0.120000000000001	0.018314045998521863
0.12050000000000338	0.012555530488026802
0.12100000000000222	0.007818293940695989
0.12150000000000105	0.004400676870569066
0.12200000000000344	0.0022522207460568705
0.12250000000000227	0.0010974441679905938
0.12300000000000111	0.000592827758127778
0.12349999999999994	0.0004736581073522947
0.12400000000000233	0.0006594262575475038
0.12450000000000117	0.001302527778047126
0.125	0.0027799159047888675
0.1255000000000024	0.005637787621297375
0.12600000000000122	0.010504277747971396
0.12650000000000006	0.017985372335374887
0.12700000000000244	0.028556825274264248
0.12750000000000128	0.04246196913092614
0.1280000000000001	0.0596236052778783
0.1285000000000025	0.07957830686394854
0.12900000000000134	0.10144304208397655
0.12950000000000017	0.12392567267641114
0.13000000000000256	0.14539073198288352
0.1305000000000014	0.16398812559225917
0.13100000000000023	0.17784394786176416
0.13150000000000261	0.18529976247358182
0.13200000000000145	0.18517150931347207
0.13250000000000028	0.17698541015949312
0.13300000000000267	0.16114056981347868
0.1335000000000015	0.1389508148334285
0.13400000000000034	0.11253417159948276
0.13450000000000273	0.08454641530798471
0.13500000000000156	0.05779047987989888
0.1355000000000004	0.03476791261697503
0.13600000000000279	0.01726210421410012
0.13650000000000162	0.0060470725909264065
0.13700000000000045	0.0007957002323104419
0.13750000000000284	0.00021947944843516565
0.13800000000000168	0.0024168000021335206
0.1385000000000005	0.005352532981922102
0.1390000000000029	0.007353546850982508
0.13950000000000173	0.007495192895392064
0.14000000000000057	0.005777861083653151
0.14050000000000296	0.003046057106456876
0.1410000000000018	0.0006716703899499341
0.14150000000000063	8.910883508658823e-05
0.142000000000003	0.002313448350614713
0.14250000000000185	0.007580016982335518
0.14300000000000068	0.015211389930670657
0.14350000000000307	0.02375383109969884
0.1440000000000019	0.03134772812164839
0.14450000000000074	0.0362280910030849
0.14500000000000313	0.03721214622034889
0.14550000000000196	0.03403346052542593
0.1460000000000008	0.027425613928485193
0.14650000000000318	0.018930579885631658
0.14700000000000202	0.010486380769037608
0.14750000000000085	0.00391176582031692
0.14800000000000324	0.00043403241570804383
0.14850000000000207	0.00039165880351217956
0.1490000000000009	0.0031910144212613793
0.1495000000000033	0.007522186632373977
0.15000000000000213	0.011765196813330998
0.15050000000000097	0.014466145166250811
0.15100000000000335	0.014747487643657419
0.1515000000000022	0.012540777835057262
0.15200000000000102	0.008585078821783266
0.1525000000000034	0.004202482088937184
0.15300000000000225	0.0009233550466046465
0.15350000000000108	7.091897922509431e-05
0.15399999999999991	0.002418565086975347
0.1545000000000023	0.00800530184737992
0.15500000000000114	0.016145419526586654
0.15549999999999997	0.025613695722080918
0.15600000000000236	0.03494322425457097
0.1565000000000012	0.0427505675695573
0.15700000000000003	0.04800619777150632
0.15750000000000242	0.05019302456318086
0.15800000000000125	0.04933239508751248
0.15850000000000009	0.04589339339696106
0.15900000000000247	0.04062743687777352
0.1595000000000013	0.034380505175694916
0.16000000000000014	0.02792984409801477
0.16050000000000253	0.0218753145774021
0.16100000000000136	0.016594767365031737
0.1615000000000002	0.012254746862668952
0.1620000000000026	0.008856955238133258
0.16250000000000142	0.006298456189103131
0.16300000000000026	0.004427850113198464
0.16350000000000264	0.003087241187624938
0.16400000000000148	0.002137303220994384
0.1645000000000003	0.0014678643723889818
0.1650000000000027	0.000998561076261471
0.16550000000000153	0.000674014044001716
0.16600000000000037	0.00045697629319636985
0.16650000000000276	0.0003220365193442787
0.1670000000000016	0.0002520013830490501
0.16750000000000043	0.00023857946580316911
0.1680000000000028	0.0002877798856541168
0.16850000000000165	0.00042826328120683946
0.16900000000000048	0.0007182907649379073
0.16950000000000287	0.0012451733484576137
0.1700000000000017	0.002111643064886973
0.17050000000000054	0.0034071073272873387
0.17100000000000293	0.005167781168488846
0.17150000000000176	0.007336286341047706
0.1720000000000006	0.009735682223735756
0.17250000000000298	0.012072497872787889
0.17300000000000182	0.013977027180873807
0.17350000000000065	0.015077991093312757
0.17400000000000304	0.01509591275252144
0.17450000000000188	0.013929710715379198
0.1750000000000007	0.011708298934842352
0.1755000000000031	0.00878560684252066
0.17600000000000193	0.00567249634669173
0.17650000000000077	0.002918457032828942
0.17700000000000315	0.0009735299275181534
0.177500000000002	7.039582628158468e-05
0.17800000000000082	0.0001638779084225533
0.1785000000000032	0.0009499751127390765
0.17900000000000205	0.0019629306666556746
0.17950000000000088	0.002723923077941265
0.18000000000000327	0.0028968918305546593
0.1805000000000021	0.0024021850080933895
0.18100000000000094	0.0014495398716945192
0.18150000000000333	0.000475748750393452
0.18200000000000216	2.192487102168627e-06
0.182500000000001	0.0004539465818346437
0.18300000000000338	0.0019967755397465965
0.18350000000000222	0.004445925366952459
0.18400000000000105	0.007281331447148159
0.18450000000000344	0.009773102891061966
0.18500000000000227	0.01118800628552274
0.1855000000000011	0.011022083421861142
0.18599999999999994	0.009194214947152848
0.18650000000000233	0.006143542678452068
0.18700000000000117	0.002797897656326576
0.1875	0.00041381538217255065
0.1880000000000024	0.0003219644951403567
0.18850000000000122	0.003635858569903302
0.18900000000000006	0.010990503998541281
0.18950000000000244	0.022369600455062928
0.19000000000000128	0.03705811369313009
0.1905000000000001	0.053727933013360055
0.1910000000000025	0.07063565841691234
0.19150000000000134	0.08589014549092112
0.19200000000000017	0.09773742447341845
0.19250000000000256	0.10481275495545604
0.1930000000000014	0.1063215331534321
0.19350000000000023	0.10212820892911605
0.19400000000000261	0.09275046718973369
0.19450000000000145	0.07927070572411163
0.19500000000000028	0.06318603655073429
0.19550000000000267	0.0462213298496515
0.1960000000000015	0.030128482982245044
0.19650000000000034	0.016491291545755432
0.19700000000000273	0.006551254603050907
0.19750000000000156	0.001066963588308394
0.1980000000000004	0.0002189357626851257
0.19850000000000279	0.0035721969619031363
0.19900000000000162	0.010108937950563666
0.19950000000000045	0.01834100250089607
0.20000000000000284	0.0265048668708383
0.20050000000000168	0.03282923832175372
0.2010000000000005	0.03584832419009643
0.2015000000000029	0.034715283181310765
0.20200000000000173	0.02945542623328507
0.20250000000000057	0.021093436255820587
0.20300000000000296	0.011598562195682284
0.2035000000000018	0.0036189696532431953
0.20400000000000063	1.9159468268398193e-05
0.204500000000003	0.003285141521078156
0.20500000000000185	0.014908768002691334
0.20550000000000068	0.03489108669722538
0.20600000000000307	0.061502412295605484
0.2065000000000019	0.09139784782889962
0.20700000000000074	0.12011455029853625
0.20750000000000313	0.1428849821063929
0.20800000000000196	0.1556109586458876
0.2085000000000008	0.1557818853889734
0.20900000000000318	0.1431085710623684
0.20950000000000202	0.11969170319035914
0.21000000000000085	0.08964591496721257
0.21050000000000324	0.058234391350021855
0.21100000000000207	0.03070122387699089
0.2115000000000009	0.011081996417883799
0.2120000000000033	0.0012975335442258597
0.21250000000000213	0.0007785417195226203
0.21300000000000097	0.006739617876354467
0.21350000000000335	0.015050948412856016
0.2140000000000022	0.021490247232661127
0.21450000000000102	0.023043184264503636
0.2150000000000034	0.01889293398084287
0.21550000000000225	0.01081075333059747
0.21600000000000108	0.0028140756537957364
0.21649999999999991	0.00015623683433511223
0.2170000000000023	0.007898438466195402
0.21750000000000114	0.02943705324590496
0.21799999999999997	0.06538184565054513
0.21850000000000236	0.11309482156043422
0.2190000000000012	0.16702768795235787
0.21950000000000003	0.21978545239101518
0.22000000000000242	0.26365292974237636
0.22050000000000125	0.2922026150822511
0.22100000000000009	0.3015883598904686
0.22150000000000247	0.2912213842501708
0.2220000000000013	0.26369507487579513
0.22250000000000014	0.22402313655384148
0.22300000000000253	0.17842601141175185
0.22350000000000136	0.1329972541650035
0.2240000000000002	0.09258214709293423
0.2245000000000026	0.06011151031257141
0.22500000000000142	0.0364863084282268
0.22550000000000026	0.020949996502824416
0.22600000000000264	0.011762318142727525
0.22650000000000148	0.0069331266886381885
0.2270000000000003	0.004797327934335219
0.2275000000000027	0.004297378338600737
0.22800000000000153	0.004954948430430043
0.22850000000000037	0.006618940064273853
0.22900000000000276	0.009140083631944643
0.2295000000000016	0.012126453093170042
0.23000000000000043	0.014883695206886626
0.2305000000000028	0.01656063696718051
0.23100000000000165	0.016436561931469192
0.23150000000000048	0.01423043549122776
0.23200000000000287	0.010302778314589757
0.2325000000000017	0.0056588888729119215
0.23300000000000054	0.0017325131384011772
0.23350000000000293	6.333568501598374e-06
0.23400000000000176	0.0015830880618413184
0.2345000000000006	0.006839867560632562
0.23500000000000298	0.015273083074412249
0.23550000000000182	0.02558240721638621
0.23600000000000065	0.03596912333119768
0.23650000000000304	0.04456162279908388
0.23700000000000188	0.04984752228902453
0.2375000000000007	0.05099664471366949
0.2380000000000031	0.047997825484767935
0.23850000000000193	0.04159063109906052
0.23900000000000077	0.033031179663680584
0.23950000000000315	0.02377173152714682
0.240000000000002	0.0151463340731861
0.24050000000000082	0.00813925342895386
0.2410000000000032	0.003277832330209587
0.24150000000000205	0.000650426274793297
0.24200000000000088	1.6685287385636654e-05
0.24250000000000327	0.0009604990068916188
0.2430000000000021	0.003037259666406251
0.24350000000000094	0.005882059310691473
0.24400000000000333	0.009265626306944
0.24450000000000216	0.013101876327723357
0.245000000000001	0.017419849364600955
0.24550000000000338	0.022313231990597406
0.24600000000000222	0.027876366946602782
0.24650000000000105	0.03413199059847376
0.24700000000000344	0.04095692739580204
0.24750000000000227	0.048018111194580666
0.2480000000000011	0.05473917530326838
0.24849999999999994	0.06032165421000928
0.24900000000000233	0.06383923499219667
0.24950000000000117	0.06440654677509569
0.25	0.06139884151559158
0.2505000000000024	0.054673471959736396
0.2510000000000012	0.0447283928700663
0.25150000000000006	0.032735489474139345
0.25200000000000244	0.020410600005294256
0.2525000000000013	0.009723534015738009
0.2530000000000001	0.0024992147004925733
0.2535000000000025	5.220573070650556e-07
0.25400000000000134	0.0026006856220344206
0.25450000000000017	0.00964018793975206
0.25500000000000256	0.019521132864153988
0.2555000000000014	0.030031311759203247
0.2560000000000002	0.03882774332435127
0.2565000000000026	0.04396370038632617
0.25700000000000145	0.04432825209331919
0.2575000000000003	0.03988830854639895
0.25800000000000267	0.031674513338258554
0.2585000000000015	0.02151944281088841
0.25900000000000034	0.01162019753378637
0.25950000000000273	0.004039705374969146
0.26000000000000156	0.00027075292155587314
0.2605000000000004	0.0009627230934570595
0.2610000000000028	0.00586195371831862
0.2615000000000016	0.013958038109309213
0.26200000000000045	0.023777440263465878
0.26250000000000284	0.03373602035730999
0.2630000000000017	0.04245950630447366
0.2635000000000005	0.04900298911948713
0.2640000000000029	0.0529375607956711
0.26450000000000173	0.054311422452302534
0.26500000000000057	0.05352253620823676
0.26550000000000296	0.05115329534443521
0.2660000000000018	0.04781416246677924
0.2665000000000006	0.04402770649685573
0.267000000000003	0.04016479966751152
0.26750000000000185	0.03642838469505925
0.2680000000000007	0.03287160484341047
0.26850000000000307	0.029436443859627508
0.2690000000000019	0.026003125595195038
0.26950000000000074	0.022444777857745714
0.2700000000000031	0.018682771168632206
0.27050000000000196	0.014735048744069473
0.2710000000000008	0.01074514234815209
0.2715000000000032	0.006977706961031277
0.272000000000002	0.003771089398437236
0.27250000000000085	0.0014496675682687443
0.27300000000000324	0.00021548440490801638
0.2735000000000021	5.3691373397519405e-05
0.2740000000000009	0.0006920432454690969
0.2745000000000033	0.0016457684625824894
0.27500000000000213	0.002355127703420767
0.27550000000000097	0.0023895900610669497
0.27600000000000335	0.0016606022172390125
0.2765000000000022	0.0005669594817417965
0.277000000000001	2.5778716608277227e-06
0.2775000000000034	0.001188807021954227
0.27800000000000225	0.005345933610602146
0.2785000000000011	0.013276505867969954
0.2789999999999999	0.024977521918918093
0.2795000000000023	0.039412024908505955
0.28000000000000114	0.05454379266118246
0.28049999999999997	0.06767428584345518
0.28100000000000236	0.07603424618310138
0.2815000000000012	0.07749788195933335
0.28200000000000003	0.0712321854180551
0.2825000000000024	0.05808816414335742
0.28300000000000125	0.04059190352310249
0.2835000000000001	0.022491878189710754
0.2840000000000025	0.007939977714377428
0.2845000000000013	0.0004935942680623542
0.28500000000000014	0.002191819238339807
0.28550000000000253	0.012957977462325165
0.28600000000000136	0.03050908023506617
0.2865000000000002	0.050826324030126685
0.2870000000000026	0.06909220839212589
0.2875000000000014	0.08086982789280035
0.28800000000000026	0.08322553068273718
0.28850000000000264	0.07550022593383522
0.2890000000000015	0.05951865657236584
0.2895000000000003	0.03916911521351908
0.2900000000000027	0.019450624225906977
0.29050000000000153	0.005226158926836115
0.29100000000000037	4.0273840043860084e-07
0.29150000000000276	0.005036645115873145
0.2920000000000016	0.019040374407227445
0.2925000000000004	0.03849008969269883
0.2930000000000028	0.058528227904821345
0.29350000000000165	0.07418151723129977
0.2940000000000005	0.08159821395970515
0.29450000000000287	0.07899016372990336
0.2950000000000017	0.06704871932454202
0.29550000000000054	0.04874215098117008
0.2960000000000029	0.0285606132129768
0.29650000000000176	0.011411237487140777
0.2970000000000006	0.0014459826770921533
0.297500000000003	0.0011101181186043974
0.2980000000000018	0.010631609761967805
0.29850000000000065	0.028052100391868198
0.29900000000000304	0.0497619414565468
0.2995000000000019	0.07138116333044482
0.3000000000000007	0.08875493695847035
0.3005000000000031	0.09882144296687519
0.30100000000000193	0.10016031790975684
0.30150000000000077	0.09312357297395234
0.30200000000000315	0.07956075044878405
0.302500000000002	0.06224679575967247
0.3030000000000008	0.044181269873782895
0.3035000000000032	0.02793927539488549
0.30400000000000205	0.015219688214267254
0.3045000000000009	0.00666882329197856
0.30500000000000327	0.0019785560041195847
0.3055000000000021	0.00018909830571991882
0.30600000000000094	8.494787610167279e-05
0.3065000000000033	0.0005657430724015052
0.30700000000000216	0.0008993560775104099
0.307500000000001	0.0008115245594387124
0.3080000000000034	0.0004190636424695025
0.3085000000000022	5.684533791907137e-05
0.30900000000000105	7.139595099066212e-05
0.30950000000000344	0.0006523146181213425
0.3100000000000023	0.0017503097854658827
0.3105000000000011	0.003096612484273241
0.31099999999999994	0.004304339657934541
0.31150000000000233	0.0050083082068178054
0.31200000000000117	0.004992000803100746
0.3125	0.004259510640283236
0.3130000000000024	0.0030318311258421163
0.3135000000000012	0.0016729649296155567
0.31400000000000006	0.0005734925072986011
0.31450000000000244	3.0912387497892373e-05
0.3150000000000013	0.0001644755871604901
0.3155000000000001	0.0008889302635973522
0.3160000000000025	0.0019516133327167895
0.31650000000000134	0.0030173953417529003
0.31700000000000017	0.0037723071641493173
0.31750000000000256	0.004013056832430848
0.3180000000000014	0.0036964768604458827
0.3185000000000002	0.00293732447763962
0.3190000000000026	0.0019597214322111755
0.31950000000000145	0.0010213706746379089
0.3200000000000003	0.0003363676165508201
0.32050000000000267	2.035591001502326e-05
0.3210000000000015	7.231099945197403e-05
0.32150000000000034	0.00039403456185320716
0.32200000000000273	0.0008361604691265626
0.32250000000000156	0.0012521534670304737
0.3230000000000004	0.0015415405889996788
0.3235000000000028	0.001670005728478978
0.3240000000000016	0.0016642425133976196
0.32450000000000045	0.0015895640198130682
0.32500000000000284	0.0015243512477995248
0.3255000000000017	0.0015451872847901526
0.3260000000000005	0.0017300733462959146
0.3265000000000029	0.0021769660522972614
0.32700000000000173	0.0030250838305960347
0.32750000000000057	0.004461209550926192
0.32800000000000296	0.006695364949507977
0.3285000000000018	0.009900010905694258
0.3290000000000006	0.014121742360656917
0.329500000000003	0.01918949737822439
0.33000000000000185	0.02465303239322649
0.3305000000000007	0.029785346861354735
0.33100000000000307	0.0336710803930658
0.3315000000000019	0.035381437930435626
0.33200000000000074	0.034210089296910266
0.3325000000000031	0.02992101224754783
0.33300000000000196	0.02294575797461916
0.3335000000000008	0.014469348892685047
0.3340000000000032	0.006362363409740939
0.334500000000002	0.000948574857074922
0.33500000000000085	0.0006356831672695618
0.33550000000000324	0.007471874096086537
0.3360000000000021	0.022714038186920103
0.3365000000000009	0.04649802864346849
0.3370000000000033	0.07768534809247259
0.33750000000000213	0.1139272266091674
0.33800000000000097	0.1519436325664939
0.33850000000000335	0.18797125189900274
0.3390000000000022	0.2183007413905414
0.339500000000001	0.2398069746013531
0.3400000000000034	0.2503796949134583
0.34050000000000225	0.24918429552300064
0.3410000000000011	0.23671753524198363
0.3414999999999999	0.21466255636116133
0.3420000000000023	0.1855829551440924
0.34250000000000114	0.15251996203570903
0.34299999999999997	0.11856628636040209
0.34350000000000236	0.08648481457442354
0.3440000000000012	0.05842328653956311
0.34450000000000003	0.035752512120304406
0.3450000000000024	0.019031362087547292
0.34550000000000125	0.008081536198053709
0.3460000000000001	0.0021420226373343176
0.3465000000000025	6.810642423651366e-05
0.3470000000000013	0.000541741190926183
0.34750000000000014	0.002266795695211095
0.34800000000000253	0.004131407352316617
0.34850000000000136	0.005327996721860506
0.3490000000000002	0.005427790965237305
0.3495000000000026	0.0044103473982894945
0.3500000000000014	0.002649885234637752
0.35050000000000026	0.0008602470962108888
0.35100000000000264	3.8003411944466705e-07
0.3515000000000015	0.0011436370412981436
0.3520000000000003	0.0053177801582222845
0.3525000000000027	0.013328354721370143
0.35300000000000153	0.025585169917342544
0.35350000000000037	0.04195809818533502
0.35400000000000276	0.06169181741759801
0.3545000000000016	0.08340698874478156
0.3550000000000004	0.10520602697347774
0.3555000000000028	0.12488504629959103
0.35600000000000165	0.1402318826873692
0.3565000000000005	0.149367598287458
0.35700000000000287	0.15107130478919392
0.3575000000000017	0.14502132395681672
0.35800000000000054	0.13189379149154995
0.3585000000000029	0.11328366073070292
0.35900000000000176	0.09144926597334824
0.3595000000000006	0.06892264664050429
0.360000000000003	0.04806354944300921
0.3605000000000018	0.030655132202292233
0.36100000000000065	0.017636472912087232
0.36150000000000304	0.009039076316731735
0.3620000000000019	0.004146474999861313
0.3625000000000007	0.001838792212451185
0.3630000000000031	0.001032603844182364
0.36350000000000193	0.0010953577980308512
0.36400000000000077	0.002113382240788391
0.36450000000000315	0.004925776061101619
0.365000000000002	0.010896637615143612
0.3655000000000008	0.02147045096582757
0.3660000000000032	0.03762076347580349
0.36650000000000205	0.059341907617038774
0.3670000000000009	0.08533472695361277
0.36750000000000327	0.11299723337499354
0.3680000000000021	0.13875826166667332
0.36850000000000094	0.15870437030635262
0.3690000000000033	0.1693702573601656
0.36950000000000216	0.16851243239989544
0.370000000000001	0.1556792778311441
0.3705000000000034	0.13243113345736948
0.3710000000000022	0.10214246008089795
0.37150000000000105	0.0694152190194882
0.37200000000000344	0.03922407617428581
0.3725000000000023	0.01597705795813818
0.3730000000000011	0.002694432050747891
0.37349999999999994	0.00047977969720072836
0.37400000000000233	0.008388530775872774
0.37450000000000117	0.02370840172423065
0.375	0.04257573149814958
0.3755000000000024	0.06078298568991562
0.3760000000000012	0.07460050829320934
0.37650000000000006	0.08144493252939164
0.37700000000000244	0.0802721485053959
0.3775000000000013	0.07164082631204374
0.3780000000000001	0.05746559110475585
0.3785000000000025	0.040540090947935134
0.37900000000000134	0.023947177546039613
0.37950000000000017	0.01048116210529644
0.38000000000000256	0.002187971358171928
0.3805000000000014	9.117698393493428e-05
0.3810000000000002	0.004126429458240532
0.3815000000000026	0.01326473509706112
0.38200000000000145	0.025774460057878985
0.3825000000000003	0.03955694074949375
0.38300000000000267	0.05249085619195208
0.3835000000000015	0.06273249763213078
0.38400000000000034	0.06893745926683956
0.38450000000000273	0.07038871427284275
0.38500000000000156	0.06703239539892723
0.3855000000000004	0.0594336213472168
0.3860000000000028	0.048670079718114316
0.3865000000000016	0.036181961936497045
0.38700000000000045	0.0235952051359016
0.38750000000000284	0.01253285639033519
0.3880000000000017	0.004428232869523563
0.3885000000000005	0.00035400274299259243
0.3890000000000029	0.0008829353079263196
0.38950000000000173	0.005997574043252713
0.39000000000000057	0.015065695485670846
0.39050000000000296	0.02689443124977732
0.3910000000000018	0.03986737377557679
0.3915000000000006	0.052156166392646953
0.392000000000003	0.06198287655327196
0.39250000000000185	0.06789517145314819
0.3930000000000007	0.06900702068655899
0.39350000000000307	0.0651570744182146
0.3940000000000019	0.05694715800271692
0.39450000000000074	0.045644019166528965
0.3950000000000031	0.032955065333337544
0.39550000000000196	0.02071728026744297
0.3960000000000008	0.010560563278939523
0.3965000000000032	0.003615922053352497
0.397000000000002	0.00033160476751321904
0.39750000000000085	0.00043693784349024145
0.39800000000000324	0.0030594154535944387
0.3985000000000021	0.006963976902626707
0.3990000000000009	0.010854121535959159
0.3995000000000033	0.01366067358895211
0.40000000000000213	0.014749661784321258
0.40050000000000097	0.014004487486936737
0.40100000000000335	0.011772648666890349
0.4015000000000022	0.008703722468061352
0.402000000000001	0.005532654585722313
0.4025000000000034	0.002873014292412013
0.40300000000000225	0.0010762507378930383
0.4035000000000011	0.0001885314703975527
0.4039999999999999	4.640025677778601e-06
0.4045000000000023	0.00018895890490946258
0.40500000000000114	0.0004158553171149972
0.40549999999999997	0.0004807792238069649
0.40600000000000236	0.00034838719576305455
0.4065000000000012	0.00012906412226075517
0.40700000000000003	1.2494274495049938e-06
0.4075000000000024	0.00011495802325111453
0.40800000000000125	0.000515946347455355
0.4085000000000001	0.0011193540237951004
0.4090000000000025	0.0017408542493111887
0.4095000000000013	0.002170416749486702
0.41000000000000014	0.0022573568910069677
0.41050000000000253	0.0019714846460385086
0.41100000000000136	0.0014151854998396113
0.4115000000000002	0.0007812391241900639
0.4120000000000026	0.0002734028594340022
0.4125000000000014	2.2611311299224328e-05
0.41300000000000026	3.47164484047647e-05
0.41350000000000264	0.00019438180258747473
0.4140000000000015	0.0003278713193627548
0.4145000000000003	0.00030304608529764765
0.4150000000000027	0.00012724492818531362
0.41550000000000153	1.2714374770129325e-07
0.41600000000000037	0.00029137326533007566
0.41650000000000276	0.0014387772341866861
0.4170000000000016	0.003792183718220898
0.4175000000000004	0.007452303732530337
0.4180000000000028	0.012161682467487502
0.41850000000000165	0.01729390167768574
0.4190000000000005	0.021958954933581007
0.41950000000000287	0.025206118328489846
0.4200000000000017	0.026272358191447753
0.42050000000000054	0.024805599771988526
0.4210000000000029	0.020994865649041572
0.42150000000000176	0.015563415088038542
0.4220000000000006	0.009619636677027296
0.422500000000003	0.004401810224845899
0.4230000000000018	0.0009841646165237982
0.42350000000000065	2.321897420495449e-05
0.42400000000000304	0.0016117228330374436
0.4245000000000019	0.005276404329740467
0.4250000000000007	0.010114951433865833
0.4255000000000031	0.015029679303906382
0.42600000000000193	0.018991363870344405
0.42650000000000077	0.02126314536310099
0.42700000000000315	0.021531026801448964
0.427500000000002	0.019917923479352236
0.4280000000000008	0.01689227736412284
0.4285000000000032	0.013109449911566902
0.42900000000000205	0.009237030537841695
0.4295000000000009	0.005811622274631865
0.43000000000000327	0.003157805717713833
0.4305000000000021	0.001376897065249262
0.43100000000000094	0.00039195842950585604
0.4315000000000033	2.266538727048736e-05
0.43200000000000216	6.172078372897894e-05
0.432500000000001	0.00033197526963750897
0.4330000000000034	0.0007156632786731215
0.4335000000000022	0.0011586541430916452
0.43400000000000105	0.0016591566360332983
0.43450000000000344	0.0022505474374170144
0.4350000000000023	0.0029836086239663573
0.4355000000000011	0.0039080875619614056
0.43599999999999994	0.0050508288520008235
0.43650000000000233	0.006389697947357177
0.43700000000000117	0.007828288565659265
0.4375	0.009182690024616637
0.4380000000000024	0.010194122724296794
0.4385000000000012	0.010576868315329226
0.43900000000000006	0.010099344851099623
0.43950000000000244	0.008680682312936724
0.4400000000000013	0.00647174039892618
0.4405000000000001	0.003884750998799164
0.4410000000000025	0.0015440827265473817
0.44150000000000134	0.0001520320320239918
0.44200000000000017	0.00029284535098131077
0.44250000000000256	0.0022260702853142806
0.4430000000000014	0.005736275226903401
0.4435000000000002	0.010102092057309178
0.4440000000000026	0.014221129176950916
0.44450000000000145	0.01688370034803019
0.4450000000000003	0.017139295073457426
0.44550000000000267	0.014660531260266015
0.4460000000000015	0.009994010109612471
0.44650000000000034	0.004604077796999111
0.44700000000000273	0.0006628066563849076
0.44750000000000156	0.0006066221940932326
0.4480000000000004	0.006548842492293537
0.4485000000000028	0.01968776244424756
0.4490000000000016	0.03986552666420026
0.44950000000000045	0.0654067261774682
0.45000000000000284	0.09330205298077589
0.4505000000000017	0.11971710183219621
0.4510000000000005	0.14072207454711058
0.4515000000000029	0.15307786992846384
0.45200000000000173	0.1548949258455702
0.45250000000000057	0.14600923973218158
0.45300000000000296	0.12798831417475218
0.4535000000000018	0.10377036319944878
0.4540000000000006	0.07702894702274522
0.454500000000003	0.05141896016598487
0.45500000000000185	0.029882431876084053
0.4555000000000007	0.014169252660792836
0.45600000000000307	0.004666533375069507
0.4565000000000019	0.0005485698419668391
0.45700000000000074	0.00017973404047177228
0.4575000000000031	0.0016457737545433053
0.45800000000000196	0.0032684345101893822
0.4585000000000008	0.003976914322068638
0.4590000000000032	0.0034595829134936485
0.459500000000002	0.00208489848317986
0.46000000000000085	0.0006427424835113901
0.46050000000000324	2.1543572715003663e-09
0.4610000000000021	0.0007773821025534875
0.4615000000000009	0.00313719775297381
0.4620000000000033	0.006731769653175328
0.46250000000000213	0.010812107408641776
0.46300000000000097	0.014451484363914462
0.46350000000000335	0.01681024522779716
0.4640000000000022	0.017363012143595362
0.464500000000001	0.01602667030944221
0.4650000000000034	0.01316031798995861
0.46550000000000225	0.009446287916920508
0.4660000000000011	0.005693484476508636
0.46650000000000347	0.0026223374741183303
0.4670000000000023	0.0006909833923570965
0.46750000000000114	6.365040923170321e-06
0.46799999999999997	0.0003375644701634604
0.46850000000000236	0.0012198949401498853
0.4690000000000012	0.0021149899675247112
0.46950000000000003	0.0025800177707603817
0.4700000000000024	0.0024003752971522444
0.47050000000000125	0.0016532132184447293
0.4710000000000001	0.0006894331457391278
0.4715000000000025	4.347226581168493e-05
0.4720000000000013	0.0002975993881954455
0.47250000000000014	0.0019366257195984483
0.47300000000000253	0.005228426605805858
0.47350000000000136	0.010156608265553502
0.4740000000000002	0.016417167283070893
0.4745000000000026	0.023475189064063852
0.4750000000000014	0.030664460222274335
0.47550000000000026	0.03730515542076389
0.47600000000000264	0.042813653429929065
0.4765000000000015	0.04678344901746993
0.4770000000000003	0.049025094871954444
0.4775000000000027	0.04956346140511361
0.47800000000000153	0.04859971653898587
0.47850000000000037	0.04645136433216315
0.47900000000000276	0.04348557723247458
0.4795000000000016	0.04005918914975369
0.4800000000000004	0.036474268110964714
0.4805000000000028	0.032952803466044164
0.48100000000000165	0.029629318401052734
0.4815000000000005	0.0265572574130123
0.48200000000000287	0.023724158030318212
0.4825000000000017	0.02107149800404614
0.48300000000000054	0.01851678239620369
0.4835000000000029	0.01597681711511286
0.48400000000000176	0.013391391730568242
0.4845000000000006	0.010745540710142167
0.485000000000003	0.008086653161294872
0.4855000000000018	0.005531011332312967
0.48600000000000065	0.003254111931094793
0.48650000000000304	0.0014613173005513258
0.4870000000000019	0.0003401824955862942
0.4875000000000007	2.3561557713496986e-06
0.4880000000000031	0.0004294209159910892
0.48850000000000193	0.0014410275216308302
0.48900000000000077	0.00270295041349583
0.48950000000000315	0.003786001329389097
0.490000000000002	0.004274492182761773
0.4905000000000008	0.003907480364280863
0.4910000000000032	0.0027213240791171436
0.49150000000000205	0.0011528149230264466
0.4920000000000009	6.244532291120795e-05
0.49250000000000327	0.0006493369168455695
0.4930000000000021	0.004252105781403863
0.49350000000000094	0.012059239715754537
0.4940000000000033	0.024781488496798267
0.49450000000000216	0.04235926500258131
0.495000000000001	0.06378308025670883
0.4955000000000034	0.08709072844835469
0.4960000000000022	0.10957217416493475
0.49650000000000105	0.1281678769659161
0.49700000000000344	0.13999872177330214
0.4975000000000023	0.14292769845157438
0.4980000000000011	0.13603560523165595
0.49849999999999994	0.11990167419058187
0.49900000000000233	0.09661511784892639
0.49950000000000117	0.06949833720890289
0.5	0.042584636282425974
0.5005000000000024	0.01994800080021551
0.5010000000000012	0.005016374562825271
0.5015000000000001	4.355652494454205e-06
0.5020000000000024	0.005575039033290518
0.5025000000000013	0.020790238030649413
0.5030000000000001	0.043345937360574724
0.5035000000000025	0.07003070283603549
0.5040000000000013	0.09730274538952566
0.5045000000000002	0.12186537847119784
0.5050000000000026	0.14113265910200415
0.5055000000000014	0.15351184410513122
0.5060000000000002	0.15847639650202178
0.5065000000000026	0.15645002421827417
0.5070000000000014	0.14855748970167074
0.5075000000000003	0.13631490593401777
0.5080000000000027	0.12132983819331612
0.5085000000000015	0.10506391806962327
0.5090000000000003	0.08868530796750888
0.5095000000000027	0.07301330538038642
0.5100000000000016	0.05853883125202054
0.5105000000000004	0.045495280002895676
0.5110000000000028	0.03395344052109024
0.5115000000000016	0.0239187073761592
0.5120000000000005	0.015414741430102621
0.5125000000000028	0.008542374743608897
0.5130000000000017	0.0035052550177482734
0.5135000000000005	0.0005958546871055858
0.5140000000000029	0.00013930615789075726
0.5145000000000017	0.002399716241867231
0.5150000000000006	0.00746389320234979
0.515500000000003	0.01512818587458859
0.5160000000000018	0.024821151065366927
0.5165000000000006	0.03559379090407063
0.517000000000003	0.046197820508671876
0.5175000000000018	0.05525190063864617
0.5180000000000007	0.061470745541074276
0.5185000000000031	0.06390981488207724
0.5190000000000019	0.062166563215651324
0.5195000000000007	0.05648323951331384
0.5200000000000031	0.047716793859292325
0.520500000000002	0.03717407091503186
0.5210000000000008	0.02634636280032709
0.5215000000000032	0.01660600103882757
0.522000000000002	0.008939972875438159
0.5225000000000009	0.0037870793725783454
0.5230000000000032	0.0010176403069073027
0.5235000000000021	5.582300102893835e-05
0.5240000000000009	0.0001056281797597377
0.5245000000000033	0.00041390408436077405
0.5250000000000021	0.0004955845755420079
0.525500000000001	0.0002598304557913973
0.5260000000000034	6.490174580167279e-06
0.5265000000000022	0.0003007533762971805
0.527000000000001	0.0017684453101980803
0.5275000000000034	0.004875075359936372
0.5280000000000022	0.009753099621804059
0.5285000000000011	0.01612456278134128
0.5290000000000035	0.023336592413137496
0.5295000000000023	0.03049468693598422
0.5300000000000011	0.03665307042333769
0.5305	0.041009430834266385
0.5310000000000024	0.04305523266976159
0.5315000000000012	0.04264967773310688
0.532	0.04000889139120616
0.5325000000000024	0.03562446167168986
0.5330000000000013	0.03014078640886043
0.5335000000000001	0.024225599777527255
0.5340000000000025	0.018462984626080668
0.5345000000000013	0.013286465908165452
0.5350000000000001	0.008956103032546719
0.5355000000000025	0.0055721388078673025
0.5360000000000014	0.0031113217646238063
0.5365000000000002	0.0014709650922005947
0.5370000000000026	0.0005088628512280177
0.5375000000000014	7.22450341923276e-05
0.5380000000000003	1.4045947798395998e-05
0.5385000000000026	0.00019866427101589777
0.5390000000000015	0.0005017249403919493
0.5395000000000003	0.0008092338100450137
0.5400000000000027	0.001021117315913083
0.5405000000000015	0.001062433101331664
0.5410000000000004	0.0009024192351170985
0.5415000000000028	0.0005772541529196763
0.5420000000000016	0.00020791549525637183
0.5425000000000004	1.6550421437762863e-06
0.5430000000000028	0.00022645443199221659
0.5435000000000016	0.001153808138463429
0.5440000000000005	0.002975940305938421
0.5445000000000029	0.005716371022730043
0.5450000000000017	0.00916286558435399
0.5455000000000005	0.012853939336845855
0.5460000000000029	0.016140610566429407
0.5465000000000018	0.01832412256220341
0.5470000000000006	0.018842855868555608
0.547500000000003	0.017456687476478418
0.5480000000000018	0.014365130228146157
0.5485000000000007	0.010204724719816996
0.549000000000003	0.005903054734878288
0.5495000000000019	0.0024146212054374193
0.5500000000000007	0.0004130896211051783
0.5505000000000031	4.676208569140984e-05
0.5510000000000019	0.0008635871557387819
0.5515000000000008	0.001971660523320368
0.5520000000000032	0.002427437571407852
0.552500000000002	0.0017568383486726853
0.5530000000000008	0.0004429560284783091
0.5535000000000032	0.00018699693192035491
0.554000000000002	0.0037847628975164584
0.5545000000000009	0.014559043270267573
0.5550000000000033	0.03542656056624201
0.5555000000000021	0.06781690017131663
0.5560000000000009	0.110753818158339
0.5565000000000033	0.16041827381025855
0.5570000000000022	0.21042141412278512
0.557500000000001	0.2528389258767304
0.5580000000000034	0.2798396261302533
0.5585000000000022	0.285543645629541
0.559000000000001	0.26763248527986433
0.5595000000000034	0.22824842094974093
0.5600000000000023	0.1738725894402006
0.5605000000000011	0.1141266953432949
0.5609999999999999	0.0597352662508635
0.5615000000000023	0.020130267132027
0.5620000000000012	0.0013027978473016519
0.5625	0.00446490765909929
0.5630000000000024	0.025882738139695903
0.5635000000000012	0.05793273768875704
0.5640000000000001	0.09110205684252812
0.5645000000000024	0.11639774466651925
0.5650000000000013	0.12752240022238545
0.5655000000000001	0.12224854028767052
0.5660000000000025	0.1026583698478966
0.5665000000000013	0.07424036908909545
0.5670000000000002	0.044152831275534994
0.5675000000000026	0.01918357262299301
0.5680000000000014	0.003992270803632503
0.5685000000000002	0.0001053329237638651
0.5690000000000026	0.005884170410598843
0.5695000000000014	0.017387034640596308
0.5700000000000003	0.029786231095590348
0.5705000000000027	0.0388640466452907
0.5710000000000015	0.042128864995322354
0.5715000000000003	0.03925329677828716
0.5720000000000027	0.03177941249030169
0.5725000000000016	0.02227888457902151
0.5730000000000004	0.013318511518635756
0.5735000000000028	0.006614698030338273
0.5740000000000016	0.0026598862033532867
0.5745000000000005	0.0009108057419275491
0.5750000000000028	0.00041379837604969784
0.5755000000000017	0.0005823357349155077
0.5760000000000005	0.0017909858835754224
0.5765000000000029	0.005523849741761596
0.5770000000000017	0.013985407058033918
0.5775000000000006	0.029286171437181544
0.578000000000003	0.05248168398804463
0.5785000000000018	0.08281240499618782
0.5790000000000006	0.1174394218192765
0.579500000000003	0.15181424304467475
0.5800000000000018	0.1806136110927468
0.5805000000000007	0.19898251321316657
0.5810000000000031	0.20372344560140782
0.5815000000000019	0.19408198971838908
0.5820000000000007	0.17190267524196956
0.5825000000000031	0.14112254862486373
0.583000000000002	0.10676841734748271
0.5835000000000008	0.07376315523466816
0.5840000000000032	0.0458842139592123
0.584500000000002	0.025146306607531903
0.5850000000000009	0.011729156543632215
0.5855000000000032	0.004394300180749828
0.5860000000000021	0.0011918549292483623
0.5865000000000009	0.00019362618782083936
0.5870000000000033	1.8174037771360857e-05
0.5875000000000021	1.8586871948174587e-05
0.588000000000001	0.00014169252067843153
0.5885000000000034	0.0005866069520128394
0.5890000000000022	0.0014493378449060208
0.589500000000001	0.002521564226526671
0.5900000000000034	0.003328086344524382
0.5905000000000022	0.0033747531487719634
0.5910000000000011	0.0024822883191385633
0.5915000000000035	0.0010389520389477206
0.5920000000000023	3.245089559241623e-05
0.5925000000000011	0.0008079460772981915
0.593	0.00461094051082844
0.5935000000000024	0.012068077366998529
0.5940000000000012	0.02279872799169403
0.5945	0.03531897909046578
0.5950000000000024	0.047306669566131714
0.5955000000000013	0.0561735724831218
0.5960000000000001	0.0597818024266719
0.5965000000000025	0.05708473154747285
0.5970000000000013	0.048488603896627035
0.5975000000000001	0.03581484346936592
0.5980000000000025	0.021866614730080423
0.5985000000000014	0.009725154121801865
0.5990000000000002	0.001981687548959776
0.5995000000000026	0.00012431344261127034
0.6000000000000014	0.0042440558927869495
0.6005000000000003	0.013121234515695097
0.6010000000000026	0.02463799218605413
0.6015000000000015	0.036372861409844914
0.6020000000000003	0.04619534371476211
0.6025000000000027	0.05270009925500809
0.6030000000000015	0.05538858491430443
0.6035000000000004	0.05459358158610962
0.6040000000000028	0.051218056609379364
0.6045000000000016	0.04640069329778258
0.6050000000000004	0.04121767290374852
0.6055000000000028	0.03649190486424369
0.6060000000000016	0.03272665939721597
0.6065000000000005	0.030133360372823197
0.6070000000000029	0.028700045534032846
0.6075000000000017	0.028252609008340826
0.6080000000000005	0.028487593304444343
0.6085000000000029	0.028986924002461483
0.6090000000000018	0.029244842576649256
0.6095000000000006	0.028735437800071102
0.610000000000003	0.027026660495733733
0.6105000000000018	0.023914911904810945
0.6110000000000007	0.019529703825313896
0.611500000000003	0.01435455940175636
0.6120000000000019	0.009133282463490076
0.6125000000000007	0.004673098562977909
0.6130000000000031	0.0016014085951471446
0.6135000000000019	0.00016129875005565462
0.6140000000000008	0.00012796830984417154
0.6145000000000032	0.0008911274167010295
0.615000000000002	0.0016884314568706665
0.6155000000000008	0.0019139637279476638
0.6160000000000032	0.0013880297018232966
0.616500000000002	0.00047744359685775704
0.6170000000000009	1.95276861282156e-06
0.6175000000000033	0.000938595654866244
0.6180000000000021	0.004015130976608646
0.6185000000000009	0.009336337171332101
0.6190000000000033	0.016190828677400015
0.6195000000000022	0.0231355222135334
0.620000000000001	0.028364168739589815
0.6205000000000034	0.030265261215868238
0.6210000000000022	0.027998587162755665
0.621500000000001	0.021897265038931975
0.6220000000000034	0.013544365719265584
0.6225000000000023	0.005469125161217325
0.6230000000000011	0.0005272131169873741
0.6234999999999999	0.0011333426734546398
0.6240000000000023	0.00856775740303
0.6245000000000012	0.0225622515380531
0.625	0.04129069190980285
0.6255000000000024	0.06176935843581629
0.6260000000000012	0.08055233685057087
0.6265000000000001	0.09452478220975567
0.6270000000000024	0.10157699029568383
0.6275000000000013	0.10098851077257172
0.6280000000000001	0.09344595717781606
0.6285000000000025	0.08072797121092636
0.6290000000000013	0.06518034069840019
0.6295000000000002	0.04914724446714392
0.6300000000000026	0.03451233762590447
0.6305000000000014	0.02244646926415105
0.6310000000000002	0.013381702962432214
0.6315000000000026	0.007162386733003313
0.6320000000000014	0.0032850172855458156
0.6325000000000003	0.0011373670799884434
0.6330000000000027	0.00017634449528042577
0.6335000000000015	2.5380127867496703e-05
0.6340000000000003	0.0005058738594881787
0.6345000000000027	0.0016302545110713025
0.6350000000000016	0.003575321085807386
0.6355000000000004	0.006634159062111232
0.6360000000000028	0.011129347072291181
0.6365000000000016	0.017273095400907598
0.6370000000000005	0.024985057061500615
0.6375000000000028	0.033716456637304604
0.6380000000000017	0.04236058282565515
0.6385000000000005	0.0493335945712513
0.6390000000000029	0.05287348215148453
0.6395000000000017	0.051532588319977195
0.6400000000000006	0.04475181074270773
0.640500000000003	0.03333577033383274
0.6410000000000018	0.01963096806280286
0.6415000000000006	0.007262453598082602
0.642000000000003	0.0004038645291242138
0.6425000000000018	0.002709750914554681
0.6430000000000007	0.016178406067625103
0.6435000000000031	0.04028601250243873
0.6440000000000019	0.07170307898861245
0.6445000000000007	0.10476741500938865
0.6450000000000031	0.13267627914046165
0.645500000000002	0.14913509743347025
0.6460000000000008	0.15003348381356843
0.6465000000000032	0.1346706789324778
0.647000000000002	0.10614751966253298
0.6475000000000009	0.07076122307710098
0.6480000000000032	0.036521661777318665
0.6485000000000021	0.011168639701581003
0.6490000000000009	0.00022693708671475536
0.6495000000000033	0.005637217522492206
0.6500000000000021	0.025341652863804263
0.650500000000001	0.0539293321739829
0.6510000000000034	0.08414111273574056
0.6515000000000022	0.10879026559353291
0.652000000000001	0.12254849420219154
0.6525000000000034	0.12310774887491334
0.6530000000000022	0.11143451353634462
0.6535000000000011	0.0911169400698258
0.6540000000000035	0.06707516778400248
0.6545000000000023	0.04407697923423663
0.6550000000000011	0.025524340978087246
0.6555	0.012850867412375991
0.6560000000000024	0.005643913369485156
0.6565000000000012	0.0023571455468245593
0.657	0.001293193886709925
0.6575000000000024	0.001470363001860904
0.6580000000000013	0.003058293526875706
0.6585000000000001	0.007243858045112022
0.6590000000000025	0.015604726287448686
0.6595000000000013	0.029247249693602997
0.6600000000000001	0.04804665618770057
0.6605000000000025	0.07028623052132627
0.6610000000000014	0.09284680889247676
0.6615000000000002	0.11190256005034462
0.6620000000000026	0.12390307829366089
0.6625000000000014	0.12652546356957464
0.6630000000000003	0.11929374573426006
0.6635000000000026	0.10367802352183239
0.6640000000000015	0.0826588250909513
0.6645000000000003	0.05991222409070366
0.6650000000000027	0.03888098864939841
0.6655000000000015	0.022013051316730124
0.6660000000000004	0.01037154933594728
0.6665000000000028	0.003683281946375656
0.6670000000000016	0.0007460158042399529
0.6675000000000004	1.041350811847904e-05
0.6680000000000028	0.00012170117487727343
0.6685000000000016	0.0002529790122316004
0.6690000000000005	0.00016175508262191872
0.6695000000000029	1.2232649883728177e-05
0.6700000000000017	8.600008432272352e-05
0.6705000000000005	0.0005261990270789525
0.6710000000000029	0.0012224281286290573
0.6715000000000018	0.0018666271496437339
0.6720000000000006	0.002128900298521579
0.672500000000003	0.0018508502800315195
0.6730000000000018	0.0011522983234465514
0.6735000000000007	0.0003933269603885851
0.674000000000003	5.3698259484144985e-06
0.6745000000000019	0.0002701647123600393
0.6750000000000007	0.001154700086849309
0.6755000000000031	0.0022902432854640803
0.6760000000000019	0.0031217733381817166
0.6765000000000008	0.0031764610484873316
0.6770000000000032	0.002339669961524473
0.677500000000002	0.0010114953022321543
0.6780000000000008	5.554015508969371e-05
0.6785000000000032	0.0005315648495383668
0.679000000000002	0.0032940973792310174
0.6795000000000009	0.008603327784534459
0.6800000000000033	0.015904598785471055
0.6805000000000021	0.023880943245739316
0.6810000000000009	0.030786198364576675
0.6815000000000033	0.034959832436184585
0.6820000000000022	0.03534985272965565
0.682500000000001	0.03185766721970207
0.6830000000000034	0.025376271240785373
0.6835000000000022	0.017501475264644573
0.684000000000001	0.010015477804395295
0.6845000000000034	0.004327489851207361
0.6850000000000023	0.0010735188081489493
0.6855000000000011	1.817018799166815e-05
0.6859999999999999	0.0002861999297705989
0.6865000000000023	0.000823729745602028
0.6870000000000012	0.0008981168287770161
0.6875	0.0004283608588601452
0.6880000000000024	3.9542427031092535e-06
0.6885000000000012	0.0005761735934811246
0.6890000000000001	0.0029441381501360353
0.6895000000000024	0.007253507260864103
0.6900000000000013	0.012737458032517253
0.6905000000000001	0.017847398126551863
0.6910000000000025	0.020771075033437295
0.6915000000000013	0.020173092256138593
0.6920000000000002	0.015880955718349233
0.6925000000000026	0.009227083988269751
0.6930000000000014	0.0028573208110587657
0.6935000000000002	6.122551328195955e-07
0.6940000000000026	0.0033995927496264684
0.6945000000000014	0.01425204140206055
0.6950000000000003	0.03154756064243867
0.6955000000000027	0.05208003887915692
0.6960000000000015	0.07120157101325646
0.6965000000000003	0.0841272591294872
0.6970000000000027	0.08739223698008965
0.6975000000000016	0.0799803177215214
0.6980000000000004	0.06372533979094727
0.6985000000000028	0.04281277976564043
0.6990000000000016	0.02250906246452207
0.6995000000000005	0.007517820362012814
0.7000000000000028	0.0005092661535728369
0.7005000000000017	0.0013330115327844254
0.7010000000000005	0.007209538784827553
0.7015000000000029	0.013867432206372755
0.7020000000000017	0.017261169933831855
0.7025000000000006	0.015282858679902186
0.703000000000003	0.008852470070140584
0.7035000000000018	0.0019536388686216513
0.7040000000000006	0.0005228324840808897
0.704500000000003	0.010489430101238807
0.7050000000000018	0.035572893284600025
0.7055000000000007	0.07556343657675749
0.7060000000000031	0.12569678558850478
0.7065000000000019	0.17741145695173594
0.7070000000000007	0.2203475169007079
0.7075000000000031	0.2450458011015315
0.708000000000002	0.2455661417625706
0.7085000000000008	0.22124257282240628
0.7090000000000032	0.17703655086596443
0.709500000000002	0.12236146772357645
0.7100000000000009	0.06870445052750337
0.7105000000000032	0.026723493602322106
0.7110000000000021	0.0036412945077793613
0.7115000000000009	0.0016511170920553962
0.7120000000000033	0.01773316051510887
0.7125000000000021	0.04485596888741183
0.713000000000001	0.07414024812723105
0.7135000000000034	0.09731238789945028
0.7140000000000022	0.10874087787118454
0.714500000000001	0.10652827130414573
0.7150000000000034	0.09245496115225636
0.7155000000000022	0.07092820934548086
0.7160000000000011	0.047366905856033724
0.7165000000000035	0.02656962447941898
0.7170000000000023	0.01154848199991635
0.7175000000000011	0.0031026568265418385
0.718	0.0001352132742646374
0.7185000000000024	0.00047989790836471246
0.7190000000000012	0.0018755039549284383
0.7195	0.0027351720309443128
0.7200000000000024	0.0024869530365024557
0.7205000000000013	0.0014510791684864853
0.7210000000000001	0.00039444949327194294
0.7215000000000025	2.1255254557761553e-06
0.7220000000000013	0.0005010931881455125
0.7225000000000001	0.0015761881081634507
0.7230000000000025	0.0025778417142266483
0.7235000000000014	0.0028953303250372694
0.7240000000000002	0.002306496274986363
0.7245000000000026	0.0011362313813700307
0.7250000000000014	0.00014759863938708612
0.7255000000000003	0.00021024280164795147
0.7260000000000026	0.0018897351369857802
0.7265000000000015	0.005138350293608511
0.7270000000000003	0.009228335658705098
0.7275000000000027	0.0129699388718529
0.7280000000000015	0.015138895415015917
0.7285000000000004	0.014949471953537612
0.7290000000000028	0.012385383634045817
0.7295000000000016	0.008251921805741361
0.7300000000000004	0.003918771755195915
0.7305000000000028	0.0008428440691534472
0.7310000000000016	4.711532899368082e-05
0.7315000000000005	0.0017509690313153756
0.7320000000000029	0.005291923910531764
0.7325000000000017	0.009369128302030119
0.7330000000000005	0.01251763442538635
0.7335000000000029	0.013635843066871997
0.7340000000000018	0.012369759276052708
0.7345000000000006	0.00921373213877156
0.735000000000003	0.005296262346790864
0.7355000000000018	0.0019390867523094754
0.7360000000000007	0.00016203385055375445
0.736500000000003	0.00032297695350630337
0.7370000000000019	0.002025820976868319
0.7375000000000007	0.00432255817285128
0.7380000000000031	0.006120272777192041
0.7385000000000019	0.006625788535188883
0.7390000000000008	0.0056498758485490925
0.7395000000000032	0.003653227914903852
0.740000000000002	0.0015231691747461028
0.7405000000000008	0.00018008043945007694
0.7410000000000032	0.00018118644550785436
0.741500000000002	0.0014885202936181694
0.7420000000000009	0.0034975059111205633
0.7425000000000033	0.0053112297040565585
0.7430000000000021	0.006139219205964844
0.7435000000000009	0.005643634045925527
0.7440000000000033	0.004075833779277183
0.7445000000000022	0.00213692342283288
0.745000000000001	0.0006214150942084064
0.7455000000000034	1.0803581818279854e-05
0.7460000000000022	0.00022468261726332913
0.746500000000001	0.0006865911961021622
0.7470000000000034	0.0007322784353910221
0.7475000000000023	0.00022649511806150036
0.7480000000000011	0.00012645599023415252
0.7484999999999999	0.0026952269278140268
0.7490000000000023	0.011155018401154489
0.7495000000000012	0.02876161361642462
0.75	0.05751593821405785
0.7505000000000024	0.09692112245326596
0.7510000000000012	0.14326265930104962
0.7515000000000001	0.18979123358484387
0.7520000000000024	0.2279352028014388
0.7525000000000013	0.24933342495153904
0.7530000000000001	0.2481682717557685
0.7535000000000025	0.2231051011927201
0.7540000000000013	0.178183344989542
0.7545000000000002	0.12226453300188415
0.7550000000000026	0.06705797475296224
0.7555000000000014	0.02419136946680121
0.7560000000000002	0.002127244027603444
0.7565000000000026	0.0038300456167293918
0.7570000000000014	0.025914283739417284
0.7575000000000003	0.059590859034949845
0.7580000000000027	0.0931958740637159
0.7585000000000015	0.11559729435244064
0.7590000000000003	0.11948598280091513
0.7595000000000027	0.10356661318973408
0.7600000000000016	0.07297654363497752
0.7605000000000004	0.03778627938533205
0.7610000000000028	0.010013617495557842
0.7615000000000016	3.5530664123730985e-05
0.7620000000000005	0.013465730053966465
0.7625000000000028	0.04942352920225305
0.7630000000000017	0.10069549703926595
0.7635000000000005	0.15571834969184362
0.7640000000000029	0.20176848041444748
0.7645000000000017	0.22839807410265184
0.7650000000000006	0.23011294922000913
0.765500000000003	0.20754966170394293
0.7660000000000018	0.1668886369177986
0.7665000000000006	0.11777982361964158
0.767000000000003	0.07048693058027723
0.7675000000000018	0.033145918499899125
0.7680000000000007	0.009934685746334562
0.7685000000000031	0.0006097244049251381
0.7690000000000019	0.0014038525664573126
0.7695000000000007	0.006852194557019263
0.7700000000000031	0.011857710596185777
0.770500000000002	0.013296006576966987
0.7710000000000008	0.010680410666723287
0.7715000000000032	0.005773693448801517
0.772000000000002	0.0014095850581295644
0.7725000000000009	4.544493164204154e-05
0.7730000000000032	0.002624100838518948
0.7735000000000021	0.008168631824218498
0.7740000000000009	0.0142334157796467
0.7745000000000033	0.018001738968478793
0.7750000000000021	0.017575971117457238
0.775500000000001	0.012936906303872868
0.7760000000000034	0.006175941507015804
0.7765000000000022	0.0008781458594791857
0.777000000000001	0.0008547831470584876
0.7775000000000034	0.008673917560286161
0.7780000000000022	0.024526831593953382
0.7785000000000011	0.04586335287137243
0.7790000000000035	0.06796692378773307
0.7795000000000023	0.08531220708107688
0.7800000000000011	0.09326934421526199
0.7805	0.08958777924508844
0.7810000000000024	0.07515577700257904
0.7815000000000012	0.05376901460355538
0.782	0.030972381174972356
0.7825000000000024	0.012350588814621893
0.7830000000000013	0.0018291202083150207
0.7835000000000001	0.0005440235385376484
0.7840000000000025	0.00664805013779336
0.7845000000000013	0.016106289908337547
0.7850000000000001	0.024202974140062516
0.7855000000000025	0.02724404944756466
0.7860000000000014	0.02387678483200659
0.7865000000000002	0.015578654769587232
0.7870000000000026	0.006148460782801948
0.7875000000000014	0.0003687728910247185
0.7880000000000003	0.0022880820258040654
0.7885000000000026	0.013700954436841564
0.7890000000000015	0.0333424895094796
0.7895000000000003	0.057080668415265226
0.7900000000000027	0.07906388430762042
0.7905000000000015	0.09346821132878178
0.7910000000000004	0.09629154371391002
0.7915000000000028	0.08662290508081634
0.7920000000000016	0.06697986703167585
0.7925000000000004	0.042600946055224596
0.7930000000000028	0.019908267266711546
0.7935000000000016	0.0046143562465738655
0.7940000000000005	5.517889248185293e-05
0.7945000000000029	0.006257846818769968
0.7950000000000017	0.020021700188632873
0.7955000000000005	0.0359796736325676
0.7960000000000029	0.04831037307484193
0.7965000000000018	0.05258015312499547
0.7970000000000006	0.04716377563122035
0.797500000000003	0.0338265062969722
0.7980000000000018	0.017304405144918208
0.7985000000000007	0.0040136928760207405
0.799000000000003	0.00026649601831207974
0.7995000000000019	0.0104992811457976
0.8000000000000007	0.03600017491134645
0.8005000000000031	0.07446561504174588
0.8010000000000019	0.12047728987925109
0.8015000000000008	0.16673968111744253
0.8020000000000032	0.20572739809473076
0.802500000000002	0.23130834728955493
0.8030000000000008	0.23994773948011508
0.8035000000000032	0.23123772102795237
0.804000000000002	0.20769068721701506
0.8045000000000009	0.17392369314233985
0.8050000000000033	0.13549662959461237
0.8055000000000021	0.09771833418655783
0.8060000000000009	0.06469938860326017
0.8065000000000033	0.0388289352974142
0.8070000000000022	0.020721478296658147
0.807500000000001	0.009557364092942654
0.8080000000000034	0.0036582125055915713
0.8085000000000022	0.001111101326234799
0.809000000000001	0.0002805325952223306
0.8095000000000034	0.00010894004246410429
0.8100000000000023	0.00018152165733463605
0.8105000000000011	0.0005969744719185933
0.8109999999999999	0.0017266023257703118
0.8115000000000023	0.003954523174160001
0.8120000000000012	0.007475153547141021
0.8125	0.012191160719790956
0.8130000000000024	0.017718248660522764
0.8135000000000012	0.023473280584404087
0.8140000000000001	0.028805702740950054
0.8145000000000024	0.033130196086608235
0.8150000000000013	0.03602785762070632
0.8155000000000001	0.03729858968050309
0.8160000000000025	0.03696314188345653
0.8165000000000013	0.035225223714933154
0.8170000000000002	0.0324103041973388
0.8175000000000026	0.028898274508604792
0.8180000000000014	0.02506364999293559
0.8185000000000002	0.021231566422344895
0.8190000000000026	0.017652405266162532
0.8195000000000014	0.014493717216870714
0.8200000000000003	0.011845674469212733
0.8205000000000027	0.009735414153413292
0.8210000000000015	0.008145834167023084
0.8215000000000003	0.0070351009000155125
0.8220000000000027	0.006353901261702778
0.8225000000000016	0.006058135113366672
0.8230000000000004	0.006115348979937091
0.8235000000000028	0.006503953194120435
0.8240000000000016	0.007205343771922295
0.8245000000000005	0.008190526242155294
0.8250000000000028	0.009404520074271193
0.8255000000000017	0.01075325093474176
0.8260000000000005	0.01209819456666581
0.8265000000000029	0.013263161509134432
0.8270000000000017	0.014055080974000437
0.8275000000000006	0.014296784690334253
0.828000000000003	0.013865545005166938
0.8285000000000018	0.012727843230156789
0.8290000000000006	0.010959895575730171
0.829500000000003	0.008745685641697424
0.8300000000000018	0.006349523266254073
0.8305000000000007	0.004067231192887276
0.8310000000000031	0.002166850077117808
0.8315000000000019	0.0008339164206353142
0.8320000000000007	0.00013617809225699508
0.8325000000000031	1.7671377952217596e-05
0.833000000000002	0.00032364733714691855
0.8335000000000008	0.0008485373343483996
0.8340000000000032	0.0013921616898897758
0.834500000000002	0.0018072827601497712
0.8350000000000009	0.0020253223785820186
0.8355000000000032	0.0020554095567761436
0.8360000000000021	0.0019618615901237993
0.8365000000000009	0.001832897705669145
0.8370000000000033	0.0017556718857720496
0.8375000000000021	0.001808422017014022
0.838000000000001	0.002071150555349385
0.8385000000000034	0.0026455541696605743
0.8390000000000022	0.003667637586026759
0.839500000000001	0.005296388415034366
0.8400000000000034	0.007670226038319343
0.8405000000000022	0.010837366202466966
0.8410000000000011	0.01468147292446377
0.8415000000000035	0.018873490528153392
0.8420000000000023	0.022879131359775946
0.8425000000000011	0.026037511198813378
0.843	0.02770304844912603
0.8435000000000024	0.027417414821801028
0.8440000000000012	0.025060472219895095
0.8445	0.02092681451456262
0.8450000000000024	0.015691176326565883
0.8455000000000013	0.010258421827580088
0.8460000000000001	0.005532649969996756
0.8465000000000025	0.002172096879310423
0.8470000000000013	0.0004096320632441194
0.8475000000000001	5.646564729907904e-06
0.8480000000000025	0.00036235704837298666
0.8485000000000014	0.0007762345581436302
0.8490000000000002	0.000754883227304774
0.8495000000000026	0.0002938193247259209
0.8500000000000014	9.899499426780195e-06
0.8505000000000003	0.0010645205220483499
0.8510000000000026	0.00487241323594327
0.8515000000000015	0.012662458929681486
0.8520000000000003	0.02501282015404739
0.8525000000000027	0.041504224624689876
0.8530000000000015	0.060612733636187285
0.8535000000000004	0.079900763170845
0.8540000000000028	0.09647976679613858
0.8545000000000016	0.10763543378609589
0.8550000000000004	0.11145249800920362
0.8555000000000028	0.10726924337201414
0.8560000000000016	0.09583530664776244
0.8565000000000005	0.07912833574613973
0.8570000000000029	0.05988098899378445
0.8575000000000017	0.04095041886290051
0.8580000000000005	0.024703104780345035
0.8585000000000029	0.012576578912883404
0.8590000000000018	0.004920636735667447
0.8595000000000006	0.0011335146506468731
0.860000000000003	2.1360301533317824e-05
0.8605000000000018	0.00024958314852713666
0.8610000000000007	0.0007401473759561095
0.861500000000003	0.0009019529795833218
0.8620000000000019	0.000648657021116885
0.8625000000000007	0.00023515195484381725
0.8630000000000031	3.6014151889481805e-06
0.8635000000000019	0.0001525332989898098
0.8640000000000008	0.0006218355782597081
0.8645000000000032	0.0011320682406112035
0.865000000000002	0.0013497875200316851
0.8655000000000008	0.0010971972532957956
0.8660000000000032	0.0005047958226576921
0.866500000000002	2.7470510626385697e-05
0.8670000000000009	0.0002997764215026234
0.8675000000000033	0.0018741157801616555
0.8680000000000021	0.004940004449307296
0.8685000000000009	0.009141591504221565
0.8690000000000033	0.013584614052343066
0.8695000000000022	0.01706002331842957
0.870000000000001	0.018431158232290454
0.8705000000000034	0.01706339579009465
0.8710000000000022	0.013145611225682995
0.871500000000001	0.007775074837468283
0.8720000000000034	0.0027472965681606966
0.8725000000000023	8.836046668547226e-05
0.8730000000000011	0.0014576661229506556
0.8734999999999999	0.007602234254468878
0.8740000000000023	0.018039644769010692
0.8745000000000012	0.031083770204334032
0.875	0.0442241636466437
0.8755000000000024	0.05475896965239448
0.8760000000000012	0.060498885838195446
0.8765000000000001	0.060333790358060184
0.8770000000000024	0.054493829663742346
0.8775000000000013	0.04443096615554671
0.8780000000000001	0.03236509504437554
0.8785000000000025	0.020642505710595404
0.8790000000000013	0.011109844773904618
0.8795000000000002	0.004695857043735042
0.8800000000000026	0.00132002402252757
0.8805000000000014	0.0001364799816782709
0.8810000000000002	1.0404373837512566e-05
0.8815000000000026	4.956770186561003e-05
0.8820000000000014	4.052098322366026e-07
0.8825000000000003	0.0003696629552402261
0.8830000000000027	0.002231051823596427
0.8835000000000015	0.006787482055960913
0.8840000000000003	0.014845267981666924
0.8845000000000027	0.026388038299438123
0.8850000000000016	0.040404648425017835
0.8855000000000004	0.05503913066129897
0.8860000000000028	0.06802164223735649
0.8865000000000016	0.07724509317025736
0.8870000000000005	0.08130483475242281
0.8875000000000028	0.07983408972935738
0.8880000000000017	0.07353943821881787
0.8885000000000005	0.06394279213008039
0.8890000000000029	0.052932648758373696
0.8895000000000017	0.04228421495284778
0.8900000000000006	0.033305907113686285
0.890500000000003	0.026710826399550372
0.8910000000000018	0.022718879399927765
0.8915000000000006	0.021303659048624954
0.892000000000003	0.022443203242447144
0.8925000000000018	0.02623727621206423
0.8930000000000007	0.032816082593446545
0.8935000000000031	0.042063913705510485
0.8940000000000019	0.05327846796392438
0.8945000000000007	0.0649428244012721
0.8950000000000031	0.07477530990608978
0.895500000000002	0.08013940459976718
0.8960000000000008	0.07876463517951247
0.8965000000000032	0.06959371697822785
0.897000000000002	0.05348100041481609
0.8975000000000009	0.033461685851852274
0.8980000000000032	0.014403857836702907
0.8985000000000021	0.0020271527295228323
0.8990000000000009	0.0014748107861495216
0.8995000000000033	0.015796566809928688
0.9000000000000021	0.04477918755884698
0.900500000000001	0.084514313346893
0.9010000000000034	0.12792161040445343
0.9015000000000022	0.16619035703206084
0.902000000000001	0.1908347404888531
0.9025000000000034	0.19585662522280506
0.9030000000000022	0.179438821503802
0.9035000000000011	0.14468110588769081
0.9040000000000035	0.09912374769853201
0.9045000000000023	0.05311951165913731
0.9050000000000011	0.01742857377019534
0.9055	0.0006327179932404536
0.9060000000000024	0.007030401096923316
0.9065000000000012	0.03556076956809202
0.907	0.08004083829556816
0.9075000000000024	0.13065705848351888
0.9080000000000013	0.17632453038672738
0.9085000000000001	0.2073043113745331
0.9090000000000025	0.21741211145023018
0.9095000000000013	0.2052738859607246
0.9100000000000001	0.17434892597881257
0.9105000000000025	0.131773291832827
0.9110000000000014	0.0863830361634453
0.9115000000000002	0.046474393198842764
0.9120000000000026	0.017896653887753366
0.9125000000000014	0.0029487108366118638
0.9130000000000003	0.0003040462707681683
0.9135000000000026	0.00589543783671205
0.9140000000000015	0.014434069549721764
0.9145000000000003	0.021087827418272632
0.9150000000000027	0.02283634774042565
0.9155000000000015	0.019149372505171264
0.9160000000000004	0.011855078757290834
0.9165000000000028	0.004307609444511525
0.9170000000000016	0.00015689272706538885
0.9175000000000004	0.0021161922846986685
0.9180000000000028	0.011093616701581037
0.9185000000000016	0.02591972360506897
0.9190000000000005	0.04371080371380485
0.9195000000000029	0.060717123085406124
0.9200000000000017	0.0733734830955003
0.9205000000000005	0.07923107733860954
0.9210000000000029	0.07750969897620438
0.9215000000000018	0.06914291732104376
0.9220000000000006	0.05635039158648741
0.922500000000003	0.041909997727377954
0.9230000000000018	0.028377228730335165
0.9235000000000007	0.01749187834893375
0.924000000000003	0.009930389054814661
0.9245000000000019	0.0054370564731758535
0.9250000000000007	0.003240964423520457
0.9255000000000031	0.002578454152791272
0.9260000000000019	0.003118889749212684
0.9265000000000008	0.005138250367561427
0.9270000000000032	0.009382241763064132
0.927500000000002	0.016674318404576102
0.9280000000000008	0.0274162743437645
0.9285000000000032	0.04117000303683259
0.929000000000002	0.056486047824142085
0.9295000000000009	0.07106585835278663
0.9300000000000033	0.08223608591346289
0.9305000000000021	0.08760974648764017
0.9310000000000009	0.08574355186401986
0.9315000000000033	0.07659377378715065
0.9320000000000022	0.06162684246535107
0.932500000000001	0.04353891486820549
0.9330000000000034	0.025651009909758972
0.9335000000000022	0.011139217897563015
0.934000000000001	0.0023055972348504203
0.9345000000000034	8.184882871532506e-05
0.9350000000000023	0.00388989343019565
0.9355000000000011	0.011882207980044628
0.9359999999999999	0.0214805069354404
0.9365000000000023	0.03005423670065198
0.9370000000000012	0.035551445815571174
0.9375	0.03691997447103009
0.9380000000000024	0.03422647807864483
0.9385000000000012	0.028471993369903238
0.9390000000000001	0.021187805738367916
0.9395000000000024	0.013949829651028303
0.9400000000000013	0.007959560832698317
0.9405000000000001	0.0038049958714967474
0.9410000000000025	0.0014491795568795417
0.9415000000000013	0.00041925106238266136
0.9420000000000002	0.00010848328812177114
0.9425000000000026	7.553079259599863e-05
0.9430000000000014	0.0002357095554154639
0.9435000000000002	0.000882983706225013
0.9440000000000026	0.0025427132618334107
0.9445000000000014	0.00571368430516242
0.9450000000000003	0.010594910251628615
0.9455000000000027	0.016897132610754734
0.9460000000000015	0.023810520520392633
0.9465000000000003	0.030148793463408458
0.9470000000000027	0.034632732228773715
0.9475000000000016	0.036230988646462396
0.9480000000000004	0.0344570653840832
0.9485000000000028	0.029533617854593037
0.9490000000000016	0.02237429947533106
0.9495000000000005	0.01438662791062538
0.9500000000000028	0.00715031364455173
0.9505000000000017	0.0020590210748043856
0.9510000000000005	2.0402324273616262e-05
0.9515000000000029	0.0012886993695095232
0.9520000000000017	0.005463779627620516
0.9525000000000006	0.011643230735524155
0.953000000000003	0.018674400809338625
0.9535000000000018	0.02543210234649895
0.9540000000000006	0.031049723408403763
0.954500000000003	0.035053878510255106
0.9550000000000018	0.037386610819459466
0.9555000000000007	0.03833285982089122
0.9560000000000031	0.03839392115285624
0.9565000000000019	0.038153919807407316
0.9570000000000007	0.038176009284982264
0.9575000000000031	0.03894387291870639
0.958000000000002	0.040841209779915344
0.9585000000000008	0.04414622672100395
0.9590000000000032	0.04901543735736417
0.959500000000002	0.0554417695192831
0.9600000000000009	0.06319131448975414
0.9605000000000032	0.0717427817855264
0.9610000000000021	0.08026522503259748
0.9615000000000009	0.08766705338022715
0.9620000000000033	0.09273195557353447
0.9625000000000021	0.09432989427492457
0.963000000000001	0.09166263206964453
0.9635000000000034	0.08448338013610163
0.9640000000000022	0.07322695306216966
0.964500000000001	0.05900311325980039
0.9650000000000034	0.04343824562440185
0.9655000000000022	0.02839037561060736
0.9660000000000011	0.015598280446877003
0.9665000000000035	0.006346234699704672
0.9670000000000023	0.0012251013823077444
0.9675000000000011	4.7629186888366715e-05
0.968	0.0019370347520448576
0.9685000000000024	0.005564021822783885
0.9690000000000012	0.009470568235873436
0.9695	0.012399162455094669
0.9700000000000024	0.013548637237493725
0.9705000000000013	0.01270082309278191
0.9710000000000001	0.010198626769595239
0.9715000000000025	0.006795107231963217
0.9720000000000013	0.0034238355303578025
0.9725000000000001	0.0009555145500086546
0.9730000000000025	1.878340743590589e-06
0.9735000000000014	0.0008082133079509152
0.9740000000000002	0.00324760063777705
0.9745000000000026	0.00690204955321118
0.9750000000000014	0.011195845625548519
0.9755000000000003	0.015539109475486288
0.9760000000000026	0.01944487434702868
0.9765000000000015	0.022597267658031047
0.9770000000000003	0.024865813526484554
0.9775000000000027	0.02627569948211636
0.9780000000000015	0.026952246855898095
0.9785000000000004	0.02705887728064732
0.9790000000000028	0.026743379354592256
0.9795000000000016	0.02610059188324594
0.9800000000000004	0.025154000090575838
0.9805000000000028	0.02385599825141206
0.9810000000000016	0.02210645444452208
0.9815000000000005	0.019789792483318552
0.9820000000000029	0.016829653167744388
0.9825000000000017	0.01325581783674755
0.9830000000000005	0.009270965532620176
0.9835000000000029	0.005297635272476373
0.9840000000000018	0.001982392369380561
0.9845000000000006	0.00013819618148083385
0.985000000000003	0.0006187277259863103
0.9855000000000018	0.004138026128204042
0.9860000000000007	0.01106995778082271
0.986500000000003	0.021277610252766217
0.9870000000000019	0.0340259003742009
0.9875000000000007	0.04801777989744186
0.9880000000000031	0.06156659337200467
0.9885000000000019	0.07288085269094903
0.9890000000000008	0.08040321299468838
0.9895000000000032	0.08312384879292443
0.990000000000002	0.08078799274751595
0.9905000000000008	0.07394046166275722
0.9910000000000032	0.06379160103950218
0.991500000000002	0.05193789825319352
0.9920000000000009	0.04001197376055133
0.9925000000000033	0.02935743754439227
0.9930000000000021	0.020816559321565068
0.9935000000000009	0.014683800278687773
0.9940000000000033	0.010825820745171088
0.9945000000000022	0.00891470369748876
0.995000000000001	0.008683323124921857
0.9955000000000034	0.010103321948476802
0.9960000000000022	0.01341148705701124
0.996500000000001	0.018962992518383123
0.9970000000000034	0.026954127000309563
0.9975000000000023	0.03711192626377795
0.9980000000000011	0.048474344814420506
0.9984999999999999	0.05937088031088814
0.9990000000000023	0.0676606889958937
[truncated: 101 more rows]
