# Supplementary material for: Spinon mediation of witness spin dynamics in herbertsmithite
Source: Nat Phys. 2026 Jun 10;22(7):1071–8. doi: 10.1038/s41567-026-03303-6 (PMC13423850; doi:10.1038/s41567-026-03303-6)
Supplement: Supplementary file 2 — Statistical source data. [file 41567_2026_3303_MOESM2_ESM.zip › Fig2b_400mK.csv]

Time (s)	Flux squared (mPhi_0^2)
0.0	0.05777357770966373
0.0005000000000023874	0.04832538366314798
0.0010000000000012221	0.041367747095550494
0.0015000000000000568	0.03700749948694771
0.0020000000000024443	0.0351421639550412
0.002500000000001279	0.0355929254860124
0.0030000000000001137	0.03814989437631725
0.003500000000002501	0.04253000062347962
0.004000000000001336	0.048289493000338246
0.0045000000000001705	0.054753925733184466
0.005000000000002558	0.06102168706047851
0.005500000000001393	0.0660663560797416
0.006000000000000227	0.06892124007901271
0.006500000000002615	0.06889302078721699
0.0070000000000014495	0.06573474122105323
0.007500000000000284	0.05971786664214429
0.008000000000002672	0.051575305870943854
0.008500000000001506	0.042330037197605884
0.009000000000000341	0.03306148352960352
0.009500000000002728	0.024680378474413574
0.010000000000001563	0.017776227781771754
0.010500000000000398	0.012572831220058778
0.011000000000002785	0.008988066215558518
0.01150000000000162	0.006759267049638546
0.012000000000000455	0.0055778932417420955
0.012500000000002842	0.00518250393085216
0.013000000000001677	0.0053838970090146505
0.013500000000000512	0.006029542877418009
0.014000000000002899	0.006941957636568652
0.014500000000001734	0.007875910573097396
0.015000000000000568	0.008528221868708694
0.015500000000002956	0.008606386842699067
0.01600000000000179	0.007930539238566302
0.016500000000000625	0.006521719178695291
0.017000000000003013	0.004628596090911985
0.017500000000001847	0.0026667634139677667
0.018000000000000682	0.0010816559503037972
0.01850000000000307	0.0001830328162484271
0.019000000000001904	1.9437413610415415e-05
0.01950000000000074	0.0003541282398044564
0.020000000000003126	0.0007691933872821547
0.02050000000000196	0.0008731038880265877
0.021000000000000796	0.0005382184219923993
0.021500000000003183	6.926128993228936e-05
0.022000000000002018	0.0002151000851269945
0.022500000000000853	0.001984696760638517
0.02300000000000324	0.006299723964309013
0.023500000000002075	0.013586241878634204
0.02400000000000091	0.0234490537074167
0.024500000000003297	0.03456575554985383
0.02500000000000213	0.04487966282385872
0.025500000000000966	0.052076785652826724
0.026000000000003354	0.05423149723824782
0.02650000000000219	0.050433272472965106
0.027000000000001023	0.04119074944789095
0.02750000000000341	0.028459983234771058
0.028000000000002245	0.015249516546626995
0.02850000000000108	0.004884576062494423
0.028999999999999915	0.00012508031880871176
0.029500000000002302	0.0023894816083214775
0.030000000000001137	0.011317452554074518
0.03049999999999997	0.024811994978785546
0.03100000000000236	0.03956268628786748
0.031500000000001194	0.0519092311128707
0.03200000000000003	0.05880295599847637
0.032500000000002416	0.0585953686875231
0.03300000000000125	0.05143613566054109
0.033500000000000085	0.039180452602307556
0.03400000000000247	0.024850203153627747
0.03450000000000131	0.011819244183260996
0.03500000000000014	0.0029625632661213746
0.03550000000000253	3.2715513114026945e-06
0.036000000000001364	0.003216542824819673
0.0365000000000002	0.011533480933928468
0.037000000000002586	0.02296970152680828
0.03750000000000142	0.035220134728526004
0.038000000000000256	0.046235783828656056
0.03850000000000264	0.05463158272377607
0.03900000000000148	0.059848970006123325
0.03950000000000031	0.062082440003010796
0.0400000000000027	0.0620460539643664
0.040500000000001535	0.06068420235548742
0.04100000000000037	0.058917916623235214
0.04150000000000276	0.05747674114012752
0.04200000000000159	0.05681869498568126
0.042500000000000426	0.057108492838129785
0.043000000000002814	0.05821859898247662
0.04350000000000165	0.059736527988565276
0.04400000000000048	0.06099069327899904
0.04450000000000287	0.061126812548882636
0.045000000000001705	0.05926272366065728
0.04550000000000054	0.05471879934090454
0.04600000000000293	0.04727560907958427
0.04650000000000176	0.037371748393864736
0.0470000000000006	0.02614534068026522
0.047500000000002984	0.015255377183490506
0.04800000000000182	0.006489430779393788
0.048500000000000654	0.0012501294482417664
0.04900000000000304	8.090777766296311e-05
0.049500000000001876	0.0024102399949753324
0.05000000000000071	0.006645957241005697
0.0505000000000031	0.010644455823927017
0.05100000000000193	0.012445172903671418
0.05150000000000077	0.011045587670091188
0.052000000000003155	0.0069423651851420205
0.05250000000000199	0.002207763552258397
0.053000000000000824	3.599584976661436e-06
0.05350000000000321	0.003621021954845014
0.054000000000002046	0.015312687393141561
0.05450000000000088	0.035290350946703866
0.05500000000000327	0.06124994543594067
0.0555000000000021	0.08864948614496107
0.05600000000000094	0.11173746477642614
0.056500000000003325	0.1250804309418415
0.05700000000000216	0.1251510904931714
0.057500000000000995	0.11148085222542765
0.05800000000000338	0.08698253607619509
0.05850000000000222	0.05728726520145984
0.05900000000000105	0.029244298550184882
0.05950000000000344	0.009007120806747582
0.060000000000002274	0.00028154829446968004
0.06050000000000111	0.0032857950040611436
0.06099999999999994	0.014768536942314585
0.06150000000000233	0.029107877014964294
0.062000000000001165	0.040172068474769035
0.0625	0.04337193787779793
0.06300000000000239	0.03725888231835501
0.06350000000000122	0.024150200577330912
0.06400000000000006	0.009558930921989684
0.06450000000000244	0.000576924864357511
0.06500000000000128	0.0036901562729311703
0.06550000000000011	0.022688710601661204
0.0660000000000025	0.057311327684994334
0.06650000000000134	0.10304243054769109
0.06700000000000017	0.15212871311486778
0.06750000000000256	0.195513877733135
0.06800000000000139	0.22511987164087013
0.06850000000000023	0.23581385890949164
0.06900000000000261	0.22651573828875804
0.06950000000000145	0.20017895925856796
0.07000000000000028	0.16272469925988073
0.07050000000000267	0.12131402052270249
0.0710000000000015	0.08251029666119784
0.07150000000000034	0.0508690449719636
0.07200000000000273	0.02830988961882012
0.07250000000000156	0.014345212418358106
0.0730000000000004	0.006960181447891318
0.07350000000000279	0.0037518356957607297
0.07400000000000162	0.002896847465107381
0.07450000000000045	0.0036307610123409457
0.07500000000000284	0.006136085117166087
0.07550000000000168	0.010970252550247537
0.07600000000000051	0.018332408156579546
0.0765000000000029	0.02751295766238996
0.07700000000000173	0.036781128708632524
0.07750000000000057	0.043781507665617156
0.07800000000000296	0.046302165450084094
0.07850000000000179	0.04312294215673502
0.07900000000000063	0.03460952130516787
0.07950000000000301	0.022802315668880614
0.08000000000000185	0.010927869883390664
0.08050000000000068	0.0024691086324773724
0.08100000000000307	9.36550183405737e-05
0.0815000000000019	0.004797894702596092
0.08200000000000074	0.015557477213406128
0.08250000000000313	0.029606277700241275
0.08300000000000196	0.043254991133001776
0.0835000000000008	0.05298122211564658
0.08400000000000318	0.05643691269503999
0.08450000000000202	0.05305445908378139
0.08500000000000085	0.04407532202430708
0.08550000000000324	0.0320228626925981
0.08600000000000207	0.01982496952250317
0.08650000000000091	0.009898868852429748
0.0870000000000033	0.003505928077306268
0.08750000000000213	0.0005736822832244316
0.08800000000000097	8.028389480176069e-06
0.08850000000000335	0.0003438393025525082
0.08900000000000219	0.0004686526331543633
0.08950000000000102	0.000139692911581881
0.09000000000000341	0.00010125127405030933
0.09050000000000225	0.001763505769960689
0.09100000000000108	0.00656846943964086
0.09149999999999991	0.015284915671107912
0.0920000000000023	0.027501481296179502
0.09250000000000114	0.04151764233832292
0.09299999999999997	0.05469212106909916
0.09350000000000236	0.0641478696406516
0.0940000000000012	0.0676082780049466
0.09450000000000003	0.06409295573623312
0.09500000000000242	0.054247476666574194
0.09550000000000125	0.04020190727599825
0.09600000000000009	0.025005089015760484
0.09650000000000247	0.011813729025261389
0.09700000000000131	0.003084582405835002
0.09750000000000014	4.73723004951945e-06
0.09800000000000253	0.0023082094210514882
0.09850000000000136	0.008499620963151652
0.0990000000000002	0.016381860493483745
0.09950000000000259	0.023704041548501253
0.10000000000000142	0.02873090433145102
0.10050000000000026	0.030583449257773846
0.10100000000000264	0.029290296461543856
0.10150000000000148	0.025585880974869503
0.10200000000000031	0.020562458665349788
0.1025000000000027	0.015308049822758263
0.10300000000000153	0.010640232678829877
0.10350000000000037	0.0069912432402484195
0.10400000000000276	0.0044375582281690465
0.10450000000000159	0.002820623337742428
0.10500000000000043	0.0018886909413056295
0.10550000000000281	0.0014032626092991614
0.10600000000000165	0.0011858401595580413
0.10650000000000048	0.0011143238930709468
0.10700000000000287	0.0010984470892012302
0.1075000000000017	0.0010635382577310105
0.10800000000000054	0.0009555398495693906
0.10850000000000293	0.0007591114972016064
0.10900000000000176	0.0005078485313012106
0.1095000000000006	0.0002691021961486452
0.11000000000000298	0.00010437969229136594
0.11050000000000182	2.977327490167951e-05
0.11100000000000065	1.5087432061697505e-05
0.11150000000000304	5.390573317659098e-05
0.11200000000000188	0.00030744405977043907
0.11250000000000071	0.001281979115075003
0.1130000000000031	0.003961232896443747
0.11350000000000193	0.009801553135499649
0.11400000000000077	0.02052226174853598
0.11450000000000315	0.03768527389778881
0.11500000000000199	0.062140057866207604
0.11550000000000082	0.09348360879441271
0.11600000000000321	0.12971989221653787
0.11650000000000205	0.16727863073522206
0.11700000000000088	0.20146801908668394
0.11750000000000327	0.22731079534551368
0.1180000000000021	0.24058599263735134
0.11850000000000094	0.23881271213770086
0.11900000000000333	0.22190067748404632
0.11950000000000216	0.1922660124571168
0.120000000000001	0.15435247487079287
0.12050000000000338	0.11366706105286967
0.12100000000000222	0.07558182707499797
0.12150000000000105	0.044224220755540715
0.12200000000000344	0.021751474978835613
0.12250000000000227	0.008187196121341497
0.12300000000000111	0.0018267229264128666
0.12349999999999994	4.711883198355779e-05
0.12400000000000233	0.00024304756161675934
0.12450000000000117	0.0005881093953550767
0.125	0.0003982255463795357
0.1255000000000024	2.1811591694623404e-05
0.12600000000000122	0.00034921773326226506
0.12650000000000006	0.0021632967534376026
0.12700000000000244	0.00559967177324246
0.12750000000000128	0.00993402467961946
0.1280000000000001	0.01378365186800038
0.1285000000000025	0.01564862559775996
0.12900000000000134	0.014582625896855085
0.12950000000000017	0.010724302135694678
0.13000000000000256	0.005459757468041765
0.1305000000000014	0.0011133589471735983
0.13100000000000023	0.00023433835133471518
0.13150000000000261	0.004700904316593955
0.13200000000000145	0.014946374170511466
0.13250000000000028	0.029591317224846828
0.13300000000000267	0.04564514216093625
0.1335000000000015	0.05925781499494096
0.13400000000000034	0.06681751491572686
0.13450000000000273	0.066065170116553
0.13500000000000156	0.056875219348903466
0.1355000000000004	0.041443246552872674
0.13600000000000279	0.023797850209465333
0.13650000000000162	0.008760550172722266
0.13700000000000045	0.0006480928705979882
0.13750000000000284	0.0020921263937172243
0.13800000000000168	0.013316848197577067
0.1385000000000005	0.032077641861071975
0.1390000000000029	0.054267102998937874
0.13950000000000173	0.07500100285447578
0.14000000000000057	0.08986489609010082
0.14050000000000296	0.09597019042464155
0.1410000000000018	0.09254193984050488
0.14150000000000063	0.08091185262288621
0.142000000000003	0.06396877396880471
0.14250000000000185	0.04526929944800268
0.14300000000000068	0.028089602597678065
0.14350000000000307	0.01468775347005258
0.1440000000000019	0.0059549283548129255
0.14450000000000074	0.0014989099491315317
0.14500000000000313	6.99493527454583e-05
0.14550000000000196	0.00014855467629528202
0.1460000000000008	0.000490783187013298
0.14650000000000318	0.0004693088242525065
0.14700000000000202	0.0001366797892742284
0.14750000000000085	3.712718739838163e-05
0.14800000000000324	0.0008712602212826067
0.14850000000000207	0.0031512516657477363
0.1490000000000009	0.006967379770912841
0.1495000000000033	0.01193206579681262
0.15000000000000213	0.01729817465150735
0.15050000000000097	0.022189759595983363
0.15100000000000335	0.025854162507039497
0.1515000000000022	0.027850446086273396
0.15200000000000102	0.02812342755319896
0.1525000000000034	0.02695898590441969
0.15300000000000225	0.0248565757542091
0.15350000000000108	0.022375498551192908
0.15399999999999991	0.020008073549362695
0.1545000000000023	0.018110648387609937
0.15500000000000114	0.016894063779744683
0.15549999999999997	0.016451558485819813
0.15600000000000236	0.01679295562199058
0.1565000000000012	0.017860983831255648
0.15700000000000003	0.019523369085960206
0.15750000000000242	0.021553340056552083
0.15800000000000125	0.023622104995398643
0.15850000000000009	0.025324584418323894
0.15900000000000247	0.026245342509482565
0.1595000000000013	0.026051874919949404
0.16000000000000014	0.02458629431051733
0.16050000000000253	0.02192162404663996
0.16100000000000136	0.018358203617776202
0.1615000000000002	0.01435595108452232
0.1620000000000026	0.010421513585521677
0.16250000000000142	0.006986283006714659
0.16300000000000026	0.004314865682480209
0.16350000000000264	0.0024721704442212827
0.16400000000000148	0.0013551669950807887
0.1645000000000003	0.0007712669568333203
0.1650000000000027	0.000528768172842626
0.16550000000000153	0.0005024650951085637
0.16600000000000037	0.0006502626413113274
0.16650000000000276	0.0009792088779876963
0.1670000000000016	0.0014824498123846355
0.16750000000000043	0.0020824802008466447
0.1680000000000028	0.0026145430080197866
0.16850000000000165	0.0028671111016465244
0.16900000000000048	0.0026704491012282386
0.16950000000000287	0.0019997443687239
0.1700000000000017	0.0010466977479628111
0.17050000000000054	0.00021910804124372448
0.17100000000000293	5.131146263781396e-05
0.17150000000000176	0.0010417285696344791
0.1720000000000006	0.0034650894241568106
0.17250000000000298	0.007223885714608619
0.17300000000000182	0.011798473906668713
0.17350000000000065	0.016327924210435475
0.17400000000000304	0.019812190617306793
0.17450000000000188	0.021384102490364425
0.1750000000000007	0.020571680124963958
0.1755000000000031	0.017467845289892182
0.17600000000000193	0.012748253016297806
0.17650000000000077	0.007522128768277385
0.17700000000000315	0.0030519688923536462
0.177500000000002	0.00041943912930224184
0.17800000000000082	0.00023326977200740237
0.1785000000000032	0.002464187929452895
0.17900000000000205	0.006455110009130121
0.17950000000000088	0.01110341133119688
0.18000000000000327	0.015162076483387146
0.1805000000000021	0.017573194468236027
0.18100000000000094	0.017740313614342817
0.18150000000000333	0.01566684957113131
0.18200000000000216	0.011928727876106935
0.182500000000001	0.007497545217383283
0.18300000000000338	0.0034711046303615716
0.18350000000000222	0.0007897670997690197
0.18400000000000105	1.4746597578624771e-05
0.18450000000000344	0.001220909639147803
0.18500000000000227	0.0040206101902720785
0.1855000000000011	0.007698262663648175
0.18599999999999994	0.011408411493597228
0.18650000000000233	0.014379521581345875
0.18700000000000117	0.016072441157392845
0.1875	0.01626210234842791
0.1880000000000024	0.01503596930301887
0.18850000000000122	0.012725063635986746
0.18900000000000006	0.00979724686354652
0.18950000000000244	0.0067455354431922975
0.19000000000000128	0.00399791279546066
0.1905000000000001	0.0018632453436309138
0.1910000000000025	0.0005151557633025379
0.19150000000000134	5.857642030551841e-06
0.19200000000000017	0.0002969660949247846
0.19250000000000256	0.0012941362616236958
0.1930000000000014	0.0028756070289084616
0.19350000000000023	0.004909409776884801
0.19400000000000261	0.007258529835017116
0.19450000000000145	0.009776795693341885
0.19500000000000028	0.012300498113282581
0.19550000000000267	0.014641797893548992
0.1960000000000015	0.016589895993620738
0.19650000000000034	0.017924540821381146
0.19700000000000273	0.018443533848299255
0.19750000000000156	0.018001605549680777
0.1980000000000004	0.016553165366365263
0.19850000000000279	0.014187452407409066
0.19900000000000162	0.011143277819810952
0.19950000000000045	0.007793178552315063
0.20000000000000284	0.0045935626913614705
0.20050000000000168	0.0020069303591024284
0.2010000000000005	0.0004117495217344455
0.2015000000000029	2.17500132685708e-05
0.20200000000000173	0.0008366065508583063
0.20250000000000057	0.002639307842779411
0.20300000000000296	0.005043393405575926
0.2035000000000018	0.007579206729607346
0.20400000000000063	0.009796880605009389
0.204500000000003	0.01135887332057136
0.20500000000000185	0.012098382056995224
0.20550000000000068	0.012030866289777328
0.20600000000000307	0.01132056824053648
0.2065000000000019	0.01021726680530694
0.20700000000000074	0.00898592642231842
0.20750000000000313	0.007850960505049869
0.20800000000000196	0.006968225214222382
0.2085000000000008	0.006425227845418909
0.20900000000000318	0.006258565645683716
0.20950000000000202	0.006472015254504676
0.21000000000000085	0.007041277518456403
0.21050000000000324	0.007901019709858953
0.21100000000000207	0.00892230250388208
0.2115000000000009	0.009897984765507612
0.2120000000000033	0.010555350737863648
0.21250000000000213	0.010607079178614313
0.21300000000000097	0.009835937468393246
0.21350000000000335	0.008190998232081753
0.2140000000000022	0.005861097734187757
0.21450000000000102	0.0032907935222486503
0.2150000000000034	0.0011174760641131111
0.21550000000000225	3.257372238966786e-05
0.21600000000000108	0.0005973381982006807
0.21649999999999991	0.0030646514641040463
0.2170000000000023	0.007264073054120493
0.21750000000000114	0.01259399515004532
0.21799999999999997	0.018134890623769655
0.21850000000000236	0.022860034476006076
0.2190000000000012	0.025887116085948108
0.21950000000000003	0.026697596658882723
0.22000000000000242	0.02525740098435033
0.22050000000000125	0.022001794039812103
0.22100000000000009	0.017690388675217994
0.22150000000000247	0.013181100879023543
0.2220000000000013	0.009199702736191409
0.22250000000000014	0.0061840106529798995
0.22300000000000253	0.004256574621346547
0.22350000000000136	0.0033343827206751405
0.2240000000000002	0.0033333777997843366
0.2245000000000026	0.004386999625832208
0.22500000000000142	0.006985788505976558
0.22550000000000026	0.011965284453030684
0.22600000000000264	0.020317235933237882
0.22650000000000148	0.03286004339741084
0.2270000000000003	0.04985871925241411
0.2275000000000027	0.07071387834233267
0.22800000000000153	0.09383212928739483
0.22850000000000037	0.11674675212580227
0.22900000000000276	0.1364894100805829
0.2295000000000016	0.15014076778614574
0.23000000000000043	0.15543226521892253
0.2305000000000028	0.15125009744674373
0.23100000000000165	0.13791262437160845
0.23150000000000048	0.11714853849549155
0.23200000000000287	0.09177905575665155
0.2325000000000017	0.0651814598743262
0.23300000000000054	0.04066289518633923
0.23350000000000293	0.02088897437014149
0.23400000000000176	0.00748909673592331
0.2345000000000006	0.0009080302924682469
0.23500000000000298	0.000507837566115699
0.23550000000000182	0.004864566402181535
0.23600000000000065	0.01216580861109315
0.23650000000000304	0.020606046979507305
0.23700000000000188	0.028695189663147203
0.2375000000000007	0.035432578770858966
0.2380000000000031	0.04034080513098972
0.23850000000000193	0.0433882210309624
0.23900000000000077	0.044847925849470005
0.23950000000000315	0.04514234748258794
0.240000000000002	0.04471034286471811
0.24050000000000082	0.0439154287657184
0.2410000000000032	0.04299698571086296
0.24150000000000205	0.042056144307505365
0.24200000000000088	0.041065715235836214
0.24250000000000327	0.03989654999036523
0.2430000000000021	0.03835690952624163
0.24350000000000094	0.03624304011976574
0.24400000000000333	0.03339673662554096
0.24450000000000216	0.02976056046935232
0.245000000000001	0.025416916981857794
0.24550000000000338	0.020596944831743
0.24600000000000222	0.01565100387567535
0.24650000000000105	0.010983498853411534
0.24700000000000344	0.006967168855834047
0.24750000000000227	0.003860831718469669
0.2480000000000011	0.001755740187732276
0.24849999999999994	0.0005677657851278366
0.24900000000000233	7.778517111132966e-05
0.24950000000000117	6.133925907705397e-06
0.25	9.513896167930162e-05
0.2505000000000024	0.0001714306648115183
0.2510000000000012	0.00016830427744939284
0.25150000000000006	0.00010483608066619459
0.25200000000000244	3.635160322150876e-05
0.2525000000000013	2.790158067161027e-06
0.2530000000000001	2.11895903803612e-06
0.2535000000000025	4.227923211723848e-06
0.25400000000000134	8.619345117770652e-07
0.25450000000000017	6.717949110862316e-05
0.25500000000000256	0.0003994036797121677
0.2555000000000014	0.0012969305424635007
0.2560000000000002	0.0030767238861748427
0.2565000000000026	0.005936878794283384
0.25700000000000145	0.009814032711978683
0.2575000000000003	0.014293906237579682
0.25800000000000267	0.018627282160419426
0.2585000000000015	0.02187414311989745
0.25900000000000034	0.023154184296090168
0.25950000000000273	0.021937138157235192
0.26000000000000156	0.018278236539153423
0.2605000000000004	0.012905888699549511
0.2610000000000028	0.0071043570108596755
0.2615000000000016	0.002396184944922803
0.26200000000000045	9.923283325859265e-05
0.26250000000000284	0.0008879842550796695
0.2630000000000017	0.004507204937131272
0.2635000000000005	0.009756887088713733
0.2640000000000029	0.014794364308127583
0.26450000000000173	0.01770139720850276
0.26500000000000057	0.01717020194600697
0.26550000000000296	0.013103867926865999
0.2660000000000018	0.006926167545215815
0.2665000000000006	0.0014597798868669703
0.267000000000003	0.000346958600070155
0.26750000000000185	0.007122015874456649
0.2680000000000007	0.02416115839254649
0.26850000000000307	0.05179549245699776
0.2690000000000019	0.08785500573910528
0.26950000000000074	0.1278146200157299
0.2700000000000031	0.1655609119669177
0.27050000000000196	0.19463035927415487
0.2710000000000008	0.20963388998571167
0.2715000000000032	0.20751779866667358
0.272000000000002	0.1883384313585022
0.27250000000000085	0.1553426232322155
0.27300000000000324	0.1143182737721618
0.2735000000000021	0.07236369946039152
0.2740000000000009	0.036370935541850655
0.2745000000000033	0.011587764037618797
0.27500000000000213	0.0005980475025929659
0.27550000000000097	0.002948142954566942
0.27600000000000335	0.01548028204989299
0.2765000000000022	0.03325738666681329
0.277000000000001	0.050824421826019664
0.2775000000000034	0.06348380745416819
0.27800000000000225	0.06828047594185356
0.2785000000000011	0.06448607642639406
0.2789999999999999	0.05351212094480102
0.2795000000000023	0.03832866573617954
0.28000000000000114	0.022579736693564233
0.28049999999999997	0.009642125782065067
0.28100000000000236	0.0018615116171451689
0.2815000000000012	0.00012919665390497993
0.28200000000000003	0.0038586961396804053
0.2825000000000024	0.011314879533459539
0.28300000000000125	0.020167459699360776
0.2835000000000001	0.028103230822745878
0.2840000000000025	0.033341507082976486
0.2845000000000013	0.03494534321984311
0.28500000000000014	0.03288899377591688
0.28550000000000253	0.027908727765558243
0.28600000000000136	0.021212199033214918
0.2865000000000002	0.014141635435679662
0.2870000000000026	0.007878010676107272
0.2875000000000014	0.0032447267060941223
0.28800000000000026	0.0006319961063286498
0.28850000000000264	2.8926892140702595e-05
0.2890000000000015	0.0011277153669928658
0.2895000000000003	0.0034566173423007628
0.2900000000000027	0.00650377487713808
0.29050000000000153	0.009807498188551552
0.29100000000000037	0.013004253801167626
0.29150000000000276	0.015838539209144433
0.2920000000000016	0.018146504424373718
0.2925000000000004	0.01982748274504679
0.2930000000000028	0.02081598646219893
0.29350000000000165	0.021063130609171213
0.2940000000000005	0.020532312253626724
0.29450000000000287	0.019209898122658133
0.2950000000000017	0.017127674668171288
0.29550000000000054	0.014389915902835119
0.2960000000000029	0.011194690398517896
0.29650000000000176	0.007837676691888307
0.2970000000000006	0.004688717007741292
0.297500000000003	0.002137437948420215
0.2980000000000018	0.0005139155843313664
0.29850000000000065	1.2129765690432623e-06
0.29900000000000304	0.0005649711278858136
0.2995000000000019	0.0019271925423093078
0.3000000000000007	0.0036043715793263294
0.3005000000000031	0.0050143546475459174
0.30100000000000193	0.005635187103896926
0.30150000000000077	0.00517883802284224
0.30200000000000315	0.0037301747672203217
0.302500000000002	0.0018025783009278085
0.3030000000000008	0.0002782116055558123
0.3035000000000032	0.00023034249487585693
0.30400000000000205	0.0026598122892909077
0.3045000000000009	0.008207531181336325
0.30500000000000327	0.016919877695509972
0.3055000000000021	0.0281377720013057
0.30600000000000094	0.04055265852107922
0.3065000000000033	0.05243000041030298
0.30700000000000216	0.061954686933332684
0.307500000000001	0.06761647420376775
0.3080000000000034	0.06853857091938993
0.3085000000000022	0.0646642786411172
0.30900000000000105	0.05675288110362739
0.30950000000000344	0.046186918635901804
0.3100000000000023	0.034643974871987546
0.3105000000000011	0.023722113699932414
0.31099999999999994	0.014618329270550347
0.31150000000000233	0.007940694955069928
0.31200000000000117	0.0036930286614012273
0.3125	0.0014187407731848219
0.3130000000000024	0.0004442550310313323
0.3135000000000012	0.00013633097401258043
0.31400000000000006	8.970223800594732e-05
0.31450000000000244	0.00019058654388040525
0.3150000000000013	0.0005479454496194505
0.3155000000000001	0.001332307063241506
0.3160000000000025	0.0025952606836499186
0.31650000000000134	0.004149798964105541
0.31700000000000017	0.0055695472629364
0.31750000000000256	0.006320457002643444
0.3180000000000014	0.005986502092624235
0.3185000000000002	0.004509295902182045
0.3190000000000026	0.0023456911584956684
0.31950000000000145	0.0004647942385388647
0.3200000000000003	0.00015309303051144835
0.32050000000000267	0.002659958036631209
0.3210000000000015	0.008775620695024501
0.32150000000000034	0.01846959799859636
0.32200000000000273	0.030715452763828557
0.32250000000000156	0.04358496903408752
0.3230000000000004	0.05462126692384484
0.3235000000000028	0.061416480910739965
0.3240000000000016	0.06225045520023907
0.32450000000000045	0.056614729275453655
0.32500000000000284	0.045463343124381946
0.3255000000000017	0.031096986885597054
0.3260000000000005	0.01668367896028779
0.3265000000000029	0.005521130244421903
0.32700000000000173	0.0002239754920948204
0.32750000000000057	0.0020494703036945832
0.32800000000000296	0.010547195537582568
0.3285000000000018	0.02363735378975994
0.3290000000000006	0.038109344938964826
0.329500000000003	0.05041823145350026
0.33000000000000185	0.05757342523774695
0.3305000000000007	0.05788548818252435
0.33100000000000307	0.051372391670522044
0.3315000000000019	0.039717118410653375
0.33200000000000074	0.025789653920385902
0.3325000000000031	0.012864819415064496
0.33300000000000196	0.0037500896913326407
0.3335000000000008	6.132574469904867e-05
0.3340000000000032	0.0018424210180614168
0.334500000000002	0.007628786304846206
0.33500000000000085	0.014931134034592904
0.33550000000000324	0.020999584558597597
0.3360000000000021	0.023651100718560848
0.3365000000000009	0.021926938503912898
0.3370000000000033	0.016395408173154772
0.33750000000000213	0.00901485773617661
0.33800000000000097	0.0025943885647010953
0.33850000000000335	1.2077436439921095e-06
0.3390000000000022	0.0033329925013833766
0.339500000000001	0.013282463169988077
0.3400000000000034	0.028867860564380378
0.34050000000000225	0.04760278851985148
0.3410000000000011	0.066060130717517
0.3414999999999999	0.08068025638282177
0.3420000000000023	0.08861163460374333
0.34250000000000114	0.08836810237115418
0.34299999999999997	0.08014080756679945
0.34350000000000236	0.06569792776188108
0.3440000000000012	0.047914523486876415
0.34450000000000003	0.030068278421226526
0.3450000000000024	0.015089877114239177
0.34550000000000125	0.004956953964537512
0.3460000000000001	0.0003705795737461735
0.3465000000000025	0.0007695029139641611
0.3470000000000013	0.004644731401129709
0.34750000000000014	0.010041532921277543
0.34800000000000253	0.015097345974845723
0.34850000000000136	0.018470582244311876
0.3490000000000002	0.019561769729015195
0.3495000000000026	0.018498610529390266
0.3500000000000014	0.015928133925795146
0.35050000000000026	0.01271093557501061
0.35100000000000264	0.009630370596356005
0.3515000000000015	0.007210395235497262
0.3520000000000003	0.0056878920559863795
0.3525000000000027	0.005125622846330714
0.35300000000000153	0.005600331891606486
0.35350000000000037	0.00737369746681118
0.35400000000000276	0.010960247907145752
0.3545000000000016	0.01704369743316754
0.3550000000000004	0.026249159296875026
0.3555000000000028	0.03883503375345726
0.35600000000000165	0.05440635094960732
0.3565000000000005	0.07175771951618536
0.35700000000000287	0.08892514853029963
0.3575000000000017	0.10346912897025147
0.35800000000000054	0.11294263991825826
0.3585000000000029	0.11543755428300188
0.35900000000000176	0.11006982194803298
0.3595000000000006	0.09726898845925595
0.360000000000003	0.07878138298982097
0.3605000000000018	0.05736777814388051
0.36100000000000065	0.03625627429009686
0.36150000000000304	0.01847743770507864
0.3620000000000019	0.006242523341851061
0.3625000000000007	0.0005169122906923686
0.3630000000000031	0.0008914176683538402
0.36350000000000193	0.005777002856944619
0.36400000000000077	0.012864680224089745
0.36450000000000315	0.0197248644307672
0.365000000000002	0.02438771670218477
0.3655000000000008	0.025756806771522353
0.3660000000000032	0.023759297838839108
0.36650000000000205	0.019212120777337582
0.3670000000000009	0.013463429336931673
0.36750000000000327	0.007929292309521172
0.3680000000000021	0.0036699444571592424
0.36850000000000094	0.001131373400513597
0.3690000000000033	0.0001224248485067369
0.36950000000000216	2.1665259232653637e-05
0.370000000000001	0.0001347115292837024
0.3705000000000034	7.384973174914055e-05
0.3710000000000022	2.2681479254194207e-05
0.37150000000000105	0.0007827735342276024
0.37200000000000344	0.003567446885397227
0.3725000000000023	0.009590093626210749
0.3730000000000011	0.01956607325536611
0.37349999999999994	0.03328593393354377
0.37400000000000233	0.04941002375594854
0.37450000000000117	0.06558032797729485
0.375	0.07885818082926085
0.3755000000000024	0.08640025972834313
0.3760000000000012	0.08620763632118651
0.37650000000000006	0.07774718269171518
0.37700000000000244	0.06226379931658021
0.3775000000000013	0.0426731619173872
0.3780000000000001	0.023030505556394902
0.3785000000000025	0.0076834568433137304
0.37900000000000134	0.0003052811271100953
0.37950000000000017	0.0030440392088805714
0.38000000000000256	0.016000892520765798
0.3805000000000014	0.03717167866883942
0.3810000000000002	0.06287020463411838
0.3815000000000026	0.08853017799794378
0.38200000000000145	0.10968799737561402
0.3825000000000003	0.12290628323414886
0.38300000000000267	0.12641921103921128
0.3835000000000015	0.120358985059079
0.38400000000000034	0.10653592115507095
0.38450000000000273	0.08786084135618924
0.38500000000000156	0.06758563910188686
0.3855000000000004	0.04857256157483598
0.3860000000000028	0.03277706227491469
0.3865000000000016	0.021052729075814413
0.38700000000000045	0.01328411895354489
0.38750000000000284	0.008755892280706
0.3880000000000017	0.006603700322950971
0.3885000000000005	0.006181957810872726
0.3890000000000029	0.00722742401998529
0.38950000000000173	0.00977988604148463
0.39000000000000057	0.013914468142017609
0.39050000000000296	0.019412958447979738
0.3910000000000018	0.02552920999232492
0.3915000000000006	0.030975728473688742
0.392000000000003	0.034182679781422046
0.39250000000000185	0.03378051662564145
0.3930000000000007	0.029165979366395783
0.39350000000000307	0.020959873232274776
0.3940000000000019	0.01117386069329036
0.39450000000000074	0.0029742972688105063
0.3950000000000031	4.5887261798897065e-05
0.39550000000000196	0.005683609420796778
0.3960000000000008	0.02183949392059157
0.3965000000000032	0.04838920109022939
0.397000000000002	0.08284620230259102
0.39750000000000085	0.12064495549720387
0.39800000000000324	0.15596611686740428
0.3985000000000021	0.18292751595256967
0.3990000000000009	0.1968572381437071
0.3995000000000033	0.19533185329294006
0.40000000000000213	0.17871523223273947
0.40050000000000097	0.150058748022977
0.40100000000000335	0.11438811844253625
0.4015000000000022	0.07756035347829869
0.402000000000001	0.044982429178324866
0.4025000000000034	0.020511862300178995
0.40300000000000225	0.005801504587080214
0.4035000000000011	0.00022435289737882772
0.4039999999999999	0.0013558359161383083
0.4045000000000023	0.005845864688739529
0.40500000000000114	0.010420808940816798
0.40549999999999997	0.01273983668365909
0.40600000000000236	0.011891269173524618
0.4065000000000012	0.008431143137667482
0.40700000000000003	0.004001508063208584
0.4075000000000024	0.000680112798457825
0.40800000000000125	0.0002746078716346864
0.4085000000000001	0.003769263171406073
0.4090000000000025	0.01106724313079699
0.4095000000000013	0.021070893394909966
0.41000000000000014	0.03203942277348165
0.41050000000000253	0.04208910708871362
0.41100000000000136	0.04967553048716118
0.4115000000000002	0.053923370113149884
0.4120000000000026	0.054733207748379795
0.4125000000000014	0.052672282783591824
0.41300000000000026	0.048720402825592146
0.41350000000000264	0.043973771676252514
0.4140000000000015	0.03940170895654685
0.4145000000000003	0.035711890543978
0.4150000000000027	0.03332717084529981
0.41550000000000153	0.03243285146722208
0.41600000000000037	0.033034141440358544
0.41650000000000276	0.03497526887136463
0.4170000000000016	0.03790722504023145
0.4175000000000004	0.04123362626481793
0.4180000000000028	0.04409373334768723
0.41850000000000165	0.04544315383763888
0.4190000000000005	0.04426210317284494
0.41950000000000287	0.039867513332352264
0.4200000000000017	0.032248452626093445
0.42050000000000054	0.02230757833608316
0.4210000000000029	0.01189296532121376
0.42150000000000176	0.003550512634396998
0.4220000000000006	7.351550871384834e-06
0.422500000000003	0.0034877330217715006
0.4230000000000018	0.015034677672515005
0.42350000000000065	0.03403649821150035
0.42400000000000304	0.058123224416087665
0.4245000000000019	0.08350857617042806
0.4250000000000007	0.10573144349839404
0.4255000000000031	0.12063200673002153
0.42600000000000193	0.12531840369711306
0.42650000000000077	0.11886689590092424
0.42700000000000315	0.10255945124906349
0.427500000000002	0.0795829035286234
0.4280000000000008	0.054260090888165614
0.4285000000000032	0.031013342009659085
0.42900000000000205	0.013335817262020062
0.4295000000000009	0.0030435640718344792
0.43000000000000327	6.271110669934339e-07
0.4305000000000021	0.002374304235641922
0.43100000000000094	0.0073272439884282765
0.4315000000000033	0.011931705780209419
0.43200000000000216	0.014034379452112028
0.432500000000001	0.012823713087402593
0.4330000000000034	0.00894760773317601
0.4335000000000022	0.004167959289931596
0.43400000000000105	0.0006778209440596231
0.43450000000000344	0.00030529032512703597
0.4350000000000023	0.0038568927934731437
0.4355000000000011	0.010804909658244252
0.43599999999999994	0.01941369288536525
0.43650000000000233	0.027263473579388846
0.43700000000000117	0.03200800681479925
0.4375	0.032131072119068474
0.4380000000000024	0.02746702713504326
0.4385000000000012	0.019321321312057917
0.43900000000000006	0.010146273075512979
0.43950000000000244	0.0028597002663320417
0.4400000000000013	2.6024522584767003e-07
0.4405000000000001	0.002963016168618147
0.4410000000000025	0.01153818290079206
0.44150000000000134	0.023892010390321496
0.44200000000000017	0.037005968302204706
0.44250000000000256	0.04746371377064
0.4430000000000014	0.052379770477768296
0.4435000000000002	0.050224795650597266
0.4440000000000026	0.041328903872760954
0.44450000000000145	0.02792790460661982
0.4450000000000003	0.013733927915871632
0.44550000000000267	0.003130550360766232
0.4460000000000015	0.00018301284549333653
0.44650000000000034	0.0076951015077472845
0.44700000000000273	0.026528131244138945
0.44750000000000156	0.05533128223689088
0.4480000000000004	0.09073508301795384
0.4485000000000028	0.12795598666101027
0.4490000000000016	0.1616740811057057
0.44950000000000045	0.18699598490129796
0.45000000000000284	0.20030891353138167
0.4505000000000017	0.19986702826890057
0.4510000000000005	0.1860159218899331
0.4515000000000029	0.16103875781458396
0.45200000000000173	0.12868074506036678
0.45250000000000057	0.09346307943307744
0.45300000000000296	0.059924774109156344
0.4535000000000018	0.03192917355229096
0.4540000000000006	0.012145585647205729
0.454500000000003	0.0017736799685377867
0.45500000000000185	0.0005291462949631593
0.4555000000000007	0.006863168562497663
0.45600000000000307	0.018352970035634335
0.4565000000000019	0.03218038952316415
0.45700000000000074	0.04561131699457806
0.4575000000000031	0.056399251690743085
0.45800000000000196	0.0630576707568372
0.4585000000000008	0.06497364001108366
0.4590000000000032	0.0623642060996001
0.459500000000002	0.056103002087649824
0.46000000000000085	0.04746346733154869
0.46050000000000324	0.037834644636133445
0.4610000000000021	0.02846466388560944
0.4615000000000009	0.020276349985672504
0.4620000000000033	0.013781093063731126
0.46250000000000213	0.00909473976070239
0.46300000000000097	0.006037223959709978
0.46350000000000335	0.004280491238105548
0.4640000000000022	0.003500725139686362
0.464500000000001	0.0034929944151632533
0.4650000000000034	0.004218888686774329
0.46550000000000225	0.005777641601034215
0.4660000000000011	0.008313725318541128
0.46650000000000347	0.01189301420894567
0.4670000000000023	0.01638994630653646
0.46750000000000114	0.021426312712432012
0.46799999999999997	0.026388248294122695
0.46850000000000236	0.030525106162974207
0.4690000000000012	0.03310846414919118
0.46950000000000003	0.03360905961498883
0.4700000000000024	0.03184056105675075
0.47050000000000125	0.028025294484892306
0.4710000000000001	0.022757482210421
0.4715000000000025	0.016868862802665405
0.4720000000000013	0.011231220280885608
0.47250000000000014	0.006551120347038373
0.47300000000000253	0.0032169614955810657
0.47350000000000136	0.0012448098272749208
0.4740000000000002	0.0003406079412385306
0.4745000000000026	6.049336603581454e-05
0.4750000000000014	1.911655036202263e-05
0.47550000000000026	7.835069888241859e-05
0.47600000000000264	0.00045195337886643925
0.4765000000000015	0.0016856055099883048
0.4770000000000003	0.004509722469520456
0.4775000000000027	0.009603085113487031
0.47800000000000153	0.017335897725323228
0.47850000000000037	0.02757127743111906
0.47900000000000276	0.0395904107997016
0.4795000000000016	0.052172235846350064
0.4800000000000004	0.06381371969127966
0.4805000000000028	0.07303532179403895
0.48100000000000165	0.07869094620494553
0.4815000000000005	0.08020047729944305
0.48200000000000287	0.07764614508980829
0.4825000000000017	0.07171403178073626
0.48300000000000054	0.06350625510829572
0.4835000000000029	0.0542838706865629
0.48400000000000176	0.04521489201530516
0.4845000000000006	0.037192437004514654
0.485000000000003	0.030759185154961913
0.4855000000000018	0.02613666761850404
0.48600000000000065	0.023324547185650607
0.48650000000000304	0.022217072167262313
0.4870000000000019	0.02268656248330667
0.4875000000000007	0.024604826318820047
0.4880000000000031	0.027803990689926495
0.48850000000000193	0.03200632613040844
0.48900000000000077	0.03676746380641758
0.48950000000000315	0.041473365097033775
0.490000000000002	0.04541018530355176
0.4905000000000008	0.047896061434186586
0.4910000000000032	0.04843663862562633
0.49150000000000205	0.046852678460720776
0.4920000000000009	0.043334123970915614
0.49250000000000327	0.03839890176035612
0.4930000000000021	0.03276794949966463
0.49350000000000094	0.027198032511836712
0.4940000000000033	0.02232918691394532
0.49450000000000216	0.018597675596343934
0.495000000000001	0.01623963877470531
0.4955000000000034	0.01537429137037795
0.4960000000000022	0.016122213132159058
0.49650000000000105	0.018697190101632316
0.49700000000000344	0.02341691845373638
0.4975000000000023	0.030607712812063564
0.4980000000000011	0.04042140427695019
0.49849999999999994	0.05262343511575076
0.49900000000000233	0.06643404571556814
0.49950000000000117	0.0804991793917334
0.5	0.0930336175125267
0.5005000000000024	0.1021255602010342
0.5010000000000012	0.10613651375601806
0.5015000000000001	0.1040918606474827
0.5020000000000024	0.09595004849895479
0.5025000000000013	0.08266623610250928
0.5030000000000001	0.0660220305911633
0.5035000000000025	0.048259614655815034
0.5040000000000013	0.03161502315844664
0.5045000000000002	0.01787350836030002
0.5050000000000026	0.00806088186869366
0.5055000000000014	0.0023416828957027935
0.5060000000000002	0.00013233986331133668
0.5065000000000026	0.00037570214276315655
0.5070000000000014	0.0018821258123116465
0.5075000000000003	0.003633886844772912
0.5080000000000027	0.0049747260650920885
0.5085000000000015	0.00565401491974153
0.5090000000000003	0.005747252274581378
0.5095000000000027	0.005512575245433748
0.5100000000000016	0.005254037092872973
0.5105000000000004	0.005244519198894057
0.5110000000000028	0.005723367071139454
0.5115000000000016	0.006942728707055471
0.5120000000000005	0.009209734046472573
0.5125000000000028	0.012870867778573474
0.5130000000000017	0.018211374818436356
0.5135000000000005	0.02528618673695723
0.5140000000000029	0.033741805319257516
0.5145000000000017	0.04271192061276457
0.5150000000000006	0.05086074020823938
0.515500000000003	0.05660625260416008
0.5160000000000018	0.058493046637494495
0.5165000000000006	0.0556222779579493
0.517000000000003	0.04800832884446318
0.5175000000000018	0.03673454948878764
0.5180000000000007	0.02382790372251827
0.5185000000000031	0.01185255387955242
0.5190000000000019	0.0033111440902688473
0.5195000000000007	1.0718142671349123e-05
0.5200000000000031	0.002573724694333389
0.520500000000002	0.01024277769935541
0.5210000000000008	0.021047873537704577
0.5215000000000032	0.03229991602835063
0.522000000000002	0.041277019838520536
0.5225000000000009	0.04591115526464699
0.5230000000000032	0.0452816629167082
0.5235000000000021	0.03978016759263366
0.5240000000000009	0.03091067393602313
0.5245000000000033	0.02079796656116776
0.5250000000000021	0.011562373201670686
0.525500000000001	0.0047529082700735375
0.5260000000000034	0.001003827530022796
0.5265000000000022	1.545854259872592e-06
0.527000000000001	0.0007460336230115776
0.5275000000000034	0.0019972363683115695
0.5280000000000022	0.002743163822977363
0.5285000000000011	0.0025288221862556984
0.5290000000000035	0.0015417969019338635
0.5295000000000023	0.00044062611991216923
0.5300000000000011	4.675566234303936e-06
0.5305	0.0007472009433848173
0.5310000000000024	0.0026451956399264876
0.5315000000000012	0.005096553843635999
0.532	0.007131924392553351
0.5325000000000024	0.007814024146891639
0.5330000000000013	0.006683843053864502
0.5335000000000001	0.004086912378809249
0.5340000000000025	0.0012438328711948303
0.5345000000000013	8.692879246654727e-06
0.5350000000000001	0.002361700516215852
0.5355000000000025	0.009775055389715915
0.5360000000000014	0.022643230126030436
0.5365000000000002	0.03996243882108612
0.5370000000000026	0.0593795400739242
0.5375000000000014	0.07762663246750874
0.5380000000000003	0.09124520664264092
0.5385000000000026	0.09741664750307444
0.5390000000000015	0.09468014300673583
0.5395000000000003	0.08334514771580205
0.5400000000000027	0.0654855909471636
0.5405000000000015	0.04451356176778375
0.5410000000000004	0.024439625535366574
0.5415000000000028	0.00900498636953147
0.5420000000000016	0.0008972504526485257
0.5425000000000004	0.0012317870812955268
0.5430000000000028	0.00940571174590815
0.5435000000000016	0.02333411631604891
0.5440000000000005	0.03998558853328364
0.5445000000000029	0.056070025688117836
0.5450000000000017	0.06871018328972947
0.5455000000000005	0.0759505187340243
0.5460000000000029	0.07701216882893157
0.5465000000000018	0.0722732792715494
0.5470000000000006	0.06301962902286748
0.547500000000003	0.05105570994546692
0.5480000000000018	0.03828294492918537
0.5485000000000007	0.02634012019025025
0.549000000000003	0.016369154637281336
0.5495000000000019	0.008928724340757256
0.5500000000000007	0.004040750116531005
0.5505000000000031	0.0013289550582521175
0.5510000000000019	0.00019837869665579458
0.5515000000000008	8.819058477901574e-06
0.5520000000000032	0.00020910349847104735
0.552500000000002	0.00041687296477119765
0.5530000000000008	0.00044476430959756145
0.5535000000000032	0.0002849475866445153
0.554000000000002	6.872378631881168e-05
0.5545000000000009	1.7120654426444078e-05
0.5550000000000033	0.0003941306676550295
0.5555000000000021	0.0014686799182611243
0.5560000000000009	0.003486444928855149
0.5565000000000033	0.0066493387811592235
0.5570000000000022	0.011099204441069639
0.557500000000001	0.016902755067328024
0.5580000000000034	0.024036538433992987
0.5585000000000022	0.03237298826548604
0.559000000000001	0.041670747380974094
0.5595000000000034	0.051573746961710375
0.5600000000000023	0.06162349043788831
0.5605000000000011	0.0712873809344469
0.5609999999999999	0.08000290952644067
0.5615000000000023	0.08723370244990346
0.5620000000000012	0.09252979012620245
0.5625	0.09558211402577485
0.5630000000000024	0.09626111310280741
0.5635000000000012	0.09463156454194988
0.5640000000000001	0.09094029793859507
0.5645000000000024	0.08557888794005675
0.5650000000000013	0.07902851374695263
0.5655000000000001	0.07179748722906176
0.5660000000000025	0.06436264782265978
0.5665000000000013	0.05712384904504533
0.5670000000000002	0.05037685915972621
0.5675000000000026	0.04430542635767734
0.5680000000000014	0.038989348837589304
0.5685000000000002	0.03442310068247077
0.5690000000000026	0.03053919789886794
0.5695000000000014	0.027231671413200504
0.5700000000000003	0.024376926391966793
0.5705000000000027	0.021851021436587917
0.5710000000000015	0.01954339673448056
0.5715000000000003	0.017367201713752486
0.5720000000000027	0.015265956450680889
0.5725000000000016	0.013215885707446024
0.5730000000000004	0.011223362576097717
0.5735000000000028	0.009317635047276762
0.5740000000000016	0.0075401349751797
0.5745000000000005	0.005932677858343068
0.5750000000000028	0.00452725171129182
0.5755000000000017	0.0033396282406880345
0.5760000000000005	0.0023678675921682732
0.5765000000000029	0.0015954093093872056
0.5770000000000017	0.000997409566215709
0.5775000000000006	0.0005486532549573971
0.578000000000003	0.00023169550427818174
0.5785000000000018	4.444564021525681e-05
0.5790000000000006	6.6272695623757815e-06
0.579500000000003	0.00016406769633475968
0.5800000000000018	0.0005887224032713673
0.5805000000000007	0.0013714148879400132
0.5810000000000031	0.00260445777660145
0.5815000000000019	0.004353406791838629
0.5820000000000007	0.006621233322443324
0.5825000000000031	0.009313178799242334
0.583000000000002	0.012214543051860345
0.5835000000000008	0.014994418294320662
0.5840000000000032	0.017244299793577746
0.584500000000002	0.01855151595382506
0.5850000000000009	0.018595474671224747
0.5855000000000032	0.017243521220770816
0.5860000000000021	0.01461714375748818
0.5865000000000009	0.011101867288397668
0.5870000000000033	0.007286533511175445
0.5875000000000021	0.0038375053797541432
0.588000000000001	0.0013352283450297506
0.5885000000000034	0.00011733868755397223
0.5890000000000022	0.00017749541425533553
0.589500000000001	0.001158701678570801
0.5900000000000034	0.0024552069136062247
0.5905000000000022	0.0034043162471919697
0.5910000000000011	0.0035183331310453553
0.5915000000000035	0.002687857714166197
0.5920000000000023	0.0012883968622825334
0.5925000000000011	0.00014467138770696725
0.593	0.00034617755439717105
0.5935000000000024	0.002952603969530325
0.5940000000000012	0.008664917597422788
0.5945	0.017555047485459663
0.5950000000000024	0.028937380884844877
0.5955000000000013	0.04143007365696101
0.5960000000000001	0.053202866593907966
0.5965000000000025	0.062355526475268014
0.5970000000000013	0.06733293961641652
0.5975000000000001	0.06727095575985051
0.5980000000000025	0.06218514234292336
0.5985000000000014	0.05295733919374707
0.5990000000000002	0.04112947046164544
0.5995000000000026	0.028564224345094223
0.6000000000000014	0.01706346183985427
0.6005000000000003	0.008039371192739677
0.6010000000000026	0.0023109355890987278
0.6015000000000015	5.786290137873352e-05
0.6020000000000003	0.0009193025521900313
0.6025000000000027	0.0041892201391847865
0.6030000000000015	0.009043655183335716
0.6035000000000004	0.014739568142922488
0.6040000000000028	0.020745667255712575
0.6045000000000016	0.026792808918326846
0.6050000000000004	0.032854878313026
0.6055000000000028	0.03908335586087377
0.6060000000000016	0.0457186547194229
0.6065000000000005	0.052993040840659845
0.6070000000000029	0.061031011481161926
0.6075000000000017	0.06975033543673857
0.6080000000000005	0.07877338365454634
0.6085000000000029	0.08737093677244599
0.6090000000000018	0.09447152759026067
0.6095000000000006	0.09876926172670995
0.610000000000003	0.0989457014059353
0.6105000000000018	0.09398738705885912
0.6110000000000007	0.08353869586548932
0.611500000000003	0.06819495883694673
0.6120000000000019	0.04962921037181624
0.6125000000000007	0.030468553875534668
0.6130000000000031	0.013893238032660108
0.6135000000000019	0.00301077368334872
0.6140000000000008	0.00013604879365668027
0.6145000000000032	0.006159899474157145
0.615000000000002	0.020191527608202996
0.6155000000000008	0.03960636417684014
0.6160000000000032	0.060530113691429355
0.616500000000002	0.07866808157920288
0.6170000000000009	0.09028242966701878
0.6175000000000033	0.09306333858930267
0.6180000000000021	0.08665493163701798
0.6185000000000009	0.07268392644976834
0.6190000000000033	0.0542761337532995
0.6195000000000022	0.03519363521178027
0.620000000000001	0.018838639514382187
0.6205000000000034	0.007412115449607297
0.6210000000000022	0.0014705885241733296
0.621500000000001	4.038270748747265e-06
0.6220000000000034	0.0009971411955006402
0.6225000000000023	0.0022846517622720046
0.6230000000000011	0.0024175930441410892
0.6234999999999999	0.0012513584518562939
0.6240000000000023	5.3615212550620964e-05
0.6245000000000012	0.0010834515512585055
0.625	0.00676596247045164
0.6255000000000024	0.018723617686116904
0.6260000000000012	0.036982640847260294
0.6265000000000001	0.05962923339160305
0.6270000000000024	0.08305827410759578
0.6275000000000013	0.10277595610895365
0.6280000000000001	0.11454364548909156
0.6285000000000025	0.11553760664965215
0.6290000000000013	0.10518402966500624
0.6295000000000002	0.08541682542605025
0.6300000000000026	0.06027072017207683
0.6305000000000014	0.03491425045448449
0.6310000000000002	0.014388156341205277
0.6315000000000026	0.0023962282076902073
0.6320000000000014	0.0004745611985334939
0.6325000000000003	0.007749785105560805
0.6330000000000027	0.02132402756042082
0.6335000000000015	0.03714741503096274
0.6340000000000003	0.05111059011732874
0.6345000000000027	0.06004598471805025
0.6350000000000016	0.06237606674374366
0.6355000000000004	0.05826921229487954
0.6360000000000028	0.04931769703501594
0.6365000000000016	0.037888732556486365
0.6370000000000005	0.026378115534932804
0.6375000000000028	0.016597248248872803
0.6380000000000017	0.009454131694625622
0.6385000000000005	0.00497578925591344
0.6390000000000029	0.002603545781198864
0.6395000000000017	0.0016117160125176282
0.6400000000000006	0.0014782035824413792
0.640500000000003	0.002074618464493121
0.6410000000000018	0.0036253595123959268
0.6415000000000006	0.006477951724081027
0.642000000000003	0.010797301436293172
0.6425000000000018	0.016320772587241846
0.6430000000000007	0.022282881602071487
0.6435000000000031	0.027550501982417454
0.6440000000000019	0.030927854037875315
0.6445000000000007	0.03152519749936221
0.6450000000000031	0.02905925105278136
0.645500000000002	0.02397547598629978
0.6460000000000008	0.017343822634053842
0.6465000000000032	0.01055801043524259
0.647000000000002	0.004936049528926057
0.6475000000000009	0.0013530129068807168
0.6480000000000032	2.4955342141091494e-05
0.6485000000000021	0.0005102554570893057
0.6490000000000009	0.0019203598043481553
0.6495000000000033	0.003261859628357712
0.6500000000000021	0.0037899465089075526
0.650500000000001	0.0032532777938428124
0.6510000000000034	0.0019511501401343276
0.6515000000000022	0.0005906328276406448
0.652000000000001	4.293808039440202e-07
0.6525000000000034	0.0008059535291465101
0.6530000000000022	0.003180591153563169
0.6535000000000011	0.006758724044241071
0.6540000000000035	0.010737946818371123
0.6545000000000023	0.014131779329438873
0.6550000000000011	0.016083091477407774
0.6555	0.016129725330199025
0.6560000000000024	0.014333168514004391
0.6565000000000012	0.011231043110492073
0.657	0.007636626889213453
0.6575000000000024	0.004361587774470876
0.6580000000000013	0.0019632079224813762
0.6585000000000001	0.0006061738095351721
0.6590000000000025	8.582654801933698e-05
0.6595000000000013	2.800481987204905e-08
0.6600000000000001	1.6188126332818088e-06
0.6605000000000025	3.2311498279625225e-05
0.6610000000000014	0.00044293548014670813
0.6615000000000002	0.001943249796905435
0.6620000000000026	0.005384278385588505
0.6625000000000014	0.011437043209170208
0.6630000000000003	0.02027277880686585
0.6635000000000026	0.03135670931375826
0.6640000000000015	0.04343702875055343
0.6645000000000003	0.05475201180350873
0.6650000000000027	0.06340977424718006
0.6655000000000015	0.06783903453976427
0.6660000000000004	0.06718346483726446
0.6665000000000028	0.06152539153801389
0.6670000000000016	0.05187290039841984
0.6675000000000004	0.03991294190271378
0.6680000000000028	0.027600674779068832
0.6685000000000016	0.016701347092504943
0.6690000000000005	0.008411755652975646
0.6695000000000029	0.003161128061708319
0.6700000000000017	0.0006352450190230969
0.6705000000000005	5.123182212937325e-07
0.6710000000000029	0.00024718170161863826
0.6715000000000018	0.0005401401674898081
0.6720000000000006	0.0004700301164876537
0.672500000000003	0.0001342543546485781
0.6730000000000018	3.410565252145592e-05
0.6735000000000007	0.0008326165894057573
0.674000000000003	0.0030596885886826925
0.6745000000000019	0.006864304933567978
0.6750000000000007	0.01189517717445845
0.6755000000000031	0.01734795085524058
0.6760000000000019	0.02216343764037003
0.6765000000000008	0.025314263101163772
0.6770000000000032	0.026091154059139816
0.677500000000002	0.024302152139743783
0.6780000000000008	0.020326641743565983
0.6785000000000032	0.01501140617035211
0.679000000000002	0.009443398918866546
0.6795000000000009	0.004668908361795862
0.6800000000000033	0.001441155860361401
0.6805000000000021	6.539590089915354e-05
0.6810000000000009	0.0003775441714387853
0.6815000000000033	0.001850488902947095
0.6820000000000022	0.003784987466958043
0.682500000000001	0.0055207377772963735
0.6830000000000034	0.006603554867739814
0.6835000000000022	0.006865095055601417
0.684000000000001	0.006404341453487499
0.6845000000000034	0.005493555101609787
0.6850000000000023	0.004454329242332885
0.6855000000000011	0.0035544586136919028
0.6859999999999999	0.0029625636991221435
0.6865000000000023	0.0027703492859886257
0.6870000000000012	0.003062195095190702
0.6875	0.003989784984597143
0.6880000000000024	0.0058042613314939935
0.6885000000000012	0.008812770314556776
0.6890000000000001	0.013256142652429966
0.6895000000000024	0.019139905639822173
0.6900000000000013	0.026079170195167856
0.6905000000000001	0.03322788891104589
0.6910000000000025	0.039348527293862255
0.6915000000000013	0.04304100956633701
0.6920000000000002	0.043099342894068776
0.6925000000000026	0.03891542041284258
0.6930000000000014	0.030818112880170556
0.6935000000000002	0.020234064157847724
0.6940000000000026	0.009588923089032737
0.6945000000000014	0.0019285343617457323
0.6950000000000003	0.0003143152896704722
0.6955000000000027	0.0071156637637669155
0.6960000000000015	0.023364751896144505
0.6965000000000003	0.048341191980853224
0.6970000000000027	0.07951177929437013
0.6975000000000016	0.11287182792236757
0.6980000000000004	0.1436380704688956
0.6985000000000028	0.16715322620973558
0.6990000000000016	0.1798032215506976
0.6995000000000005	0.17973664666207745
0.7000000000000028	0.16721729910641095
0.7005000000000017	0.144525706520853
0.7010000000000005	0.11543353548345991
0.7015000000000029	0.08437833075034325
0.7020000000000017	0.05553820878007286
0.7025000000000006	0.03202789180841094
0.703000000000003	0.015402843036873119
0.7035000000000018	0.00557616777213216
0.7040000000000006	0.001144956155542472
0.704500000000003	1.7388047191470502e-05
0.7050000000000018	0.00015702088820064951
0.7055000000000007	0.0002358339007618881
0.7060000000000031	1.887406747800338e-05
0.7065000000000019	0.00038166041670505396
0.7070000000000007	0.002965151511721721
0.7075000000000031	0.009573720384970725
0.708000000000002	0.021491990144374057
0.7085000000000008	0.03891787316632484
0.7090000000000032	0.06067656883503199
0.709500000000002	0.08430320751247718
0.7100000000000009	0.10648179236580461
0.7105000000000032	0.12373243590642011
0.7110000000000021	0.13317323718154064
0.7115000000000009	0.1331644570331858
0.7120000000000033	0.12367482055868287
0.7125000000000021	0.10628294648113892
0.713000000000001	0.08382054608779708
0.7135000000000034	0.05975287450629223
0.7140000000000022	0.03745293645392201
0.714500000000001	0.01954450154724212
0.7150000000000034	0.007462362391956292
0.7155000000000022	0.0013158385913728322
0.7160000000000011	6.156652024631277e-05
0.7165000000000035	0.001915876165332562
0.7170000000000023	0.004884726948126345
0.7175000000000011	0.007271894449318739
0.718	0.00804539160058146
0.7185000000000024	0.006989751945579935
0.7190000000000012	0.0046328485883250555
0.7195	0.001993294197867633
0.7200000000000024	0.00023375030057624422
0.7205000000000013	0.00031853224908587975
0.7210000000000001	0.0027604135206942804
0.7215000000000025	0.007508243361638351
0.7220000000000013	0.013985048120506594
0.7225000000000001	0.021247705764156504
0.7230000000000025	0.028213574887143777
0.7235000000000014	0.03389137442460543
0.7240000000000002	0.037562510099301304
0.7245000000000026	0.03887986794405163
0.7250000000000014	0.037876431744852654
0.7255000000000003	0.03489858758180615
0.7260000000000026	0.030493400407736796
0.7265000000000015	0.025283404233929354
0.7270000000000003	0.019857615179325393
0.7275000000000027	0.014696857966521114
0.7280000000000015	0.010139215884605693
0.7285000000000004	0.006381053015339948
0.7290000000000028	0.0035027412724404705
0.7295000000000016	0.001506360254390435
0.7300000000000004	0.00035424913110668346
0.7305000000000028	7.163249169192967e-07
0.7310000000000016	0.0004128557109254103
0.7315000000000005	0.0015792648742074835
0.7320000000000029	0.0035072507277287956
0.7325000000000017	0.00621015702404225
0.7330000000000005	0.009687280432086068
0.7335000000000029	0.013899813687998298
0.7340000000000018	0.018747340450210894
0.7345000000000006	0.024050213336859905
0.735000000000003	0.02954312256144644
0.7355000000000018	0.034883892132316796
0.7360000000000007	0.03967898671921962
0.736500000000003	0.04352380337330619
0.7370000000000019	0.046052350686043186
0.7375000000000007	0.04698829436951999
0.7380000000000031	0.04618830851283593
0.7385000000000019	0.043669544695520875
0.7390000000000008	0.039615644982673
0.7395000000000032	0.0343594749841089
0.740000000000002	0.028344795070042134
0.7405000000000008	0.02207258062476667
0.7410000000000032	0.01604002059503892
0.741500000000002	0.010681076962684482
0.7420000000000009	0.006316924751003915
0.7425000000000033	0.0031229092857384426
0.7430000000000021	0.0011162591829383735
0.7435000000000009	0.00016605959119184955
0.7440000000000033	2.4194860545702845e-05
0.7445000000000022	0.00037327548727610413
0.745000000000001	0.0008850829771091859
0.7455000000000034	0.0012809585864638979
0.7460000000000022	0.0013841256504799854
0.746500000000001	0.0011536351412385491
0.7470000000000034	0.0006910219885999927
0.7475000000000023	0.00021433257425788757
0.7480000000000011	5.758236663457294e-08
0.7484999999999999	0.000301175938020167
0.7490000000000023	0.001257674022447552
0.7495000000000012	0.002822472784552887
0.75	0.004728180769714131
0.7505000000000024	0.006516247434176063
0.7510000000000012	0.007638779735952233
0.7515000000000001	0.007625293121136724
0.7520000000000024	0.006285169028581373
0.7525000000000013	0.0038969470929664475
0.7530000000000001	0.0013243265915359572
0.7535000000000025	1.847885508394048e-06
0.7540000000000013	0.001753950862100887
0.7545000000000002	0.008448226494545373
0.7550000000000026	0.021530567957838063
0.7555000000000014	0.041535246177337996
0.7560000000000002	0.06769298416685751
0.7565000000000026	0.09776253812371326
0.7570000000000014	0.12817924568477562
0.7575000000000003	0.1545493903314881
0.7580000000000027	0.17243397801784616
0.7585000000000015	0.17827988749421983
0.7590000000000003	0.1702943636286393
0.7595000000000027	0.14904171482645753
0.7600000000000016	0.11758052407884932
0.7605000000000004	0.08105286201111306
0.7610000000000028	0.04576532522246599
0.7615000000000016	0.01793423921012496
0.7620000000000005	0.00236821191348791
0.7625000000000028	0.0013995832475648669
0.7630000000000017	0.014335924936674578
0.7635000000000005	0.037588069899985165
0.7640000000000029	0.06546797757347259
0.7645000000000017	0.0914794674536946
0.7650000000000006	0.10979365566759312
0.765500000000003	0.11654669529060284
0.7660000000000018	0.11063823788878184
0.7665000000000006	0.09383685362155662
0.767000000000003	0.07018037851106976
0.7675000000000018	0.044845278152487754
0.7680000000000007	0.022797579371335856
0.7685000000000031	0.007589355072062513
0.7690000000000019	0.0006143756210240423
0.7695000000000007	0.0009990397794255434
0.7700000000000031	0.006120291751195811
0.770500000000002	0.012564962749248437
0.7710000000000008	0.017226601388658953
0.7715000000000032	0.018210235971280755
0.772000000000002	0.015288344189109416
0.7725000000000009	0.009798480109013364
0.7730000000000032	0.004048151020024509
0.7735000000000021	0.0004414683351404024
0.7740000000000009	0.0006196797384313182
0.7745000000000033	0.004891762855884374
0.7750000000000021	0.012129255593776637
0.775500000000001	0.02014566266472755
0.7760000000000034	0.026424938380941076
0.7765000000000022	0.028955061159792767
0.777000000000001	0.026894804082603127
0.7775000000000034	0.02086128210649176
0.7780000000000022	0.012751509907899174
0.7785000000000011	0.005161224883905307
0.7790000000000035	0.0005901232854893882
0.7795000000000023	0.0006850145440385805
0.7800000000000011	0.005753346740544794
0.7805	0.014687899046006075
0.7810000000000024	0.02531097542793299
0.7815000000000012	0.03501689495963887
0.782	0.04150599541978587
0.7825000000000024	0.043386860837521385
0.7830000000000013	0.04047771569172435
0.7835000000000001	0.03374161513519933
0.7840000000000025	0.02490703561510024
0.7845000000000013	0.015917338102855345
0.7850000000000001	0.008391524365290224
0.7855000000000025	0.003256150428989146
0.7860000000000014	0.0006365717223872489
0.7865000000000002	2.7331050200490645e-06
0.7870000000000026	0.0004833849350635377
0.7875000000000014	0.0012192482877874848
0.7880000000000003	0.0016314014220767726
0.7885000000000026	0.0015291040137746605
0.7890000000000015	0.0010501602655516077
0.7895000000000003	0.0004897445053944962
0.7900000000000027	0.00010779577198101974
0.7905000000000015	4.7064490096736327e-07
0.7910000000000004	8.297779311409644e-05
0.7915000000000028	0.00017717839821771456
0.7920000000000016	0.00015046092504426037
0.7925000000000004	3.14168987289054e-05
0.7930000000000028	4.0381304268107405e-05
0.7935000000000016	0.0005127339326246222
0.7940000000000005	0.0017427314587808286
0.7945000000000029	0.0038143526963842103
0.7950000000000017	0.006496595276896379
0.7955000000000005	0.009258552150586291
0.7960000000000029	0.011412613147087703
0.7965000000000018	0.012340850350137883
0.7970000000000006	0.011721734085288581
0.797500000000003	0.009667961094584163
0.7980000000000018	0.006715417318601606
0.7985000000000007	0.0036581076499382827
0.799000000000003	0.0012836421549028345
0.7995000000000019	0.00010513525165180865
0.8000000000000007	0.00019101754986576577
0.8005000000000031	0.0011604177389452008
0.8010000000000019	0.0023499047448848264
0.8015000000000008	0.003090447139652797
0.8020000000000032	0.0029874710379974756
0.802500000000002	0.002090996802908386
0.8030000000000008	0.0008814761116939689
0.8035000000000032	6.748855284318784e-05
0.804000000000002	0.00026811414285354807
0.8045000000000009	0.0017058646604444711
0.8050000000000033	0.004043054623339585
0.8055000000000021	0.006449189037253625
0.8060000000000009	0.007902719500464974
0.8065000000000033	0.0076365523181974445
0.8070000000000022	0.005568029465634133
0.807500000000001	0.0025389818570632217
0.8080000000000034	0.00024040357150654216
0.8085000000000022	0.0007971025703773251
0.809000000000001	0.00610834212899805
0.8095000000000034	0.017139455653377225
0.8100000000000023	0.03339984771112877
0.8105000000000011	0.05280584322375537
0.8109999999999999	0.07201931335972425
0.8115000000000023	0.08720636468219138
0.8120000000000012	0.09502120534997455
0.8125	0.09353510907004466
0.8130000000000024	0.08282990206591233
0.8135000000000012	0.06506362535730738
0.8140000000000001	0.04396808054752611
0.8145000000000024	0.02390745387038072
0.8150000000000013	0.008760974044846602
0.8155000000000001	0.0009479263160728005
0.8160000000000025	0.0008721469857606165
0.8165000000000013	0.006937761567661833
0.8170000000000002	0.016117466724145543
0.8175000000000026	0.02489219767377638
0.8180000000000014	0.030276597241614935
0.8185000000000002	0.030629301673306217
0.8190000000000026	0.02602307405533465
0.8195000000000014	0.018090915909256322
0.8200000000000003	0.009424581029026408
0.8205000000000027	0.002731193368944492
0.8210000000000015	1.3553283935935514e-05
0.8215000000000003	0.0020153946860666807
0.8220000000000027	0.008076730200110172
0.8225000000000016	0.016410764867380318
0.8230000000000004	0.024686645638554584
0.8235000000000028	0.030720545377212097
0.8240000000000016	0.03306307766949991
0.8245000000000005	0.031322607107341464
0.8250000000000028	0.026159545749099056
0.8255000000000017	0.018992017672218996
0.8260000000000005	0.011534230338036815
0.8265000000000029	0.005322682665968747
0.8270000000000017	0.001366869223413012
0.8275000000000006	2.961676580871372e-06
0.828000000000003	0.0009551836958818983
0.8285000000000018	0.0035464608907429785
0.8290000000000006	0.006966486663478631
0.829500000000003	0.010507740406835109
0.8300000000000018	0.013710919361171052
0.8305000000000007	0.01640437175874528
0.8310000000000031	0.01865939024183091
0.8315000000000019	0.020702004933946867
0.8320000000000007	0.022819255023782653
0.8325000000000031	0.025280492303626157
0.833000000000002	0.028274338367364506
0.8335000000000008	0.03185120594493561
0.8340000000000032	0.0358654810745354
0.834500000000002	0.03992758765634996
0.8350000000000009	0.04339404434202786
0.8355000000000032	0.045430700467754666
0.8360000000000021	0.045171799156260795
0.8365000000000009	0.04196520351159654
0.8370000000000033	0.03565190146538289
0.8375000000000021	0.026792709916454997
0.838000000000001	0.016744547266083307
0.8385000000000034	0.007513584241060923
0.8390000000000022	0.0013715174129476481
0.839500000000001	0.0002989926433860109
0.8400000000000034	0.005391929973309665
0.8405000000000022	0.01640554847024702
0.8410000000000011	0.03159847790197098
0.8415000000000035	0.047972177700510085
0.8420000000000023	0.06189397414709171
0.8425000000000011	0.0699753306486306
0.843	0.06998660095857556
0.8435000000000024	0.06155626132958759
0.8440000000000012	0.04644147891905333
0.8445	0.028261267047608032
0.8450000000000024	0.011726177069489778
0.8455000000000013	0.0015392414534076263
0.8460000000000001	0.0012404801285297242
0.8465000000000025	0.012292121506462562
0.8470000000000013	0.03364504514225752
0.8475000000000001	0.06190382473499638
0.8480000000000025	0.09205245374999665
0.8485000000000014	0.11855873608703693
0.8490000000000002	0.13658196373276185
0.8495000000000026	0.14299014077967026
0.8500000000000014	0.13695204213678333
0.8505000000000003	0.11998648852506973
0.8510000000000026	0.09549188473220292
0.8515000000000015	0.06790433237839157
0.8520000000000003	0.04171040863210711
0.8525000000000027	0.02055440770719
0.8530000000000015	0.006631820580714319
0.8535000000000004	0.00047001945724230816
0.8540000000000028	0.0010920916419278573
0.8545000000000016	0.006469675185019031
0.8550000000000004	0.014116934678381758
0.8555000000000028	0.021669163665437533
0.8560000000000016	0.02732110277050589
0.8565000000000005	0.030056926858491723
0.8570000000000029	0.02966661771093945
0.8575000000000017	0.026594586620328046
0.8580000000000005	0.021694947321747864
0.8585000000000029	0.015971217463164166
0.8590000000000018	0.010361402298073677
0.8595000000000006	0.0056018152396796516
0.860000000000003	0.002174741441547345
0.8605000000000018	0.0003238057481063599
0.8610000000000007	0.00011018542911241567
0.861500000000003	0.0014820688285897565
0.8620000000000019	0.0043357822667440754
0.8625000000000007	0.008555789930755248
0.8630000000000031	0.014029139888966648
0.8635000000000019	0.020636309577397496
0.8640000000000008	0.028224685965992213
0.8645000000000032	0.036573707545063144
0.865000000000002	0.04536247525282992
0.8655000000000008	0.05415125860659436
0.8660000000000032	0.06238707596443613
0.866500000000002	0.06943969309657354
0.8670000000000009	0.07466790968460531
0.8675000000000033	0.07750794022035512
0.8680000000000021	0.07756811892003745
0.8685000000000009	0.07470955052355976
0.8690000000000033	0.06909266168454954
0.8695000000000022	0.061175499360320615
0.870000000000001	0.05165993807050204
0.8705000000000034	0.041394041972095987
0.8710000000000022	0.031249311551110742
0.871500000000001	0.021997436972787155
0.8720000000000034	0.01421084409384806
0.8725000000000023	0.008204984402767726
0.8730000000000011	0.004029957371720048
0.8734999999999999	0.001507680392359343
0.8740000000000023	0.0003015081753315811
0.8745000000000012	1.3953069244449076e-07
0.875	0.00019757852656826348
0.8755000000000024	0.0005550948052933331
0.8760000000000012	0.0008377546415767467
0.8765000000000001	0.0009250160299915288
0.8770000000000024	0.0008002856629050529
0.8775000000000013	0.0005272156154026544
0.8780000000000001	0.00022078900220105793
0.8785000000000025	1.955373725133131e-05
0.8790000000000013	6.271961334409792e-05
0.8795000000000002	0.00047322393920843774
0.8800000000000026	0.0013459972353123686
0.8805000000000014	0.0027398377618603996
0.8810000000000002	0.004671491891947645
0.8815000000000026	0.007111442281597459
0.8820000000000014	0.009982087854199715
0.8825000000000003	0.013159968769081555
0.8830000000000027	0.01648399920868483
0.8835000000000015	0.01977103167430776
0.8840000000000003	0.02283848387813253
0.8845000000000027	0.02553158469877562
0.8850000000000016	0.027750765539457222
0.8855000000000004	0.02947372841785391
0.8860000000000028	0.030767469164969887
0.8865000000000016	0.031788151589317915
0.8870000000000005	0.032770507392122596
0.8875000000000028	0.03401189080935848
0.8880000000000017	0.03585744666342157
0.8885000000000005	0.03869071951910517
0.8890000000000029	0.04292838340133099
0.8895000000000017	0.04901030494828222
0.8900000000000006	0.05737012521724
0.890500000000003	0.06837078582204287
0.8910000000000018	0.0821967701310155
0.8915000000000006	0.09871050931147302
0.892000000000003	0.11730106560317569
0.8925000000000018	0.13677218230579494
0.8930000000000007	0.15532580734456525
0.8935000000000031	0.1706892080461435
0.8940000000000019	0.18040606538509374
0.8945000000000007	0.18226822785603733
0.8950000000000031	0.17481560632093604
0.895500000000002	0.15779199867032895
0.8960000000000008	0.13242962610506756
0.8965000000000032	0.10145496243755274
0.897000000000002	0.06876369330297644
0.8975000000000009	0.03879266179469314
0.8980000000000032	0.01570114080234051
0.8985000000000021	0.0025380628790001077
0.8990000000000009	0.0005943444545817544
0.8995000000000033	0.009108954276708171
0.9000000000000021	0.025417775195388737
0.900500000000001	0.0455247849049663
0.9010000000000034	0.06496537783218882
0.9015000000000022	0.0797534797065983
0.902000000000001	0.0871813165141739
0.9025000000000034	0.08628137745793618
0.9030000000000022	0.07785337242063814
0.9035000000000011	0.06407776709878964
0.9040000000000035	0.04784669466009249
0.9045000000000023	0.03201056861962659
0.9050000000000011	0.018745654089854902
0.9055	0.009194559703504886
0.9060000000000024	0.003437445184101269
0.9065000000000012	0.0007484300429094123
0.907	1.2590652120817717e-05
0.9075000000000024	0.0001478085027965884
0.9080000000000013	0.0003989730748580966
0.9085000000000001	0.0004370524304902912
0.9090000000000025	0.0002758506967836911
0.9095000000000013	8.451047637891482e-05
0.9100000000000001	9.593799883448018e-07
0.9105000000000025	3.318303291633754e-05
0.9110000000000014	8.209281422929488e-05
0.9115000000000002	5.598911285282723e-05
0.9120000000000026	8.202008291844192e-08
0.9125000000000014	0.0001555831002462765
0.9130000000000003	0.0008959535005194472
0.9135000000000026	0.0025492929060515652
0.9140000000000015	0.005178867844250632
0.9145000000000003	0.008429317116337594
0.9150000000000027	0.011534853678307614
0.9155000000000015	0.01352723951568773
0.9160000000000004	0.013595440640174974
0.9165000000000028	0.01146978913828099
0.9170000000000016	0.007666641799122552
0.9175000000000004	0.003457200735426979
0.9180000000000028	0.000514800734310055
0.9185000000000016	0.00032099763060279774
0.9190000000000005	0.0035264915486530133
0.9195000000000029	0.009520265950421287
0.9200000000000017	0.016427456692024566
0.9205000000000005	0.021631954922752175
0.9210000000000029	0.022736855189033078
0.9215000000000018	0.01869422230343722
0.9220000000000006	0.01072228509206201
0.922500000000003	0.0026338023249010555
0.9230000000000018	0.0003383041717210613
0.9235000000000007	0.01052211294371952
0.924000000000003	0.03878334473645911
0.9245000000000019	0.08771592901828248
0.9250000000000007	0.1555188954384949
0.9255000000000031	0.2356145099353595
0.9260000000000019	0.317505501812295
0.9265000000000008	0.388755464561004
0.9270000000000032	0.4376400750663202
0.927500000000002	0.455795606172941
0.9280000000000008	0.44015955041798915
0.9285000000000032	0.3936734627327443
0.929000000000002	0.32455321935171577
0.9295000000000009	0.24432825181302553
0.9300000000000033	0.1651894703646879
0.9305000000000021	0.09736307986705253
0.9310000000000009	0.047191903658516554
0.9315000000000033	0.016371823596993955
0.9320000000000022	0.002435368423850464
0.932500000000001	0.0002110609021685849
0.9330000000000034	0.0037290639154284517
0.9335000000000022	0.00796667382929367
0.934000000000001	0.00994550189726595
0.9345000000000034	0.008955360525780673
0.9350000000000023	0.005991699518659632
0.9355000000000011	0.002745873262310458
0.9359999999999999	0.0005980938639191985
0.9365000000000023	2.5067526029608175e-06
0.9370000000000012	0.00045517402108077263
0.9375	0.000980054181045763
0.9380000000000024	0.0008544390845897599
0.9385000000000012	0.00020426529874953238
0.9390000000000001	0.00016378019901216556
0.9395000000000024	0.002486083632120249
0.9400000000000013	0.008734636802576629
0.9405000000000001	0.01938380636305831
0.9410000000000025	0.033227684730034505
0.9415000000000013	0.04740668375363852
0.9420000000000002	0.05813790804152043
0.9425000000000026	0.06195816265815774
0.9430000000000014	0.05706228510144814
0.9435000000000002	0.04423510659635736
0.9440000000000026	0.026975045144539897
0.9445000000000014	0.0106668931720743
0.9450000000000003	0.0009957676816252476
0.9455000000000027	0.002085838830122587
0.9460000000000015	0.014987431147840758
0.9465000000000003	0.03706406244481597
0.9470000000000027	0.06255927709055871
0.9475000000000016	0.0842358162783412
0.9480000000000004	0.09560604489729725
0.9485000000000028	0.093043515091691
0.9490000000000016	0.07706766995550288
0.9495000000000005	0.05233714682270905
0.9500000000000028	0.026299126528985656
0.9505000000000017	0.006889011960326699
0.9510000000000005	5.7900490125654105e-06
0.9515000000000029	0.007587381394236682
0.9520000000000017	0.026935965515215172
0.9525000000000006	0.05154605587140057
0.953000000000003	0.07319529523133558
0.9535000000000018	0.08463259271593042
0.9540000000000006	0.08198475516439407
0.954500000000003	0.06607773301687189
0.9550000000000018	0.042213388625526725
0.9555000000000007	0.01844783396201303
0.9560000000000031	0.0029175730386537496
0.9565000000000019	0.0010881691763095565
0.9570000000000007	0.013844445099124178
0.9575000000000031	0.037081421401751746
0.958000000000002	0.0629719365214017
0.9585000000000008	0.08253587470170587
0.9590000000000032	0.08869731732916716
0.959500000000002	0.07883520208133256
0.9600000000000009	0.055972920690083555
0.9605000000000032	0.02817152695072851
0.9610000000000021	0.0062576939490422145
0.9615000000000009	0.0005507499038484836
0.9620000000000033	0.01758255633392178
0.9625000000000021	0.0578241423228923
0.963000000000001	0.11513691206060542
0.9635000000000034	0.1781470711917852
0.9640000000000022	0.2331623563256811
0.964500000000001	0.2677899405689742
0.9650000000000034	0.27421329504929254
0.9655000000000022	0.25120044630498184
0.9660000000000011	0.20430420622801568
0.9665000000000035	0.1442513322377837
0.9670000000000023	0.08403567176622681
0.9675000000000011	0.03557557785755987
0.968	0.00687307662090711
0.9685000000000024	0.0004124408199959212
0.9690000000000012	0.01313467966935127
0.9695	0.03785436554290539
0.9700000000000024	0.06559094175593645
0.9705000000000013	0.08807974418096617
0.9710000000000001	0.09975447035950263
0.9715000000000025	0.09872377484332547
0.9720000000000013	0.0866109314483021
0.9725000000000001	0.06747060785397803
0.9730000000000025	0.04623586908367975
0.9735000000000014	0.0272203393868586
0.9740000000000002	0.013102743278793398
0.9745000000000026	0.004605432766269859
0.9750000000000014	0.0008283662598083533
0.9755000000000003	4.6393210980305255e-08
0.9760000000000026	0.0003152667853255302
0.9765000000000015	0.0005613516787341459
0.9770000000000003	0.00036185494646891967
0.9775000000000027	3.249806250879842e-05
0.9780000000000015	0.00018543648289359125
0.9785000000000004	0.0012881489428674053
0.9790000000000028	0.003366702242180849
0.9795000000000016	0.005957330209822144
0.9800000000000004	0.008295925973483134
0.9805000000000028	0.00963893450197212
0.9810000000000016	0.009566181817012371
0.9815000000000005	0.008137626570938682
0.9820000000000029	0.005847333599845521
0.9825000000000017	0.0034065507538888406
0.9830000000000005	0.0014568649960172264
0.9835000000000029	0.0003375730966558026
0.9840000000000018	2.0439821360245206e-06
0.9845000000000006	0.00011061774157401265
0.985000000000003	0.00025147787001294976
0.9855000000000018	0.00018725328437358327
0.9860000000000007	1.5093674283468603e-05
0.986500000000003	0.00016482274013299188
0.9870000000000019	0.001227983048788515
0.9875000000000007	0.0036824412533898714
0.9880000000000031	0.007623906695740594
0.9885000000000019	0.012618512297346162
0.9890000000000008	0.017747990692863987
0.9895000000000032	0.021847012705072263
0.990000000000002	0.023858283594908908
0.9905000000000008	0.023183165547697494
0.9910000000000032	0.019902241409403706
0.991500000000002	0.014783061405036308
0.9920000000000009	0.009065895425621988
0.9925000000000033	0.004095941765515086
0.9930000000000021	0.0009240633330063168
0.9935000000000009	8.605355432489997e-06
0.9940000000000033	0.001114833300856253
0.9945000000000022	0.003439397358726151
0.995000000000001	0.005909981112232101
0.9955000000000034	0.007552325223326663
0.9960000000000022	0.007798046198767841
0.996500000000001	0.006632575735611673
0.9970000000000034	0.0045425896298390365
0.9975000000000023	0.002294129396289598
0.9980000000000011	0.0006304140285817149
0.9984999999999999	2.111119261966083e-06
0.9990000000000023	0.00042540611874953383
[truncated: 101 more rows]
