# Supplementary material for: Spinon mediation of witness spin dynamics in herbertsmithite
Source: Nat Phys. 2026 Jun 10;22(7):1071–8. doi: 10.1038/s41567-026-03303-6 (PMC13423850; doi:10.1038/s41567-026-03303-6)
Supplement: Supplementary file 2 — Statistical source data. [file 41567_2026_3303_MOESM2_ESM.zip › Fig2b_inset_50mK.csv]

Angular frequency (rad Hz)	Flux power spectral density ((mPhi_0)^2/(rad Hz))	Flux power spectral density error bar ((mPhi_0)^2/(rad Hz))
0.6283185307179586	7.306547519268486	0.7558367701597785
1.2566370614359172	4.561855109345799	0.4702962929022495
1.8849555921538759	3.0425364471064182	0.28575973585412806
2.5132741228718345	2.618947504965286	0.30419246834320524
3.141592653589793	1.335622687464438	0.140902826742072
3.7699111843077517	1.3107571360365324	0.14092059835022175
4.39822971502571	0.989239912062115	0.10489776950586888
5.026548245743669	0.9752699430896713	0.09535113215380124
5.654866776461628	0.9744284566868242	0.09392557329348494
6.283185307179586	0.8129224800306746	0.0888738796591264
6.911503837897545	0.7882155264979338	0.08621837227248037
7.5398223686155035	0.8537563793063764	0.09395835323012641
8.168140899333462	0.5890114463359755	0.06222773125085294
8.79645943005142	0.6550079221387135	0.06879645634670332
9.42477796076938	0.589874081154097	0.05262765861813594
10.053096491487338	0.4899451095496711	0.05619706932151299
10.681415022205297	0.5244786661325105	0.065251691635139
11.309733552923255	0.5171691069280568	0.0668285822643083
11.938052083641214	0.4843961581058889	0.051977790078451054
12.566370614359172	0.4758733005694897	0.050656377437964174
13.194689145077131	0.4230169039724299	0.04747822082287204
13.82300767579509	0.40601392893720717	0.05206891448350612
14.451326206513048	0.3774381324707913	0.03933138110897078
15.079644737231007	0.3320250008602646	0.03705482624973095
18.84955592153876	0.2995947704533039	0.011073363148790696
25.13274122871835	0.22726843466671823	0.00861848542045396
31.41592653589793	0.17625568511678943	0.006685398872315838
37.69911184307752	0.15518934040205648	0.006089754984539171
43.9822971502571	0.1373948513478728	0.005964932487855929
50.26548245743669	0.12069263358139032	0.005261819938389109
56.54866776461627	0.09773652491780448	0.004540818161377736
62.831853071795855	0.09158608258530114	0.004171851253626417
69.11503837897546	0.0840734422289531	0.004019087045612598
75.39822368615503	0.08067842356128269	0.0038325011751713296
81.68140899333461	0.07263492596463075	0.00359268781527601
87.96459430051422	0.06796620461335819	0.0032202769786061486
94.2477796076938	0.06529524008305046	0.0034309209659991002
100.53096491487338	0.05596410773125481	0.003008433269389646
106.81415022205297	0.056630427008171294	0.0031560188152418966
113.09733552923255	0.0539861029663874	0.0031771903473189565
119.38052083641215	0.053519893779019036	0.0030724430176703554
125.66370614359172	0.05328877565362605	0.003057293918340357
131.9468914507713	0.047826858933309645	0.0029233783442516206
138.23007675795088	0.043410720916349954	0.0027335707619362435
144.5132620651305	0.04072821393293513	0.002666141022001908
150.79644737231007	0.04277242774572959	0.002716517590921129
188.49555921538757	0.03350330706252026	0.0007979896718353306
251.3274122871834	0.025708910642657807	0.0007146339637056981
314.1592653589793	0.021128061129015326	0.0006775271474997256
376.9911184307753	0.019068968829845333	0.0006633571869773852
439.8229715025711	0.016462431418787834	0.0006277811081949107
502.65482457436696	0.013487066809170814	0.0006193442677154211
565.4866776461628	0.012730728940799359	0.000606489585064767
628.3185307179585	0.01100531291601797	0.000620899486818241
