# Supplementary material for: Spinon mediation of witness spin dynamics in herbertsmithite
Source: Nat Phys. 2026 Jun 10;22(7):1071–8. doi: 10.1038/s41567-026-03303-6 (PMC13423850; doi:10.1038/s41567-026-03303-6)
Supplement: Supplementary file 2 — Statistical source data. [file 41567_2026_3303_MOESM2_ESM.zip › Fig2b_inset_250mK.csv]

Angular frequency (rad Hz)	Flux power spectral density ((mPhi_0)^2/(rad Hz))	Flux power spectral density error bar ((mPhi_0)^2/(rad Hz))
0.6283185307179586	17.559954979359965	1.9182780458193136
1.2566370614359172	8.5250393981922	0.9275013153628368
1.8849555921538759	7.204625489598312	0.9363474513956446
2.5132741228718345	5.410314952776995	0.6498612996063436
3.141592653589793	4.281430098381504	0.4251794484732826
3.7699111843077517	3.7271561714375228	0.42434268067150654
4.39822971502571	2.9706415129313037	0.28871403466254036
5.026548245743669	2.9253199157101166	0.30264574587678855
5.654866776461628	1.9275656954276914	0.19793732310392936
6.283185307179586	2.8065340385489526	0.27830487649700103
6.911503837897545	2.0632645062702575	0.21046395926106987
7.5398223686155035	1.9858487887798542	0.18701023210842843
8.168140899333462	1.9124302543317269	0.19647794885593164
8.79645943005142	1.505764401969893	0.16203725586549986
9.42477796076938	1.4691328433856612	0.14747522906147992
10.053096491487338	1.4964943434466798	0.17175506838166615
10.681415022205297	1.5984676839957053	0.20355877265304176
11.309733552923255	1.190154487802971	0.11393635483840833
11.938052083641214	1.1834565519015046	0.13174456523621297
12.566370614359172	1.1272914684355135	0.11273458324228906
13.194689145077131	1.0810046971069092	0.11185618308880907
13.82300767579509	1.0995253279588977	0.10812688479163193
14.451326206513048	1.096788813122048	0.09129318306799025
15.079644737231007	1.0828897712656025	0.09605141457423358
18.84955592153876	0.7560567990949011	0.023661236766044844
25.13274122871835	0.6360739008404752	0.0210296369016004
31.41592653589793	0.518449751949879	0.0162305597696421
37.69911184307752	0.41730328996160265	0.014078785610700414
43.9822971502571	0.3739477842317739	0.012326867866901979
50.26548245743669	0.3213166403750946	0.011015108532612571
56.54866776461627	0.28366031080050214	0.009933557909873159
62.831853071795855	0.26908896197391624	0.009530955212906872
69.11503837897546	0.25044900986945584	0.00888610001285277
75.39822368615503	0.22799505163594244	0.008008204543578985
81.68140899333461	0.2159775757857525	0.00790852850356355
87.96459430051422	0.1951517913205133	0.00717727134077404
94.2477796076938	0.1864483555084088	0.006936700606980446
100.53096491487338	0.17588308207116332	0.006699786746106774
106.81415022205297	0.15716115070639566	0.006196514823584564
113.09733552923255	0.15495943163110956	0.006156625032082975
119.38052083641215	0.16246655030835047	0.006470398794752262
125.66370614359172	0.14145697424819037	0.005872306107781583
131.9468914507713	0.13710694915175126	0.005201030873582162
138.23007675795088	0.1333360632979878	0.00515357550766734
144.5132620651305	0.12583346397159953	0.0052488249993360705
150.79644737231007	0.12805429500517687	0.005392690298712226
188.49555921538757	0.10214818289491505	0.0014158960294598651
251.3274122871834	0.08039964397894792	0.0012127658890352438
314.1592653589793	0.06613167712726804	0.0010926801065316344
376.9911184307753	0.060603350279443864	0.0010438572117112395
439.8229715025711	0.05305748646872149	0.0009522460999085024
502.65482457436696	0.04546885144660612	0.0008861636851615036
565.4866776461628	0.04130384107698923	0.0008557518449154095
628.3185307179585	0.037494985463476856	0.0008500833573677547
