# Supplementary material for: Spinon mediation of witness spin dynamics in herbertsmithite
Source: Nat Phys. 2026 Jun 10;22(7):1071–8. doi: 10.1038/s41567-026-03303-6 (PMC13423850; doi:10.1038/s41567-026-03303-6)
Supplement: Supplementary file 2 — Statistical source data. [file 41567_2026_3303_MOESM2_ESM.zip › Fig2b_inset_300mK.csv]

Angular frequency (rad Hz)	Flux power spectral density ((mPhi_0)^2/(rad Hz))	Flux power spectral density error bar ((mPhi_0)^2/(rad Hz))
0.6283185307179586	5.115522212501132	0.5705436697105001
1.2566370614359172	3.088555896270245	0.3637062713948338
1.8849555921538759	2.744459419265342	0.2218680918988731
2.5132741228718345	2.0232701007067	0.2093017290495534
3.141592653589793	1.5376726990765115	0.13943905383981367
3.7699111843077517	1.2501803457810647	0.14847433989680522
4.39822971502571	1.356172036436576	0.1440178004582082
5.026548245743669	1.3700587421010557	0.13651298973319667
5.654866776461628	0.9926504621367386	0.13629462503137174
6.283185307179586	1.165695529742786	0.12932354242930927
6.911503837897545	0.9350780061055887	0.08356692830121987
7.5398223686155035	0.8853299788710285	0.09562348950140274
8.168140899333462	0.9357340576249992	0.10416336104967196
8.79645943005142	0.9255885017955577	0.09093050235989177
9.42477796076938	0.7662644625686462	0.07749336050156012
10.053096491487338	0.7809512470913492	0.0812526999672466
10.681415022205297	0.6507207278455618	0.06880831058991572
11.309733552923255	0.6148564999020927	0.07253608354392954
11.938052083641214	0.6116128821155158	0.055303982019108064
12.566370614359172	0.7365909471189376	0.0863970695033186
13.194689145077131	0.6156678737430429	0.06474452763534269
13.82300767579509	0.6097727220150836	0.06787171656520746
14.451326206513048	0.6255119825508217	0.06663578087842349
15.079644737231007	0.5238165332492627	0.0529817196608739
18.84955592153876	0.467066842813562	0.01563587449602681
25.13274122871835	0.361950182335757	0.01334361441664786
31.41592653589793	0.30070427423146584	0.010564928447417105
37.69911184307752	0.2765533871154759	0.01026639976518206
43.9822971502571	0.22839935493144545	0.008346990690355
50.26548245743669	0.21461515961028668	0.007614194124686178
56.54866776461627	0.20798867100402457	0.007697567456550234
62.831853071795855	0.1850937360295371	0.007383680389294353
69.11503837897546	0.17925972225072476	0.006512563906249107
75.39822368615503	0.1607684045601921	0.006283105395618264
81.68140899333461	0.1716627173709196	0.006519637112921955
87.96459430051422	0.1539048570049205	0.005951823841158556
94.2477796076938	0.14305640707366	0.005805573034084868
100.53096491487338	0.1379436897422088	0.005741783609117083
106.81415022205297	0.12067929475790748	0.004841311234775234
113.09733552923255	0.11760945312108737	0.0047695963895020765
119.38052083641215	0.11785882430745243	0.004788964321645244
125.66370614359172	0.11583060410748519	0.004884201893670731
131.9468914507713	0.11993826955301254	0.005043777388565515
138.23007675795088	0.11404300357509248	0.00456211518663696
144.5132620651305	0.1040352379461408	0.004717607809495071
150.79644737231007	0.09467712815128254	0.0041443104464531175
188.49555921538757	0.08977830347641413	0.0013177208912726738
251.3274122871834	0.07193210301521083	0.0011379029147800543
314.1592653589793	0.06333966772244375	0.0010646057800558842
376.9911184307753	0.056926854461649426	0.0009928088782878417
439.8229715025711	0.0520400540190555	0.0009417245111755018
502.65482457436696	0.04700271749905339	0.0008970012927565988
565.4866776461628	0.044145712556521	0.0008818754443562644
628.3185307179585	0.03945158548584683	0.0008621078644104926
