# Supplementary material for: Spinon mediation of witness spin dynamics in herbertsmithite
Source: Nat Phys. 2026 Jun 10;22(7):1071–8. doi: 10.1038/s41567-026-03303-6 (PMC13423850; doi:10.1038/s41567-026-03303-6)
Supplement: Supplementary file 2 — Statistical source data. [file 41567_2026_3303_MOESM2_ESM.zip › Fig2b_inset_330mK.csv]

Angular frequency (rad Hz)	Flux power spectral density ((mPhi_0)^2/(rad Hz))	Flux power spectral density error bar ((mPhi_0)^2/(rad Hz))
0.6283185307179586	0.37149203626288374	0.0551268197682776
1.2566370614359172	0.2612374543662389	0.04574043547509503
1.8849555921538759	0.21227751611325957	0.03341545527538218
2.5132741228718345	0.22322049865969862	0.0293762312802035
3.141592653589793	0.20349385522802577	0.030241809263289315
3.7699111843077517	0.17081542962065718	0.022253139321796674
4.39822971502571	0.13066815817704155	0.01942417723979764
5.026548245743669	0.16430235573217705	0.02457984052732051
5.654866776461628	0.13510469511110265	0.02486648753689295
6.283185307179586	0.12105522116359783	0.01936853446506154
6.911503837897545	0.1090074542188501	0.020508391294293864
7.5398223686155035	0.09743713937370137	0.0156957474207017
8.168140899333462	0.13295611584815717	0.016491102848929542
8.79645943005142	0.1450926455110116	0.02115943481064169
9.42477796076938	0.1198635438624537	0.015692435645870677
10.053096491487338	0.13110966828772128	0.020492385696778706
10.681415022205297	0.10649118171668794	0.01924757222796065
11.309733552923255	0.1265295970827885	0.018742326008872563
11.938052083641214	0.10027285439153738	0.01602545881945349
12.566370614359172	0.11439605888599619	0.018469268573801326
13.194689145077131	0.08446693292971995	0.012568451362135372
13.82300767579509	0.10678509332091747	0.013336547923069025
14.451326206513048	0.08815777784505983	0.012240509522185371
15.079644737231007	0.09888860873654592	0.013834697376656232
18.84955592153876	0.07755305904042882	0.004013524890873475
25.13274122871835	0.07532858915011867	0.004001377661297123
31.41592653589793	0.06783589664825652	0.0035308298051715957
37.69911184307752	0.06313022121977667	0.0035067215020964456
43.9822971502571	0.0533445022786986	0.003155052621588285
50.26548245743669	0.06301803826613774	0.0033086420123579403
56.54866776461627	0.058086104303731734	0.0033062238859980298
62.831853071795855	0.05097503406174382	0.00299099072574346
69.11503837897546	0.052385184527761634	0.0032062999816956277
75.39822368615503	0.041409256736890415	0.0027807014916041125
81.68140899333461	0.045232695034480914	0.002925126234587968
87.96459430051422	0.04640628225346474	0.0028734308905247106
94.2477796076938	0.049187534472751926	0.0029346229690148454
100.53096491487338	0.046393465419258484	0.002728799790998991
106.81415022205297	0.045399159661779015	0.0027948216124072723
113.09733552923255	0.04200200972057348	0.0027003607865402767
119.38052083641215	0.043739147684163995	0.0029494757832221894
125.66370614359172	0.03691849277128959	0.002570981346531692
131.9468914507713	0.03614939800731384	0.0025587500913342416
138.23007675795088	0.04083761499954344	0.0026871717662753595
144.5132620651305	0.04488567284448313	0.0028518267523285376
150.79644737231007	0.03688779506928794	0.002696973916408528
188.49555921538757	0.03630759332595525	0.0008086851638616742
251.3274122871834	0.03344871686631723	0.0007874452878300558
314.1592653589793	0.028856249297010993	0.0007525547642100415
376.9911184307753	0.029402535208353068	0.0007421002725782126
439.8229715025711	0.02839804198712309	0.0007333568930034674
502.65482457436696	0.02533125987734523	0.0007124786249224411
565.4866776461628	0.023916334748452676	0.000700995196145757
628.3185307179585	0.023403855436898748	0.0007292562582590231
