# Supplementary material for: Spinon mediation of witness spin dynamics in herbertsmithite
Source: Nat Phys. 2026 Jun 10;22(7):1071–8. doi: 10.1038/s41567-026-03303-6 (PMC13423850; doi:10.1038/s41567-026-03303-6)
Supplement: Supplementary file 2 — Statistical source data. [file 41567_2026_3303_MOESM2_ESM.zip › Fig2c_50mK.csv]

Temperature (mK)	Angular frequency (rad Hz)	Flux power spectral density ((mPhi_0)^2/(rad Hz))
50.2	0.6283185307179586	7.306547519268486
50.2	1.2566370614359172	4.561855109345799
50.2	1.8849555921538759	3.0425364471064182
50.2	2.5132741228718345	2.618947504965286
50.2	3.141592653589793	1.335622687464438
50.2	3.7699111843077517	1.3107571360365324
50.2	4.39822971502571	0.989239912062115
50.2	5.026548245743669	0.9752699430896713
50.2	5.654866776461628	0.9744284566868242
50.2	6.283185307179586	0.8129224800306746
50.2	6.911503837897545	0.7882155264979338
50.2	7.5398223686155035	0.8537563793063764
50.2	8.168140899333462	0.5890114463359755
50.2	8.79645943005142	0.6550079221387135
50.2	9.42477796076938	0.589874081154097
50.2	10.053096491487338	0.4899451095496711
50.2	10.681415022205297	0.5244786661325105
50.2	11.309733552923255	0.5171691069280568
50.2	11.938052083641214	0.4843961581058889
50.2	12.566370614359172	0.4758733005694897
50.2	13.194689145077131	0.4230169039724299
50.2	13.82300767579509	0.40601392893720717
50.2	14.451326206513048	0.3774381324707913
50.2	15.079644737231007	0.3320250008602646
50.2	18.84955592153876	0.2995947704533039
50.2	25.13274122871835	0.22726843466671823
50.2	31.41592653589793	0.17625568511678943
50.2	37.69911184307752	0.15518934040205648
50.2	43.9822971502571	0.1373948513478728
50.2	50.26548245743669	0.12069263358139032
50.2	56.54866776461627	0.09773652491780448
50.2	62.831853071795855	0.09158608258530114
50.2	69.11503837897546	0.0840734422289531
50.2	75.39822368615503	0.08067842356128269
50.2	81.68140899333461	0.07263492596463075
50.2	87.96459430051422	0.06796620461335819
50.2	94.2477796076938	0.06529524008305046
50.2	100.53096491487338	0.05596410773125481
50.2	106.81415022205297	0.056630427008171294
50.2	113.09733552923255	0.0539861029663874
50.2	119.38052083641215	0.053519893779019036
50.2	125.66370614359172	0.05328877565362605
50.2	131.9468914507713	0.047826858933309645
50.2	138.23007675795088	0.043410720916349954
50.2	144.5132620651305	0.04072821393293513
50.2	150.79644737231007	0.04277242774572959
50.2	188.49555921538757	0.03350330706252026
50.2	251.3274122871834	0.025708910642657807
50.2	314.1592653589793	0.021128061129015326
50.2	376.9911184307753	0.019068968829845333
50.2	439.8229715025711	0.016462431418787834
50.2	502.65482457436696	0.013487066809170814
50.2	565.4866776461628	0.012730728940799359
50.2	628.3185307179585	0.01100531291601797
