# Supplementary material for: Spinon mediation of witness spin dynamics in herbertsmithite
Source: Nat Phys. 2026 Jun 10;22(7):1071–8. doi: 10.1038/s41567-026-03303-6 (PMC13423850; doi:10.1038/s41567-026-03303-6)
Supplement: Supplementary file 2 — Statistical source data. [file 41567_2026_3303_MOESM2_ESM.zip › Fig2c_60mK.csv]

Temperature (mK)	Angular frequency (rad Hz)	Flux power spectral density ((mPhi_0)^2/(rad Hz))
59.6	0.6283185307179586	7.418179074113412
59.6	1.2566370614359172	4.265579970003099
59.6	1.8849555921538759	2.4417457304238583
59.6	2.5132741228718345	1.9365140255321223
59.6	3.141592653589793	2.0911854073208587
59.6	3.7699111843077517	1.5186960746864453
59.6	4.39822971502571	1.2839627211415023
59.6	5.026548245743669	1.1112165130956546
59.6	5.654866776461628	0.9935935246371108
59.6	6.283185307179586	0.9372295363404075
59.6	6.911503837897545	0.7136426084145907
59.6	7.5398223686155035	0.7492121202096157
59.6	8.168140899333462	0.7413569495338753
59.6	8.79645943005142	0.5345249248998166
59.6	9.42477796076938	0.44270812772714474
59.6	10.053096491487338	0.501416565651545
59.6	10.681415022205297	0.49677872003032214
59.6	11.309733552923255	0.5504178653195394
59.6	11.938052083641214	0.47641748212333135
59.6	12.566370614359172	0.4695566432167935
59.6	13.194689145077131	0.4524066589819015
59.6	13.82300767579509	0.38714125522756676
59.6	14.451326206513048	0.41447975599225323
59.6	15.079644737231007	0.4590954974863919
59.6	18.84955592153876	0.28524511412862846
59.6	25.13274122871835	0.21696021296688986
59.6	31.41592653589793	0.18992103492503934
59.6	37.69911184307752	0.14557200790254182
59.6	43.9822971502571	0.13307797063975613
59.6	50.26548245743669	0.1254135100048323
59.6	56.54866776461627	0.10666710938436089
59.6	62.831853071795855	0.08821388267394036
59.6	69.11503837897546	0.08251371941771218
59.6	75.39822368615503	0.07364099999540315
59.6	81.68140899333461	0.07557950509055238
59.6	87.96459430051422	0.07133825992905658
59.6	94.2477796076938	0.06496302205659044
59.6	100.53096491487338	0.05788034259927256
59.6	106.81415022205297	0.05613602781159033
59.6	113.09733552923255	0.05731103905900382
59.6	119.38052083641215	0.053132998503808405
59.6	125.66370614359172	0.04586953084269827
59.6	131.9468914507713	0.04288100586479038
59.6	138.23007675795088	0.041196281156308
59.6	144.5132620651305	0.04545367964640009
59.6	150.79644737231007	0.03699128929070043
59.6	188.49555921538757	0.03193715617136583
59.6	251.3274122871834	0.02363106158794564
59.6	314.1592653589793	0.01735097898436668
59.6	376.9911184307753	0.015464832634691852
59.6	439.8229715025711	0.01356630643740611
59.6	502.65482457436696	0.011497123979986914
59.6	565.4866776461628	0.008686953928244923
59.6	628.3185307179585	0.007532474065897962
