# Supplementary material for: Spinon mediation of witness spin dynamics in herbertsmithite
Source: Nat Phys. 2026 Jun 10;22(7):1071–8. doi: 10.1038/s41567-026-03303-6 (PMC13423850; doi:10.1038/s41567-026-03303-6)
Supplement: Supplementary file 2 — Statistical source data. [file 41567_2026_3303_MOESM2_ESM.zip › Fig2c_70mK.csv]

Temperature (mK)	Angular frequency (rad Hz)	Flux power spectral density ((mPhi_0)^2/(rad Hz))
69.9	0.6283185307179586	7.247090048178836
69.9	1.2566370614359172	5.217703879009069
69.9	1.8849555921538759	3.062215473190592
69.9	2.5132741228718345	2.262584241538972
69.9	3.141592653589793	2.158657128620745
69.9	3.7699111843077517	1.6928791679450106
69.9	4.39822971502571	1.4019001343853912
69.9	5.026548245743669	1.26112829397726
69.9	5.654866776461628	0.966106261341242
69.9	6.283185307179586	0.9920851537939389
69.9	6.911503837897545	0.8219808022995915
69.9	7.5398223686155035	0.5779422160882263
69.9	8.168140899333462	0.7703852324958173
69.9	8.79645943005142	0.6640667518944539
69.9	9.42477796076938	0.6205676317865936
69.9	10.053096491487338	0.6132232141606335
69.9	10.681415022205297	0.4830906837944255
69.9	11.309733552923255	0.591601950753075
69.9	11.938052083641214	0.5769034087065752
69.9	12.566370614359172	0.4734904517181092
69.9	13.194689145077131	0.3858023797467339
69.9	13.82300767579509	0.40569157799733113
69.9	14.451326206513048	0.4138103733902245
69.9	15.079644737231007	0.3785121980495812
69.9	18.84955592153876	0.29270767635781014
69.9	25.13274122871835	0.224577194703421
69.9	31.41592653589793	0.19051744049061115
69.9	37.69911184307752	0.15834025669951224
69.9	43.9822971502571	0.13028744675557838
69.9	50.26548245743669	0.12037306105981133
69.9	56.54866776461627	0.11019844646550972
69.9	62.831853071795855	0.09253336301385767
69.9	69.11503837897546	0.08880518456365516
69.9	75.39822368615503	0.0786390260029462
69.9	81.68140899333461	0.07398162986675355
69.9	87.96459430051422	0.06756301548123937
69.9	94.2477796076938	0.06657420845402273
69.9	100.53096491487338	0.06682719900212938
69.9	106.81415022205297	0.057544703036739045
69.9	113.09733552923255	0.05718374996638143
69.9	119.38052083641215	0.053987703632640334
69.9	125.66370614359172	0.04265678702522421
69.9	131.9468914507713	0.04585342879539744
69.9	138.23007675795088	0.04520376615955758
69.9	144.5132620651305	0.04216904332138152
69.9	150.79644737231007	0.040861825971388196
69.9	188.49555921538757	0.03370294580523017
69.9	251.3274122871834	0.025994330206219853
69.9	314.1592653589793	0.018784241182950856
69.9	376.9911184307753	0.01614475874309448
69.9	439.8229715025711	0.014539850181354409
69.9	502.65482457436696	0.011382832986678568
69.9	565.4866776461628	0.009992182890936114
69.9	628.3185307179585	0.00765115161111598
