# Supplementary material for: Spinon mediation of witness spin dynamics in herbertsmithite
Source: Nat Phys. 2026 Jun 10;22(7):1071–8. doi: 10.1038/s41567-026-03303-6 (PMC13423850; doi:10.1038/s41567-026-03303-6)
Supplement: Supplementary file 2 — Statistical source data. [file 41567_2026_3303_MOESM2_ESM.zip › Fig2c_80mK.csv]

Temperature (mK)	Angular frequency (rad Hz)	Flux power spectral density ((mPhi_0)^2/(rad Hz))
80.0	0.6283185307179586	7.927189007730392
80.0	1.2566370614359172	4.974710158618485
80.0	1.8849555921538759	3.0487246510301578
80.0	2.5132741228718345	2.436575018476069
80.0	3.141592653589793	1.7715196163134344
80.0	3.7699111843077517	1.6841920561885424
80.0	4.39822971502571	1.455772004034421
80.0	5.026548245743669	1.1080058971573206
80.0	5.654866776461628	1.0037446975603916
80.0	6.283185307179586	0.7837977877666974
80.0	6.911503837897545	0.8682632067473373
80.0	7.5398223686155035	0.5786915424900091
80.0	8.168140899333462	0.6740522983860814
80.0	8.79645943005142	0.5841585595250296
80.0	9.42477796076938	0.5650699477038756
80.0	10.053096491487338	0.6741548823936607
80.0	10.681415022205297	0.5421773375200896
80.0	11.309733552923255	0.4552190381477518
80.0	11.938052083641214	0.5158198496781302
80.0	12.566370614359172	0.3775035348034904
80.0	13.194689145077131	0.4233382814331855
80.0	13.82300767579509	0.3875678558372493
80.0	14.451326206513048	0.3428250512770156
80.0	15.079644737231007	0.3993181868278883
80.0	18.84955592153876	0.3224796126233394
80.0	25.13274122871835	0.24972323964278645
80.0	31.41592653589793	0.1844470599735322
80.0	37.69911184307752	0.16051302611164892
80.0	43.9822971502571	0.1309665451453188
80.0	50.26548245743669	0.1255621498183972
80.0	56.54866776461627	0.11000281984900975
80.0	62.831853071795855	0.09603127078685866
80.0	69.11503837897546	0.08949639932055534
80.0	75.39822368615503	0.08147627818618239
80.0	81.68140899333461	0.08132363033076354
80.0	87.96459430051422	0.0783873849841181
80.0	94.2477796076938	0.06410403067445776
80.0	100.53096491487338	0.06145905883446054
80.0	106.81415022205297	0.05834182913228433
80.0	113.09733552923255	0.05305961196511365
80.0	119.38052083641215	0.05098475777524714
80.0	125.66370614359172	0.05407534755389364
80.0	131.9468914507713	0.04457856577590844
80.0	138.23007675795088	0.04114472776234134
80.0	144.5132620651305	0.04316398081566708
80.0	150.79644737231007	0.04000037928299293
80.0	188.49555921538757	0.03606388919088608
80.0	251.3274122871834	0.025582977495114005
80.0	314.1592653589793	0.020655447734342462
80.0	376.9911184307753	0.01744553577250077
80.0	439.8229715025711	0.015404057654129406
80.0	502.65482457436696	0.012181516855929766
80.0	565.4866776461628	0.011758377524049705
80.0	628.3185307179585	0.008648114066045133
