# Supplementary material for: Spinon mediation of witness spin dynamics in herbertsmithite
Source: Nat Phys. 2026 Jun 10;22(7):1071–8. doi: 10.1038/s41567-026-03303-6 (PMC13423850; doi:10.1038/s41567-026-03303-6)
Supplement: Supplementary file 2 — Statistical source data. [file 41567_2026_3303_MOESM2_ESM.zip › Fig2c_90mK.csv]

Temperature (mK)	Angular frequency (rad Hz)	Flux power spectral density ((mPhi_0)^2/(rad Hz))
90.0	0.6283185307179586	9.180971910111221
90.0	1.2566370614359172	3.943936145470166
90.0	1.8849555921538759	3.3349348512969765
90.0	2.5132741228718345	2.421773110273475
90.0	3.141592653589793	2.01919574010439
90.0	3.7699111843077517	1.6714122334354977
90.0	4.39822971502571	1.5185979530675418
90.0	5.026548245743669	1.1960568914045886
90.0	5.654866776461628	1.2300201936417348
90.0	6.283185307179586	0.9832288340099473
90.0	6.911503837897545	0.7962693549010553
90.0	7.5398223686155035	0.9079083795715058
90.0	8.168140899333462	0.7133885457094509
90.0	8.79645943005142	0.7033262737310151
90.0	9.42477796076938	0.5598612022890005
90.0	10.053096491487338	0.5856555221320449
90.0	10.681415022205297	0.5316598967305108
90.0	11.309733552923255	0.5262138420127308
90.0	11.938052083641214	0.45117463656367596
90.0	12.566370614359172	0.4853153060726837
90.0	13.194689145077131	0.47292954103408896
90.0	13.82300767579509	0.4482040381185525
90.0	14.451326206513048	0.4310634162878275
90.0	15.079644737231007	0.4660802554774563
90.0	18.84955592153876	0.32373422903943094
90.0	25.13274122871835	0.24865208657351145
90.0	31.41592653589793	0.2087436627123464
90.0	37.69911184307752	0.15995170541209458
90.0	43.9822971502571	0.14095362656793176
90.0	50.26548245743669	0.12725897287497975
90.0	56.54866776461627	0.11558806741129998
90.0	62.831853071795855	0.10111001354592605
90.0	69.11503837897546	0.09521231714216542
90.0	75.39822368615503	0.08753798986666661
90.0	81.68140899333461	0.07545091990839012
90.0	87.96459430051422	0.07417344896452288
90.0	94.2477796076938	0.06382362026032544
90.0	100.53096491487338	0.06531841505396799
90.0	106.81415022205297	0.06605405031686586
90.0	113.09733552923255	0.060866223819344194
90.0	119.38052083641215	0.05448845939608702
90.0	125.66370614359172	0.05859200052458246
90.0	131.9468914507713	0.04749945859526482
90.0	138.23007675795088	0.047298383313278076
90.0	144.5132620651305	0.04811710941161008
90.0	150.79644737231007	0.042104241108618136
90.0	188.49555921538757	0.036905032909240146
90.0	251.3274122871834	0.027018783254202483
90.0	314.1592653589793	0.020766173982195598
90.0	376.9911184307753	0.018841876015709892
90.0	439.8229715025711	0.01753017215575723
90.0	502.65482457436696	0.013163103235139325
90.0	565.4866776461628	0.011150562531271736
90.0	628.3185307179585	0.00984611566961714
