# Supplementary material for: Spinon mediation of witness spin dynamics in herbertsmithite
Source: Nat Phys. 2026 Jun 10;22(7):1071–8. doi: 10.1038/s41567-026-03303-6 (PMC13423850; doi:10.1038/s41567-026-03303-6)
Supplement: Supplementary file 2 — Statistical source data. [file 41567_2026_3303_MOESM2_ESM.zip › Fig2c_100mK.csv]

Temperature (mK)	Angular frequency (rad Hz)	Flux power spectral density ((mPhi_0)^2/(rad Hz))
100.0	0.6283185307179586	8.153455820407865
100.0	1.2566370614359172	5.251906273229275
100.0	1.8849555921538759	2.7830550031214285
100.0	2.5132741228718345	2.7774644627344687
100.0	3.141592653589793	2.100488787941841
100.0	3.7699111843077517	1.4869541148352334
100.0	4.39822971502571	1.5153016550843856
100.0	5.026548245743669	1.2281894410403933
100.0	5.654866776461628	1.1026313817430136
100.0	6.283185307179586	1.1430931855027984
100.0	6.911503837897545	0.8015870422381894
100.0	7.5398223686155035	0.9492580210137886
100.0	8.168140899333462	0.8518571354424679
100.0	8.79645943005142	0.8221848049369431
100.0	9.42477796076938	0.703374005541202
100.0	10.053096491487338	0.610019273236199
100.0	10.681415022205297	0.5866665055609007
100.0	11.309733552923255	0.549616228406443
100.0	11.938052083641214	0.569797202320984
100.0	12.566370614359172	0.4665672022791371
100.0	13.194689145077131	0.5340557942894899
100.0	13.82300767579509	0.4329576970354075
100.0	14.451326206513048	0.4846068725448404
100.0	15.079644737231007	0.39144170758105096
100.0	18.84955592153876	0.31602734786756265
100.0	25.13274122871835	0.2679840281939725
100.0	31.41592653589793	0.205022961998984
100.0	37.69911184307752	0.18233639232803217
100.0	43.9822971502571	0.14474862480169737
100.0	50.26548245743669	0.1378635485809131
100.0	56.54866776461627	0.11480722448186259
100.0	62.831853071795855	0.09931599261973562
100.0	69.11503837897546	0.09091157240900888
100.0	75.39822368615503	0.08510152411391834
100.0	81.68140899333461	0.08328078651674882
100.0	87.96459430051422	0.08136375754461415
100.0	94.2477796076938	0.06921051452407667
100.0	100.53096491487338	0.06978784484044928
100.0	106.81415022205297	0.06701133249147108
100.0	113.09733552923255	0.06397882985912348
100.0	119.38052083641215	0.05491415113590422
100.0	125.66370614359172	0.054234496258502886
100.0	131.9468914507713	0.0501845647063008
100.0	138.23007675795088	0.04697664716975987
100.0	144.5132620651305	0.04985221705283439
100.0	150.79644737231007	0.04343766745404856
100.0	188.49555921538757	0.03732487822011189
100.0	251.3274122871834	0.027725653062196258
100.0	314.1592653589793	0.02233854827070416
100.0	376.9911184307753	0.019518830843603743
100.0	439.8229715025711	0.017278920349388202
100.0	502.65482457436696	0.014465866992867407
100.0	565.4866776461628	0.013082252510208985
100.0	628.3185307179585	0.010621088282872285
