# Supplementary material for: Spinon mediation of witness spin dynamics in herbertsmithite
Source: Nat Phys. 2026 Jun 10;22(7):1071–8. doi: 10.1038/s41567-026-03303-6 (PMC13423850; doi:10.1038/s41567-026-03303-6)
Supplement: Supplementary file 2 — Statistical source data. [file 41567_2026_3303_MOESM2_ESM.zip › Fig2c_110mK.csv]

Temperature (mK)	Angular frequency (rad Hz)	Flux power spectral density ((mPhi_0)^2/(rad Hz))
110.0	0.6283185307179586	7.186973168565023
110.0	1.2566370614359172	4.08616336715519
110.0	1.8849555921538759	2.978781126324401
110.0	2.5132741228718345	2.094256325237484
110.0	3.141592653589793	1.9706819475770645
110.0	3.7699111843077517	1.937276157623273
110.0	4.39822971502571	1.2858121832207747
110.0	5.026548245743669	1.205636727857829
110.0	5.654866776461628	1.2541287204776168
110.0	6.283185307179586	0.8427132326970219
110.0	6.911503837897545	0.9083174467234003
110.0	7.5398223686155035	0.7730436861216009
110.0	8.168140899333462	0.8740151495274586
110.0	8.79645943005142	0.679671652156417
110.0	9.42477796076938	0.804664624463844
110.0	10.053096491487338	0.5433305480427814
110.0	10.681415022205297	0.5859557004424654
110.0	11.309733552923255	0.6625308229371871
110.0	11.938052083641214	0.4330236012076989
110.0	12.566370614359172	0.5518145689471472
110.0	13.194689145077131	0.5479454941314165
110.0	13.82300767579509	0.4720495543980572
110.0	14.451326206513048	0.4451557868219986
110.0	15.079644737231007	0.44395856203203876
110.0	18.84955592153876	0.3599993178613828
110.0	25.13274122871835	0.28688832305344375
110.0	31.41592653589793	0.21206430979663907
110.0	37.69911184307752	0.17591506003053903
110.0	43.9822971502571	0.152934065477407
110.0	50.26548245743669	0.1321328117415249
110.0	56.54866776461627	0.1306319359366344
110.0	62.831853071795855	0.10216062554758383
110.0	69.11503837897546	0.10373143930576512
110.0	75.39822368615503	0.09110807161221605
110.0	81.68140899333461	0.091445309343432
110.0	87.96459430051422	0.0784194127365296
110.0	94.2477796076938	0.07669415176793436
110.0	100.53096491487338	0.07237597421682004
110.0	106.81415022205297	0.06290108896814496
110.0	113.09733552923255	0.07036013417209154
110.0	119.38052083641215	0.06669590645594332
110.0	125.66370614359172	0.056215688231646584
110.0	131.9468914507713	0.05136643087369446
110.0	138.23007675795088	0.04585420196702086
110.0	144.5132620651305	0.052511848737292845
110.0	150.79644737231007	0.045770254480199314
110.0	188.49555921538757	0.039426959344402546
110.0	251.3274122871834	0.03060930806814674
110.0	314.1592653589793	0.02384475322812446
110.0	376.9911184307753	0.021311462996319367
110.0	439.8229715025711	0.018755278323261942
110.0	502.65482457436696	0.015058182383883201
110.0	565.4866776461628	0.015094985572612447
110.0	628.3185307179585	0.011727372938253489
