# Supplementary material for: Spinon mediation of witness spin dynamics in herbertsmithite
Source: Nat Phys. 2026 Jun 10;22(7):1071–8. doi: 10.1038/s41567-026-03303-6 (PMC13423850; doi:10.1038/s41567-026-03303-6)
Supplement: Supplementary file 2 — Statistical source data. [file 41567_2026_3303_MOESM2_ESM.zip › Fig2c_120mK.csv]

Temperature (mK)	Angular frequency (rad Hz)	Flux power spectral density ((mPhi_0)^2/(rad Hz))
120.0	0.6283185307179586	8.104521010362248
120.0	1.2566370614359172	5.229094088405581
120.0	1.8849555921538759	4.165401075601222
120.0	2.5132741228718345	2.4335317501138887
120.0	3.141592653589793	1.8756844293694341
120.0	3.7699111843077517	2.057980303425848
120.0	4.39822971502571	1.3884600687236976
120.0	5.026548245743669	1.3270349271407262
120.0	5.654866776461628	1.17817132203494
120.0	6.283185307179586	0.8668581927024241
120.0	6.911503837897545	0.9791541899168478
120.0	7.5398223686155035	0.8437063647806976
120.0	8.168140899333462	0.8148032926359091
120.0	8.79645943005142	0.8022873760233825
120.0	9.42477796076938	0.7592408106766578
120.0	10.053096491487338	0.648473346868817
120.0	10.681415022205297	0.6064217956975934
120.0	11.309733552923255	0.6373478105871623
120.0	11.938052083641214	0.4981140649212134
120.0	12.566370614359172	0.5834500189671904
120.0	13.194689145077131	0.5334219942744796
120.0	13.82300767579509	0.508227973443677
120.0	14.451326206513048	0.5716654687637024
120.0	15.079644737231007	0.3734309338462623
120.0	18.84955592153876	0.349329070127486
120.0	25.13274122871835	0.27287090273420483
120.0	31.41592653589793	0.2254743196243659
120.0	37.69911184307752	0.18439761585231704
120.0	43.9822971502571	0.1591989917452147
120.0	50.26548245743669	0.15104431811901392
120.0	56.54866776461627	0.12205087194745347
120.0	62.831853071795855	0.11259767216843498
120.0	69.11503837897546	0.10996482753551196
120.0	75.39822368615503	0.09690188772459014
120.0	81.68140899333461	0.09058122815166815
120.0	87.96459430051422	0.08788161192399145
120.0	94.2477796076938	0.0758596194252285
120.0	100.53096491487338	0.07402008460862648
120.0	106.81415022205297	0.0718765854899317
120.0	113.09733552923255	0.06847759331260825
120.0	119.38052083641215	0.06267450825009072
120.0	125.66370614359172	0.06629099408794105
120.0	131.9468914507713	0.054653229306752205
120.0	138.23007675795088	0.05325380793985417
120.0	144.5132620651305	0.058102041669780516
120.0	150.79644737231007	0.04780690395171642
120.0	188.49555921538757	0.04356539727570734
120.0	251.3274122871834	0.032919345001821004
120.0	314.1592653589793	0.026412722627892214
120.0	376.9911184307753	0.023638363338901944
120.0	439.8229715025711	0.019201620900437654
120.0	502.65482457436696	0.0173292202346575
120.0	565.4866776461628	0.015842925411517397
120.0	628.3185307179585	0.012543821196856582
