# Supplementary material for: Spinon mediation of witness spin dynamics in herbertsmithite
Source: Nat Phys. 2026 Jun 10;22(7):1071–8. doi: 10.1038/s41567-026-03303-6 (PMC13423850; doi:10.1038/s41567-026-03303-6)
Supplement: Supplementary file 2 — Statistical source data. [file 41567_2026_3303_MOESM2_ESM.zip › Fig2c_130mK.csv]

Temperature (mK)	Angular frequency (rad Hz)	Flux power spectral density ((mPhi_0)^2/(rad Hz))
130.0	0.6283185307179586	8.68800048343227
130.0	1.2566370614359172	5.301296512372851
130.0	1.8849555921538759	3.4993318247060623
130.0	2.5132741228718345	2.5113782030352465
130.0	3.141592653589793	2.132704533129516
130.0	3.7699111843077517	1.8224505761108427
130.0	4.39822971502571	1.5263622867347284
130.0	5.026548245743669	1.1623921894313178
130.0	5.654866776461628	1.335695634656476
130.0	6.283185307179586	1.1495401838606645
130.0	6.911503837897545	1.0247644429803073
130.0	7.5398223686155035	0.9369902195245332
130.0	8.168140899333462	0.9031230768725845
130.0	8.79645943005142	0.6491011389758067
130.0	9.42477796076938	0.8968097212306534
130.0	10.053096491487338	0.7579706153403982
130.0	10.681415022205297	0.6481357660198677
130.0	11.309733552923255	0.6290669319991219
130.0	11.938052083641214	0.49130245120585453
130.0	12.566370614359172	0.5247063002896756
130.0	13.194689145077131	0.5557335462200003
130.0	13.82300767579509	0.5358914264523819
130.0	14.451326206513048	0.4651080608150942
130.0	15.079644737231007	0.5033689553861825
130.0	18.84955592153876	0.4032631838666297
130.0	25.13274122871835	0.2984864215729922
130.0	31.41592653589793	0.2385874693114607
130.0	37.69911184307752	0.1939687854983475
130.0	43.9822971502571	0.15824184651342738
130.0	50.26548245743669	0.15495487899656704
130.0	56.54866776461627	0.1356283878059372
130.0	62.831853071795855	0.1168349326027411
130.0	69.11503837897546	0.11929045101550557
130.0	75.39822368615503	0.10513937851362128
130.0	81.68140899333461	0.10191503167612417
130.0	87.96459430051422	0.09653274429356135
130.0	94.2477796076938	0.08275137400046122
130.0	100.53096491487338	0.08146433804547061
130.0	106.81415022205297	0.07685444870168243
130.0	113.09733552923255	0.07982020427920924
130.0	119.38052083641215	0.06528613617357731
130.0	125.66370614359172	0.06782956128469608
130.0	131.9468914507713	0.06558624696317647
130.0	138.23007675795088	0.06254826797357366
130.0	144.5132620651305	0.058388029461581344
130.0	150.79644737231007	0.047961928238588754
130.0	188.49555921538757	0.046408436116405605
130.0	251.3274122871834	0.035074922217317415
130.0	314.1592653589793	0.028348884708629837
130.0	376.9911184307753	0.023895641585603984
130.0	439.8229715025711	0.022180629041382422
130.0	502.65482457436696	0.019690629119847664
130.0	565.4866776461628	0.016125777078632657
130.0	628.3185307179585	0.014522742103057356
