# Supplementary material for: Spinon mediation of witness spin dynamics in herbertsmithite
Source: Nat Phys. 2026 Jun 10;22(7):1071–8. doi: 10.1038/s41567-026-03303-6 (PMC13423850; doi:10.1038/s41567-026-03303-6)
Supplement: Supplementary file 2 — Statistical source data. [file 41567_2026_3303_MOESM2_ESM.zip › Fig2c_140mK.csv]

Temperature (mK)	Angular frequency (rad Hz)	Flux power spectral density ((mPhi_0)^2/(rad Hz))
140.0	0.6283185307179586	8.874704563695033
140.0	1.2566370614359172	5.50979516790565
140.0	1.8849555921538759	3.9948672813388546
140.0	2.5132741228718345	2.643029798908759
140.0	3.141592653589793	2.3772661257638807
140.0	3.7699111843077517	1.8149073946660814
140.0	4.39822971502571	1.6050551145200223
140.0	5.026548245743669	1.5217791761815034
140.0	5.654866776461628	1.2669162613976936
140.0	6.283185307179586	1.3871445971261338
140.0	6.911503837897545	1.2150147454711624
140.0	7.5398223686155035	0.9801973341726503
140.0	8.168140899333462	0.8672282707696586
140.0	8.79645943005142	0.8623811353756321
140.0	9.42477796076938	0.8820503425174775
140.0	10.053096491487338	0.784052393821644
140.0	10.681415022205297	0.6485968164091687
140.0	11.309733552923255	0.6739480292408034
140.0	11.938052083641214	0.6599624367592112
140.0	12.566370614359172	0.550455682517948
140.0	13.194689145077131	0.5118592638480968
140.0	13.82300767579509	0.5276151479000049
140.0	14.451326206513048	0.5727753224529868
140.0	15.079644737231007	0.508015811868637
140.0	18.84955592153876	0.3711478653100466
140.0	25.13274122871835	0.29770043163129456
140.0	31.41592653589793	0.23844396257056102
140.0	37.69911184307752	0.19548463546636255
140.0	43.9822971502571	0.18145290265302394
140.0	50.26548245743669	0.1604740378136976
140.0	56.54866776461627	0.1511380332841157
140.0	62.831853071795855	0.137441979353953
140.0	69.11503837897546	0.12282671957410189
140.0	75.39822368615503	0.10883080767783063
140.0	81.68140899333461	0.0982912674493359
140.0	87.96459430051422	0.09360789096446455
140.0	94.2477796076938	0.09201944192776568
140.0	100.53096491487338	0.08541866733352707
140.0	106.81415022205297	0.0785621414071579
140.0	113.09733552923255	0.08021720146682525
140.0	119.38052083641215	0.07504455156912415
140.0	125.66370614359172	0.06837429246388553
140.0	131.9468914507713	0.06506171130227063
140.0	138.23007675795088	0.06321432114143419
140.0	144.5132620651305	0.058567201829377254
140.0	150.79644737231007	0.0605996052872357
140.0	188.49555921538757	0.046098257261919434
140.0	251.3274122871834	0.03683881789173706
140.0	314.1592653589793	0.02829893410580503
140.0	376.9911184307753	0.025836370675621285
140.0	439.8229715025711	0.02394601969268805
140.0	502.65482457436696	0.020751568397068553
140.0	565.4866776461628	0.01831779838976462
140.0	628.3185307179585	0.014593290296837591
