# Supplementary material for: Spinon mediation of witness spin dynamics in herbertsmithite
Source: Nat Phys. 2026 Jun 10;22(7):1071–8. doi: 10.1038/s41567-026-03303-6 (PMC13423850; doi:10.1038/s41567-026-03303-6)
Supplement: Supplementary file 2 — Statistical source data. [file 41567_2026_3303_MOESM2_ESM.zip › Fig2c_150mK.csv]

Temperature (mK)	Angular frequency (rad Hz)	Flux power spectral density ((mPhi_0)^2/(rad Hz))
149.9	0.6283185307179586	10.914244446519609
149.9	1.2566370614359172	5.250245411148885
149.9	1.8849555921538759	4.063332901855463
149.9	2.5132741228718345	2.9461610076140357
149.9	3.141592653589793	2.624782741311953
149.9	3.7699111843077517	2.2199702999577524
149.9	4.39822971502571	1.9189609166467658
149.9	5.026548245743669	1.6812479598769838
149.9	5.654866776461628	1.1819821652207174
149.9	6.283185307179586	1.0402668786296627
149.9	6.911503837897545	1.3082873654176514
149.9	7.5398223686155035	1.0819751888588158
149.9	8.168140899333462	1.008822251160766
149.9	8.79645943005142	0.856563968599261
149.9	9.42477796076938	0.8026874270585127
149.9	10.053096491487338	0.9246094238729126
149.9	10.681415022205297	0.768021394067766
149.9	11.309733552923255	0.6815374351251284
149.9	11.938052083641214	0.7599543138510744
149.9	12.566370614359172	0.7032006646367113
149.9	13.194689145077131	0.5762443111207628
149.9	13.82300767579509	0.532134423345926
149.9	14.451326206513048	0.48220618726929065
149.9	15.079644737231007	0.5693090836525861
149.9	18.84955592153876	0.43453304687952077
149.9	25.13274122871835	0.32827764029718554
149.9	31.41592653589793	0.2527131976634324
149.9	37.69911184307752	0.21276257383166444
149.9	43.9822971502571	0.20308124388510546
149.9	50.26548245743669	0.16425334402593247
149.9	56.54866776461627	0.16631599192750632
149.9	62.831853071795855	0.14590974134766918
149.9	69.11503837897546	0.12194283560772
149.9	75.39822368615503	0.11497516013416151
149.9	81.68140899333461	0.10931993759265968
149.9	87.96459430051422	0.1017164741114021
149.9	94.2477796076938	0.09609552700513008
149.9	100.53096491487338	0.09067001355144326
149.9	106.81415022205297	0.07808210444673577
149.9	113.09733552923255	0.07634610100503411
149.9	119.38052083641215	0.07209454818373016
149.9	125.66370614359172	0.06700609831620304
149.9	131.9468914507713	0.06115469626477189
149.9	138.23007675795088	0.07378598714134435
149.9	144.5132620651305	0.06500704148334213
149.9	150.79644737231007	0.06380216024598599
149.9	188.49555921538757	0.050495775521330284
149.9	251.3274122871834	0.03933172431084443
149.9	314.1592653589793	0.031020589527179697
149.9	376.9911184307753	0.02796325387876892
149.9	439.8229715025711	0.024115785510579454
149.9	502.65482457436696	0.022531243510206505
149.9	565.4866776461628	0.020042552138768092
149.9	628.3185307179585	0.016066730061178345
