# Supplementary material for: Spinon mediation of witness spin dynamics in herbertsmithite
Source: Nat Phys. 2026 Jun 10;22(7):1071–8. doi: 10.1038/s41567-026-03303-6 (PMC13423850; doi:10.1038/s41567-026-03303-6)
Supplement: Supplementary file 2 — Statistical source data. [file 41567_2026_3303_MOESM2_ESM.zip › Fig2c_160mK.csv]

Temperature (mK)	Angular frequency (rad Hz)	Flux power spectral density ((mPhi_0)^2/(rad Hz))
159.70000000000002	0.6283185307179586	9.918797827684337
159.70000000000002	1.2566370614359172	6.059957317349803
159.70000000000002	1.8849555921538759	4.265598014850187
159.70000000000002	2.5132741228718345	3.107596603229816
159.70000000000002	3.141592653589793	2.714859217473606
159.70000000000002	3.7699111843077517	2.5498009230438994
159.70000000000002	4.39822971502571	1.7834094957194433
159.70000000000002	5.026548245743669	1.531262499395993
159.70000000000002	5.654866776461628	1.4795514260310072
159.70000000000002	6.283185307179586	1.4621576764981115
159.70000000000002	6.911503837897545	1.1006637815851716
159.70000000000002	7.5398223686155035	1.1042255727107062
159.70000000000002	8.168140899333462	1.018275966016549
159.70000000000002	8.79645943005142	0.8481100760224184
159.70000000000002	9.42477796076938	0.8065420081089913
159.70000000000002	10.053096491487338	0.8078847405157413
159.70000000000002	10.681415022205297	0.794432891093001
159.70000000000002	11.309733552923255	0.6649914865105924
159.70000000000002	11.938052083641214	0.6051471351905315
159.70000000000002	12.566370614359172	0.6207491484253436
159.70000000000002	13.194689145077131	0.5888225224049499
159.70000000000002	13.82300767579509	0.7467434050237051
159.70000000000002	14.451326206513048	0.6553923682760409
159.70000000000002	15.079644737231007	0.5604856850565646
159.70000000000002	18.84955592153876	0.4337235197482143
159.70000000000002	25.13274122871835	0.365872668449088
159.70000000000002	31.41592653589793	0.2841394143062353
159.70000000000002	37.69911184307752	0.2442265172572097
159.70000000000002	43.9822971502571	0.20149554056498445
159.70000000000002	50.26548245743669	0.19020187149290008
159.70000000000002	56.54866776461627	0.16192134113443968
159.70000000000002	62.831853071795855	0.14473663118882885
159.70000000000002	69.11503837897546	0.13571600382041718
159.70000000000002	75.39822368615503	0.12301853156405944
159.70000000000002	81.68140899333461	0.10373064640595923
159.70000000000002	87.96459430051422	0.10650429922402457
159.70000000000002	94.2477796076938	0.09613197692667744
159.70000000000002	100.53096491487338	0.09355594158195933
159.70000000000002	106.81415022205297	0.09201514106065334
159.70000000000002	113.09733552923255	0.08834821299162449
159.70000000000002	119.38052083641215	0.0856420230201227
159.70000000000002	125.66370614359172	0.08076470471862116
159.70000000000002	131.9468914507713	0.0713126498529296
159.70000000000002	138.23007675795088	0.07474330456139192
159.70000000000002	144.5132620651305	0.07049446462391352
159.70000000000002	150.79644737231007	0.0624040043907713
159.70000000000002	188.49555921538757	0.055593397770275034
159.70000000000002	251.3274122871834	0.04250660136867212
159.70000000000002	314.1592653589793	0.03314112041101751
159.70000000000002	376.9911184307753	0.03189901263323437
159.70000000000002	439.8229715025711	0.026227749202506624
159.70000000000002	502.65482457436696	0.024192816286521486
159.70000000000002	565.4866776461628	0.02092308877012719
159.70000000000002	628.3185307179585	0.017795698207569467
