# Supplementary material for: Spinon mediation of witness spin dynamics in herbertsmithite
Source: Nat Phys. 2026 Jun 10;22(7):1071–8. doi: 10.1038/s41567-026-03303-6 (PMC13423850; doi:10.1038/s41567-026-03303-6)
Supplement: Supplementary file 2 — Statistical source data. [file 41567_2026_3303_MOESM2_ESM.zip › Fig2c_170mK.csv]

Temperature (mK)	Angular frequency (rad Hz)	Flux power spectral density ((mPhi_0)^2/(rad Hz))
170.1	0.6283185307179586	10.930431615524254
170.1	1.2566370614359172	6.4670982490299105
170.1	1.8849555921538759	4.546567178867269
170.1	2.5132741228718345	3.522710051026641
170.1	3.141592653589793	3.108748475339444
170.1	3.7699111843077517	2.1299499778795368
170.1	4.39822971502571	1.9636216877558763
170.1	5.026548245743669	1.6859191439572734
170.1	5.654866776461628	1.2901249600781082
170.1	6.283185307179586	1.576514483560988
170.1	6.911503837897545	1.152252721760838
170.1	7.5398223686155035	1.0185410602727154
170.1	8.168140899333462	1.1697658783915665
170.1	8.79645943005142	0.9867520103007459
170.1	9.42477796076938	0.9440464880953569
170.1	10.053096491487338	0.8978715580664773
170.1	10.681415022205297	0.8687162187053117
170.1	11.309733552923255	0.8218949164806648
170.1	11.938052083641214	0.7659432363089957
170.1	12.566370614359172	0.6919514235123361
170.1	13.194689145077131	0.723865242924163
170.1	13.82300767579509	0.5194027435305284
170.1	14.451326206513048	0.5830344709833595
170.1	15.079644737231007	0.5752779580008672
170.1	18.84955592153876	0.5218817969223037
170.1	25.13274122871835	0.37274308504258297
170.1	31.41592653589793	0.293008862384222
170.1	37.69911184307752	0.24272238284429726
170.1	43.9822971502571	0.211716279396422
170.1	50.26548245743669	0.2040385840875427
170.1	56.54866776461627	0.182364735880981
170.1	62.831853071795855	0.15430775541544242
170.1	69.11503837897546	0.1450880064099253
170.1	75.39822368615503	0.12664130955435823
170.1	81.68140899333461	0.11982380679113872
170.1	87.96459430051422	0.11392281019375794
170.1	94.2477796076938	0.11168410214590846
170.1	100.53096491487338	0.10661429054599217
170.1	106.81415022205297	0.08797456555304778
170.1	113.09733552923255	0.09197480907637236
170.1	119.38052083641215	0.09056158869664516
170.1	125.66370614359172	0.08574997037751768
170.1	131.9468914507713	0.08096904964405281
170.1	138.23007675795088	0.07645300672480454
170.1	144.5132620651305	0.07353806828547742
170.1	150.79644737231007	0.06740069609643587
170.1	188.49555921538757	0.0566587710952884
170.1	251.3274122871834	0.04497133070310124
170.1	314.1592653589793	0.035717282868336954
170.1	376.9911184307753	0.03368051197841813
170.1	439.8229715025711	0.028588556556367786
170.1	502.65482457436696	0.0250899638242292
170.1	565.4866776461628	0.02217060969250203
170.1	628.3185307179585	0.020232970606292575
