# Supplementary material for: Spinon mediation of witness spin dynamics in herbertsmithite
Source: Nat Phys. 2026 Jun 10;22(7):1071–8. doi: 10.1038/s41567-026-03303-6 (PMC13423850; doi:10.1038/s41567-026-03303-6)
Supplement: Supplementary file 2 — Statistical source data. [file 41567_2026_3303_MOESM2_ESM.zip › Fig2c_180mK.csv]

Temperature (mK)	Angular frequency (rad Hz)	Flux power spectral density ((mPhi_0)^2/(rad Hz))
179.9	0.6283185307179586	11.105264962531322
179.9	1.2566370614359172	7.283731508190113
179.9	1.8849555921538759	4.9172631820025705
179.9	2.5132741228718345	4.417344196001064
179.9	3.141592653589793	2.6114175345531736
179.9	3.7699111843077517	2.828585896205672
179.9	4.39822971502571	2.172863383775382
179.9	5.026548245743669	2.110702518451978
179.9	5.654866776461628	1.7161320993381841
179.9	6.283185307179586	1.4579235127642007
179.9	6.911503837897545	1.5139168146344637
179.9	7.5398223686155035	1.0896546273434118
179.9	8.168140899333462	1.1960801706394648
179.9	8.79645943005142	1.012561051957031
179.9	9.42477796076938	1.042598879012977
179.9	10.053096491487338	0.9887083857829988
179.9	10.681415022205297	0.871163115426975
179.9	11.309733552923255	0.8162346917600722
179.9	11.938052083641214	0.8778307779967861
179.9	12.566370614359172	0.8096977773877128
179.9	13.194689145077131	0.5458290195689348
179.9	13.82300767579509	0.8306176956753424
179.9	14.451326206513048	0.6359887340941677
179.9	15.079644737231007	0.5412749101644182
179.9	18.84955592153876	0.5106489538576491
179.9	25.13274122871835	0.4059469555905156
179.9	31.41592653589793	0.31061359922502124
179.9	37.69911184307752	0.266242865909748
179.9	43.9822971502571	0.24145578186218583
179.9	50.26548245743669	0.2023701712815585
179.9	56.54866776461627	0.18382752578610914
179.9	62.831853071795855	0.17345246511198967
179.9	69.11503837897546	0.1704689120747389
179.9	75.39822368615503	0.14378141162032618
179.9	81.68140899333461	0.12690750902030745
179.9	87.96459430051422	0.12904425707332812
179.9	94.2477796076938	0.11820830891332167
179.9	100.53096491487338	0.1074605387579626
179.9	106.81415022205297	0.0977598465064645
179.9	113.09733552923255	0.09996028401108557
179.9	119.38052083641215	0.08813569328048518
179.9	125.66370614359172	0.09318714620010118
179.9	131.9468914507713	0.08556362058489841
179.9	138.23007675795088	0.08103081415877376
179.9	144.5132620651305	0.07943809184859463
179.9	150.79644737231007	0.07524541586002234
179.9	188.49555921538757	0.06316321397113762
179.9	251.3274122871834	0.04904545518227703
179.9	314.1592653589793	0.040749390752808534
179.9	376.9911184307753	0.035158575899191156
179.9	439.8229715025711	0.030478187045324033
179.9	502.65482457436696	0.026129845764551015
179.9	565.4866776461628	0.025126988774853868
179.9	628.3185307179585	0.020992621985545808
