# Supplementary material for: Spinon mediation of witness spin dynamics in herbertsmithite
Source: Nat Phys. 2026 Jun 10;22(7):1071–8. doi: 10.1038/s41567-026-03303-6 (PMC13423850; doi:10.1038/s41567-026-03303-6)
Supplement: Supplementary file 2 — Statistical source data. [file 41567_2026_3303_MOESM2_ESM.zip › Fig2c_190mK.csv]

Temperature (mK)	Angular frequency (rad Hz)	Flux power spectral density ((mPhi_0)^2/(rad Hz))
190.20000000000002	0.6283185307179586	15.291574704443757
190.20000000000002	1.2566370614359172	7.042139455951454
190.20000000000002	1.8849555921538759	5.270046288024571
190.20000000000002	2.5132741228718345	4.168516635149763
190.20000000000002	3.141592653589793	3.017533079830325
190.20000000000002	3.7699111843077517	2.643021388683644
190.20000000000002	4.39822971502571	2.3711973456423894
190.20000000000002	5.026548245743669	2.2095349501486687
190.20000000000002	5.654866776461628	1.9973687284722839
190.20000000000002	6.283185307179586	1.5392774964257265
190.20000000000002	6.911503837897545	1.3211013185473897
190.20000000000002	7.5398223686155035	1.4579400011248036
190.20000000000002	8.168140899333462	1.3092399711297475
190.20000000000002	8.79645943005142	1.1580897915016102
190.20000000000002	9.42477796076938	1.1448675969094577
190.20000000000002	10.053096491487338	1.1451494360425745
190.20000000000002	10.681415022205297	0.7141658337774318
190.20000000000002	11.309733552923255	0.956428192823151
190.20000000000002	11.938052083641214	0.8134403507192626
190.20000000000002	12.566370614359172	0.8129354924177704
190.20000000000002	13.194689145077131	0.8437636110662706
190.20000000000002	13.82300767579509	0.7901305015014887
190.20000000000002	14.451326206513048	0.763363608225251
190.20000000000002	15.079644737231007	0.7365665456410486
190.20000000000002	18.84955592153876	0.563281526526726
190.20000000000002	25.13274122871835	0.43896576495609135
190.20000000000002	31.41592653589793	0.3456304366804875
190.20000000000002	37.69911184307752	0.2860623118531489
190.20000000000002	43.9822971502571	0.25791969182555585
190.20000000000002	50.26548245743669	0.22240279995102463
190.20000000000002	56.54866776461627	0.20771849754084554
190.20000000000002	62.831853071795855	0.1873599581535825
190.20000000000002	69.11503837897546	0.17715823109503198
190.20000000000002	75.39822368615503	0.15743256156220306
190.20000000000002	81.68140899333461	0.1463493092678498
190.20000000000002	87.96459430051422	0.1277325472925461
190.20000000000002	94.2477796076938	0.11885555014179856
190.20000000000002	100.53096491487338	0.12386660586796279
190.20000000000002	106.81415022205297	0.12409189781819402
190.20000000000002	113.09733552923255	0.11123469062234541
190.20000000000002	119.38052083641215	0.10298857156397642
190.20000000000002	125.66370614359172	0.09939028997771053
190.20000000000002	131.9468914507713	0.09262500202527872
190.20000000000002	138.23007675795088	0.08930453813352456
190.20000000000002	144.5132620651305	0.09465556232645389
190.20000000000002	150.79644737231007	0.08062646336017876
190.20000000000002	188.49555921538757	0.07008906220443825
190.20000000000002	251.3274122871834	0.0534292963536462
190.20000000000002	314.1592653589793	0.04272714696628049
190.20000000000002	376.9911184307753	0.039080642686347665
190.20000000000002	439.8229715025711	0.03539908027021908
190.20000000000002	502.65482457436696	0.030222318938103808
190.20000000000002	565.4866776461628	0.026589207856131475
190.20000000000002	628.3185307179585	0.024615362682965627
