# Supplementary material for: Spinon mediation of witness spin dynamics in herbertsmithite
Source: Nat Phys. 2026 Jun 10;22(7):1071–8. doi: 10.1038/s41567-026-03303-6 (PMC13423850; doi:10.1038/s41567-026-03303-6)
Supplement: Supplementary file 2 — Statistical source data. [file 41567_2026_3303_MOESM2_ESM.zip › Fig2c_200mK.csv]

Temperature (mK)	Angular frequency (rad Hz)	Flux power spectral density ((mPhi_0)^2/(rad Hz))
199.89999999999998	0.6283185307179586	12.373537078018996
199.89999999999998	1.2566370614359172	6.322451385888389
199.89999999999998	1.8849555921538759	5.34510201134478
199.89999999999998	2.5132741228718345	4.2146401067973045
199.89999999999998	3.141592653589793	2.8386964248834374
199.89999999999998	3.7699111843077517	3.08083784691542
199.89999999999998	4.39822971502571	2.377154980648303
199.89999999999998	5.026548245743669	2.0320072122828026
199.89999999999998	5.654866776461628	1.9152469128959033
199.89999999999998	6.283185307179586	1.7884941036791018
199.89999999999998	6.911503837897545	1.6009078028329944
199.89999999999998	7.5398223686155035	1.6288536526216317
199.89999999999998	8.168140899333462	1.565219318389769
199.89999999999998	8.79645943005142	1.2618462485372914
199.89999999999998	9.42477796076938	1.0642666626434376
199.89999999999998	10.053096491487338	1.3006803478046416
199.89999999999998	10.681415022205297	1.1088291300533308
199.89999999999998	11.309733552923255	1.1023534303482663
199.89999999999998	11.938052083641214	0.9961894692764878
199.89999999999998	12.566370614359172	0.9790472640184175
199.89999999999998	13.194689145077131	0.9981679328307257
199.89999999999998	13.82300767579509	0.8688568636132757
199.89999999999998	14.451326206513048	0.7781542064307821
199.89999999999998	15.079644737231007	0.6569643814297385
199.89999999999998	18.84955592153876	0.5976026209014754
199.89999999999998	25.13274122871835	0.4712406542922168
199.89999999999998	31.41592653589793	0.34969647821373856
199.89999999999998	37.69911184307752	0.32652654880608684
199.89999999999998	43.9822971502571	0.28811799269495275
199.89999999999998	50.26548245743669	0.25332815639420875
199.89999999999998	56.54866776461627	0.21393667167854913
199.89999999999998	62.831853071795855	0.21494373906645953
199.89999999999998	69.11503837897546	0.18090870824927172
199.89999999999998	75.39822368615503	0.15492614738495908
199.89999999999998	81.68140899333461	0.16047559844952392
199.89999999999998	87.96459430051422	0.14457306573079068
199.89999999999998	94.2477796076938	0.13607890854163718
199.89999999999998	100.53096491487338	0.12670422132064343
199.89999999999998	106.81415022205297	0.12623372826155538
199.89999999999998	113.09733552923255	0.11822938395861375
199.89999999999998	119.38052083641215	0.1148034535584559
199.89999999999998	125.66370614359172	0.11686923006137726
199.89999999999998	131.9468914507713	0.11155280478110106
199.89999999999998	138.23007675795088	0.10582394314361034
199.89999999999998	144.5132620651305	0.08595584769526424
199.89999999999998	150.79644737231007	0.08907393942387874
199.89999999999998	188.49555921538757	0.0729345687288962
199.89999999999998	251.3274122871834	0.05659712155182179
199.89999999999998	314.1592653589793	0.046694688284308686
199.89999999999998	376.9911184307753	0.04161630951472337
199.89999999999998	439.8229715025711	0.037233406325573974
199.89999999999998	502.65482457436696	0.03286145349909983
199.89999999999998	565.4866776461628	0.029123769122735715
199.89999999999998	628.3185307179585	0.024396885811562758
