# Supplementary material for: Spinon mediation of witness spin dynamics in herbertsmithite
Source: Nat Phys. 2026 Jun 10;22(7):1071–8. doi: 10.1038/s41567-026-03303-6 (PMC13423850; doi:10.1038/s41567-026-03303-6)
Supplement: Supplementary file 2 — Statistical source data. [file 41567_2026_3303_MOESM2_ESM.zip › Fig2c_210mK.csv]

Temperature (mK)	Angular frequency (rad Hz)	Flux power spectral density ((mPhi_0)^2/(rad Hz))
210.1	0.6283185307179586	15.880473491788953
210.1	1.2566370614359172	7.975402653048122
210.1	1.8849555921538759	5.345364119192958
210.1	2.5132741228718345	4.861032052925799
210.1	3.141592653589793	3.8170690166178334
210.1	3.7699111843077517	3.535440872771254
210.1	4.39822971502571	2.885163799264188
210.1	5.026548245743669	2.4070955600542763
210.1	5.654866776461628	2.5656727424098884
210.1	6.283185307179586	1.8152278771786463
210.1	6.911503837897545	1.5945972338893568
210.1	7.5398223686155035	1.6649645142921996
210.1	8.168140899333462	1.5815610625852636
210.1	8.79645943005142	1.2689594874477812
210.1	9.42477796076938	1.1693094739085519
210.1	10.053096491487338	1.2590370693383208
210.1	10.681415022205297	1.0921768893400934
210.1	11.309733552923255	0.7308231890530604
210.1	11.938052083641214	0.8806055392046547
210.1	12.566370614359172	0.851598466435436
210.1	13.194689145077131	0.8618974743862003
210.1	13.82300767579509	0.7950477917334982
210.1	14.451326206513048	0.8631227226484861
210.1	15.079644737231007	0.7777676435696167
210.1	18.84955592153876	0.6323349025989127
210.1	25.13274122871835	0.5018581792969825
210.1	31.41592653589793	0.4258770503466122
210.1	37.69911184307752	0.3550373584278783
210.1	43.9822971502571	0.2829596059685816
210.1	50.26548245743669	0.2558812675490563
210.1	56.54866776461627	0.24065209962126297
210.1	62.831853071795855	0.21070054609352365
210.1	69.11503837897546	0.20681037021542187
210.1	75.39822368615503	0.1903984941414427
210.1	81.68140899333461	0.17443724614179126
210.1	87.96459430051422	0.15706423890622961
210.1	94.2477796076938	0.154452493803602
210.1	100.53096491487338	0.13637908183008354
210.1	106.81415022205297	0.139162238269607
210.1	113.09733552923255	0.13267154673216
210.1	119.38052083641215	0.11045342066645629
210.1	125.66370614359172	0.12069047255820319
210.1	131.9468914507713	0.10872315288753913
210.1	138.23007675795088	0.10844809390926631
210.1	144.5132620651305	0.09412604128218816
210.1	150.79644737231007	0.09068529954108105
210.1	188.49555921538757	0.08196843838288793
210.1	251.3274122871834	0.061632412480936684
210.1	314.1592653589793	0.0506562828754868
210.1	376.9911184307753	0.04543659826476718
210.1	439.8229715025711	0.03935254794857547
210.1	502.65482457436696	0.034228123998002215
210.1	565.4866776461628	0.03240778872376664
210.1	628.3185307179585	0.02775211630249937
