# Supplementary material for: Spinon mediation of witness spin dynamics in herbertsmithite
Source: Nat Phys. 2026 Jun 10;22(7):1071–8. doi: 10.1038/s41567-026-03303-6 (PMC13423850; doi:10.1038/s41567-026-03303-6)
Supplement: Supplementary file 2 — Statistical source data. [file 41567_2026_3303_MOESM2_ESM.zip › Fig2c_220mK.csv]

Temperature (mK)	Angular frequency (rad Hz)	Flux power spectral density ((mPhi_0)^2/(rad Hz))
220.0	0.6283185307179586	14.068834016922894
220.0	1.2566370614359172	7.056934043491
220.0	1.8849555921538759	5.728568056880741
220.0	2.5132741228718345	3.4990284946058154
220.0	3.141592653589793	4.191154324555356
220.0	3.7699111843077517	3.596804848974136
220.0	4.39822971502571	3.001685153725813
220.0	5.026548245743669	2.742006443642527
220.0	5.654866776461628	2.481335816614185
220.0	6.283185307179586	2.041394984160025
220.0	6.911503837897545	1.676693567120638
220.0	7.5398223686155035	1.444036832206107
220.0	8.168140899333462	1.6006712171498068
220.0	8.79645943005142	1.2613880580775314
220.0	9.42477796076938	1.2780648529952994
220.0	10.053096491487338	1.4679256526712379
220.0	10.681415022205297	1.1757339985641786
220.0	11.309733552923255	1.2728446517556977
220.0	11.938052083641214	1.1003368060514531
220.0	12.566370614359172	0.9476030100104964
220.0	13.194689145077131	0.9823482334615731
220.0	13.82300767579509	0.9448081324507354
220.0	14.451326206513048	0.9706893389441239
220.0	15.079644737231007	0.9709741409490402
220.0	18.84955592153876	0.7552625726335037
220.0	25.13274122871835	0.49812299546343836
220.0	31.41592653589793	0.4467408771361531
220.0	37.69911184307752	0.37333584639417544
220.0	43.9822971502571	0.3252764311194495
220.0	50.26548245743669	0.2753164244881831
220.0	56.54866776461627	0.26397830526393395
220.0	62.831853071795855	0.22384579780478453
220.0	69.11503837897546	0.21655980401561878
220.0	75.39822368615503	0.19683635539583372
220.0	81.68140899333461	0.18644968248895896
220.0	87.96459430051422	0.17608363487014783
220.0	94.2477796076938	0.16424133293785093
220.0	100.53096491487338	0.14777357107275427
220.0	106.81415022205297	0.14539278573408607
220.0	113.09733552923255	0.14584979909622323
220.0	119.38052083641215	0.13558923438241308
220.0	125.66370614359172	0.12806269707276186
220.0	131.9468914507713	0.12125833710412581
220.0	138.23007675795088	0.12265981066357082
220.0	144.5132620651305	0.10557760094676912
220.0	150.79644737231007	0.10570270344709448
220.0	188.49555921538757	0.08915000299989732
220.0	251.3274122871834	0.06866653495539941
220.0	314.1592653589793	0.05516635834144032
220.0	376.9911184307753	0.049071192313580356
220.0	439.8229715025711	0.04371449300373944
220.0	502.65482457436696	0.03790746733497293
220.0	565.4866776461628	0.034971958138196736
220.0	628.3185307179585	0.03174834956128751
