# Supplementary material for: Spinon mediation of witness spin dynamics in herbertsmithite
Source: Nat Phys. 2026 Jun 10;22(7):1071–8. doi: 10.1038/s41567-026-03303-6 (PMC13423850; doi:10.1038/s41567-026-03303-6)
Supplement: Supplementary file 2 — Statistical source data. [file 41567_2026_3303_MOESM2_ESM.zip › Fig2c_230mK.csv]

Temperature (mK)	Angular frequency (rad Hz)	Flux power spectral density ((mPhi_0)^2/(rad Hz))
230.39999999999998	0.6283185307179586	14.10046924665338
230.39999999999998	1.2566370614359172	9.432110476434858
230.39999999999998	1.8849555921538759	6.4160326932364855
230.39999999999998	2.5132741228718345	4.409761468443874
230.39999999999998	3.141592653589793	3.526607531778706
230.39999999999998	3.7699111843077517	3.159940095175835
230.39999999999998	4.39822971502571	2.6414595123777547
230.39999999999998	5.026548245743669	2.482036951641742
230.39999999999998	5.654866776461628	2.5295880849084242
230.39999999999998	6.283185307179586	1.9015907034022241
230.39999999999998	6.911503837897545	2.0695478398488945
230.39999999999998	7.5398223686155035	1.618221051750663
230.39999999999998	8.168140899333462	1.4553969628853627
230.39999999999998	8.79645943005142	1.4836443972773539
230.39999999999998	9.42477796076938	1.3593557369863059
230.39999999999998	10.053096491487338	1.3182192730360944
230.39999999999998	10.681415022205297	1.3783476437036657
230.39999999999998	11.309733552923255	1.1560214065258516
230.39999999999998	11.938052083641214	1.2820493237748638
230.39999999999998	12.566370614359172	0.8676385959252753
230.39999999999998	13.194689145077131	0.87060704851978
230.39999999999998	13.82300767579509	0.8600602160970516
230.39999999999998	14.451326206513048	0.8833130532377045
230.39999999999998	15.079644737231007	1.0214036277588914
230.39999999999998	18.84955592153876	0.777450061445288
230.39999999999998	25.13274122871835	0.5654302389169124
230.39999999999998	31.41592653589793	0.45306086456121264
230.39999999999998	37.69911184307752	0.3959623078768317
230.39999999999998	43.9822971502571	0.34365287411226664
230.39999999999998	50.26548245743669	0.30291909147063584
230.39999999999998	56.54866776461627	0.270512700079651
230.39999999999998	62.831853071795855	0.24541728327531429
230.39999999999998	69.11503837897546	0.23265022877492594
230.39999999999998	75.39822368615503	0.19433584878165724
230.39999999999998	81.68140899333461	0.19771023906415225
230.39999999999998	87.96459430051422	0.1824728684431571
230.39999999999998	94.2477796076938	0.17101723737204533
230.39999999999998	100.53096491487338	0.16588475926980242
230.39999999999998	106.81415022205297	0.14793169514761956
230.39999999999998	113.09733552923255	0.14572769048931614
230.39999999999998	119.38052083641215	0.14838566961450242
230.39999999999998	125.66370614359172	0.12986403031635027
230.39999999999998	131.9468914507713	0.13454992297930873
230.39999999999998	138.23007675795088	0.1292782057758915
230.39999999999998	144.5132620651305	0.11704552261231445
230.39999999999998	150.79644737231007	0.10432714965792633
230.39999999999998	188.49555921538757	0.09560258934146716
230.39999999999998	251.3274122871834	0.0741079651233298
230.39999999999998	314.1592653589793	0.060551852737048384
230.39999999999998	376.9911184307753	0.053441086608747905
230.39999999999998	439.8229715025711	0.046386441588321635
230.39999999999998	502.65482457436696	0.042147675688676
230.39999999999998	565.4866776461628	0.03763625949368405
230.39999999999998	628.3185307179585	0.032754870581709
