# Supplementary material for: Spinon mediation of witness spin dynamics in herbertsmithite
Source: Nat Phys. 2026 Jun 10;22(7):1071–8. doi: 10.1038/s41567-026-03303-6 (PMC13423850; doi:10.1038/s41567-026-03303-6)
Supplement: Supplementary file 2 — Statistical source data. [file 41567_2026_3303_MOESM2_ESM.zip › Fig2c_240mK.csv]

Temperature (mK)	Angular frequency (rad Hz)	Flux power spectral density ((mPhi_0)^2/(rad Hz))
240.4	0.6283185307179586	16.097397332120348
240.4	1.2566370614359172	8.613074380921312
240.4	1.8849555921538759	7.084507355512763
240.4	2.5132741228718345	4.9885470702536985
240.4	3.141592653589793	4.647318835171738
240.4	3.7699111843077517	2.744738776823846
240.4	4.39822971502571	2.784350315685478
240.4	5.026548245743669	3.014833810856427
240.4	5.654866776461628	2.1945148449886522
240.4	6.283185307179586	2.2577985403909406
240.4	6.911503837897545	1.9512735572311435
240.4	7.5398223686155035	1.5945937949752496
240.4	8.168140899333462	1.4209729205942594
240.4	8.79645943005142	1.7402056542751625
240.4	9.42477796076938	1.4297333719025889
240.4	10.053096491487338	1.3404063663184524
240.4	10.681415022205297	1.3817639210829897
240.4	11.309733552923255	1.37112098745548
240.4	11.938052083641214	1.0523179482819436
240.4	12.566370614359172	1.007097114718251
240.4	13.194689145077131	1.099568721202004
240.4	13.82300767579509	1.0837451723019227
240.4	14.451326206513048	0.8527838717189926
240.4	15.079644737231007	0.9439783196451993
240.4	18.84955592153876	0.7620336416069166
240.4	25.13274122871835	0.5835121714549506
240.4	31.41592653589793	0.49059989678330723
240.4	37.69911184307752	0.4114366496157397
240.4	43.9822971502571	0.3411999654362121
240.4	50.26548245743669	0.3227729845797165
240.4	56.54866776461627	0.29009087975479625
240.4	62.831853071795855	0.2527030158435008
240.4	69.11503837897546	0.2105507439573088
240.4	75.39822368615503	0.22185043297957138
240.4	81.68140899333461	0.19520259260392747
240.4	87.96459430051422	0.1935341473208124
240.4	94.2477796076938	0.18711529679781705
240.4	100.53096491487338	0.16912214214876695
240.4	106.81415022205297	0.15819717954492235
240.4	113.09733552923255	0.15075705549118532
240.4	119.38052083641215	0.14758073651541773
240.4	125.66370614359172	0.14562456309208416
240.4	131.9468914507713	0.13044417613150527
240.4	138.23007675795088	0.12675184242627505
240.4	144.5132620651305	0.12508467707549287
240.4	150.79644737231007	0.12261143900300506
240.4	188.49555921538757	0.09805384077339124
240.4	251.3274122871834	0.07565694324798714
240.4	314.1592653589793	0.06287079072188267
240.4	376.9911184307753	0.054550784643522254
240.4	439.8229715025711	0.05058626814633728
240.4	502.65482457436696	0.04374052142198772
240.4	565.4866776461628	0.039812481702525
240.4	628.3185307179585	0.03436350281258218
