# Supplementary material for: Spinon mediation of witness spin dynamics in herbertsmithite
Source: Nat Phys. 2026 Jun 10;22(7):1071–8. doi: 10.1038/s41567-026-03303-6 (PMC13423850; doi:10.1038/s41567-026-03303-6)
Supplement: Supplementary file 2 — Statistical source data. [file 41567_2026_3303_MOESM2_ESM.zip › Fig2c_250mK.csv]

Temperature (mK)	Angular frequency (rad Hz)	Flux power spectral density ((mPhi_0)^2/(rad Hz))
249.9	0.6283185307179586	17.559954979359965
249.9	1.2566370614359172	8.5250393981922
249.9	1.8849555921538759	7.204625489598312
249.9	2.5132741228718345	5.410314952776995
249.9	3.141592653589793	4.281430098381504
249.9	3.7699111843077517	3.7271561714375228
249.9	4.39822971502571	2.9706415129313037
249.9	5.026548245743669	2.9253199157101166
249.9	5.654866776461628	1.9275656954276914
249.9	6.283185307179586	2.8065340385489526
249.9	6.911503837897545	2.0632645062702575
249.9	7.5398223686155035	1.9858487887798542
249.9	8.168140899333462	1.9124302543317269
249.9	8.79645943005142	1.505764401969893
249.9	9.42477796076938	1.4691328433856612
249.9	10.053096491487338	1.4964943434466798
249.9	10.681415022205297	1.5984676839957053
249.9	11.309733552923255	1.190154487802971
249.9	11.938052083641214	1.1834565519015046
249.9	12.566370614359172	1.1272914684355135
249.9	13.194689145077131	1.0810046971069092
249.9	13.82300767579509	1.0995253279588977
249.9	14.451326206513048	1.096788813122048
249.9	15.079644737231007	1.0828897712656025
249.9	18.84955592153876	0.7560567990949011
249.9	25.13274122871835	0.6360739008404752
249.9	31.41592653589793	0.518449751949879
249.9	37.69911184307752	0.41730328996160265
249.9	43.9822971502571	0.3739477842317739
249.9	50.26548245743669	0.3213166403750946
249.9	56.54866776461627	0.28366031080050214
249.9	62.831853071795855	0.26908896197391624
249.9	69.11503837897546	0.25044900986945584
249.9	75.39822368615503	0.22799505163594244
249.9	81.68140899333461	0.2159775757857525
249.9	87.96459430051422	0.1951517913205133
249.9	94.2477796076938	0.1864483555084088
249.9	100.53096491487338	0.17588308207116332
249.9	106.81415022205297	0.15716115070639566
249.9	113.09733552923255	0.15495943163110956
249.9	119.38052083641215	0.16246655030835047
249.9	125.66370614359172	0.14145697424819037
249.9	131.9468914507713	0.13710694915175126
249.9	138.23007675795088	0.1333360632979878
249.9	144.5132620651305	0.12583346397159953
249.9	150.79644737231007	0.12805429500517687
249.9	188.49555921538757	0.10214818289491505
249.9	251.3274122871834	0.08039964397894792
249.9	314.1592653589793	0.06613167712726804
249.9	376.9911184307753	0.060603350279443864
249.9	439.8229715025711	0.05305748646872149
249.9	502.65482457436696	0.04546885144660612
249.9	565.4866776461628	0.04130384107698923
249.9	628.3185307179585	0.037494985463476856
