# Supplementary material for: Spinon mediation of witness spin dynamics in herbertsmithite
Source: Nat Phys. 2026 Jun 10;22(7):1071–8. doi: 10.1038/s41567-026-03303-6 (PMC13423850; doi:10.1038/s41567-026-03303-6)
Supplement: Supplementary file 2 — Statistical source data. [file 41567_2026_3303_MOESM2_ESM.zip › Fig2c_260mK.csv]

Temperature (mK)	Angular frequency (rad Hz)	Flux power spectral density ((mPhi_0)^2/(rad Hz))
260.40000000000003	0.6283185307179586	16.914873885067127
260.40000000000003	1.2566370614359172	7.937825451516565
260.40000000000003	1.8849555921538759	6.544580942952025
260.40000000000003	2.5132741228718345	5.222013602558656
260.40000000000003	3.141592653589793	4.722289433364295
260.40000000000003	3.7699111843077517	3.0602797813334712
260.40000000000003	4.39822971502571	3.278454047718186
260.40000000000003	5.026548245743669	2.583125712401767
260.40000000000003	5.654866776461628	2.5015055962613277
260.40000000000003	6.283185307179586	2.431234196913724
260.40000000000003	6.911503837897545	1.8736371800479616
260.40000000000003	7.5398223686155035	1.8125374712675844
260.40000000000003	8.168140899333462	1.9526431824837616
260.40000000000003	8.79645943005142	1.5402712218385024
260.40000000000003	9.42477796076938	1.8219308947777673
260.40000000000003	10.053096491487338	1.5373170383167667
260.40000000000003	10.681415022205297	1.3078155108991456
260.40000000000003	11.309733552923255	1.2505239812231779
260.40000000000003	11.938052083641214	1.1728774057777362
260.40000000000003	12.566370614359172	1.3450221236183226
260.40000000000003	13.194689145077131	1.1448652135629631
260.40000000000003	13.82300767579509	1.3333571043598975
260.40000000000003	14.451326206513048	1.2611021539031833
260.40000000000003	15.079644737231007	1.2042994246690903
260.40000000000003	18.84955592153876	0.8339977993867678
260.40000000000003	25.13274122871835	0.617105995282231
260.40000000000003	31.41592653589793	0.5046088148588834
260.40000000000003	37.69911184307752	0.44361066548228434
260.40000000000003	43.9822971502571	0.3696044064936913
260.40000000000003	50.26548245743669	0.354092650127876
260.40000000000003	56.54866776461627	0.3103194349785098
260.40000000000003	62.831853071795855	0.2679467380060409
260.40000000000003	69.11503837897546	0.2672916595485467
260.40000000000003	75.39822368615503	0.230089126500422
260.40000000000003	81.68140899333461	0.21086752777932116
260.40000000000003	87.96459430051422	0.2123315753248846
260.40000000000003	94.2477796076938	0.1987708735015318
260.40000000000003	100.53096491487338	0.18871644306724322
260.40000000000003	106.81415022205297	0.17396413391972695
260.40000000000003	113.09733552923255	0.16904342943283313
260.40000000000003	119.38052083641215	0.16727207538007238
260.40000000000003	125.66370614359172	0.1615624926475553
260.40000000000003	131.9468914507713	0.1464294347799181
260.40000000000003	138.23007675795088	0.14724915582493794
260.40000000000003	144.5132620651305	0.1348597484935864
260.40000000000003	150.79644737231007	0.12740867767276712
260.40000000000003	188.49555921538757	0.11124510204894274
260.40000000000003	251.3274122871834	0.08511402345696563
260.40000000000003	314.1592653589793	0.07010111876335147
260.40000000000003	376.9911184307753	0.06439025059193733
260.40000000000003	439.8229715025711	0.05586194782176282
260.40000000000003	502.65482457436696	0.0480629964466567
260.40000000000003	565.4866776461628	0.04487769250078834
260.40000000000003	628.3185307179585	0.04112218577769947
