# Supplementary material for: Spinon mediation of witness spin dynamics in herbertsmithite
Source: Nat Phys. 2026 Jun 10;22(7):1071–8. doi: 10.1038/s41567-026-03303-6 (PMC13423850; doi:10.1038/s41567-026-03303-6)
Supplement: Supplementary file 2 — Statistical source data. [file 41567_2026_3303_MOESM2_ESM.zip › Fig2c_270mK.csv]

Temperature (mK)	Angular frequency (rad Hz)	Flux power spectral density ((mPhi_0)^2/(rad Hz))
269.79999999999995	0.6283185307179586	12.78282609971283
269.79999999999995	1.2566370614359172	8.678247728184465
269.79999999999995	1.8849555921538759	5.95732931021805
269.79999999999995	2.5132741228718345	4.912522444816289
269.79999999999995	3.141592653589793	4.332684509126274
269.79999999999995	3.7699111843077517	3.4016221442557426
269.79999999999995	4.39822971502571	3.1530586409745136
269.79999999999995	5.026548245743669	2.7087973049246385
269.79999999999995	5.654866776461628	2.136511506539748
269.79999999999995	6.283185307179586	2.098986597485088
269.79999999999995	6.911503837897545	1.696248455621979
269.79999999999995	7.5398223686155035	1.657389650872951
269.79999999999995	8.168140899333462	1.8220841384619564
269.79999999999995	8.79645943005142	1.9380001204627493
269.79999999999995	9.42477796076938	1.7000882988367867
269.79999999999995	10.053096491487338	1.3825017722484076
269.79999999999995	10.681415022205297	1.2346240117110503
269.79999999999995	11.309733552923255	1.5645723171455286
269.79999999999995	11.938052083641214	1.5162364216571855
269.79999999999995	12.566370614359172	1.2588790212407532
269.79999999999995	13.194689145077131	1.2186615807773498
269.79999999999995	13.82300767579509	1.1146235290583832
269.79999999999995	14.451326206513048	0.8614001609068505
269.79999999999995	15.079644737231007	0.874209546232138
269.79999999999995	18.84955592153876	0.8807157933718724
269.79999999999995	25.13274122871835	0.6353047759957926
269.79999999999995	31.41592653589793	0.5299999382978181
269.79999999999995	37.69911184307752	0.4695165582929878
269.79999999999995	43.9822971502571	0.40659234135370037
269.79999999999995	50.26548245743669	0.3626548058041824
269.79999999999995	56.54866776461627	0.3075172444065579
269.79999999999995	62.831853071795855	0.28919640525100787
269.79999999999995	69.11503837897546	0.27246016503913106
269.79999999999995	75.39822368615503	0.2396521895118568
269.79999999999995	81.68140899333461	0.23595217664307394
269.79999999999995	87.96459430051422	0.2090087822193085
269.79999999999995	94.2477796076938	0.19350496830103378
269.79999999999995	100.53096491487338	0.1854971336969462
269.79999999999995	106.81415022205297	0.18273967333904087
269.79999999999995	113.09733552923255	0.17654529932017912
269.79999999999995	119.38052083641215	0.17238887029851072
269.79999999999995	125.66370614359172	0.15876413271566178
269.79999999999995	131.9468914507713	0.1620449481416
269.79999999999995	138.23007675795088	0.14165117755162654
269.79999999999995	144.5132620651305	0.13990151126458678
269.79999999999995	150.79644737231007	0.12676312590963554
269.79999999999995	188.49555921538757	0.11411247370315823
269.79999999999995	251.3274122871834	0.0871967907211787
269.79999999999995	314.1592653589793	0.07358938895494029
269.79999999999995	376.9911184307753	0.06599312388393035
269.79999999999995	439.8229715025711	0.05626616895967789
269.79999999999995	502.65482457436696	0.05093052489715795
269.79999999999995	565.4866776461628	0.047454542565349055
269.79999999999995	628.3185307179585	0.040144207078997955
