# Supplementary material for: Spinon mediation of witness spin dynamics in herbertsmithite
Source: Nat Phys. 2026 Jun 10;22(7):1071–8. doi: 10.1038/s41567-026-03303-6 (PMC13423850; doi:10.1038/s41567-026-03303-6)
Supplement: Supplementary file 2 — Statistical source data. [file 41567_2026_3303_MOESM2_ESM.zip › Fig2c_280mK.csv]

Temperature (mK)	Angular frequency (rad Hz)	Flux power spectral density ((mPhi_0)^2/(rad Hz))
280.5	0.6283185307179586	10.554783747133742
280.5	1.2566370614359172	7.17723869545351
280.5	1.8849555921538759	4.920639291943746
280.5	2.5132741228718345	3.8290215196001745
280.5	3.141592653589793	4.300848712952721
280.5	3.7699111843077517	2.8900448350587817
280.5	4.39822971502571	2.3426588814330764
280.5	5.026548245743669	2.3542223074119875
280.5	5.654866776461628	2.0847147211320007
280.5	6.283185307179586	1.6366376299655623
280.5	6.911503837897545	1.7442884872848223
280.5	7.5398223686155035	1.5684762294379988
280.5	8.168140899333462	1.608593874681434
280.5	8.79645943005142	1.3158961720952658
280.5	9.42477796076938	1.202921739574517
280.5	10.053096491487338	1.4715108624898037
280.5	10.681415022205297	1.3045203230393796
280.5	11.309733552923255	1.1768111361490363
280.5	11.938052083641214	1.107752831324822
280.5	12.566370614359172	1.173062704503182
280.5	13.194689145077131	1.1679160409034512
280.5	13.82300767579509	0.8660320846098909
280.5	14.451326206513048	1.025452179442863
280.5	15.079644737231007	0.9264821084056494
280.5	18.84955592153876	0.7895073175864474
280.5	25.13274122871835	0.6144122865381205
280.5	31.41592653589793	0.5161277798373461
280.5	37.69911184307752	0.4268188392008008
280.5	43.9822971502571	0.35266383563938025
280.5	50.26548245743669	0.32716993779025205
280.5	56.54866776461627	0.30460469318639244
280.5	62.831853071795855	0.2809058365951193
280.5	69.11503837897546	0.26236064253362745
280.5	75.39822368615503	0.24594151981748982
280.5	81.68140899333461	0.20155213872322314
280.5	87.96459430051422	0.19779159695857326
280.5	94.2477796076938	0.18933624870433494
280.5	100.53096491487338	0.1857171525288933
280.5	106.81415022205297	0.18147753105788345
280.5	113.09733552923255	0.1689914531849932
280.5	119.38052083641215	0.15718324825149846
280.5	125.66370614359172	0.15128256016658365
280.5	131.9468914507713	0.1488835505637321
280.5	138.23007675795088	0.14316856337047051
280.5	144.5132620651305	0.1336266329346378
280.5	150.79644737231007	0.1298599722088571
280.5	188.49555921538757	0.11276744224872604
280.5	251.3274122871834	0.08893788464642853
280.5	314.1592653589793	0.07279321293806132
280.5	376.9911184307753	0.0651203519446257
280.5	439.8229715025711	0.05809786810442167
280.5	502.65482457436696	0.05355968853012308
280.5	565.4866776461628	0.04734680919962143
280.5	628.3185307179585	0.0429749860701051
