# Supplementary material for: Spinon mediation of witness spin dynamics in herbertsmithite
Source: Nat Phys. 2026 Jun 10;22(7):1071–8. doi: 10.1038/s41567-026-03303-6 (PMC13423850; doi:10.1038/s41567-026-03303-6)
Supplement: Supplementary file 2 — Statistical source data. [file 41567_2026_3303_MOESM2_ESM.zip › Fig2c_290mK.csv]

Temperature (mK)	Angular frequency (rad Hz)	Flux power spectral density ((mPhi_0)^2/(rad Hz))
290.3	0.6283185307179586	7.390322531341488
290.3	1.2566370614359172	5.329434603078715
290.3	1.8849555921538759	4.009515423179471
290.3	2.5132741228718345	3.0112974737451896
290.3	3.141592653589793	2.8527348152672527
290.3	3.7699111843077517	2.2598364357850693
290.3	4.39822971502571	2.1535554887859414
290.3	5.026548245743669	1.6331459882542303
290.3	5.654866776461628	1.5312453260223178
290.3	6.283185307179586	1.5067637626421133
290.3	6.911503837897545	1.325476706561241
290.3	7.5398223686155035	1.488033196819685
290.3	8.168140899333462	1.2314732028923052
290.3	8.79645943005142	1.1523351129819366
290.3	9.42477796076938	1.279452991698272
290.3	10.053096491487338	0.9452310839794457
290.3	10.681415022205297	1.0038546144960232
290.3	11.309733552923255	0.9770129596074889
290.3	11.938052083641214	0.9818428820483728
290.3	12.566370614359172	0.9680023234898427
290.3	13.194689145077131	0.7095404456983593
290.3	13.82300767579509	0.7896847867015453
290.3	14.451326206513048	0.768195424611754
290.3	15.079644737231007	0.7845097067159829
290.3	18.84955592153876	0.577149603067558
290.3	25.13274122871835	0.49150827512518336
290.3	31.41592653589793	0.4286524379024101
290.3	37.69911184307752	0.35869004442014313
290.3	43.9822971502571	0.30816235354613797
290.3	50.26548245743669	0.2780560547420887
290.3	56.54866776461627	0.2587308626940759
290.3	62.831853071795855	0.22781346353490786
290.3	69.11503837897546	0.22619670003465198
290.3	75.39822368615503	0.2027701856942645
290.3	81.68140899333461	0.18868153423034703
290.3	87.96459430051422	0.17717511707394606
290.3	94.2477796076938	0.1704002255216253
290.3	100.53096491487338	0.17802244973339526
290.3	106.81415022205297	0.13933773352159767
290.3	113.09733552923255	0.1586458063867762
290.3	119.38052083641215	0.140871887606243
290.3	125.66370614359172	0.14236816020395493
290.3	131.9468914507713	0.13365636053385294
290.3	138.23007675795088	0.12492539236851144
290.3	144.5132620651305	0.1252967456511795
290.3	150.79644737231007	0.11845908311290715
290.3	188.49555921538757	0.10244786959538352
290.3	251.3274122871834	0.0800805396425451
290.3	314.1592653589793	0.06758188184514179
290.3	376.9911184307753	0.06412744385427309
290.3	439.8229715025711	0.05533416758695892
290.3	502.65482457436696	0.05028649497333116
290.3	565.4866776461628	0.045956824026719204
290.3	628.3185307179585	0.041540099314790475
