# Supplementary material for: Spinon mediation of witness spin dynamics in herbertsmithite
Source: Nat Phys. 2026 Jun 10;22(7):1071–8. doi: 10.1038/s41567-026-03303-6 (PMC13423850; doi:10.1038/s41567-026-03303-6)
Supplement: Supplementary file 2 — Statistical source data. [file 41567_2026_3303_MOESM2_ESM.zip › Fig2c_300mK.csv]

Temperature (mK)	Angular frequency (rad Hz)	Flux power spectral density ((mPhi_0)^2/(rad Hz))
299.9	0.6283185307179586	5.115522212501132
299.9	1.2566370614359172	3.088555896270245
299.9	1.8849555921538759	2.744459419265342
299.9	2.5132741228718345	2.0232701007067
299.9	3.141592653589793	1.5376726990765115
299.9	3.7699111843077517	1.2501803457810647
299.9	4.39822971502571	1.356172036436576
299.9	5.026548245743669	1.3700587421010557
299.9	5.654866776461628	0.9926504621367386
299.9	6.283185307179586	1.165695529742786
299.9	6.911503837897545	0.9350780061055887
299.9	7.5398223686155035	0.8853299788710285
299.9	8.168140899333462	0.9357340576249992
299.9	8.79645943005142	0.9255885017955577
299.9	9.42477796076938	0.7662644625686462
299.9	10.053096491487338	0.7809512470913492
299.9	10.681415022205297	0.6507207278455618
299.9	11.309733552923255	0.6148564999020927
299.9	11.938052083641214	0.6116128821155158
299.9	12.566370614359172	0.7365909471189376
299.9	13.194689145077131	0.6156678737430429
299.9	13.82300767579509	0.6097727220150836
299.9	14.451326206513048	0.6255119825508217
299.9	15.079644737231007	0.5238165332492627
299.9	18.84955592153876	0.467066842813562
299.9	25.13274122871835	0.361950182335757
299.9	31.41592653589793	0.30070427423146584
299.9	37.69911184307752	0.2765533871154759
299.9	43.9822971502571	0.22839935493144545
299.9	50.26548245743669	0.21461515961028668
299.9	56.54866776461627	0.20798867100402457
299.9	62.831853071795855	0.1850937360295371
299.9	69.11503837897546	0.17925972225072476
299.9	75.39822368615503	0.1607684045601921
299.9	81.68140899333461	0.1716627173709196
299.9	87.96459430051422	0.1539048570049205
299.9	94.2477796076938	0.14305640707366
299.9	100.53096491487338	0.1379436897422088
299.9	106.81415022205297	0.12067929475790748
299.9	113.09733552923255	0.11760945312108737
299.9	119.38052083641215	0.11785882430745243
299.9	125.66370614359172	0.11583060410748519
299.9	131.9468914507713	0.11993826955301254
299.9	138.23007675795088	0.11404300357509248
299.9	144.5132620651305	0.1040352379461408
299.9	150.79644737231007	0.09467712815128254
299.9	188.49555921538757	0.08977830347641413
299.9	251.3274122871834	0.07193210301521083
299.9	314.1592653589793	0.06333966772244375
299.9	376.9911184307753	0.056926854461649426
299.9	439.8229715025711	0.0520400540190555
299.9	502.65482457436696	0.04700271749905339
299.9	565.4866776461628	0.044145712556521
299.9	628.3185307179585	0.03945158548584683
