# Supplementary material for: Spinon mediation of witness spin dynamics in herbertsmithite
Source: Nat Phys. 2026 Jun 10;22(7):1071–8. doi: 10.1038/s41567-026-03303-6 (PMC13423850; doi:10.1038/s41567-026-03303-6)
Supplement: Supplementary file 2 — Statistical source data. [file 41567_2026_3303_MOESM2_ESM.zip › Fig2c_310mK.csv]

Temperature (mK)	Angular frequency (rad Hz)	Flux power spectral density ((mPhi_0)^2/(rad Hz))
310.7	0.6283185307179586	2.4688491066464255
310.7	1.2566370614359172	1.42126141328564
310.7	1.8849555921538759	1.3330893808818485
310.7	2.5132741228718345	1.1026744425255304
310.7	3.141592653589793	1.0933612089114044
310.7	3.7699111843077517	0.8413053620575348
310.7	4.39822971502571	0.899910434281605
310.7	5.026548245743669	0.7143075290459954
310.7	5.654866776461628	0.6874140474166428
310.7	6.283185307179586	0.6169942891881335
310.7	6.911503837897545	0.503783520690887
310.7	7.5398223686155035	0.4066761074622835
310.7	8.168140899333462	0.639443882023879
310.7	8.79645943005142	0.5148750592741236
310.7	9.42477796076938	0.492468590803077
310.7	10.053096491487338	0.30627473466661964
310.7	10.681415022205297	0.36561026782609896
310.7	11.309733552923255	0.4356499396467936
310.7	11.938052083641214	0.3632770063331821
310.7	12.566370614359172	0.3237715834503682
310.7	13.194689145077131	0.37254021078929483
310.7	13.82300767579509	0.34083171129160933
310.7	14.451326206513048	0.39092102762787545
310.7	15.079644737231007	0.3750536571407346
310.7	18.84955592153876	0.283591433732295
310.7	25.13274122871835	0.2458107599733784
310.7	31.41592653589793	0.2125614975965245
310.7	37.69911184307752	0.1745138140245991
310.7	43.9822971502571	0.15818107967505982
310.7	50.26548245743669	0.15184734741246914
310.7	56.54866776461627	0.13831018753424262
310.7	62.831853071795855	0.13784125650726395
310.7	69.11503837897546	0.13546626134786027
310.7	75.39822368615503	0.11729857293283263
310.7	81.68140899333461	0.09897324832374878
310.7	87.96459430051422	0.10648669854144442
310.7	94.2477796076938	0.10936244042133578
310.7	100.53096491487338	0.10063862476819838
310.7	106.81415022205297	0.09714251869715855
310.7	113.09733552923255	0.10077917695643777
310.7	119.38052083641215	0.08508095426822283
310.7	125.66370614359172	0.08830179619349052
310.7	131.9468914507713	0.08673982971578233
310.7	138.23007675795088	0.08080513341137437
310.7	144.5132620651305	0.07546641602852455
310.7	150.79644737231007	0.07685770905776909
310.7	188.49555921538757	0.06906043553816486
310.7	251.3274122871834	0.057422868328226004
310.7	314.1592653589793	0.05049752265023964
310.7	376.9911184307753	0.046388356054218594
310.7	439.8229715025711	0.04217798207940377
310.7	502.65482457436696	0.040152663034395956
310.7	565.4866776461628	0.0379447045814455
310.7	628.3185307179585	0.03316255681924627
