# Supplementary material for: Spinon mediation of witness spin dynamics in herbertsmithite
Source: Nat Phys. 2026 Jun 10;22(7):1071–8. doi: 10.1038/s41567-026-03303-6 (PMC13423850; doi:10.1038/s41567-026-03303-6)
Supplement: Supplementary file 2 — Statistical source data. [file 41567_2026_3303_MOESM2_ESM.zip › Fig2c_320mK.csv]

Temperature (mK)	Angular frequency (rad Hz)	Flux power spectral density ((mPhi_0)^2/(rad Hz))
319.7	0.6283185307179586	0.9113178142760892
319.7	1.2566370614359172	0.8440647850989781
319.7	1.8849555921538759	0.5820031098789725
319.7	2.5132741228718345	0.6119716020258181
319.7	3.141592653589793	0.3749629371989672
319.7	3.7699111843077517	0.32728102904147366
319.7	4.39822971502571	0.33681063411156076
319.7	5.026548245743669	0.31304472054576526
319.7	5.654866776461628	0.4071540656118313
319.7	6.283185307179586	0.34727705031252604
319.7	6.911503837897545	0.26633867563062064
319.7	7.5398223686155035	0.23186263829309817
319.7	8.168140899333462	0.26099582277141997
319.7	8.79645943005142	0.270092747081586
319.7	9.42477796076938	0.27678227516568255
319.7	10.053096491487338	0.2666776168569053
319.7	10.681415022205297	0.21225996814696907
319.7	11.309733552923255	0.21616687039670693
319.7	11.938052083641214	0.2521129108593133
319.7	12.566370614359172	0.22097798968179058
319.7	13.194689145077131	0.22449083010531878
319.7	13.82300767579509	0.21902509615345886
319.7	14.451326206513048	0.1855586232135059
319.7	15.079644737231007	0.1821557401309884
319.7	18.84955592153876	0.1681835339723563
319.7	25.13274122871835	0.14433222170275387
319.7	31.41592653589793	0.13531505989452736
319.7	37.69911184307752	0.12352448605489948
319.7	43.9822971502571	0.10498866798678162
319.7	50.26548245743669	0.09798826027971756
319.7	56.54866776461627	0.0892464598101322
319.7	62.831853071795855	0.08306900588649337
319.7	69.11503837897546	0.08161351580257638
319.7	75.39822368615503	0.07228194538969972
319.7	81.68140899333461	0.07582128390322122
319.7	87.96459430051422	0.07635140431063382
319.7	94.2477796076938	0.07335868665542943
319.7	100.53096491487338	0.07263667560876312
319.7	106.81415022205297	0.07193877016886312
319.7	113.09733552923255	0.06991190393406391
319.7	119.38052083641215	0.07175622642291075
319.7	125.66370614359172	0.057440285571397756
319.7	131.9468914507713	0.0630795181325169
319.7	138.23007675795088	0.057127275218632874
319.7	144.5132620651305	0.06195005279986925
319.7	150.79644737231007	0.0550244364221231
319.7	188.49555921538757	0.052248963722641206
319.7	251.3274122871834	0.04561412970600599
319.7	314.1592653589793	0.04111412836992801
319.7	376.9911184307753	0.03895447019530732
319.7	439.8229715025711	0.03602501144557509
319.7	502.65482457436696	0.032421299521977
319.7	565.4866776461628	0.032290973503396256
319.7	628.3185307179585	0.030072406638179443
