# Supplementary material for: Spinon mediation of witness spin dynamics in herbertsmithite
Source: Nat Phys. 2026 Jun 10;22(7):1071–8. doi: 10.1038/s41567-026-03303-6 (PMC13423850; doi:10.1038/s41567-026-03303-6)
Supplement: Supplementary file 2 — Statistical source data. [file 41567_2026_3303_MOESM2_ESM.zip › Fig2c_330mK.csv]

Temperature (mK)	Angular frequency (rad Hz)	Flux power spectral density ((mPhi_0)^2/(rad Hz))
330.29999999999995	0.6283185307179586	0.37149203626288374
330.29999999999995	1.2566370614359172	0.2612374543662389
330.29999999999995	1.8849555921538759	0.21227751611325957
330.29999999999995	2.5132741228718345	0.22322049865969862
330.29999999999995	3.141592653589793	0.20349385522802577
330.29999999999995	3.7699111843077517	0.17081542962065718
330.29999999999995	4.39822971502571	0.13066815817704155
330.29999999999995	5.026548245743669	0.16430235573217705
330.29999999999995	5.654866776461628	0.13510469511110265
330.29999999999995	6.283185307179586	0.12105522116359783
330.29999999999995	6.911503837897545	0.1090074542188501
330.29999999999995	7.5398223686155035	0.09743713937370137
330.29999999999995	8.168140899333462	0.13295611584815717
330.29999999999995	8.79645943005142	0.1450926455110116
330.29999999999995	9.42477796076938	0.1198635438624537
330.29999999999995	10.053096491487338	0.13110966828772128
330.29999999999995	10.681415022205297	0.10649118171668794
330.29999999999995	11.309733552923255	0.1265295970827885
330.29999999999995	11.938052083641214	0.10027285439153738
330.29999999999995	12.566370614359172	0.11439605888599619
330.29999999999995	13.194689145077131	0.08446693292971995
330.29999999999995	13.82300767579509	0.10678509332091747
330.29999999999995	14.451326206513048	0.08815777784505983
330.29999999999995	15.079644737231007	0.09888860873654592
330.29999999999995	18.84955592153876	0.07755305904042882
330.29999999999995	25.13274122871835	0.07532858915011867
330.29999999999995	31.41592653589793	0.06783589664825652
330.29999999999995	37.69911184307752	0.06313022121977667
330.29999999999995	43.9822971502571	0.0533445022786986
330.29999999999995	50.26548245743669	0.06301803826613774
330.29999999999995	56.54866776461627	0.058086104303731734
330.29999999999995	62.831853071795855	0.05097503406174382
330.29999999999995	69.11503837897546	0.052385184527761634
330.29999999999995	75.39822368615503	0.041409256736890415
330.29999999999995	81.68140899333461	0.045232695034480914
330.29999999999995	87.96459430051422	0.04640628225346474
330.29999999999995	94.2477796076938	0.049187534472751926
330.29999999999995	100.53096491487338	0.046393465419258484
330.29999999999995	106.81415022205297	0.045399159661779015
330.29999999999995	113.09733552923255	0.04200200972057348
330.29999999999995	119.38052083641215	0.043739147684163995
330.29999999999995	125.66370614359172	0.03691849277128959
330.29999999999995	131.9468914507713	0.03614939800731384
330.29999999999995	138.23007675795088	0.04083761499954344
330.29999999999995	144.5132620651305	0.04488567284448313
330.29999999999995	150.79644737231007	0.03688779506928794
330.29999999999995	188.49555921538757	0.03630759332595525
330.29999999999995	251.3274122871834	0.03344871686631723
330.29999999999995	314.1592653589793	0.028856249297010993
330.29999999999995	376.9911184307753	0.029402535208353068
330.29999999999995	439.8229715025711	0.02839804198712309
330.29999999999995	502.65482457436696	0.02533125987734523
330.29999999999995	565.4866776461628	0.023916334748452676
330.29999999999995	628.3185307179585	0.023403855436898748
