# Supplementary material for: Spinon mediation of witness spin dynamics in herbertsmithite
Source: Nat Phys. 2026 Jun 10;22(7):1071–8. doi: 10.1038/s41567-026-03303-6 (PMC13423850; doi:10.1038/s41567-026-03303-6)
Supplement: Supplementary file 2 — Statistical source data. [file 41567_2026_3303_MOESM2_ESM.zip › Fig2d.csv]

Angular frequency (rad Hz)	Temperature (mK)	Flux power spectral density ((mPhi_0)^2/(rad Hz))
0.6283185307179586	50.2	7.306547519268486
1.2566370614359172	50.2	4.561855109345799
1.8849555921538759	50.2	3.0425364471064182
2.5132741228718345	50.2	2.618947504965286
3.141592653589793	50.2	1.335622687464438
3.7699111843077517	50.2	1.3107571360365324
4.39822971502571	50.2	0.989239912062115
5.026548245743669	50.2	0.9752699430896713
5.654866776461628	50.2	0.9744284566868242
6.283185307179586	50.2	0.8129224800306746
6.911503837897545	50.2	0.7882155264979338
7.5398223686155035	50.2	0.8537563793063764
8.168140899333462	50.2	0.5890114463359755
8.79645943005142	50.2	0.6550079221387135
9.42477796076938	50.2	0.589874081154097
10.053096491487338	50.2	0.4899451095496711
10.681415022205297	50.2	0.5244786661325105
11.309733552923255	50.2	0.5171691069280568
11.938052083641214	50.2	0.4843961581058889
12.566370614359172	50.2	0.4758733005694897
13.194689145077131	50.2	0.4230169039724299
13.82300767579509	50.2	0.40601392893720717
14.451326206513048	50.2	0.3774381324707913
15.079644737231007	50.2	0.3320250008602646
18.84955592153876	50.2	0.2995947704533039
25.13274122871835	50.2	0.22726843466671823
31.41592653589793	50.2	0.17625568511678943
37.69911184307752	50.2	0.15518934040205648
43.9822971502571	50.2	0.1373948513478728
50.26548245743669	50.2	0.12069263358139032
56.54866776461627	50.2	0.09773652491780448
62.831853071795855	50.2	0.09158608258530114
69.11503837897546	50.2	0.0840734422289531
75.39822368615503	50.2	0.08067842356128269
81.68140899333461	50.2	0.07263492596463075
87.96459430051422	50.2	0.06796620461335819
94.2477796076938	50.2	0.06529524008305046
100.53096491487338	50.2	0.05596410773125481
106.81415022205297	50.2	0.056630427008171294
113.09733552923255	50.2	0.0539861029663874
119.38052083641215	50.2	0.053519893779019036
125.66370614359172	50.2	0.05328877565362605
131.9468914507713	50.2	0.047826858933309645
138.23007675795088	50.2	0.043410720916349954
144.5132620651305	50.2	0.04072821393293513
150.79644737231007	50.2	0.04277242774572959
188.49555921538757	50.2	0.03350330706252026
251.3274122871834	50.2	0.025708910642657807
314.1592653589793	50.2	0.021128061129015326
376.9911184307753	50.2	0.019068968829845333
439.8229715025711	50.2	0.016462431418787834
502.65482457436696	50.2	0.013487066809170814
565.4866776461628	50.2	0.012730728940799359
628.3185307179585	50.2	0.01100531291601797
0.6283185307179586	59.6	7.418179074113412
1.2566370614359172	59.6	4.265579970003099
1.8849555921538759	59.6	2.4417457304238583
2.5132741228718345	59.6	1.9365140255321223
3.141592653589793	59.6	2.0911854073208587
3.7699111843077517	59.6	1.5186960746864453
4.39822971502571	59.6	1.2839627211415023
5.026548245743669	59.6	1.1112165130956546
5.654866776461628	59.6	0.9935935246371108
6.283185307179586	59.6	0.9372295363404075
6.911503837897545	59.6	0.7136426084145907
7.5398223686155035	59.6	0.7492121202096157
8.168140899333462	59.6	0.7413569495338753
8.79645943005142	59.6	0.5345249248998166
9.42477796076938	59.6	0.44270812772714474
10.053096491487338	59.6	0.501416565651545
10.681415022205297	59.6	0.49677872003032214
11.309733552923255	59.6	0.5504178653195394
11.938052083641214	59.6	0.47641748212333135
12.566370614359172	59.6	0.4695566432167935
13.194689145077131	59.6	0.4524066589819015
13.82300767579509	59.6	0.38714125522756676
14.451326206513048	59.6	0.41447975599225323
15.079644737231007	59.6	0.4590954974863919
18.84955592153876	59.6	0.28524511412862846
25.13274122871835	59.6	0.21696021296688986
31.41592653589793	59.6	0.18992103492503934
37.69911184307752	59.6	0.14557200790254182
43.9822971502571	59.6	0.13307797063975613
50.26548245743669	59.6	0.1254135100048323
56.54866776461627	59.6	0.10666710938436089
62.831853071795855	59.6	0.08821388267394036
69.11503837897546	59.6	0.08251371941771218
75.39822368615503	59.6	0.07364099999540315
81.68140899333461	59.6	0.07557950509055238
87.96459430051422	59.6	0.07133825992905658
94.2477796076938	59.6	0.06496302205659044
100.53096491487338	59.6	0.05788034259927256
106.81415022205297	59.6	0.05613602781159033
113.09733552923255	59.6	0.05731103905900382
119.38052083641215	59.6	0.053132998503808405
125.66370614359172	59.6	0.04586953084269827
131.9468914507713	59.6	0.04288100586479038
138.23007675795088	59.6	0.041196281156308
144.5132620651305	59.6	0.04545367964640009
150.79644737231007	59.6	0.03699128929070043
188.49555921538757	59.6	0.03193715617136583
251.3274122871834	59.6	0.02363106158794564
314.1592653589793	59.6	0.01735097898436668
376.9911184307753	59.6	0.015464832634691852
439.8229715025711	59.6	0.01356630643740611
502.65482457436696	59.6	0.011497123979986914
565.4866776461628	59.6	0.008686953928244923
628.3185307179585	59.6	0.007532474065897962
0.6283185307179586	69.9	7.247090048178836
1.2566370614359172	69.9	5.217703879009069
1.8849555921538759	69.9	3.062215473190592
2.5132741228718345	69.9	2.262584241538972
3.141592653589793	69.9	2.158657128620745
3.7699111843077517	69.9	1.6928791679450106
4.39822971502571	69.9	1.4019001343853912
5.026548245743669	69.9	1.26112829397726
5.654866776461628	69.9	0.966106261341242
6.283185307179586	69.9	0.9920851537939389
6.911503837897545	69.9	0.8219808022995915
7.5398223686155035	69.9	0.5779422160882263
8.168140899333462	69.9	0.7703852324958173
8.79645943005142	69.9	0.6640667518944539
9.42477796076938	69.9	0.6205676317865936
10.053096491487338	69.9	0.6132232141606335
10.681415022205297	69.9	0.4830906837944255
11.309733552923255	69.9	0.591601950753075
11.938052083641214	69.9	0.5769034087065752
12.566370614359172	69.9	0.4734904517181092
13.194689145077131	69.9	0.3858023797467339
13.82300767579509	69.9	0.40569157799733113
14.451326206513048	69.9	0.4138103733902245
15.079644737231007	69.9	0.3785121980495812
18.84955592153876	69.9	0.29270767635781014
25.13274122871835	69.9	0.224577194703421
31.41592653589793	69.9	0.19051744049061115
37.69911184307752	69.9	0.15834025669951224
43.9822971502571	69.9	0.13028744675557838
50.26548245743669	69.9	0.12037306105981133
56.54866776461627	69.9	0.11019844646550972
62.831853071795855	69.9	0.09253336301385767
69.11503837897546	69.9	0.08880518456365516
75.39822368615503	69.9	0.0786390260029462
81.68140899333461	69.9	0.07398162986675355
87.96459430051422	69.9	0.06756301548123937
94.2477796076938	69.9	0.06657420845402273
100.53096491487338	69.9	0.06682719900212938
106.81415022205297	69.9	0.057544703036739045
113.09733552923255	69.9	0.05718374996638143
119.38052083641215	69.9	0.053987703632640334
125.66370614359172	69.9	0.04265678702522421
131.9468914507713	69.9	0.04585342879539744
138.23007675795088	69.9	0.04520376615955758
144.5132620651305	69.9	0.04216904332138152
150.79644737231007	69.9	0.040861825971388196
188.49555921538757	69.9	0.03370294580523017
251.3274122871834	69.9	0.025994330206219853
314.1592653589793	69.9	0.018784241182950856
376.9911184307753	69.9	0.01614475874309448
439.8229715025711	69.9	0.014539850181354409
502.65482457436696	69.9	0.011382832986678568
565.4866776461628	69.9	0.009992182890936114
628.3185307179585	69.9	0.00765115161111598
0.6283185307179586	80.0	7.927189007730392
1.2566370614359172	80.0	4.974710158618485
1.8849555921538759	80.0	3.0487246510301578
2.5132741228718345	80.0	2.436575018476069
3.141592653589793	80.0	1.7715196163134344
3.7699111843077517	80.0	1.6841920561885424
4.39822971502571	80.0	1.455772004034421
5.026548245743669	80.0	1.1080058971573206
5.654866776461628	80.0	1.0037446975603916
6.283185307179586	80.0	0.7837977877666974
6.911503837897545	80.0	0.8682632067473373
7.5398223686155035	80.0	0.5786915424900091
8.168140899333462	80.0	0.6740522983860814
8.79645943005142	80.0	0.5841585595250296
9.42477796076938	80.0	0.5650699477038756
10.053096491487338	80.0	0.6741548823936607
10.681415022205297	80.0	0.5421773375200896
11.309733552923255	80.0	0.4552190381477518
11.938052083641214	80.0	0.5158198496781302
12.566370614359172	80.0	0.3775035348034904
13.194689145077131	80.0	0.4233382814331855
13.82300767579509	80.0	0.3875678558372493
14.451326206513048	80.0	0.3428250512770156
15.079644737231007	80.0	0.3993181868278883
18.84955592153876	80.0	0.3224796126233394
25.13274122871835	80.0	0.24972323964278645
31.41592653589793	80.0	0.1844470599735322
37.69911184307752	80.0	0.16051302611164892
43.9822971502571	80.0	0.1309665451453188
50.26548245743669	80.0	0.1255621498183972
56.54866776461627	80.0	0.11000281984900975
62.831853071795855	80.0	0.09603127078685866
69.11503837897546	80.0	0.08949639932055534
75.39822368615503	80.0	0.08147627818618239
81.68140899333461	80.0	0.08132363033076354
87.96459430051422	80.0	0.0783873849841181
94.2477796076938	80.0	0.06410403067445776
100.53096491487338	80.0	0.06145905883446054
106.81415022205297	80.0	0.05834182913228433
113.09733552923255	80.0	0.05305961196511365
119.38052083641215	80.0	0.05098475777524714
125.66370614359172	80.0	0.05407534755389364
131.9468914507713	80.0	0.04457856577590844
138.23007675795088	80.0	0.04114472776234134
144.5132620651305	80.0	0.04316398081566708
150.79644737231007	80.0	0.04000037928299293
188.49555921538757	80.0	0.03606388919088608
251.3274122871834	80.0	0.025582977495114005
314.1592653589793	80.0	0.020655447734342462
376.9911184307753	80.0	0.01744553577250077
439.8229715025711	80.0	0.015404057654129406
502.65482457436696	80.0	0.012181516855929766
565.4866776461628	80.0	0.011758377524049705
628.3185307179585	80.0	0.008648114066045133
0.6283185307179586	90.0	9.180971910111221
1.2566370614359172	90.0	3.943936145470166
1.8849555921538759	90.0	3.3349348512969765
2.5132741228718345	90.0	2.421773110273475
3.141592653589793	90.0	2.01919574010439
3.7699111843077517	90.0	1.6714122334354977
4.39822971502571	90.0	1.5185979530675418
5.026548245743669	90.0	1.1960568914045886
5.654866776461628	90.0	1.2300201936417348
6.283185307179586	90.0	0.9832288340099473
6.911503837897545	90.0	0.7962693549010553
7.5398223686155035	90.0	0.9079083795715058
8.168140899333462	90.0	0.7133885457094509
8.79645943005142	90.0	0.7033262737310151
9.42477796076938	90.0	0.5598612022890005
10.053096491487338	90.0	0.5856555221320449
10.681415022205297	90.0	0.5316598967305108
11.309733552923255	90.0	0.5262138420127308
11.938052083641214	90.0	0.45117463656367596
12.566370614359172	90.0	0.4853153060726837
13.194689145077131	90.0	0.47292954103408896
13.82300767579509	90.0	0.4482040381185525
14.451326206513048	90.0	0.4310634162878275
15.079644737231007	90.0	0.4660802554774563
18.84955592153876	90.0	0.32373422903943094
25.13274122871835	90.0	0.24865208657351145
31.41592653589793	90.0	0.2087436627123464
37.69911184307752	90.0	0.15995170541209458
43.9822971502571	90.0	0.14095362656793176
50.26548245743669	90.0	0.12725897287497975
56.54866776461627	90.0	0.11558806741129998
62.831853071795855	90.0	0.10111001354592605
69.11503837897546	90.0	0.09521231714216542
75.39822368615503	90.0	0.08753798986666661
81.68140899333461	90.0	0.07545091990839012
87.96459430051422	90.0	0.07417344896452288
94.2477796076938	90.0	0.06382362026032544
100.53096491487338	90.0	0.06531841505396799
106.81415022205297	90.0	0.06605405031686586
113.09733552923255	90.0	0.060866223819344194
119.38052083641215	90.0	0.05448845939608702
125.66370614359172	90.0	0.05859200052458246
131.9468914507713	90.0	0.04749945859526482
138.23007675795088	90.0	0.047298383313278076
144.5132620651305	90.0	0.04811710941161008
150.79644737231007	90.0	0.042104241108618136
188.49555921538757	90.0	0.036905032909240146
251.3274122871834	90.0	0.027018783254202483
314.1592653589793	90.0	0.020766173982195598
376.9911184307753	90.0	0.018841876015709892
439.8229715025711	90.0	0.01753017215575723
502.65482457436696	90.0	0.013163103235139325
565.4866776461628	90.0	0.011150562531271736
628.3185307179585	90.0	0.00984611566961714
0.6283185307179586	100.0	8.153455820407865
1.2566370614359172	100.0	5.251906273229275
1.8849555921538759	100.0	2.7830550031214285
2.5132741228718345	100.0	2.7774644627344687
3.141592653589793	100.0	2.100488787941841
3.7699111843077517	100.0	1.4869541148352334
4.39822971502571	100.0	1.5153016550843856
5.026548245743669	100.0	1.2281894410403933
5.654866776461628	100.0	1.1026313817430136
6.283185307179586	100.0	1.1430931855027984
6.911503837897545	100.0	0.8015870422381894
7.5398223686155035	100.0	0.9492580210137886
8.168140899333462	100.0	0.8518571354424679
8.79645943005142	100.0	0.8221848049369431
9.42477796076938	100.0	0.703374005541202
10.053096491487338	100.0	0.610019273236199
10.681415022205297	100.0	0.5866665055609007
11.309733552923255	100.0	0.549616228406443
11.938052083641214	100.0	0.569797202320984
12.566370614359172	100.0	0.4665672022791371
13.194689145077131	100.0	0.5340557942894899
13.82300767579509	100.0	0.4329576970354075
14.451326206513048	100.0	0.4846068725448404
15.079644737231007	100.0	0.39144170758105096
18.84955592153876	100.0	0.31602734786756265
25.13274122871835	100.0	0.2679840281939725
31.41592653589793	100.0	0.205022961998984
37.69911184307752	100.0	0.18233639232803217
43.9822971502571	100.0	0.14474862480169737
50.26548245743669	100.0	0.1378635485809131
56.54866776461627	100.0	0.11480722448186259
62.831853071795855	100.0	0.09931599261973562
69.11503837897546	100.0	0.09091157240900888
75.39822368615503	100.0	0.08510152411391834
81.68140899333461	100.0	0.08328078651674882
87.96459430051422	100.0	0.08136375754461415
94.2477796076938	100.0	0.06921051452407667
100.53096491487338	100.0	0.06978784484044928
106.81415022205297	100.0	0.06701133249147108
113.09733552923255	100.0	0.06397882985912348
119.38052083641215	100.0	0.05491415113590422
125.66370614359172	100.0	0.054234496258502886
131.9468914507713	100.0	0.0501845647063008
138.23007675795088	100.0	0.04697664716975987
144.5132620651305	100.0	0.04985221705283439
150.79644737231007	100.0	0.04343766745404856
188.49555921538757	100.0	0.03732487822011189
251.3274122871834	100.0	0.027725653062196258
314.1592653589793	100.0	0.02233854827070416
376.9911184307753	100.0	0.019518830843603743
439.8229715025711	100.0	0.017278920349388202
502.65482457436696	100.0	0.014465866992867407
565.4866776461628	100.0	0.013082252510208985
628.3185307179585	100.0	0.010621088282872285
0.6283185307179586	110.0	7.186973168565023
1.2566370614359172	110.0	4.08616336715519
1.8849555921538759	110.0	2.978781126324401
2.5132741228718345	110.0	2.094256325237484
3.141592653589793	110.0	1.9706819475770645
3.7699111843077517	110.0	1.937276157623273
4.39822971502571	110.0	1.2858121832207747
5.026548245743669	110.0	1.205636727857829
5.654866776461628	110.0	1.2541287204776168
6.283185307179586	110.0	0.8427132326970219
6.911503837897545	110.0	0.9083174467234003
7.5398223686155035	110.0	0.7730436861216009
8.168140899333462	110.0	0.8740151495274586
8.79645943005142	110.0	0.679671652156417
9.42477796076938	110.0	0.804664624463844
10.053096491487338	110.0	0.5433305480427814
10.681415022205297	110.0	0.5859557004424654
11.309733552923255	110.0	0.6625308229371871
11.938052083641214	110.0	0.4330236012076989
12.566370614359172	110.0	0.5518145689471472
13.194689145077131	110.0	0.5479454941314165
13.82300767579509	110.0	0.4720495543980572
14.451326206513048	110.0	0.4451557868219986
15.079644737231007	110.0	0.44395856203203876
18.84955592153876	110.0	0.3599993178613828
25.13274122871835	110.0	0.28688832305344375
31.41592653589793	110.0	0.21206430979663907
37.69911184307752	110.0	0.17591506003053903
43.9822971502571	110.0	0.152934065477407
50.26548245743669	110.0	0.1321328117415249
56.54866776461627	110.0	0.1306319359366344
62.831853071795855	110.0	0.10216062554758383
69.11503837897546	110.0	0.10373143930576512
75.39822368615503	110.0	0.09110807161221605
81.68140899333461	110.0	0.091445309343432
87.96459430051422	110.0	0.0784194127365296
94.2477796076938	110.0	0.07669415176793436
100.53096491487338	110.0	0.07237597421682004
106.81415022205297	110.0	0.06290108896814496
113.09733552923255	110.0	0.07036013417209154
119.38052083641215	110.0	0.06669590645594332
125.66370614359172	110.0	0.056215688231646584
131.9468914507713	110.0	0.05136643087369446
138.23007675795088	110.0	0.04585420196702086
144.5132620651305	110.0	0.052511848737292845
150.79644737231007	110.0	0.045770254480199314
188.49555921538757	110.0	0.039426959344402546
251.3274122871834	110.0	0.03060930806814674
314.1592653589793	110.0	0.02384475322812446
376.9911184307753	110.0	0.021311462996319367
439.8229715025711	110.0	0.018755278323261942
502.65482457436696	110.0	0.015058182383883201
565.4866776461628	110.0	0.015094985572612447
628.3185307179585	110.0	0.011727372938253489
0.6283185307179586	120.0	8.104521010362248
1.2566370614359172	120.0	5.229094088405581
1.8849555921538759	120.0	4.165401075601222
2.5132741228718345	120.0	2.4335317501138887
3.141592653589793	120.0	1.8756844293694341
3.7699111843077517	120.0	2.057980303425848
4.39822971502571	120.0	1.3884600687236976
5.026548245743669	120.0	1.3270349271407262
5.654866776461628	120.0	1.17817132203494
6.283185307179586	120.0	0.8668581927024241
6.911503837897545	120.0	0.9791541899168478
7.5398223686155035	120.0	0.8437063647806976
8.168140899333462	120.0	0.8148032926359091
8.79645943005142	120.0	0.8022873760233825
9.42477796076938	120.0	0.7592408106766578
10.053096491487338	120.0	0.648473346868817
10.681415022205297	120.0	0.6064217956975934
11.309733552923255	120.0	0.6373478105871623
11.938052083641214	120.0	0.4981140649212134
12.566370614359172	120.0	0.5834500189671904
13.194689145077131	120.0	0.5334219942744796
13.82300767579509	120.0	0.508227973443677
14.451326206513048	120.0	0.5716654687637024
15.079644737231007	120.0	0.3734309338462623
18.84955592153876	120.0	0.349329070127486
25.13274122871835	120.0	0.27287090273420483
31.41592653589793	120.0	0.2254743196243659
37.69911184307752	120.0	0.18439761585231704
43.9822971502571	120.0	0.1591989917452147
50.26548245743669	120.0	0.15104431811901392
56.54866776461627	120.0	0.12205087194745347
62.831853071795855	120.0	0.11259767216843498
69.11503837897546	120.0	0.10996482753551196
75.39822368615503	120.0	0.09690188772459014
81.68140899333461	120.0	0.09058122815166815
87.96459430051422	120.0	0.08788161192399145
94.2477796076938	120.0	0.0758596194252285
100.53096491487338	120.0	0.07402008460862648
106.81415022205297	120.0	0.0718765854899317
113.09733552923255	120.0	0.06847759331260825
119.38052083641215	120.0	0.06267450825009072
125.66370614359172	120.0	0.06629099408794105
131.9468914507713	120.0	0.054653229306752205
138.23007675795088	120.0	0.05325380793985417
144.5132620651305	120.0	0.058102041669780516
150.79644737231007	120.0	0.04780690395171642
188.49555921538757	120.0	0.04356539727570734
251.3274122871834	120.0	0.032919345001821004
314.1592653589793	120.0	0.026412722627892214
376.9911184307753	120.0	0.023638363338901944
439.8229715025711	120.0	0.019201620900437654
502.65482457436696	120.0	0.0173292202346575
565.4866776461628	120.0	0.015842925411517397
628.3185307179585	120.0	0.012543821196856582
0.6283185307179586	130.0	8.68800048343227
1.2566370614359172	130.0	5.301296512372851
1.8849555921538759	130.0	3.4993318247060623
2.5132741228718345	130.0	2.5113782030352465
3.141592653589793	130.0	2.132704533129516
3.7699111843077517	130.0	1.8224505761108427
4.39822971502571	130.0	1.5263622867347284
5.026548245743669	130.0	1.1623921894313178
5.654866776461628	130.0	1.335695634656476
6.283185307179586	130.0	1.1495401838606645
6.911503837897545	130.0	1.0247644429803073
7.5398223686155035	130.0	0.9369902195245332
8.168140899333462	130.0	0.9031230768725845
8.79645943005142	130.0	0.6491011389758067
9.42477796076938	130.0	0.8968097212306534
10.053096491487338	130.0	0.7579706153403982
10.681415022205297	130.0	0.6481357660198677
11.309733552923255	130.0	0.6290669319991219
11.938052083641214	130.0	0.49130245120585453
12.566370614359172	130.0	0.5247063002896756
13.194689145077131	130.0	0.5557335462200003
13.82300767579509	130.0	0.5358914264523819
14.451326206513048	130.0	0.4651080608150942
15.079644737231007	130.0	0.5033689553861825
18.84955592153876	130.0	0.4032631838666297
25.13274122871835	130.0	0.2984864215729922
31.41592653589793	130.0	0.2385874693114607
37.69911184307752	130.0	0.1939687854983475
43.9822971502571	130.0	0.15824184651342738
50.26548245743669	130.0	0.15495487899656704
56.54866776461627	130.0	0.1356283878059372
62.831853071795855	130.0	0.1168349326027411
69.11503837897546	130.0	0.11929045101550557
75.39822368615503	130.0	0.10513937851362128
81.68140899333461	130.0	0.10191503167612417
87.96459430051422	130.0	0.09653274429356135
94.2477796076938	130.0	0.08275137400046122
100.53096491487338	130.0	0.08146433804547061
106.81415022205297	130.0	0.07685444870168243
113.09733552923255	130.0	0.07982020427920924
119.38052083641215	130.0	0.06528613617357731
125.66370614359172	130.0	0.06782956128469608
131.9468914507713	130.0	0.06558624696317647
138.23007675795088	130.0	0.06254826797357366
144.5132620651305	130.0	0.058388029461581344
150.79644737231007	130.0	0.047961928238588754
188.49555921538757	130.0	0.046408436116405605
251.3274122871834	130.0	0.035074922217317415
314.1592653589793	130.0	0.028348884708629837
376.9911184307753	130.0	0.023895641585603984
439.8229715025711	130.0	0.022180629041382422
502.65482457436696	130.0	0.019690629119847664
565.4866776461628	130.0	0.016125777078632657
628.3185307179585	130.0	0.014522742103057356
0.6283185307179586	140.0	8.874704563695033
1.2566370614359172	140.0	5.50979516790565
1.8849555921538759	140.0	3.9948672813388546
2.5132741228718345	140.0	2.643029798908759
3.141592653589793	140.0	2.3772661257638807
3.7699111843077517	140.0	1.8149073946660814
4.39822971502571	140.0	1.6050551145200223
5.026548245743669	140.0	1.5217791761815034
5.654866776461628	140.0	1.2669162613976936
6.283185307179586	140.0	1.3871445971261338
6.911503837897545	140.0	1.2150147454711624
7.5398223686155035	140.0	0.9801973341726503
8.168140899333462	140.0	0.8672282707696586
8.79645943005142	140.0	0.8623811353756321
9.42477796076938	140.0	0.8820503425174775
10.053096491487338	140.0	0.784052393821644
10.681415022205297	140.0	0.6485968164091687
11.309733552923255	140.0	0.6739480292408034
11.938052083641214	140.0	0.6599624367592112
12.566370614359172	140.0	0.550455682517948
13.194689145077131	140.0	0.5118592638480968
13.82300767579509	140.0	0.5276151479000049
14.451326206513048	140.0	0.5727753224529868
15.079644737231007	140.0	0.508015811868637
18.84955592153876	140.0	0.3711478653100466
25.13274122871835	140.0	0.29770043163129456
31.41592653589793	140.0	0.23844396257056102
37.69911184307752	140.0	0.19548463546636255
43.9822971502571	140.0	0.18145290265302394
50.26548245743669	140.0	0.1604740378136976
56.54866776461627	140.0	0.1511380332841157
62.831853071795855	140.0	0.137441979353953
69.11503837897546	140.0	0.12282671957410189
75.39822368615503	140.0	0.10883080767783063
81.68140899333461	140.0	0.0982912674493359
87.96459430051422	140.0	0.09360789096446455
94.2477796076938	140.0	0.09201944192776568
100.53096491487338	140.0	0.08541866733352707
106.81415022205297	140.0	0.0785621414071579
113.09733552923255	140.0	0.08021720146682525
119.38052083641215	140.0	0.07504455156912415
125.66370614359172	140.0	0.06837429246388553
131.9468914507713	140.0	0.06506171130227063
138.23007675795088	140.0	0.06321432114143419
144.5132620651305	140.0	0.058567201829377254
150.79644737231007	140.0	0.0605996052872357
188.49555921538757	140.0	0.046098257261919434
251.3274122871834	140.0	0.03683881789173706
314.1592653589793	140.0	0.02829893410580503
376.9911184307753	140.0	0.025836370675621285
439.8229715025711	140.0	0.02394601969268805
502.65482457436696	140.0	0.020751568397068553
565.4866776461628	140.0	0.01831779838976462
628.3185307179585	140.0	0.014593290296837591
0.6283185307179586	149.9	10.914244446519609
1.2566370614359172	149.9	5.250245411148885
1.8849555921538759	149.9	4.063332901855463
2.5132741228718345	149.9	2.9461610076140357
3.141592653589793	149.9	2.624782741311953
3.7699111843077517	149.9	2.2199702999577524
4.39822971502571	149.9	1.9189609166467658
5.026548245743669	149.9	1.6812479598769838
5.654866776461628	149.9	1.1819821652207174
6.283185307179586	149.9	1.0402668786296627
6.911503837897545	149.9	1.3082873654176514
7.5398223686155035	149.9	1.0819751888588158
8.168140899333462	149.9	1.008822251160766
8.79645943005142	149.9	0.856563968599261
9.42477796076938	149.9	0.8026874270585127
10.053096491487338	149.9	0.9246094238729126
10.681415022205297	149.9	0.768021394067766
11.309733552923255	149.9	0.6815374351251284
11.938052083641214	149.9	0.7599543138510744
12.566370614359172	149.9	0.7032006646367113
13.194689145077131	149.9	0.5762443111207628
13.82300767579509	149.9	0.532134423345926
14.451326206513048	149.9	0.48220618726929065
15.079644737231007	149.9	0.5693090836525861
18.84955592153876	149.9	0.43453304687952077
25.13274122871835	149.9	0.32827764029718554
31.41592653589793	149.9	0.2527131976634324
37.69911184307752	149.9	0.21276257383166444
43.9822971502571	149.9	0.20308124388510546
50.26548245743669	149.9	0.16425334402593247
56.54866776461627	149.9	0.16631599192750632
62.831853071795855	149.9	0.14590974134766918
69.11503837897546	149.9	0.12194283560772
75.39822368615503	149.9	0.11497516013416151
81.68140899333461	149.9	0.10931993759265968
87.96459430051422	149.9	0.1017164741114021
94.2477796076938	149.9	0.09609552700513008
100.53096491487338	149.9	0.09067001355144326
106.81415022205297	149.9	0.07808210444673577
113.09733552923255	149.9	0.07634610100503411
119.38052083641215	149.9	0.07209454818373016
125.66370614359172	149.9	0.06700609831620304
131.9468914507713	149.9	0.06115469626477189
138.23007675795088	149.9	0.07378598714134435
144.5132620651305	149.9	0.06500704148334213
150.79644737231007	149.9	0.06380216024598599
188.49555921538757	149.9	0.050495775521330284
251.3274122871834	149.9	0.03933172431084443
314.1592653589793	149.9	0.031020589527179697
376.9911184307753	149.9	0.02796325387876892
439.8229715025711	149.9	0.024115785510579454
502.65482457436696	149.9	0.022531243510206505
565.4866776461628	149.9	0.020042552138768092
628.3185307179585	149.9	0.016066730061178345
0.6283185307179586	159.70000000000002	9.918797827684337
1.2566370614359172	159.70000000000002	6.059957317349803
1.8849555921538759	159.70000000000002	4.265598014850187
2.5132741228718345	159.70000000000002	3.107596603229816
3.141592653589793	159.70000000000002	2.714859217473606
3.7699111843077517	159.70000000000002	2.5498009230438994
4.39822971502571	159.70000000000002	1.7834094957194433
5.026548245743669	159.70000000000002	1.531262499395993
5.654866776461628	159.70000000000002	1.4795514260310072
6.283185307179586	159.70000000000002	1.4621576764981115
6.911503837897545	159.70000000000002	1.1006637815851716
7.5398223686155035	159.70000000000002	1.1042255727107062
8.168140899333462	159.70000000000002	1.018275966016549
8.79645943005142	159.70000000000002	0.8481100760224184
9.42477796076938	159.70000000000002	0.8065420081089913
10.053096491487338	159.70000000000002	0.8078847405157413
10.681415022205297	159.70000000000002	0.794432891093001
11.309733552923255	159.70000000000002	0.6649914865105924
11.938052083641214	159.70000000000002	0.6051471351905315
12.566370614359172	159.70000000000002	0.6207491484253436
13.194689145077131	159.70000000000002	0.5888225224049499
13.82300767579509	159.70000000000002	0.7467434050237051
14.451326206513048	159.70000000000002	0.6553923682760409
15.079644737231007	159.70000000000002	0.5604856850565646
18.84955592153876	159.70000000000002	0.4337235197482143
25.13274122871835	159.70000000000002	0.365872668449088
31.41592653589793	159.70000000000002	0.2841394143062353
37.69911184307752	159.70000000000002	0.2442265172572097
43.9822971502571	159.70000000000002	0.20149554056498445
50.26548245743669	159.70000000000002	0.19020187149290008
56.54866776461627	159.70000000000002	0.16192134113443968
62.831853071795855	159.70000000000002	0.14473663118882885
69.11503837897546	159.70000000000002	0.13571600382041718
75.39822368615503	159.70000000000002	0.12301853156405944
81.68140899333461	159.70000000000002	0.10373064640595923
87.96459430051422	159.70000000000002	0.10650429922402457
94.2477796076938	159.70000000000002	0.09613197692667744
100.53096491487338	159.70000000000002	0.09355594158195933
106.81415022205297	159.70000000000002	0.09201514106065334
113.09733552923255	159.70000000000002	0.08834821299162449
119.38052083641215	159.70000000000002	0.0856420230201227
125.66370614359172	159.70000000000002	0.08076470471862116
131.9468914507713	159.70000000000002	0.0713126498529296
138.23007675795088	159.70000000000002	0.07474330456139192
144.5132620651305	159.70000000000002	0.07049446462391352
150.79644737231007	159.70000000000002	0.0624040043907713
188.49555921538757	159.70000000000002	0.055593397770275034
251.3274122871834	159.70000000000002	0.04250660136867212
314.1592653589793	159.70000000000002	0.03314112041101751
376.9911184307753	159.70000000000002	0.03189901263323437
439.8229715025711	159.70000000000002	0.026227749202506624
502.65482457436696	159.70000000000002	0.024192816286521486
565.4866776461628	159.70000000000002	0.02092308877012719
628.3185307179585	159.70000000000002	0.017795698207569467
0.6283185307179586	170.1	10.930431615524254
1.2566370614359172	170.1	6.4670982490299105
1.8849555921538759	170.1	4.546567178867269
2.5132741228718345	170.1	3.522710051026641
3.141592653589793	170.1	3.108748475339444
3.7699111843077517	170.1	2.1299499778795368
4.39822971502571	170.1	1.9636216877558763
5.026548245743669	170.1	1.6859191439572734
5.654866776461628	170.1	1.2901249600781082
6.283185307179586	170.1	1.576514483560988
6.911503837897545	170.1	1.152252721760838
7.5398223686155035	170.1	1.0185410602727154
8.168140899333462	170.1	1.1697658783915665
8.79645943005142	170.1	0.9867520103007459
9.42477796076938	170.1	0.9440464880953569
10.053096491487338	170.1	0.8978715580664773
10.681415022205297	170.1	0.8687162187053117
11.309733552923255	170.1	0.8218949164806648
11.938052083641214	170.1	0.7659432363089957
12.566370614359172	170.1	0.6919514235123361
13.194689145077131	170.1	0.723865242924163
13.82300767579509	170.1	0.5194027435305284
14.451326206513048	170.1	0.5830344709833595
15.079644737231007	170.1	0.5752779580008672
18.84955592153876	170.1	0.5218817969223037
25.13274122871835	170.1	0.37274308504258297
31.41592653589793	170.1	0.293008862384222
37.69911184307752	170.1	0.24272238284429726
43.9822971502571	170.1	0.211716279396422
50.26548245743669	170.1	0.2040385840875427
56.54866776461627	170.1	0.182364735880981
62.831853071795855	170.1	0.15430775541544242
69.11503837897546	170.1	0.1450880064099253
75.39822368615503	170.1	0.12664130955435823
81.68140899333461	170.1	0.11982380679113872
87.96459430051422	170.1	0.11392281019375794
94.2477796076938	170.1	0.11168410214590846
100.53096491487338	170.1	0.10661429054599217
106.81415022205297	170.1	0.08797456555304778
113.09733552923255	170.1	0.09197480907637236
119.38052083641215	170.1	0.09056158869664516
125.66370614359172	170.1	0.08574997037751768
131.9468914507713	170.1	0.08096904964405281
138.23007675795088	170.1	0.07645300672480454
144.5132620651305	170.1	0.07353806828547742
150.79644737231007	170.1	0.06740069609643587
188.49555921538757	170.1	0.0566587710952884
251.3274122871834	170.1	0.04497133070310124
314.1592653589793	170.1	0.035717282868336954
376.9911184307753	170.1	0.03368051197841813
439.8229715025711	170.1	0.028588556556367786
502.65482457436696	170.1	0.0250899638242292
565.4866776461628	170.1	0.02217060969250203
628.3185307179585	170.1	0.020232970606292575
0.6283185307179586	179.9	11.105264962531322
1.2566370614359172	179.9	7.283731508190113
1.8849555921538759	179.9	4.9172631820025705
2.5132741228718345	179.9	4.417344196001064
3.141592653589793	179.9	2.6114175345531736
3.7699111843077517	179.9	2.828585896205672
4.39822971502571	179.9	2.172863383775382
5.026548245743669	179.9	2.110702518451978
5.654866776461628	179.9	1.7161320993381841
6.283185307179586	179.9	1.4579235127642007
6.911503837897545	179.9	1.5139168146344637
7.5398223686155035	179.9	1.0896546273434118
8.168140899333462	179.9	1.1960801706394648
8.79645943005142	179.9	1.012561051957031
9.42477796076938	179.9	1.042598879012977
10.053096491487338	179.9	0.9887083857829988
10.681415022205297	179.9	0.871163115426975
11.309733552923255	179.9	0.8162346917600722
11.938052083641214	179.9	0.8778307779967861
12.566370614359172	179.9	0.8096977773877128
13.194689145077131	179.9	0.5458290195689348
13.82300767579509	179.9	0.8306176956753424
14.451326206513048	179.9	0.6359887340941677
15.079644737231007	179.9	0.5412749101644182
18.84955592153876	179.9	0.5106489538576491
25.13274122871835	179.9	0.4059469555905156
31.41592653589793	179.9	0.31061359922502124
37.69911184307752	179.9	0.266242865909748
43.9822971502571	179.9	0.24145578186218583
50.26548245743669	179.9	0.2023701712815585
56.54866776461627	179.9	0.18382752578610914
62.831853071795855	179.9	0.17345246511198967
69.11503837897546	179.9	0.1704689120747389
75.39822368615503	179.9	0.14378141162032618
81.68140899333461	179.9	0.12690750902030745
87.96459430051422	179.9	0.12904425707332812
94.2477796076938	179.9	0.11820830891332167
100.53096491487338	179.9	0.1074605387579626
106.81415022205297	179.9	0.0977598465064645
113.09733552923255	179.9	0.09996028401108557
119.38052083641215	179.9	0.08813569328048518
125.66370614359172	179.9	0.09318714620010118
131.9468914507713	179.9	0.08556362058489841
138.23007675795088	179.9	0.08103081415877376
144.5132620651305	179.9	0.07943809184859463
150.79644737231007	179.9	0.07524541586002234
188.49555921538757	179.9	0.06316321397113762
251.3274122871834	179.9	0.04904545518227703
314.1592653589793	179.9	0.040749390752808534
376.9911184307753	179.9	0.035158575899191156
439.8229715025711	179.9	0.030478187045324033
502.65482457436696	179.9	0.026129845764551015
565.4866776461628	179.9	0.025126988774853868
628.3185307179585	179.9	0.020992621985545808
0.6283185307179586	190.20000000000002	15.291574704443757
1.2566370614359172	190.20000000000002	7.042139455951454
1.8849555921538759	190.20000000000002	5.270046288024571
2.5132741228718345	190.20000000000002	4.168516635149763
3.141592653589793	190.20000000000002	3.017533079830325
3.7699111843077517	190.20000000000002	2.643021388683644
4.39822971502571	190.20000000000002	2.3711973456423894
5.026548245743669	190.20000000000002	2.2095349501486687
5.654866776461628	190.20000000000002	1.9973687284722839
6.283185307179586	190.20000000000002	1.5392774964257265
6.911503837897545	190.20000000000002	1.3211013185473897
7.5398223686155035	190.20000000000002	1.4579400011248036
8.168140899333462	190.20000000000002	1.3092399711297475
8.79645943005142	190.20000000000002	1.1580897915016102
9.42477796076938	190.20000000000002	1.1448675969094577
10.053096491487338	190.20000000000002	1.1451494360425745
10.681415022205297	190.20000000000002	0.7141658337774318
11.309733552923255	190.20000000000002	0.956428192823151
11.938052083641214	190.20000000000002	0.8134403507192626
12.566370614359172	190.20000000000002	0.8129354924177704
13.194689145077131	190.20000000000002	0.8437636110662706
13.82300767579509	190.20000000000002	0.7901305015014887
14.451326206513048	190.20000000000002	0.763363608225251
15.079644737231007	190.20000000000002	0.7365665456410486
18.84955592153876	190.20000000000002	0.563281526526726
25.13274122871835	190.20000000000002	0.43896576495609135
31.41592653589793	190.20000000000002	0.3456304366804875
37.69911184307752	190.20000000000002	0.2860623118531489
43.9822971502571	190.20000000000002	0.25791969182555585
50.26548245743669	190.20000000000002	0.22240279995102463
56.54866776461627	190.20000000000002	0.20771849754084554
62.831853071795855	190.20000000000002	0.1873599581535825
69.11503837897546	190.20000000000002	0.17715823109503198
75.39822368615503	190.20000000000002	0.15743256156220306
81.68140899333461	190.20000000000002	0.1463493092678498
87.96459430051422	190.20000000000002	0.1277325472925461
94.2477796076938	190.20000000000002	0.11885555014179856
100.53096491487338	190.20000000000002	0.12386660586796279
106.81415022205297	190.20000000000002	0.12409189781819402
113.09733552923255	190.20000000000002	0.11123469062234541
119.38052083641215	190.20000000000002	0.10298857156397642
125.66370614359172	190.20000000000002	0.09939028997771053
131.9468914507713	190.20000000000002	0.09262500202527872
138.23007675795088	190.20000000000002	0.08930453813352456
144.5132620651305	190.20000000000002	0.09465556232645389
150.79644737231007	190.20000000000002	0.08062646336017876
188.49555921538757	190.20000000000002	0.07008906220443825
251.3274122871834	190.20000000000002	0.0534292963536462
314.1592653589793	190.20000000000002	0.04272714696628049
376.9911184307753	190.20000000000002	0.039080642686347665
439.8229715025711	190.20000000000002	0.03539908027021908
502.65482457436696	190.20000000000002	0.030222318938103808
565.4866776461628	190.20000000000002	0.026589207856131475
628.3185307179585	190.20000000000002	0.024615362682965627
0.6283185307179586	199.89999999999998	12.373537078018996
1.2566370614359172	199.89999999999998	6.322451385888389
1.8849555921538759	199.89999999999998	5.34510201134478
2.5132741228718345	199.89999999999998	4.2146401067973045
3.141592653589793	199.89999999999998	2.8386964248834374
3.7699111843077517	199.89999999999998	3.08083784691542
4.39822971502571	199.89999999999998	2.377154980648303
5.026548245743669	199.89999999999998	2.0320072122828026
5.654866776461628	199.89999999999998	1.9152469128959033
6.283185307179586	199.89999999999998	1.7884941036791018
6.911503837897545	199.89999999999998	1.6009078028329944
7.5398223686155035	199.89999999999998	1.6288536526216317
8.168140899333462	199.89999999999998	1.565219318389769
8.79645943005142	199.89999999999998	1.2618462485372914
9.42477796076938	199.89999999999998	1.0642666626434376
10.053096491487338	199.89999999999998	1.3006803478046416
10.681415022205297	199.89999999999998	1.1088291300533308
11.309733552923255	199.89999999999998	1.1023534303482663
11.938052083641214	199.89999999999998	0.9961894692764878
12.566370614359172	199.89999999999998	0.9790472640184175
13.194689145077131	199.89999999999998	0.9981679328307257
13.82300767579509	199.89999999999998	0.8688568636132757
14.451326206513048	199.89999999999998	0.7781542064307821
15.079644737231007	199.89999999999998	0.6569643814297385
18.84955592153876	199.89999999999998	0.5976026209014754
25.13274122871835	199.89999999999998	0.4712406542922168
31.41592653589793	199.89999999999998	0.34969647821373856
37.69911184307752	199.89999999999998	0.32652654880608684
43.9822971502571	199.89999999999998	0.28811799269495275
50.26548245743669	199.89999999999998	0.25332815639420875
56.54866776461627	199.89999999999998	0.21393667167854913
62.831853071795855	199.89999999999998	0.21494373906645953
69.11503837897546	199.89999999999998	0.18090870824927172
75.39822368615503	199.89999999999998	0.15492614738495908
81.68140899333461	199.89999999999998	0.16047559844952392
87.96459430051422	199.89999999999998	0.14457306573079068
94.2477796076938	199.89999999999998	0.13607890854163718
100.53096491487338	199.89999999999998	0.12670422132064343
106.81415022205297	199.89999999999998	0.12623372826155538
113.09733552923255	199.89999999999998	0.11822938395861375
119.38052083641215	199.89999999999998	0.1148034535584559
125.66370614359172	199.89999999999998	0.11686923006137726
131.9468914507713	199.89999999999998	0.11155280478110106
138.23007675795088	199.89999999999998	0.10582394314361034
144.5132620651305	199.89999999999998	0.08595584769526424
150.79644737231007	199.89999999999998	0.08907393942387874
188.49555921538757	199.89999999999998	0.0729345687288962
251.3274122871834	199.89999999999998	0.05659712155182179
314.1592653589793	199.89999999999998	0.046694688284308686
376.9911184307753	199.89999999999998	0.04161630951472337
439.8229715025711	199.89999999999998	0.037233406325573974
502.65482457436696	199.89999999999998	0.03286145349909983
565.4866776461628	199.89999999999998	0.029123769122735715
628.3185307179585	199.89999999999998	0.024396885811562758
0.6283185307179586	210.1	15.880473491788953
1.2566370614359172	210.1	7.975402653048122
1.8849555921538759	210.1	5.345364119192958
2.5132741228718345	210.1	4.861032052925799
3.141592653589793	210.1	3.8170690166178334
3.7699111843077517	210.1	3.535440872771254
4.39822971502571	210.1	2.885163799264188
5.026548245743669	210.1	2.4070955600542763
5.654866776461628	210.1	2.5656727424098884
6.283185307179586	210.1	1.8152278771786463
6.911503837897545	210.1	1.5945972338893568
7.5398223686155035	210.1	1.6649645142921996
8.168140899333462	210.1	1.5815610625852636
8.79645943005142	210.1	1.2689594874477812
9.42477796076938	210.1	1.1693094739085519
10.053096491487338	210.1	1.2590370693383208
10.681415022205297	210.1	1.0921768893400934
11.309733552923255	210.1	0.7308231890530604
11.938052083641214	210.1	0.8806055392046547
12.566370614359172	210.1	0.851598466435436
13.194689145077131	210.1	0.8618974743862003
13.82300767579509	210.1	0.7950477917334982
14.451326206513048	210.1	0.8631227226484861
15.079644737231007	210.1	0.7777676435696167
18.84955592153876	210.1	0.6323349025989127
25.13274122871835	210.1	0.5018581792969825
31.41592653589793	210.1	0.4258770503466122
37.69911184307752	210.1	0.3550373584278783
43.9822971502571	210.1	0.2829596059685816
50.26548245743669	210.1	0.2558812675490563
56.54866776461627	210.1	0.24065209962126297
62.831853071795855	210.1	0.21070054609352365
69.11503837897546	210.1	0.20681037021542187
75.39822368615503	210.1	0.1903984941414427
81.68140899333461	210.1	0.17443724614179126
87.96459430051422	210.1	0.15706423890622961
94.2477796076938	210.1	0.154452493803602
100.53096491487338	210.1	0.13637908183008354
106.81415022205297	210.1	0.139162238269607
113.09733552923255	210.1	0.13267154673216
119.38052083641215	210.1	0.11045342066645629
125.66370614359172	210.1	0.12069047255820319
131.9468914507713	210.1	0.10872315288753913
138.23007675795088	210.1	0.10844809390926631
144.5132620651305	210.1	0.09412604128218816
150.79644737231007	210.1	0.09068529954108105
188.49555921538757	210.1	0.08196843838288793
251.3274122871834	210.1	0.061632412480936684
314.1592653589793	210.1	0.0506562828754868
376.9911184307753	210.1	0.04543659826476718
439.8229715025711	210.1	0.03935254794857547
502.65482457436696	210.1	0.034228123998002215
565.4866776461628	210.1	0.03240778872376664
628.3185307179585	210.1	0.02775211630249937
0.6283185307179586	220.0	14.068834016922894
1.2566370614359172	220.0	7.056934043491
1.8849555921538759	220.0	5.728568056880741
2.5132741228718345	220.0	3.4990284946058154
3.141592653589793	220.0	4.191154324555356
3.7699111843077517	220.0	3.596804848974136
4.39822971502571	220.0	3.001685153725813
5.026548245743669	220.0	2.742006443642527
5.654866776461628	220.0	2.481335816614185
6.283185307179586	220.0	2.041394984160025
6.911503837897545	220.0	1.676693567120638
7.5398223686155035	220.0	1.444036832206107
8.168140899333462	220.0	1.6006712171498068
8.79645943005142	220.0	1.2613880580775314
9.42477796076938	220.0	1.2780648529952994
10.053096491487338	220.0	1.4679256526712379
10.681415022205297	220.0	1.1757339985641786
11.309733552923255	220.0	1.2728446517556977
11.938052083641214	220.0	1.1003368060514531
12.566370614359172	220.0	0.9476030100104964
13.194689145077131	220.0	0.9823482334615731
13.82300767579509	220.0	0.9448081324507354
14.451326206513048	220.0	0.9706893389441239
15.079644737231007	220.0	0.9709741409490402
18.84955592153876	220.0	0.7552625726335037
25.13274122871835	220.0	0.49812299546343836
31.41592653589793	220.0	0.4467408771361531
37.69911184307752	220.0	0.37333584639417544
43.9822971502571	220.0	0.3252764311194495
50.26548245743669	220.0	0.2753164244881831
56.54866776461627	220.0	0.26397830526393395
62.831853071795855	220.0	0.22384579780478453
69.11503837897546	220.0	0.21655980401561878
75.39822368615503	220.0	0.19683635539583372
81.68140899333461	220.0	0.18644968248895896
87.96459430051422	220.0	0.17608363487014783
94.2477796076938	220.0	0.16424133293785093
100.53096491487338	220.0	0.14777357107275427
106.81415022205297	220.0	0.14539278573408607
113.09733552923255	220.0	0.14584979909622323
119.38052083641215	220.0	0.13558923438241308
125.66370614359172	220.0	0.12806269707276186
131.9468914507713	220.0	0.12125833710412581
138.23007675795088	220.0	0.12265981066357082
144.5132620651305	220.0	0.10557760094676912
150.79644737231007	220.0	0.10570270344709448
188.49555921538757	220.0	0.08915000299989732
251.3274122871834	220.0	0.06866653495539941
314.1592653589793	220.0	0.05516635834144032
376.9911184307753	220.0	0.049071192313580356
439.8229715025711	220.0	0.04371449300373944
502.65482457436696	220.0	0.03790746733497293
565.4866776461628	220.0	0.034971958138196736
628.3185307179585	220.0	0.03174834956128751
0.6283185307179586	230.39999999999998	14.10046924665338
1.2566370614359172	230.39999999999998	9.432110476434858
1.8849555921538759	230.39999999999998	6.4160326932364855
2.5132741228718345	230.39999999999998	4.409761468443874
3.141592653589793	230.39999999999998	3.526607531778706
3.7699111843077517	230.39999999999998	3.159940095175835
4.39822971502571	230.39999999999998	2.6414595123777547
5.026548245743669	230.39999999999998	2.482036951641742
5.654866776461628	230.39999999999998	2.5295880849084242
6.283185307179586	230.39999999999998	1.9015907034022241
6.911503837897545	230.39999999999998	2.0695478398488945
7.5398223686155035	230.39999999999998	1.618221051750663
8.168140899333462	230.39999999999998	1.4553969628853627
8.79645943005142	230.39999999999998	1.4836443972773539
9.42477796076938	230.39999999999998	1.3593557369863059
10.053096491487338	230.39999999999998	1.3182192730360944
10.681415022205297	230.39999999999998	1.3783476437036657
11.309733552923255	230.39999999999998	1.1560214065258516
11.938052083641214	230.39999999999998	1.2820493237748638
12.566370614359172	230.39999999999998	0.8676385959252753
13.194689145077131	230.39999999999998	0.87060704851978
13.82300767579509	230.39999999999998	0.8600602160970516
14.451326206513048	230.39999999999998	0.8833130532377045
15.079644737231007	230.39999999999998	1.0214036277588914
18.84955592153876	230.39999999999998	0.777450061445288
25.13274122871835	230.39999999999998	0.5654302389169124
31.41592653589793	230.39999999999998	0.45306086456121264
37.69911184307752	230.39999999999998	0.3959623078768317
43.9822971502571	230.39999999999998	0.34365287411226664
50.26548245743669	230.39999999999998	0.30291909147063584
56.54866776461627	230.39999999999998	0.270512700079651
62.831853071795855	230.39999999999998	0.24541728327531429
69.11503837897546	230.39999999999998	0.23265022877492594
75.39822368615503	230.39999999999998	0.19433584878165724
81.68140899333461	230.39999999999998	0.19771023906415225
87.96459430051422	230.39999999999998	0.1824728684431571
94.2477796076938	230.39999999999998	0.17101723737204533
100.53096491487338	230.39999999999998	0.16588475926980242
106.81415022205297	230.39999999999998	0.14793169514761956
113.09733552923255	230.39999999999998	0.14572769048931614
119.38052083641215	230.39999999999998	0.14838566961450242
125.66370614359172	230.39999999999998	0.12986403031635027
131.9468914507713	230.39999999999998	0.13454992297930873
138.23007675795088	230.39999999999998	0.1292782057758915
144.5132620651305	230.39999999999998	0.11704552261231445
150.79644737231007	230.39999999999998	0.10432714965792633
188.49555921538757	230.39999999999998	0.09560258934146716
251.3274122871834	230.39999999999998	0.0741079651233298
314.1592653589793	230.39999999999998	0.060551852737048384
376.9911184307753	230.39999999999998	0.053441086608747905
439.8229715025711	230.39999999999998	0.046386441588321635
502.65482457436696	230.39999999999998	0.042147675688676
565.4866776461628	230.39999999999998	0.03763625949368405
628.3185307179585	230.39999999999998	0.032754870581709
0.6283185307179586	240.4	16.097397332120348
1.2566370614359172	240.4	8.613074380921312
1.8849555921538759	240.4	7.084507355512763
2.5132741228718345	240.4	4.9885470702536985
3.141592653589793	240.4	4.647318835171738
3.7699111843077517	240.4	2.744738776823846
4.39822971502571	240.4	2.784350315685478
5.026548245743669	240.4	3.014833810856427
5.654866776461628	240.4	2.1945148449886522
6.283185307179586	240.4	2.2577985403909406
6.911503837897545	240.4	1.9512735572311435
7.5398223686155035	240.4	1.5945937949752496
8.168140899333462	240.4	1.4209729205942594
8.79645943005142	240.4	1.7402056542751625
9.42477796076938	240.4	1.4297333719025889
10.053096491487338	240.4	1.3404063663184524
10.681415022205297	240.4	1.3817639210829897
11.309733552923255	240.4	1.37112098745548
11.938052083641214	240.4	1.0523179482819436
12.566370614359172	240.4	1.007097114718251
13.194689145077131	240.4	1.099568721202004
13.82300767579509	240.4	1.0837451723019227
14.451326206513048	240.4	0.8527838717189926
15.079644737231007	240.4	0.9439783196451993
18.84955592153876	240.4	0.7620336416069166
25.13274122871835	240.4	0.5835121714549506
31.41592653589793	240.4	0.49059989678330723
37.69911184307752	240.4	0.4114366496157397
43.9822971502571	240.4	0.3411999654362121
50.26548245743669	240.4	0.3227729845797165
56.54866776461627	240.4	0.29009087975479625
62.831853071795855	240.4	0.2527030158435008
69.11503837897546	240.4	0.2105507439573088
75.39822368615503	240.4	0.22185043297957138
81.68140899333461	240.4	0.19520259260392747
87.96459430051422	240.4	0.1935341473208124
94.2477796076938	240.4	0.18711529679781705
100.53096491487338	240.4	0.16912214214876695
106.81415022205297	240.4	0.15819717954492235
113.09733552923255	240.4	0.15075705549118532
119.38052083641215	240.4	0.14758073651541773
125.66370614359172	240.4	0.14562456309208416
131.9468914507713	240.4	0.13044417613150527
138.23007675795088	240.4	0.12675184242627505
144.5132620651305	240.4	0.12508467707549287
150.79644737231007	240.4	0.12261143900300506
188.49555921538757	240.4	0.09805384077339124
251.3274122871834	240.4	0.07565694324798714
314.1592653589793	240.4	0.06287079072188267
376.9911184307753	240.4	0.054550784643522254
439.8229715025711	240.4	0.05058626814633728
502.65482457436696	240.4	0.04374052142198772
565.4866776461628	240.4	0.039812481702525
628.3185307179585	240.4	0.03436350281258218
0.6283185307179586	249.9	17.559954979359965
1.2566370614359172	249.9	8.5250393981922
1.8849555921538759	249.9	7.204625489598312
2.5132741228718345	249.9	5.410314952776995
3.141592653589793	249.9	4.281430098381504
3.7699111843077517	249.9	3.7271561714375228
4.39822971502571	249.9	2.9706415129313037
5.026548245743669	249.9	2.9253199157101166
5.654866776461628	249.9	1.9275656954276914
6.283185307179586	249.9	2.8065340385489526
6.911503837897545	249.9	2.0632645062702575
7.5398223686155035	249.9	1.9858487887798542
8.168140899333462	249.9	1.9124302543317269
8.79645943005142	249.9	1.505764401969893
9.42477796076938	249.9	1.4691328433856612
10.053096491487338	249.9	1.4964943434466798
10.681415022205297	249.9	1.5984676839957053
11.309733552923255	249.9	1.190154487802971
11.938052083641214	249.9	1.1834565519015046
12.566370614359172	249.9	1.1272914684355135
13.194689145077131	249.9	1.0810046971069092
13.82300767579509	249.9	1.0995253279588977
14.451326206513048	249.9	1.096788813122048
15.079644737231007	249.9	1.0828897712656025
18.84955592153876	249.9	0.7560567990949011
25.13274122871835	249.9	0.6360739008404752
31.41592653589793	249.9	0.518449751949879
37.69911184307752	249.9	0.41730328996160265
43.9822971502571	249.9	0.3739477842317739
50.26548245743669	249.9	0.3213166403750946
56.54866776461627	249.9	0.28366031080050214
62.831853071795855	249.9	0.26908896197391624
69.11503837897546	249.9	0.25044900986945584
75.39822368615503	249.9	0.22799505163594244
81.68140899333461	249.9	0.2159775757857525
87.96459430051422	249.9	0.1951517913205133
94.2477796076938	249.9	0.1864483555084088
100.53096491487338	249.9	0.17588308207116332
106.81415022205297	249.9	0.15716115070639566
113.09733552923255	249.9	0.15495943163110956
119.38052083641215	249.9	0.16246655030835047
125.66370614359172	249.9	0.14145697424819037
131.9468914507713	249.9	0.13710694915175126
138.23007675795088	249.9	0.1333360632979878
144.5132620651305	249.9	0.12583346397159953
150.79644737231007	249.9	0.12805429500517687
188.49555921538757	249.9	0.10214818289491505
251.3274122871834	249.9	0.08039964397894792
314.1592653589793	249.9	0.06613167712726804
376.9911184307753	249.9	0.060603350279443864
439.8229715025711	249.9	0.05305748646872149
502.65482457436696	249.9	0.04546885144660612
565.4866776461628	249.9	0.04130384107698923
628.3185307179585	249.9	0.037494985463476856
0.6283185307179586	260.40000000000003	16.914873885067127
1.2566370614359172	260.40000000000003	7.937825451516565
1.8849555921538759	260.40000000000003	6.544580942952025
2.5132741228718345	260.40000000000003	5.222013602558656
3.141592653589793	260.40000000000003	4.722289433364295
3.7699111843077517	260.40000000000003	3.0602797813334712
4.39822971502571	260.40000000000003	3.278454047718186
5.026548245743669	260.40000000000003	2.583125712401767
5.654866776461628	260.40000000000003	2.5015055962613277
6.283185307179586	260.40000000000003	2.431234196913724
6.911503837897545	260.40000000000003	1.8736371800479616
7.5398223686155035	260.40000000000003	1.8125374712675844
8.168140899333462	260.40000000000003	1.9526431824837616
8.79645943005142	260.40000000000003	1.5402712218385024
9.42477796076938	260.40000000000003	1.8219308947777673
10.053096491487338	260.40000000000003	1.5373170383167667
10.681415022205297	260.40000000000003	1.3078155108991456
11.309733552923255	260.40000000000003	1.2505239812231779
11.938052083641214	260.40000000000003	1.1728774057777362
12.566370614359172	260.40000000000003	1.3450221236183226
13.194689145077131	260.40000000000003	1.1448652135629631
13.82300767579509	260.40000000000003	1.3333571043598975
14.451326206513048	260.40000000000003	1.2611021539031833
15.079644737231007	260.40000000000003	1.2042994246690903
18.84955592153876	260.40000000000003	0.8339977993867678
25.13274122871835	260.40000000000003	0.617105995282231
31.41592653589793	260.40000000000003	0.5046088148588834
37.69911184307752	260.40000000000003	0.44361066548228434
43.9822971502571	260.40000000000003	0.3696044064936913
50.26548245743669	260.40000000000003	0.354092650127876
56.54866776461627	260.40000000000003	0.3103194349785098
62.831853071795855	260.40000000000003	0.2679467380060409
69.11503837897546	260.40000000000003	0.2672916595485467
75.39822368615503	260.40000000000003	0.230089126500422
81.68140899333461	260.40000000000003	0.21086752777932116
87.96459430051422	260.40000000000003	0.2123315753248846
94.2477796076938	260.40000000000003	0.1987708735015318
100.53096491487338	260.40000000000003	0.18871644306724322
106.81415022205297	260.40000000000003	0.17396413391972695
113.09733552923255	260.40000000000003	0.16904342943283313
119.38052083641215	260.40000000000003	0.16727207538007238
125.66370614359172	260.40000000000003	0.1615624926475553
131.9468914507713	260.40000000000003	0.1464294347799181
138.23007675795088	260.40000000000003	0.14724915582493794
144.5132620651305	260.40000000000003	0.1348597484935864
150.79644737231007	260.40000000000003	0.12740867767276712
188.49555921538757	260.40000000000003	0.11124510204894274
251.3274122871834	260.40000000000003	0.08511402345696563
314.1592653589793	260.40000000000003	0.07010111876335147
376.9911184307753	260.40000000000003	0.06439025059193733
439.8229715025711	260.40000000000003	0.05586194782176282
502.65482457436696	260.40000000000003	0.0480629964466567
565.4866776461628	260.40000000000003	0.04487769250078834
628.3185307179585	260.40000000000003	0.04112218577769947
0.6283185307179586	269.79999999999995	12.78282609971283
1.2566370614359172	269.79999999999995	8.678247728184465
1.8849555921538759	269.79999999999995	5.95732931021805
2.5132741228718345	269.79999999999995	4.912522444816289
3.141592653589793	269.79999999999995	4.332684509126274
3.7699111843077517	269.79999999999995	3.4016221442557426
4.39822971502571	269.79999999999995	3.1530586409745136
5.026548245743669	269.79999999999995	2.7087973049246385
5.654866776461628	269.79999999999995	2.136511506539748
6.283185307179586	269.79999999999995	2.098986597485088
6.911503837897545	269.79999999999995	1.696248455621979
7.5398223686155035	269.79999999999995	1.657389650872951
8.168140899333462	269.79999999999995	1.8220841384619564
8.79645943005142	269.79999999999995	1.9380001204627493
9.42477796076938	269.79999999999995	1.7000882988367867
10.053096491487338	269.79999999999995	1.3825017722484076
10.681415022205297	269.79999999999995	1.2346240117110503
11.309733552923255	269.79999999999995	1.5645723171455286
11.938052083641214	269.79999999999995	1.5162364216571855
12.566370614359172	269.79999999999995	1.2588790212407532
13.194689145077131	269.79999999999995	1.2186615807773498
13.82300767579509	269.79999999999995	1.1146235290583832
14.451326206513048	269.79999999999995	0.8614001609068505
15.079644737231007	269.79999999999995	0.874209546232138
18.84955592153876	269.79999999999995	0.8807157933718724
25.13274122871835	269.79999999999995	0.6353047759957926
31.41592653589793	269.79999999999995	0.5299999382978181
37.69911184307752	269.79999999999995	0.4695165582929878
43.9822971502571	269.79999999999995	0.40659234135370037
50.26548245743669	269.79999999999995	0.3626548058041824
56.54866776461627	269.79999999999995	0.3075172444065579
62.831853071795855	269.79999999999995	0.28919640525100787
69.11503837897546	269.79999999999995	0.27246016503913106
75.39822368615503	269.79999999999995	0.2396521895118568
81.68140899333461	269.79999999999995	0.23595217664307394
87.96459430051422	269.79999999999995	0.2090087822193085
94.2477796076938	269.79999999999995	0.19350496830103378
100.53096491487338	269.79999999999995	0.1854971336969462
106.81415022205297	269.79999999999995	0.18273967333904087
113.09733552923255	269.79999999999995	0.17654529932017912
119.38052083641215	269.79999999999995	0.17238887029851072
125.66370614359172	269.79999999999995	0.15876413271566178
131.9468914507713	269.79999999999995	0.1620449481416
138.23007675795088	269.79999999999995	0.14165117755162654
144.5132620651305	269.79999999999995	0.13990151126458678
150.79644737231007	269.79999999999995	0.12676312590963554
188.49555921538757	269.79999999999995	0.11411247370315823
251.3274122871834	269.79999999999995	0.0871967907211787
314.1592653589793	269.79999999999995	0.07358938895494029
376.9911184307753	269.79999999999995	0.06599312388393035
439.8229715025711	269.79999999999995	0.05626616895967789
502.65482457436696	269.79999999999995	0.05093052489715795
565.4866776461628	269.79999999999995	0.047454542565349055
628.3185307179585	269.79999999999995	0.040144207078997955
0.6283185307179586	280.5	10.554783747133742
1.2566370614359172	280.5	7.17723869545351
1.8849555921538759	280.5	4.920639291943746
2.5132741228718345	280.5	3.8290215196001745
3.141592653589793	280.5	4.300848712952721
3.7699111843077517	280.5	2.8900448350587817
4.39822971502571	280.5	2.3426588814330764
5.026548245743669	280.5	2.3542223074119875
5.654866776461628	280.5	2.0847147211320007
6.283185307179586	280.5	1.6366376299655623
6.911503837897545	280.5	1.7442884872848223
7.5398223686155035	280.5	1.5684762294379988
8.168140899333462	280.5	1.608593874681434
8.79645943005142	280.5	1.3158961720952658
9.42477796076938	280.5	1.202921739574517
10.053096491487338	280.5	1.4715108624898037
10.681415022205297	280.5	1.3045203230393796
11.309733552923255	280.5	1.1768111361490363
11.938052083641214	280.5	1.107752831324822
12.566370614359172	280.5	1.173062704503182
13.194689145077131	280.5	1.1679160409034512
13.82300767579509	280.5	0.8660320846098909
14.451326206513048	280.5	1.025452179442863
15.079644737231007	280.5	0.9264821084056494
18.84955592153876	280.5	0.7895073175864474
25.13274122871835	280.5	0.6144122865381205
31.41592653589793	280.5	0.5161277798373461
37.69911184307752	280.5	0.4268188392008008
43.9822971502571	280.5	0.35266383563938025
50.26548245743669	280.5	0.32716993779025205
56.54866776461627	280.5	0.30460469318639244
62.831853071795855	280.5	0.2809058365951193
69.11503837897546	280.5	0.26236064253362745
75.39822368615503	280.5	0.24594151981748982
81.68140899333461	280.5	0.20155213872322314
87.96459430051422	280.5	0.19779159695857326
94.2477796076938	280.5	0.18933624870433494
100.53096491487338	280.5	0.1857171525288933
106.81415022205297	280.5	0.18147753105788345
113.09733552923255	280.5	0.1689914531849932
119.38052083641215	280.5	0.15718324825149846
125.66370614359172	280.5	0.15128256016658365
131.9468914507713	280.5	0.1488835505637321
138.23007675795088	280.5	0.14316856337047051
144.5132620651305	280.5	0.1336266329346378
150.79644737231007	280.5	0.1298599722088571
188.49555921538757	280.5	0.11276744224872604
251.3274122871834	280.5	0.08893788464642853
314.1592653589793	280.5	0.07279321293806132
376.9911184307753	280.5	0.0651203519446257
439.8229715025711	280.5	0.05809786810442167
502.65482457436696	280.5	0.05355968853012308
565.4866776461628	280.5	0.04734680919962143
628.3185307179585	280.5	0.0429749860701051
0.6283185307179586	290.3	7.390322531341488
1.2566370614359172	290.3	5.329434603078715
1.8849555921538759	290.3	4.009515423179471
2.5132741228718345	290.3	3.0112974737451896
3.141592653589793	290.3	2.8527348152672527
3.7699111843077517	290.3	2.2598364357850693
4.39822971502571	290.3	2.1535554887859414
5.026548245743669	290.3	1.6331459882542303
5.654866776461628	290.3	1.5312453260223178
6.283185307179586	290.3	1.5067637626421133
6.911503837897545	290.3	1.325476706561241
7.5398223686155035	290.3	1.488033196819685
8.168140899333462	290.3	1.2314732028923052
8.79645943005142	290.3	1.1523351129819366
9.42477796076938	290.3	1.279452991698272
10.053096491487338	290.3	0.9452310839794457
10.681415022205297	290.3	1.0038546144960232
11.309733552923255	290.3	0.9770129596074889
11.938052083641214	290.3	0.9818428820483728
12.566370614359172	290.3	0.9680023234898427
13.194689145077131	290.3	0.7095404456983593
13.82300767579509	290.3	0.7896847867015453
14.451326206513048	290.3	0.768195424611754
15.079644737231007	290.3	0.7845097067159829
18.84955592153876	290.3	0.577149603067558
25.13274122871835	290.3	0.49150827512518336
31.41592653589793	290.3	0.4286524379024101
37.69911184307752	290.3	0.35869004442014313
43.9822971502571	290.3	0.30816235354613797
50.26548245743669	290.3	0.2780560547420887
56.54866776461627	290.3	0.2587308626940759
62.831853071795855	290.3	0.22781346353490786
69.11503837897546	290.3	0.22619670003465198
75.39822368615503	290.3	0.2027701856942645
81.68140899333461	290.3	0.18868153423034703
87.96459430051422	290.3	0.17717511707394606
94.2477796076938	290.3	0.1704002255216253
100.53096491487338	290.3	0.17802244973339526
106.81415022205297	290.3	0.13933773352159767
113.09733552923255	290.3	0.1586458063867762
119.38052083641215	290.3	0.140871887606243
125.66370614359172	290.3	0.14236816020395493
131.9468914507713	290.3	0.13365636053385294
138.23007675795088	290.3	0.12492539236851144
144.5132620651305	290.3	0.1252967456511795
150.79644737231007	290.3	0.11845908311290715
188.49555921538757	290.3	0.10244786959538352
251.3274122871834	290.3	0.0800805396425451
314.1592653589793	290.3	0.06758188184514179
376.9911184307753	290.3	0.06412744385427309
439.8229715025711	290.3	0.05533416758695892
502.65482457436696	290.3	0.05028649497333116
565.4866776461628	290.3	0.045956824026719204
628.3185307179585	290.3	0.041540099314790475
0.6283185307179586	299.9	5.115522212501132
1.2566370614359172	299.9	3.088555896270245
1.8849555921538759	299.9	2.744459419265342
2.5132741228718345	299.9	2.0232701007067
3.141592653589793	299.9	1.5376726990765115
3.7699111843077517	299.9	1.2501803457810647
4.39822971502571	299.9	1.356172036436576
5.026548245743669	299.9	1.3700587421010557
5.654866776461628	299.9	0.9926504621367386
6.283185307179586	299.9	1.165695529742786
6.911503837897545	299.9	0.9350780061055887
7.5398223686155035	299.9	0.8853299788710285
8.168140899333462	299.9	0.9357340576249992
8.79645943005142	299.9	0.9255885017955577
9.42477796076938	299.9	0.7662644625686462
10.053096491487338	299.9	0.7809512470913492
10.681415022205297	299.9	0.6507207278455618
11.309733552923255	299.9	0.6148564999020927
11.938052083641214	299.9	0.6116128821155158
12.566370614359172	299.9	0.7365909471189376
13.194689145077131	299.9	0.6156678737430429
13.82300767579509	299.9	0.6097727220150836
14.451326206513048	299.9	0.6255119825508217
15.079644737231007	299.9	0.5238165332492627
18.84955592153876	299.9	0.467066842813562
25.13274122871835	299.9	0.361950182335757
31.41592653589793	299.9	0.30070427423146584
37.69911184307752	299.9	0.2765533871154759
43.9822971502571	299.9	0.22839935493144545
50.26548245743669	299.9	0.21461515961028668
56.54866776461627	299.9	0.20798867100402457
62.831853071795855	299.9	0.1850937360295371
69.11503837897546	299.9	0.17925972225072476
75.39822368615503	299.9	0.1607684045601921
81.68140899333461	299.9	0.1716627173709196
87.96459430051422	299.9	0.1539048570049205
94.2477796076938	299.9	0.14305640707366
100.53096491487338	299.9	0.1379436897422088
106.81415022205297	299.9	0.12067929475790748
113.09733552923255	299.9	0.11760945312108737
119.38052083641215	299.9	0.11785882430745243
125.66370614359172	299.9	0.11583060410748519
131.9468914507713	299.9	0.11993826955301254
138.23007675795088	299.9	0.11404300357509248
144.5132620651305	299.9	0.1040352379461408
150.79644737231007	299.9	0.09467712815128254
188.49555921538757	299.9	0.08977830347641413
251.3274122871834	299.9	0.07193210301521083
314.1592653589793	299.9	0.06333966772244375
376.9911184307753	299.9	0.056926854461649426
439.8229715025711	299.9	0.0520400540190555
502.65482457436696	299.9	0.04700271749905339
565.4866776461628	299.9	0.044145712556521
628.3185307179585	299.9	0.03945158548584683
0.6283185307179586	310.7	2.4688491066464255
1.2566370614359172	310.7	1.42126141328564
1.8849555921538759	310.7	1.3330893808818485
2.5132741228718345	310.7	1.1026744425255304
3.141592653589793	310.7	1.0933612089114044
3.7699111843077517	310.7	0.8413053620575348
4.39822971502571	310.7	0.899910434281605
5.026548245743669	310.7	0.7143075290459954
5.654866776461628	310.7	0.6874140474166428
6.283185307179586	310.7	0.6169942891881335
6.911503837897545	310.7	0.503783520690887
7.5398223686155035	310.7	0.4066761074622835
8.168140899333462	310.7	0.639443882023879
8.79645943005142	310.7	0.5148750592741236
9.42477796076938	310.7	0.492468590803077
10.053096491487338	310.7	0.30627473466661964
10.681415022205297	310.7	0.36561026782609896
11.309733552923255	310.7	0.4356499396467936
11.938052083641214	310.7	0.3632770063331821
12.566370614359172	310.7	0.3237715834503682
13.194689145077131	310.7	0.37254021078929483
13.82300767579509	310.7	0.34083171129160933
14.451326206513048	310.7	0.39092102762787545
15.079644737231007	310.7	0.3750536571407346
18.84955592153876	310.7	0.283591433732295
25.13274122871835	310.7	0.2458107599733784
31.41592653589793	310.7	0.2125614975965245
37.69911184307752	310.7	0.1745138140245991
43.9822971502571	310.7	0.15818107967505982
50.26548245743669	310.7	0.15184734741246914
56.54866776461627	310.7	0.13831018753424262
62.831853071795855	310.7	0.13784125650726395
69.11503837897546	310.7	0.13546626134786027
75.39822368615503	310.7	0.11729857293283263
81.68140899333461	310.7	0.09897324832374878
87.96459430051422	310.7	0.10648669854144442
94.2477796076938	310.7	0.10936244042133578
100.53096491487338	310.7	0.10063862476819838
106.81415022205297	310.7	0.09714251869715855
113.09733552923255	310.7	0.10077917695643777
119.38052083641215	310.7	0.08508095426822283
125.66370614359172	310.7	0.08830179619349052
131.9468914507713	310.7	0.08673982971578233
138.23007675795088	310.7	0.08080513341137437
144.5132620651305	310.7	0.07546641602852455
150.79644737231007	310.7	0.07685770905776909
188.49555921538757	310.7	0.06906043553816486
251.3274122871834	310.7	0.057422868328226004
314.1592653589793	310.7	0.05049752265023964
376.9911184307753	310.7	0.046388356054218594
439.8229715025711	310.7	0.04217798207940377
502.65482457436696	310.7	0.040152663034395956
565.4866776461628	310.7	0.0379447045814455
628.3185307179585	310.7	0.03316255681924627
0.6283185307179586	319.7	0.9113178142760892
1.2566370614359172	319.7	0.8440647850989781
1.8849555921538759	319.7	0.5820031098789725
2.5132741228718345	319.7	0.6119716020258181
3.141592653589793	319.7	0.3749629371989672
3.7699111843077517	319.7	0.32728102904147366
4.39822971502571	319.7	0.33681063411156076
5.026548245743669	319.7	0.31304472054576526
5.654866776461628	319.7	0.4071540656118313
6.283185307179586	319.7	0.34727705031252604
6.911503837897545	319.7	0.26633867563062064
7.5398223686155035	319.7	0.23186263829309817
8.168140899333462	319.7	0.26099582277141997
8.79645943005142	319.7	0.270092747081586
9.42477796076938	319.7	0.27678227516568255
10.053096491487338	319.7	0.2666776168569053
10.681415022205297	319.7	0.21225996814696907
11.309733552923255	319.7	0.21616687039670693
11.938052083641214	319.7	0.2521129108593133
12.566370614359172	319.7	0.22097798968179058
13.194689145077131	319.7	0.22449083010531878
13.82300767579509	319.7	0.21902509615345886
14.451326206513048	319.7	0.1855586232135059
15.079644737231007	319.7	0.1821557401309884
18.84955592153876	319.7	0.1681835339723563
25.13274122871835	319.7	0.14433222170275387
31.41592653589793	319.7	0.13531505989452736
37.69911184307752	319.7	0.12352448605489948
43.9822971502571	319.7	0.10498866798678162
50.26548245743669	319.7	0.09798826027971756
56.54866776461627	319.7	0.0892464598101322
62.831853071795855	319.7	0.08306900588649337
69.11503837897546	319.7	0.08161351580257638
75.39822368615503	319.7	0.07228194538969972
81.68140899333461	319.7	0.07582128390322122
87.96459430051422	319.7	0.07635140431063382
94.2477796076938	319.7	0.07335868665542943
100.53096491487338	319.7	0.07263667560876312
106.81415022205297	319.7	0.07193877016886312
113.09733552923255	319.7	0.06991190393406391
119.38052083641215	319.7	0.07175622642291075
125.66370614359172	319.7	0.057440285571397756
131.9468914507713	319.7	0.0630795181325169
138.23007675795088	319.7	0.057127275218632874
144.5132620651305	319.7	0.06195005279986925
150.79644737231007	319.7	0.0550244364221231
188.49555921538757	319.7	0.052248963722641206
251.3274122871834	319.7	0.04561412970600599
314.1592653589793	319.7	0.04111412836992801
376.9911184307753	319.7	0.03895447019530732
439.8229715025711	319.7	0.03602501144557509
502.65482457436696	319.7	0.032421299521977
565.4866776461628	319.7	0.032290973503396256
628.3185307179585	319.7	0.030072406638179443
0.6283185307179586	330.29999999999995	0.37149203626288374
1.2566370614359172	330.29999999999995	0.2612374543662389
1.8849555921538759	330.29999999999995	0.21227751611325957
2.5132741228718345	330.29999999999995	0.22322049865969862
3.141592653589793	330.29999999999995	0.20349385522802577
3.7699111843077517	330.29999999999995	0.17081542962065718
4.39822971502571	330.29999999999995	0.13066815817704155
5.026548245743669	330.29999999999995	0.16430235573217705
5.654866776461628	330.29999999999995	0.13510469511110265
6.283185307179586	330.29999999999995	0.12105522116359783
6.911503837897545	330.29999999999995	0.1090074542188501
7.5398223686155035	330.29999999999995	0.09743713937370137
8.168140899333462	330.29999999999995	0.13295611584815717
8.79645943005142	330.29999999999995	0.1450926455110116
9.42477796076938	330.29999999999995	0.1198635438624537
10.053096491487338	330.29999999999995	0.13110966828772128
10.681415022205297	330.29999999999995	0.10649118171668794
11.309733552923255	330.29999999999995	0.1265295970827885
11.938052083641214	330.29999999999995	0.10027285439153738
12.566370614359172	330.29999999999995	0.11439605888599619
13.194689145077131	330.29999999999995	0.08446693292971995
13.82300767579509	330.29999999999995	0.10678509332091747
14.451326206513048	330.29999999999995	0.08815777784505983
15.079644737231007	330.29999999999995	0.09888860873654592
18.84955592153876	330.29999999999995	0.07755305904042882
25.13274122871835	330.29999999999995	0.07532858915011867
31.41592653589793	330.29999999999995	0.06783589664825652
37.69911184307752	330.29999999999995	0.06313022121977667
43.9822971502571	330.29999999999995	0.0533445022786986
50.26548245743669	330.29999999999995	0.06301803826613774
56.54866776461627	330.29999999999995	0.058086104303731734
62.831853071795855	330.29999999999995	0.05097503406174382
69.11503837897546	330.29999999999995	0.052385184527761634
75.39822368615503	330.29999999999995	0.041409256736890415
81.68140899333461	330.29999999999995	0.045232695034480914
87.96459430051422	330.29999999999995	0.04640628225346474
94.2477796076938	330.29999999999995	0.049187534472751926
100.53096491487338	330.29999999999995	0.046393465419258484
106.81415022205297	330.29999999999995	0.045399159661779015
113.09733552923255	330.29999999999995	0.04200200972057348
119.38052083641215	330.29999999999995	0.043739147684163995
125.66370614359172	330.29999999999995	0.03691849277128959
131.9468914507713	330.29999999999995	0.03614939800731384
138.23007675795088	330.29999999999995	0.04083761499954344
144.5132620651305	330.29999999999995	0.04488567284448313
150.79644737231007	330.29999999999995	0.03688779506928794
188.49555921538757	330.29999999999995	0.03630759332595525
251.3274122871834	330.29999999999995	0.03344871686631723
314.1592653589793	330.29999999999995	0.028856249297010993
376.9911184307753	330.29999999999995	0.029402535208353068
439.8229715025711	330.29999999999995	0.02839804198712309
502.65482457436696	330.29999999999995	0.02533125987734523
565.4866776461628	330.29999999999995	0.023916334748452676
628.3185307179585	330.29999999999995	0.023403855436898748
0.6283185307179586	339.5	0.14661456484459748
1.2566370614359172	339.5	0.12509675860290873
1.8849555921538759	339.5	0.11418151415296057
2.5132741228718345	339.5	0.09840853611257687
3.141592653589793	339.5	0.08306115071945959
3.7699111843077517	339.5	0.11875473749828643
4.39822971502571	339.5	0.0669449524393308
5.026548245743669	339.5	0.04579102153913646
5.654866776461628	339.5	0.07059463919386456
6.283185307179586	339.5	0.056797249641059415
6.911503837897545	339.5	0.04930655278262243
7.5398223686155035	339.5	0.051590788093614906
8.168140899333462	339.5	0.07342348131071465
8.79645943005142	339.5	0.060319667318343914
9.42477796076938	339.5	0.058925342831642975
10.053096491487338	339.5	0.05571890102909045
10.681415022205297	339.5	0.04017514558224525
11.309733552923255	339.5	0.05267866496617896
11.938052083641214	339.5	0.05148132649010666
12.566370614359172	339.5	0.05206920892684817
13.194689145077131	339.5	0.04784559986357396
13.82300767579509	339.5	0.04481031878633669
14.451326206513048	339.5	0.06336431834553481
15.079644737231007	339.5	0.07114006697690639
18.84955592153876	339.5	0.042117051285016825
25.13274122871835	339.5	0.04099966850525373
31.41592653589793	339.5	0.0407682500769513
37.69911184307752	339.5	0.03640348713134007
43.9822971502571	339.5	0.037944124799584214
50.26548245743669	339.5	0.035909480678303976
56.54866776461627	339.5	0.03418985345438464
62.831853071795855	339.5	0.03021327959142684
69.11503837897546	339.5	0.03042193418269141
75.39822368615503	339.5	0.029914000097067694
81.68140899333461	339.5	0.03190773632635121
87.96459430051422	339.5	0.03486116944493652
94.2477796076938	339.5	0.028943789284632187
100.53096491487338	339.5	0.03422338885246601
106.81415022205297	339.5	0.03094534512488931
113.09733552923255	339.5	0.03175806288061132
119.38052083641215	339.5	0.028106420090064407
125.66370614359172	339.5	0.027586387104074774
131.9468914507713	339.5	0.027214046308804
138.23007675795088	339.5	0.030051191918742587
144.5132620651305	339.5	0.030903900525855035
150.79644737231007	339.5	0.026100593276058227
188.49555921538757	339.5	0.026899402706130723
251.3274122871834	339.5	0.024453339839551624
314.1592653589793	339.5	0.02381240447131881
376.9911184307753	339.5	0.024306173048283655
439.8229715025711	339.5	0.02306531054914299
502.65482457436696	339.5	0.021138030441827604
565.4866776461628	339.5	0.0203437875604474
628.3185307179585	339.5	0.01960680333208847
0.6283185307179586	350.4	0.04288628247324773
1.2566370614359172	350.4	0.0681076685613843
1.8849555921538759	350.4	0.04216012749035832
2.5132741228718345	350.4	0.03449111996967327
3.141592653589793	350.4	0.05161407913581318
3.7699111843077517	350.4	0.027446160166459503
4.39822971502571	350.4	0.04717004599446189
5.026548245743669	350.4	0.011485941059727958
5.654866776461628	350.4	0.04553920214927779
6.283185307179586	350.4	0.053279994689966026
6.911503837897545	350.4	0.031545546131535714
7.5398223686155035	350.4	0.020729518501010725
8.168140899333462	350.4	0.03354681287680296
8.79645943005142	350.4	0.02175924425096312
9.42477796076938	350.4	0.034505513904941214
10.053096491487338	350.4	0.04855620964179171
10.681415022205297	350.4	0.008938731754038235
11.309733552923255	350.4	0.05097086893758741
11.938052083641214	350.4	0.03461904470970239
12.566370614359172	350.4	0.03104344395048878
13.194689145077131	350.4	0.017445785880255617
13.82300767579509	350.4	0.019883846341321156
14.451326206513048	350.4	0.04700223988181224
15.079644737231007	350.4	0.023413850478486438
18.84955592153876	350.4	0.020518714001012996
25.13274122871835	350.4	0.020963115265612963
31.41592653589793	350.4	0.0246021425223271
37.69911184307752	350.4	0.027429718813050123
43.9822971502571	350.4	0.02542626829601206
50.26548245743669	350.4	0.02708018183154442
56.54866776461627	350.4	0.023895854329376305
62.831853071795855	350.4	0.021204326795284445
69.11503837897546	350.4	0.021258317685193238
75.39822368615503	350.4	0.017500981636876446
81.68140899333461	350.4	0.0243358706038243
87.96459430051422	350.4	0.02665695402857568
94.2477796076938	350.4	0.02208725929583305
100.53096491487338	350.4	0.023862374568799617
106.81415022205297	350.4	0.02289663723198909
113.09733552923255	350.4	0.022238548413869186
119.38052083641215	350.4	0.02197992253335183
125.66370614359172	350.4	0.020144706940150806
131.9468914507713	350.4	0.018099096950676668
138.23007675795088	350.4	0.02099651931787422
144.5132620651305	350.4	0.019000422675671976
150.79644737231007	350.4	0.021801300760858067
188.49555921538757	350.4	0.02095488694790024
251.3274122871834	350.4	0.020195475369230494
314.1592653589793	350.4	0.01777055685120795
376.9911184307753	350.4	0.0191893375847987
439.8229715025711	350.4	0.0189278993698153
502.65482457436696	350.4	0.01784930922338509
565.4866776461628	350.4	0.018566114472531887
628.3185307179585	350.4	0.01552850435138297
