# Supplementary material for: Spinon mediation of witness spin dynamics in herbertsmithite
Source: Nat Phys. 2026 Jun 10;22(7):1071–8. doi: 10.1038/s41567-026-03303-6 (PMC13423850; doi:10.1038/s41567-026-03303-6)
Supplement: Supplementary file 3 — Statistical source data. [file 41567_2026_3303_MOESM3_ESM.zip]

Archive with 10 entries (10 files):
- Fig3d_inset_150mK.csv
- Fig3d_inset_200mK.csv
- Fig3d_inset_250mK.csv
- Fig3d_inset_300mK.csv
- Fig3d_inset_350mK.csv
- Fig3a.csv
- Fig3b.csv
- Fig3c.csv
- Fig3c_inset.csv
- Fig3d.csv
