# Supplementary material for: Spinon mediation of witness spin dynamics in herbertsmithite
Source: Nat Phys. 2026 Jun 10;22(7):1071–8. doi: 10.1038/s41567-026-03303-6 (PMC13423850; doi:10.1038/s41567-026-03303-6)
Supplement: Supplementary file 3 — Statistical source data. [file 41567_2026_3303_MOESM3_ESM.zip › Fig3d_inset_150mK.csv]

Time (s)	Flux (Phi_0)
1249.9995	-0.0
1349.9995	-0.01616287806333716
1449.9995	-0.030611483019274743
1549.9995	-0.05084991854228704
1649.9995000000001	-0.05804623096892314
1749.9995000000001	-0.0675189202593387
1849.9995000000001	-0.07726140343167032
1949.9995000000001	-0.0892664874425364
2049.9995	-0.09706714276842732
2149.9995	-0.10033137653189783
2249.9995	-0.11053712678404892
2349.9995	-0.12006944272976128
2449.9995	-0.1320947601375977
2549.9995	-0.14271915239590527
2649.9995	-0.15410719736266287
2749.9995	-0.16520482979590412
2849.9995	-0.16278775221567088
2949.9995000000004	-0.1699771619944066
3049.9995000000004	-0.18262189498688386
3149.9995000000004	-0.19200798226909654
3249.9995000000004	-0.2011338094947135
3349.9995000000004	-0.20604923180892953
3449.9995000000004	-0.21000885203256203
3549.9995000000004	-0.2102039901412418
3649.9995000000004	-0.21635712436445687
3749.9995000000004	-0.22121391957893977
3849.9995000000004	-0.2310389657191969
3949.9995	-0.23585618803367936
4049.9995	-0.23958289108519537
4149.9995	-0.24692140387885786
4249.9995	-0.2495295688953938
4349.9995	-0.2530213873875411
4449.9995	-0.26129380806699487
4549.9995	-0.26302420383514047
4649.9995	-0.2671982928723935
4749.9995	-0.2689789112845702
4849.9995	-0.26820844213253636
4949.9995	-0.27871383178339926
5049.9995	-0.28991906903130626
5149.9995	-0.2812550452732374
5249.9995	-0.2919465989433405
5349.9995	-0.3031343585830477
5449.9995	-0.3064680812748968
5549.9995	-0.3077816575518213
5649.9995	-0.3071920035214788
5749.9995	-0.31943700650001716
5849.9995	-0.3254078817426702
5949.9995	-0.32556071040839996
6049.9995	-0.3313130571554801
6149.9995	-0.3411588128044798
6249.9995	-0.3415185865672221
6349.9995	-0.3481865684226406
6449.9995	-0.348315731211418
6549.9995	-0.34329876816291716
6649.9995	-0.3490591038253612
6749.9995	-0.3575207493272252
6849.9995	-0.3605764546766821
6949.9995	-0.34706577680883655
7049.9995	-0.35433262788540887
7149.9995	-0.3624871760461126
7249.9995	-0.36808690375878683
7349.9995	-0.37876916309759423
7449.9995	-0.3840490009259945
7549.9995	-0.38983072232311144
7649.9995	-0.3810494298994982
7749.9995	-0.39145891466656835
7849.999500000001	-0.3900270861573638
7949.999500000001	-0.3945797269902691
8049.999500000001	-0.39884206987627024
8149.999500000001	-0.3985479377829506
8249.999500000002	-0.3990088460030137
8349.999500000002	-0.40382747457301704
8449.999500000002	-0.4124241430230242
8549.9995	-0.4208919129652138
8649.9995	-0.4110568769796359
8749.9995	-0.41930168524865863
8849.9995	-0.41405494213767824
8949.9995	-0.4060523501517892
9049.9995	-0.4158698275698569
9149.9995	-0.42488939600328735
9249.9995	-0.4277570713357228
9349.9995	-0.4257884111898491
9449.999500000002	-0.43280998687206207
9549.999500000002	-0.4226971349272013
9649.999500000002	-0.4230380761342971
9749.999500000002	-0.4332163426903044
9849.999500000002	-0.4369213141324195
9949.999500000002	-0.4339927526649241
10049.999500000002	-0.43349476152993915
10149.999500000002	-0.439253410413297
10249.999500000002	-0.44454831525908745
10349.999500000002	-0.4493675435370541
10449.999500000002	-0.46308813737850585
10549.999500000002	-0.45680597204169615
10649.999500000002	-0.46235693260129906
10749.999500000002	-0.46533683275841753
10849.999500000002	-0.46306136053238944
10949.999500000002	-0.4641301424333584
11049.999500000002	-0.4684595049889211
11149.999500000002	-0.46874359673252286
11249.999500000002	-0.47933213040562705
11349.999499999998	-0.47537015927435533
11449.999499999998	-0.46759175769039985
11549.999499999998	-0.47073938852422614
11649.999499999998	-0.47417136840336127
11749.999499999998	-0.48023411253500825
11849.999499999998	-0.4793982808835686
11949.999499999998	-0.4836781036195923
12049.999499999998	-0.4914603838479721
12149.999499999998	-0.49155033361227396
12249.999499999998	-0.49428368332942796
12349.999499999998	-0.4896777184427883
12449.999499999998	-0.5009896749865277
12549.999499999998	-0.5030671902903592
12649.999499999998	-0.4996869671791053
12749.999499999998	-0.5097595301528735
12849.999499999998	-0.5056870851851087
12949.999499999998	-0.5055576123484151
13049.999499999998	-0.5124403787333627
13149.999499999998	-0.5086163126422854
13249.999499999998	-0.5099922806689428
13349.999499999998	-0.5145180306613106
13449.999499999998	-0.5228135027898801
13549.999499999998	-0.5158645564026507
13649.999499999998	-0.5198328179112188
13749.999499999998	-0.5160457485730561
13849.999499999998	-0.5180870969357194
13949.999499999998	-0.5185457552992219
14049.999499999998	-0.5260604837616114
14149.999499999998	-0.5264856939192342
14249.999499999998	-0.5357280846100103
14349.999499999998	-0.5427031757770493
14449.999499999998	-0.5396823833455073
14549.999499999998	-0.5407743227378958
14649.999499999998	-0.5355853975565843
14749.999499999998	-0.5449150127624129
14849.999499999998	-0.5493428406138143
14949.999499999998	-0.5473908488214718
15049.999499999998	-0.5500620419684878
15149.999499999998	-0.5450120786127925
15249.999499999998	-0.5480465642914396
15349.999499999998	-0.5606979434760895
15449.999499999998	-0.5631129794775234
15549.999499999998	-0.5574760513024266
15649.999499999998	-0.5577161131543846
15749.999499999998	-0.5540500222283278
15849.999499999998	-0.5543263316000804
15949.999499999998	-0.554152780143891
16049.999499999998	-0.5610418311535348
16149.999499999998	-0.5659601088694615
16249.999499999998	-0.5562901411668868
16349.999499999998	-0.5648846859790311
16449.999499999998	-0.5725742923781887
16549.999499999998	-0.5846818206190356
16649.999499999998	-0.5866611771641743
16749.999499999998	-0.5734559439086766
16849.999499999998	-0.5690495528039143
16949.999499999998	-0.5779104905303676
17049.999499999998	-0.5824057123083506
17149.999499999998	-0.5884908618643152
17249.999499999998	-0.584761231419062
17349.999499999998	-0.5866163435166669
17449.999499999998	-0.5956091316355057
17549.999499999998	-0.5985478971478599
17649.999499999998	-0.5965040564314101
17749.999499999998	-0.6045692662947459
17849.999499999998	-0.593556870559123
17949.999499999998	-0.5936880849937403
18049.999499999998	-0.6046217601137656
18149.999499999998	-0.6036601683753879
18249.999499999998	-0.6038660722105433
18349.999499999998	-0.6033316246858291
18449.999499999998	-0.6055802937560841
18549.999499999998	-0.6084425371590321
18649.999499999998	-0.6048291454534507
18749.999499999998	-0.6102454505541672
18849.999499999998	-0.6125297780108845
18949.999499999998	-0.6148360225135683
19049.999499999998	-0.6148346013689796
19149.999499999998	-0.610063544469881
19249.999499999998	-0.6156835639514391
19349.999499999998	-0.6099477957581954
19449.999499999998	-0.6055527628125361
19549.999499999998	-0.6034319431207145
19649.999499999998	-0.6043787855879437
19749.999499999998	-0.605020354371014
19849.999499999998	-0.6151983443372195
19949.999499999998	-0.6244158115324154
20049.999499999998	-0.6303299982996222
20149.9995	-0.6234954150948226
20249.9995	-0.6182578275337924
20349.9995	-0.6289633564127257
20449.9995	-0.6353834495886126
20549.9995	-0.6253836050327557
20649.9995	-0.6283768210498728
20749.9995	-0.6399845720175001
20849.9995	-0.6308385581770324
20949.9995	-0.6421089457551439
21049.9995	-0.6294824828330334
21149.9995	-0.6347685071536375
21249.9995	-0.6389677528780311
21349.9995	-0.6460094582836255
21449.9995	-0.63423107183295
21549.999499999998	-0.6361258179095692
21649.9995	-0.64315615339709
21749.9995	-0.6411100820275948
21849.9995	-0.6337096834587186
21949.9995	-0.637587212977035
22049.9995	-0.6466329430250752
22149.9995	-0.6480817869469071
22249.9995	-0.6428971669479644
22349.9995	-0.6505138873849141
22449.9995	-0.6539981056424935
22549.999499999998	-0.6558094234087335
22649.999499999998	-0.65351586980589
22749.999499999998	-0.6546264311074736
22849.999499999998	-0.6656320895399794
22949.9995	-0.662262200245344
23049.9995	-0.6502212588336356
23149.9995	-0.6500225638874291
23249.9995	-0.6618890650671219
23349.9995	-0.6716912679514166
23449.9995	-0.6644034389821947
23549.9995	-0.6677685355197944
23649.9995	-0.6655687739912857
23749.9995	-0.6656161453365534
23849.9995	-0.6646138236230428
23949.999499999998	-0.6617412044856756
24049.999499999998	-0.6749868317817125
24149.999499999998	-0.668451305440847
24249.999499999998	-0.6726522964431361
24349.999499999998	-0.6733799945911159
24449.999499999998	-0.6779558697717931
24549.999499999998	-0.6796304237956221
24649.999499999998	-0.6850747867098441
24749.999499999998	-0.680054822625948
24849.999499999998	-0.6825985791431712
24949.999499999998	-0.6830963201671949
25049.999499999998	-0.6837331513504523
25149.999499999998	-0.6819582653562222
25249.999499999998	-0.6886339244717412
25349.999499999998	-0.6914158781543911
25449.999499999998	-0.6924520987641714
25549.999499999998	-0.6970419146804083
25649.999499999998	-0.6903973317138856
25749.999499999998	-0.695640644459818
25849.999499999998	-0.6943262409936679
25949.999499999998	-0.6957071388244565
26049.999499999998	-0.6992442819649511
26149.999499999998	-0.6950851662539357
26249.999499999998	-0.6917594119203869
26349.999499999998	-0.6888763477636708
26449.999499999998	-0.6918261404917594
26549.999499999998	-0.6944686800087609
26649.999499999998	-0.6958794247521958
26749.999499999998	-0.6941020653962013
26849.999499999998	-0.698521399795883
26949.999499999998	-0.6983690002483165
27049.999499999998	-0.6973361802254558
27149.999499999998	-0.6996875791673816
27249.999499999998	-0.7026669118902866
27349.999499999998	-0.697430756133059
27449.999499999998	-0.7000098537134818
27549.999499999998	-0.6966639408512911
27649.999499999998	-0.7029999248380463
27749.999499999998	-0.7030683079993558
27849.9995	-0.7100722982968328
27949.9995	-0.6998433402603546
28049.9995	-0.7135701309994396
28149.9995	-0.7103820201745457
28249.9995	-0.7025349060932555
28349.9995	-0.7130684835408836
28449.9995	-0.7202581987146957
28549.999499999998	-0.7159074930190421
28649.999499999998	-0.7184691723783416
28749.999499999998	-0.725140973617993
28849.999499999998	-0.7168115631286653
28949.999499999998	-0.7207783354766768
29049.999499999998	-0.7161172904299917
29149.999499999998	-0.7181828088252686
29249.999499999998	-0.7207472830571362
29349.999499999998	-0.7289263917500932
29449.9995	-0.7289661059693451
29549.9995	-0.73103804836283
29649.9995	-0.7322507279422474
29749.9995	-0.7310122751329367
29849.9995	-0.733224724642696
29949.9995	-0.725840471110466
30049.9995	-0.7243997235421524
30149.9995	-0.7332391969856467
30249.9995	-0.7323756527186518
30349.9995	-0.7369283424486106
30449.9995	-0.7254509181972502
30549.9995	-0.7186907929779558
30649.9995	-0.7213369498616267
30749.9995	-0.7239031931854427
30849.9995	-0.7226361307365465
30949.9995	-0.7213998325698903
31049.9995	-0.7229899963311368
31149.9995	-0.7236533092016622
31249.9995	-0.7326390806358809
31349.999499999998	-0.7364892511963035
31449.999499999998	-0.7416206847807914
31549.999499999998	-0.7281610331436354
31649.999499999998	-0.7272019203081292
31749.999499999998	-0.7291596432494529
31849.999499999998	-0.7320598515330943
31949.999499999998	-0.7378203753815207
32049.999499999998	-0.7358726642807198
32149.999499999998	-0.732340312543716
32249.999499999998	-0.7336149463795998
32349.999499999998	-0.7367752439608388
32449.999499999998	-0.7442766087236414
32549.999499999998	-0.748641937133371
32649.999499999998	-0.7421575896361468
32749.999499999998	-0.7397574776832165
32849.9995	-0.7410799139282638
32949.9995	-0.7489754019135759
33049.9995	-0.7387459775785743
33149.9995	-0.745106625517387
33249.9995	-0.7379527604690814
33349.9995	-0.7526363255294868
33449.9995	-0.7568637934393223
33549.9995	-0.7524699414251366
33649.9995	-0.7519135255463816
33749.9995	-0.7544981777219064
33849.9995	-0.7558471327922902
33949.9995	-0.758017597838375
34049.9995	-0.7526576576296762
34149.9995	-0.7516047263255778
34249.9995	-0.7555110225800696
34349.9995	-0.7566709052717933
34449.9995	-0.7674241826293091
34549.9995	-0.7657948178986729
34649.9995	-0.7556163997871792
34749.9995	-0.7622572238140002
34849.9995	-0.7592781853616763
34949.9995	-0.7652208257293509
35049.9995	-0.7723327976364196
35149.9995	-0.7731838802613709
35249.9995	-0.7659534360007001
35349.9995	-0.7621871174969002
35449.9995	-0.7745480429493128
35549.9995	-0.7800320233461449
35649.9995	-0.7771672615335383
35749.9995	-0.7789435293770701
35849.9995	-0.7796328722293069
35949.9995	-0.7808774545970643
36049.9995	-0.7844864439606489
36149.9995	-0.7849323796158316
36249.9995	-0.7718355844975164
36349.9995	-0.7777811868590803
36449.9995	-0.7851539411244666
36549.9995	-0.7773220141036781
36649.9995	-0.7816769969377972
36749.9995	-0.7797377205784315
36849.9995	-0.7790137407636095
36949.9995	-0.77699243947308
37049.9995	-0.7655182642531493
37149.9995	-0.7707968061827906
37249.9995	-0.7678004996689651
37349.9995	-0.7722271444739732
37449.9995	-0.7660264356612494
37549.9995	-0.7777598209624053
37649.9995	-0.7773084552388596
37749.9995	-0.7758068014860058
37849.9995	-0.7850496698113147
37949.9995	-0.7922339837643406
38049.9995	-0.7915259973460849
38149.9995	-0.8008867201709826
38249.9995	-0.7946792614924973
38349.9995	-0.7981252335421516
38449.9995	-0.7927225690692268
38549.9995	-0.7932124897796662
38649.9995	-0.7966335039450634
38749.9995	-0.7922931477164781
38849.9995	-0.7938352300677316
38949.9995	-0.8014242333631856
39049.9995	-0.7901276165774789
39149.9995	-0.8004741454598907
39249.9995	-0.7998496678037448
39349.9995	-0.8043874112361991
39449.9995	-0.8019025925010972
39549.9995	-0.8038384854890346
39649.9995	-0.8067600516749494
39749.9995	-0.8009133185597754
39849.9995	-0.8043973251134311
39949.9995	-0.8010581553492457
40049.9995	-0.7879406821922466
40149.999500000005	-0.792771941767441
40249.999500000005	-0.7993427995274551
40349.999500000005	-0.8029800850565323
40449.999500000005	-0.8103014027535913
40549.999500000005	-0.8116187053157873
40649.999500000005	-0.8017998135208906
40749.999500000005	-0.8070472942328948
40849.999500000005	-0.8081662258552988
40949.999500000005	-0.8068566316426029
41049.999500000005	-0.8108329264376444
41149.999500000005	-0.8004974109816523
41249.9995	-0.8019089407004216
41349.9995	-0.8059933602008442
41449.9995	-0.8047760231349557
41549.9995	-0.8069647038978545
41649.9995	-0.8046690954344804
41749.9995	-0.7948092776109696
41849.9995	-0.7970816438167461
41949.9995	-0.8077328325899664
42049.9995	-0.8179623420295208
42149.9995	-0.8147504629653461
42249.9995	-0.8153620080280923
42349.9995	-0.816356400720899
42449.9995	-0.8160208477912505
42549.9995	-0.8214517600824927
42649.9995	-0.8271976061442068
42749.9995	-0.8231093880703995
42849.9995	-0.8234731751559536
42949.9995	-0.8270374249438674
43049.9995	-0.8283745054752139
43149.9995	-0.8365735582857923
43249.9995	-0.8326681934439968
43349.9995	-0.8304306671912371
43449.9995	-0.8248600637215517
43549.9995	-0.8223884799294474
43649.9995	-0.820132009072335
43749.9995	-0.8358754737320027
43849.9995	-0.8371859738091167
43949.9995	-0.8288359170895809
44049.9995	-0.8373896266879548
44149.9995	-0.8374392418410963
44249.9995	-0.8333946007690294
44349.9995	-0.8387423580404132
44449.9995	-0.8301738338197318
44549.9995	-0.833830587185453
44649.9995	-0.835800501777566
44749.9995	-0.8398969933932641
44849.9995	-0.8388610511921293
44949.9995	-0.8373682271639744
45049.9995	-0.8460386182825914
45149.9995	-0.8362691600534333
45249.9995	-0.8309696525400057
45349.9995	-0.8347996280681933
45449.9995	-0.8273025821924591
45549.9995	-0.8336995363613795
45649.9995	-0.8333818696433184
45749.9995	-0.8262939243347027
45849.9995	-0.8350119606389903
45949.9995	-0.8387938625824134
46049.9995	-0.8409231889653803
46149.9995	-0.8418294843984384
46249.9995	-0.8365060726560927
46349.9995	-0.8386643224488282
46449.9995	-0.8403738242445193
46549.9995	-0.8478894596710909
46649.9995	-0.8495542307314956
46749.9995	-0.8450904067402085
46849.9995	-0.8458532803105143
46949.9995	-0.8541481045531469
47049.9995	-0.8509264296245149
47149.9995	-0.8447279293850265
47249.9995	-0.844447012565908
47349.9995	-0.8432228374842019
47449.9995	-0.845212357298454
47549.9995	-0.8428444778505764
47649.9995	-0.8559959806061741
47749.9995	-0.853392766585312
47849.9995	-0.8550654440367325
47949.9995	-0.8495940048031052
48049.9995	-0.8451384546497884
48149.9995	-0.8591938707145133
48249.9995	-0.8663024056579687
48349.9995	-0.8650078114618545
48449.9995	-0.8580738629339812
48549.9995	-0.8590438737633477
48649.9995	-0.8647540434617405
48749.9995	-0.8605755414655718
48849.9995	-0.8608312439447161
48949.9995	-0.8632539829237267
49049.9995	-0.8608247174572661
49149.9995	-0.8613288279990527
49249.9995	-0.8699875571708269
49349.9995	-0.8657937110598759
49449.999500000005	-0.8618903303555427
49549.999500000005	-0.8636559346657293
49649.999500000005	-0.8660368450086935
49749.999500000005	-0.87661785217351
49849.999500000005	-0.8687000835444216
49949.999500000005	-0.8716814133058222
50049.999500000005	-0.873298895164627
50149.999500000005	-0.8771951330079482
50249.999500000005	-0.8739874354453612
50349.999500000005	-0.8783679127200514
50449.999500000005	-0.8724839255925758
50549.999500000005	-0.8738692982226723
50649.999500000005	-0.8830944648846852
50749.999500000005	-0.8872851420352426
50849.999500000005	-0.8909821663951973
50949.999500000005	-0.8846168358446107
51049.999500000005	-0.8808225717874869
51149.999500000005	-0.8860282408674358
51249.999500000005	-0.8839542571489325
51349.9995	-0.8930926776494879
51449.9995	-0.8958984842107007
51549.9995	-0.9027967168684548
51649.9995	-0.8928125124744923
51749.9995	-0.8944023336602811
51849.9995	-0.8842182835474581
51949.9995	-0.8810599333885882
52049.9995	-0.8896107474862944
52149.9995	-0.8903946331264265
52249.9995	-0.8898042282556275
52349.9995	-0.8950427769228924
52449.9995	-0.895274330264872
52549.9995	-0.8919575476943393
52649.9995	-0.8908802059753178
52749.9995	-0.8976144388944682
52849.9995	-0.9081890424066401
52949.9995	-0.9048848005340311
53049.9995	-0.8967020287497398
53149.9995	-0.9031453922694155
53249.9995	-0.8964747071176618
53349.9995	-0.8981912928948717
53449.9995	-0.9005028053358082
53549.9995	-0.8913732273340962
53649.9995	-0.8876070839460404
53749.9995	-0.9023151408036618
53849.9995	-0.9062068562618819
53949.9995	-0.9130785954733902
54049.9995	-0.9091685995393846
54149.9995	-0.9116770083525303
54249.9995	-0.9066154319047506
54349.9995	-0.9047722581745994
54449.9995	-0.9163066443188299
54549.9995	-0.9229987878740573
54649.9995	-0.9209966690745759
54749.9995	-0.9156212900447791
54849.9995	-0.9100581073794665
54949.9995	-0.9097142549789616
55049.9995	-0.9250535287838773
55149.9995	-0.9163721434423593
55249.9995	-0.9213309911605272
55349.9995	-0.9059075537283263
55449.9995	-0.9054075364111824
55549.9995	-0.9117307826736649
55649.9995	-0.9223911314804774
55749.9995	-0.9138950648229169
55849.9995	-0.9142959725959479
55949.9995	-0.9233097757878106
56049.9995	-0.9180332139349794
56149.9995	-0.9074660126158491
56249.9995	-0.9056394035656403
56349.9995	-0.9112062240700816
56449.9995	-0.9181075591950183
56549.9995	-0.9189692115775543
56649.9995	-0.9220280269233143
56749.9995	-0.9187623933759923
56849.9995	-0.9207557273717732
56949.9995	-0.922311477421843
57049.9995	-0.9251178939695457
57149.9995	-0.92233358130024
57249.9995	-0.9230816036177423
57349.9995	-0.929288642483737
57449.9995	-0.9166231434717318
57549.9995	-0.921113970183054
57649.9995	-0.9245928532054997
57749.9995	-0.9222789943405587
57849.9995	-0.924461267728546
57949.9995	-0.9275077138967553
58049.9995	-0.9299578935966473
58149.9995	-0.9207991516336698
58249.9995	-0.925237477715914
58349.9995	-0.937698355044521
58449.9995	-0.9358564590670859
58549.9995	-0.9309350910659546
58649.9995	-0.9305719612988987
58749.9995	-0.9271130835153798
58849.9995	-0.9348281654899857
58949.9995	-0.9290459350728675
59049.9995	-0.9298570573013727
59149.9995	-0.9376162325307504
59249.9995	-0.9285542217102218
59349.9995	-0.9319345822069671
59449.9995	-0.9342383228506819
59549.9995	-0.9421672975758
59649.9995	-0.9379871822730124
59749.9995	-0.9455005197073412
59849.9995	-0.9376804113069888
59949.9995	-0.9334416801981646
60049.9995	-0.9283686012265449
60149.999500000005	-0.9231675466155131
60249.999500000005	-0.9257569416781557
60349.999500000005	-0.9400807158449282
60449.999500000005	-0.9392158312234571
60549.999500000005	-0.9430306276009546
60649.999500000005	-0.9272411205722086
60749.999500000005	-0.9300211655779016
60849.999500000005	-0.9302055222673609
60949.999500000005	-0.9290686068930505
61049.999500000005	-0.9427301952748017
61149.999500000005	-0.9356438506678444
61249.9995	-0.9398653548716034
61349.9995	-0.94009474967946
61449.9995	-0.9445085939046365
61549.9995	-0.9435953605467375
61649.9995	-0.9418662075081556
61749.9995	-0.9401979306644961
61849.9995	-0.9489221815471893
61949.9995	-0.948555948593885
62049.9995	-0.953779248571756
62149.9995	-0.9535280264330268
62249.9995	-0.9445912695134311
62349.9995	-0.9567992600463242
62449.9995	-0.9595983169955566
62549.9995	-0.9602443008524659
62649.9995	-0.9511753647966472
62749.9995	-0.9474469135909338
62849.9995	-0.9398850023076228
62949.9995	-0.942822853242081
63049.9995	-0.9567853126699006
63149.9995	-0.9577742889144609
63249.9995	-0.9540602012176969
63349.9995	-0.9599913785260199
63449.9995	-0.9534096381688073
63549.9995	-0.9541391667838397
63649.9995	-0.9614592160761539
63749.9995	-0.9587414222200117
63849.9995	-0.9618814194457741
63949.9995	-0.9598281197723253
64049.9995	-0.9719647866376455
64149.9995	-0.9655706204889469
64249.9995	-0.9679750244271155
64349.9995	-0.9588072469995943
64449.9995	-0.9628459323177054
64549.9995	-0.96526052849946
64649.9995	-0.9553070619511885
64749.9995	-0.9572254228504775
64849.9995	-0.9552192106148496
64949.9995	-0.9552287547610092
65049.9995	-0.9666345002489898
65149.9995	-0.9736740858235784
65249.9995	-0.9778405241641792
65349.9995	-0.9712849741422467
65449.9995	-0.9593979790491929
65549.9995	-0.9620633847056368
65649.9995	-0.9657285825837221
65749.9995	-0.9644903480346123
65849.9995	-0.9636538039497431
65949.9995	-0.96416531359678
66049.9995	-0.9715132079412143
66149.9995	-0.9637164610378832
66249.9995	-0.963390772792323
66349.9995	-0.961974212895111
66449.9995	-0.9635670878625149
66549.9995	-0.9661756227793283
66649.9995	-0.9764691562672496
66749.9995	-0.9795088825593297
66849.9995	-0.9764449235482715
66949.9995	-0.9712006482579625
67049.9995	-0.965225318561572
67149.9995	-0.970777773019158
67249.9995	-0.968154560569431
67349.9995	-0.9722610183855878
67449.9995	-0.9720988229735674
67549.9995	-0.9720448047593493
67649.9995	-0.9671792238951902
67749.9995	-0.9711616900818818
67849.9995	-0.9696498256856003
67949.9995	-0.9651041718437838
68049.9995	-0.9779902691855504
68149.9995	-0.9638619378034612
68249.9995	-0.9781131024286367
68349.9995	-0.9767973896128019
68449.9995	-0.9742682497609749
68549.9995	-0.9751713214147948
68649.9995	-0.9812298952539571
68749.9995	-0.9796464708261574
68849.9995	-0.9760197103451667
68949.9995	-0.9820728992061589
69049.9995	-0.9856111040386892
69149.9995	-0.9910412759795051
69249.9995	-0.9870133360845941
69349.9995	-0.9871858390458783
69449.9995	-0.9973275487109525
69549.9995	-1.0012668019166924
69649.9995	-0.9966691167052133
69749.9995	-0.9912663841740219
69849.9995	-0.9950199043821115
69949.9995	-0.9887125450086067
70049.9995	-0.9912675786410183
70149.9995	-0.9901105685664824
70249.9995	-0.9870836632420961
70349.9995	-0.9925276718218967
70449.9995	-1.0018843340342727
70549.9995	-0.993399427029015
70649.9995	-0.9983862293523842
70749.9995	-0.9991137605482372
70849.9995	-0.9938913090357246
70949.9995	-0.9980769887045646
71049.9995	-1.0016492449617154
71149.9995	-1.0090993616805584
71249.9995	-1.0098498373526397
71349.9995	-1.0077053022946458
71449.9995	-1.011826398136936
71549.9995	-1.0108956292642013
71649.9995	-1.0013042026624568
71749.9995	-1.0078995069179975
71849.9995	-1.0069519681753683
71949.9995	-1.0096728773151185
72049.9995	-1.0081148013981043
72149.9995	-1.0103809653343419
72249.9995	-1.0106980644912902
72349.9995	-1.003551490983181
72449.9995	-1.005202550185146
72549.9995	-1.012438648992248
72649.9995	-1.0063849919292949
72749.9995	-1.0108465660217227
72849.9995	-1.0142752199707736
72949.9995	-1.0068880705148828
73049.9995	-1.0025154654117294
73149.9995	-1.0051449514885498
73249.9995	-1.000812023720357
73349.9995	-1.005672857975135
73449.9995	-1.0154323934866696
73549.9995	-1.017023572919193
73649.9995	-1.014344179448976
73749.9995	-1.0147666355943592
73849.9995	-1.0185212835224284
73949.9995	-1.0180225019556026
74049.9995	-1.0189276736024482
74149.9995	-1.0164769084068865
74249.9995	-1.0165260994754028
74349.9995	-1.0099737640962303
74449.9995	-1.017162150716846
74549.9995	-1.0361281661799246
74649.9995	-1.0313051097619308
74749.9995	-1.0219387159364963
74849.9995	-1.013518803518398
74949.9995	-1.0118725009928617
75049.9995	-1.015891235848585
75149.9995	-1.0131707020656116
75249.9995	-1.0193080204613167
75349.9995	-1.0233580106424363
75449.9995	-1.021951041377406
75549.9995	-1.0216872297706026
75649.9995	-1.0303999536386357
75749.9995	-1.0255332578286414
75849.9995	-1.021565961867644
75949.9995	-1.0246646536473598
76049.9995	-1.0183584564247958
76149.9995	-1.02133303949282
76249.9995	-1.0247643167940694
76349.9995	-1.0256471105952158
76449.9995	-1.0205491311806973
76549.9995	-1.0250750490980636
76649.9995	-1.0244345148091014
76749.9995	-1.0239945355423465
76849.9995	-1.0222096283173165
76949.9995	-1.0341005474833693
77049.9995	-1.037931720904723
77149.9995	-1.0193598423265655
77249.9995	-1.0203440436640534
77349.9995	-1.0253842471936032
77449.9995	-1.0251023394901182
77549.9995	-1.026597250102661
77649.9995	-1.029406682913212
77749.9995	-1.0358141436457693
77849.9995	-1.032413678043369
77949.9995	-1.0387759707588735
78049.9995	-1.032109477767932
78149.9995	-1.0376502250616042
78249.9995	-1.0362180057566768
78349.9995	-1.030113431677723
78449.9995	-1.0164434154492028
78549.9995	-1.0239000853881421
78649.9995	-1.0273885562510827
78749.9995	-1.0350466432131
78849.9995	-1.0327753188190627
78949.9995	-1.0377917146448503
79049.9995	-1.0329237124883512
79149.9995	-1.034210114440281
79249.9995	-1.0327250639858896
79349.9995	-1.027878750040557
79449.9995	-1.0286187577675108
79549.9995	-1.036083064698392
79649.9995	-1.036856334898573
79749.9995	-1.0369849539825893
79849.9995	-1.0339146485910504
79949.9995	-1.0318578912700254
80049.9995	-1.0417294180339987
80149.9995	-1.0327823299202876
80249.9995	-1.0318885526400514
80349.9995	-1.0462511868504052
80449.9995	-1.0358925595853634
80549.9995	-1.0380293952611446
80649.9995	-1.0405661672828863
80749.9995	-1.0386331057557143
80849.9995	-1.0405379843081484
80949.9995	-1.0430251840251152
81049.9995	-1.040512039684785
81149.9995	-1.0372607553072193
