# Supplementary material for: Spinon mediation of witness spin dynamics in herbertsmithite
Source: Nat Phys. 2026 Jun 10;22(7):1071–8. doi: 10.1038/s41567-026-03303-6 (PMC13423850; doi:10.1038/s41567-026-03303-6)
Supplement: Supplementary file 3 — Statistical source data. [file 41567_2026_3303_MOESM3_ESM.zip › Fig3d_inset_200mK.csv]

Time (s)	Flux (Phi_0)
1249.9995	-0.0
1349.9995	-0.035713727432600706
1449.9995	-0.045548117943255306
1549.9995	-0.06309903377979609
1649.9995000000001	-0.06954364886942699
1749.9995000000001	-0.08400831375745454
1849.9995000000001	-0.09569144748242309
1949.9995000000001	-0.10207841205980372
2049.9995	-0.1127452716190227
2149.9995	-0.1292063889588313
2249.9995	-0.1369498197182395
2349.9995	-0.1435140210075545
2449.9995	-0.16822067850711164
2549.9995	-0.1815860140339609
2649.9995	-0.1848300908761331
2749.9995	-0.20085195631397212
2849.9995	-0.21643356915222967
2949.9995000000004	-0.22512840511673105
3049.9995000000004	-0.2337893011554364
3149.9995000000004	-0.2361034070435437
3249.9995000000004	-0.24797005901734792
3349.9995000000004	-0.24870895556303552
3449.9995000000004	-0.25238205661745283
3549.9995000000004	-0.26990960795377816
3649.9995000000004	-0.2782465404254637
3749.9995000000004	-0.2941573948360272
3849.9995000000004	-0.3082292371377413
3949.9995	-0.29979809311762295
4049.9995	-0.32738219495452725
4149.9995	-0.32622886582128174
4249.9995	-0.32570171821186733
4349.9995	-0.317531396775923
4449.9995	-0.339257237933122
4549.9995	-0.3386123375942667
4649.9995	-0.35040054308896984
4749.9995	-0.3522519736531038
4849.9995	-0.3551889370383918
4949.9995	-0.3728221704270318
5049.9995	-0.3703167537243033
5149.9995	-0.3789527437367042
5249.9995	-0.3816096520922585
5349.9995	-0.38909113094016945
5449.9995	-0.40044041695672306
5549.9995	-0.39321581454018073
5649.9995	-0.40445878796086276
5749.9995	-0.39683338935470047
5849.9995	-0.40605082359937583
5949.9995	-0.4177094851536296
6049.9995	-0.41812822228908786
6149.9995	-0.4159279434500682
6249.9995	-0.4156591492929138
6349.9995	-0.42589106674306976
6449.9995	-0.4359409437689621
6549.9995	-0.43595306605023154
6649.9995	-0.43522549953515366
6749.9995	-0.4403571128459127
6849.9995	-0.44874802808568504
6949.9995	-0.4559139342021723
7049.9995	-0.4541197332380307
7149.9995	-0.4570742236361589
7249.9995	-0.46284025288653297
7349.9995	-0.4665631297014592
7449.9995	-0.4740689411350729
7549.9995	-0.4696671502869343
7649.9995	-0.47948873801824377
7749.9995	-0.4789952297615727
7849.999500000001	-0.4800946825074348
7949.999500000001	-0.4948266824239873
8049.999500000001	-0.4891163904829625
8149.999500000001	-0.5013064322870981
8249.999500000002	-0.5039113093152991
8349.999500000002	-0.5066496448820779
8449.999500000002	-0.5062152145424221
8549.9995	-0.5011629638537123
8649.9995	-0.5063986211232532
8749.9995	-0.49192423012097564
8849.9995	-0.4993572332947025
8949.9995	-0.5158284609036237
9049.9995	-0.5204859644248359
9149.9995	-0.5294415942528481
9249.9995	-0.5168083838336841
9349.9995	-0.5307215629854838
9449.999500000002	-0.5227745041764464
9549.999500000002	-0.526586633465115
9649.999500000002	-0.5356666909353969
9749.999500000002	-0.5472608868450735
9849.999500000002	-0.5464098917779943
9949.999500000002	-0.5506340645933356
10049.999500000002	-0.5392973671988841
10149.999500000002	-0.5492180717496389
10249.999500000002	-0.5594136084820676
10349.999500000002	-0.5459185118543246
10449.999500000002	-0.5490689849350332
10549.999500000002	-0.5555181047712985
10649.999500000002	-0.5574551385071445
10749.999500000002	-0.5613142739359418
10849.999500000002	-0.558394115359107
10949.999500000002	-0.5646622310417477
11049.999500000002	-0.5721580491192704
11149.999500000002	-0.5834977029665147
11249.999500000002	-0.5863328692463874
11349.999499999998	-0.5904460179219164
11449.999499999998	-0.5890150685021851
11549.999499999998	-0.5928461466673483
11649.999499999998	-0.5974209652318017
11749.999499999998	-0.5870990486972936
11849.999499999998	-0.5918583258905663
11949.999499999998	-0.5878780116817346
12049.999499999998	-0.5964151230151664
12149.999499999998	-0.5951300177233776
12249.999499999998	-0.5945506764027151
12349.999499999998	-0.604522399528129
12449.999499999998	-0.6114506773515558
12549.999499999998	-0.6241540147717721
12649.999499999998	-0.6197215155176892
12749.999499999998	-0.6221999142729295
12849.999499999998	-0.6318522611446191
12949.999499999998	-0.6247563650315691
13049.999499999998	-0.6238557190691161
13149.999499999998	-0.6367378031726858
13249.999499999998	-0.6458401469547361
13349.999499999998	-0.6350431752171808
13449.999499999998	-0.6318047007674039
13549.999499999998	-0.6355173890610075
13649.999499999998	-0.6268284057690465
13749.999499999998	-0.6445919995435467
13849.999499999998	-0.6411616226079033
13949.999499999998	-0.646267031455686
14049.999499999998	-0.6282643912467201
14149.999499999998	-0.6261202363252352
14249.999499999998	-0.6406077380821458
14349.999499999998	-0.6363560932450447
14449.999499999998	-0.6403621717587953
14549.999499999998	-0.6454410120805143
14649.999499999998	-0.6392492149246607
14749.999499999998	-0.6437503742682509
14849.999499999998	-0.6589436365278054
14949.999499999998	-0.6629093633840952
15049.999499999998	-0.6637071354485293
15149.999499999998	-0.6676254407089459
15249.999499999998	-0.6522177921601227
15349.999499999998	-0.6550524009459302
15449.999499999998	-0.6570486687648085
15549.999499999998	-0.666073548069452
15649.999499999998	-0.6615342575698122
15749.999499999998	-0.6694558069646241
15849.999499999998	-0.6643506001767143
15949.999499999998	-0.674049748844535
16049.999499999998	-0.6843693993644671
16149.999499999998	-0.6740301491635101
16249.999499999998	-0.6795105942527435
16349.999499999998	-0.6832921242232644
16449.999499999998	-0.6811700203070572
16549.999499999998	-0.6728527125994042
16649.999499999998	-0.6785912694896368
16749.999499999998	-0.6828753022787311
16849.999499999998	-0.6864070676741036
16949.999499999998	-0.67824657023111
17049.999499999998	-0.6862500847893145
17149.999499999998	-0.6754413609668468
17249.999499999998	-0.6931422008742665
17349.999499999998	-0.6892317850008745
17449.999499999998	-0.6900769728662866
17549.999499999998	-0.7017882347894506
17649.999499999998	-0.6997043813956303
17749.999499999998	-0.7073831226668652
17849.999499999998	-0.7132676535414042
17949.999499999998	-0.7183795576603522
18049.999499999998	-0.7046580633264057
18149.999499999998	-0.7062664635307101
18249.999499999998	-0.7066807402483448
18349.999499999998	-0.6976929039288535
18449.999499999998	-0.7053585670575941
18549.999499999998	-0.7164109585511973
18649.999499999998	-0.7085027466309199
18749.999499999998	-0.7262811775728188
18849.999499999998	-0.7050708075275267
18949.999499999998	-0.7064169461531122
19049.999499999998	-0.7108555640949241
19149.999499999998	-0.7111975981680416
19249.999499999998	-0.7230385853229784
19349.999499999998	-0.7274024401802883
19449.999499999998	-0.7261892491698632
19549.999499999998	-0.7293306017660584
19649.999499999998	-0.7269291676047089
19749.999499999998	-0.7268347160969526
19849.999499999998	-0.7421310155689831
19949.999499999998	-0.7392159388170576
20049.999499999998	-0.7228718217165877
20149.9995	-0.733069700220188
20249.9995	-0.745385721936497
20349.9995	-0.7495525036562256
20449.9995	-0.7500768805032081
20549.9995	-0.751384878920863
20649.9995	-0.7516834220273729
20749.9995	-0.7360954467352023
20849.9995	-0.7495027026435217
20949.9995	-0.7531211853527786
21049.9995	-0.7399706200585676
21149.9995	-0.7456988358991374
21249.9995	-0.7526943379899009
21349.9995	-0.7487229279934056
21449.9995	-0.7473812883618614
21549.999499999998	-0.7501504440871898
21649.9995	-0.7553429431100334
21749.9995	-0.7567565382639536
21849.9995	-0.7622418070304207
21949.9995	-0.7466284020566682
22049.9995	-0.7475496097369536
22149.9995	-0.7530435444483743
22249.9995	-0.7473146537354367
22349.9995	-0.7493963610308896
22449.9995	-0.7535163333407482
22549.999499999998	-0.7618056290441508
22649.999499999998	-0.7618246019461914
22749.999499999998	-0.7545897744201362
22849.999499999998	-0.755215106590331
22949.9995	-0.7639460026077352
23049.9995	-0.7717864534928651
23149.9995	-0.7679486087540397
23249.9995	-0.7717437315973505
23349.9995	-0.7668154742723416
23449.9995	-0.7692873421410873
23549.9995	-0.7742351387448849
23649.9995	-0.7741620825312552
23749.9995	-0.7790334319785615
23849.9995	-0.7765335493138679
23949.999499999998	-0.7746050556849688
24049.999499999998	-0.7818210429570449
24149.999499999998	-0.7907106601155824
24249.999499999998	-0.7963014476622057
24349.999499999998	-0.7875570154519771
24449.999499999998	-0.7964648023911707
24549.999499999998	-0.7886828508643404
24649.999499999998	-0.7914342116582205
24749.999499999998	-0.7914256550548586
24849.999499999998	-0.8009840181554644
24949.999499999998	-0.7974341271390664
25049.999499999998	-0.7949440761656454
25149.999499999998	-0.7914806314567144
25249.999499999998	-0.7988410942468676
25349.999499999998	-0.7994683584850861
25449.999499999998	-0.7945553377944066
25549.999499999998	-0.8083853247036821
25649.999499999998	-0.8154111373831086
25749.999499999998	-0.7975584700997658
25849.999499999998	-0.800794112581201
25949.999499999998	-0.8053354628479994
26049.999499999998	-0.8145775744956545
26149.999499999998	-0.824692275688097
26249.999499999998	-0.8258990149525012
26349.999499999998	-0.8310287671298049
26449.999499999998	-0.8191796738927053
26549.999499999998	-0.8187485476148133
26649.999499999998	-0.8180497323123497
26749.999499999998	-0.8106173228401943
26849.999499999998	-0.8137560294545025
26949.999499999998	-0.8089467541375797
27049.999499999998	-0.8115885926840427
27149.999499999998	-0.8181673111527026
27249.999499999998	-0.8198386199096603
27349.999499999998	-0.8165454633286018
27449.999499999998	-0.8238736966591986
27549.999499999998	-0.8262188425733932
27649.999499999998	-0.8235913230801621
27749.999499999998	-0.8199553352686877
27849.9995	-0.8112265815004953
27949.9995	-0.8262841745755942
28049.9995	-0.8287086872570946
28149.9995	-0.8181870196677394
28249.9995	-0.8188887010311312
28349.9995	-0.8132915734910924
28449.9995	-0.8129114709059841
28549.999499999998	-0.8231106816427527
28649.999499999998	-0.8198911243879046
28749.999499999998	-0.8188719111540372
28849.999499999998	-0.8292082751176899
28949.999499999998	-0.8302406162370737
29049.999499999998	-0.8307187523350628
29149.999499999998	-0.8361459980665025
29249.999499999998	-0.8355945660070603
29349.999499999998	-0.835592929732357
29449.9995	-0.8226933818099056
29549.9995	-0.8282865188260224
29649.9995	-0.8347565907528569
29749.9995	-0.8365438333619899
29849.9995	-0.834436370390506
29949.9995	-0.8367905073558362
30049.9995	-0.8455173400113196
30149.9995	-0.8417644231065609
30249.9995	-0.841162554034355
30349.9995	-0.8487973666765285
30449.9995	-0.8433541185812423
30549.9995	-0.8451834913723388
30649.9995	-0.8452904127703391
30749.9995	-0.8504612047591955
30849.9995	-0.8472930812386714
30949.9995	-0.8489044376842791
31049.9995	-0.8587442130462009
31149.9995	-0.8508611762552043
31249.9995	-0.8503529764648192
31349.999499999998	-0.8441633367010368
31449.999499999998	-0.8470472520302188
31549.999499999998	-0.8513660639048091
31649.999499999998	-0.8396099694338979
31749.999499999998	-0.8479650565010814
31849.999499999998	-0.8535785903978201
31949.999499999998	-0.8509749830856244
32049.999499999998	-0.8573577497495997
32149.999499999998	-0.85986817831553
32249.999499999998	-0.8608681991605103
32349.999499999998	-0.8519109828854283
32449.999499999998	-0.854310805981978
32549.999499999998	-0.8624096013097855
32649.999499999998	-0.8517204380541195
32749.999499999998	-0.8556730808038253
32849.9995	-0.8675839383348958
32949.9995	-0.8657178275307409
33049.9995	-0.8515815195421474
33149.9995	-0.8645913154694682
33249.9995	-0.8623738307900375
33349.9995	-0.8589627192927729
33449.9995	-0.8735360422278049
33549.9995	-0.8624145559431398
33649.9995	-0.8733074389515494
33749.9995	-0.878001964647062
33849.9995	-0.8661188222694598
33949.9995	-0.8651452131500541
34049.9995	-0.8712818290101723
34149.9995	-0.8698270751436539
34249.9995	-0.8670742157143536
34349.9995	-0.8630955565184486
34449.9995	-0.8694455645687889
34549.9995	-0.8638855978151945
34649.9995	-0.8862154173009813
34749.9995	-0.872505171826834
34849.9995	-0.8838213668905261
34949.9995	-0.8859589222327777
35049.9995	-0.8823824655243087
35149.9995	-0.8721370929252323
35249.9995	-0.8771059482540835
35349.9995	-0.8817178985036271
35449.9995	-0.8795345024714827
35549.9995	-0.88554692531903
35649.9995	-0.8900566383896908
35749.9995	-0.890410547720915
35849.9995	-0.8851675407084514
35949.9995	-0.8922920108034589
36049.9995	-0.8867588254642129
36149.9995	-0.8886910370878773
36249.9995	-0.8830936898071968
36349.9995	-0.8870472258586624
36449.9995	-0.8871797440172742
36549.9995	-0.8953319947356242
36649.9995	-0.9016853768094215
36749.9995	-0.9058816107968966
36849.9995	-0.9018197391397926
36949.9995	-0.8960747368483126
37049.9995	-0.9011379910656032
37149.9995	-0.8968302583915815
37249.9995	-0.898083594473654
37349.9995	-0.8882995082854102
37449.9995	-0.8884837680267381
37549.9995	-0.8999747604062804
37649.9995	-0.890772185831807
37749.9995	-0.8998414453864605
37849.9995	-0.9010603487230533
37949.9995	-0.890255790497946
38049.9995	-0.902064698479851
38149.9995	-0.9030945389549458
38249.9995	-0.905125907962308
38349.9995	-0.9010834774514969
38449.9995	-0.9017279601350872
38549.9995	-0.8961405748250257
38649.9995	-0.903130825939229
38749.9995	-0.9029376751826952
38849.9995	-0.9022177996324281
38949.9995	-0.8950810106950762
39049.9995	-0.9017869517208865
39149.9995	-0.9093705434747221
39249.9995	-0.9056054863118312
39349.9995	-0.9067640355014426
39449.9995	-0.9029807929920501
39549.9995	-0.9112524216323266
39649.9995	-0.9086728500127528
39749.9995	-0.9085398758341476
39849.9995	-0.9096848178963661
39949.9995	-0.9062869070380195
40049.9995	-0.9165700228314257
40149.999500000005	-0.9074569373061365
40249.999500000005	-0.918710189936089
40349.999500000005	-0.9304475570053832
40449.999500000005	-0.9275522709967561
40549.999500000005	-0.9312845013608388
40649.999500000005	-0.931437813329083
40749.999500000005	-0.9257844735522767
40849.999500000005	-0.9186145303412339
40949.999500000005	-0.9192833193431653
41049.999500000005	-0.9201139358025721
41149.999500000005	-0.9137156392488528
41249.9995	-0.9236086014059168
41349.9995	-0.9221793680358275
41449.9995	-0.9230165322588242
41549.9995	-0.9249784354327915
41649.9995	-0.9220198621731406
41749.9995	-0.9264599864486982
41849.9995	-0.9287586035189008
41949.9995	-0.9296193344288923
42049.9995	-0.9330690139832782
42149.9995	-0.9317724670774794
42249.9995	-0.936450590688441
42349.9995	-0.9265052448153206
42449.9995	-0.9387384209675105
42549.9995	-0.939520268666513
42649.9995	-0.9330261578746715
42749.9995	-0.9386099750112109
42849.9995	-0.9405431525631407
42949.9995	-0.940898438117955
43049.9995	-0.9363668399366887
43149.9995	-0.9391992368076814
43249.9995	-0.9406951193125757
43349.9995	-0.9409433444342667
43449.9995	-0.9435157797490987
43549.9995	-0.9373151386139469
43649.9995	-0.9325828571614636
43749.9995	-0.9392489112210036
43849.9995	-0.9418812609477385
43949.9995	-0.9286506909827423
44049.9995	-0.9404283082354183
44149.9995	-0.9319815424955387
44249.9995	-0.9408002821932548
44349.9995	-0.9210478238926747
44449.9995	-0.9408052726111258
44549.9995	-0.9456991726088546
44649.9995	-0.944659047467983
44749.9995	-0.9459089373230682
44849.9995	-0.9528601755269541
44949.9995	-0.951032620682561
45049.9995	-0.9457139226836802
45149.9995	-0.9418011566640061
45249.9995	-0.9412467525013248
45349.9995	-0.9492255100085032
45449.9995	-0.951839145530748
45549.9995	-0.9467221353921573
45649.9995	-0.9450279896394171
45749.9995	-0.9500642005301252
45849.9995	-0.9568783404105616
45949.9995	-0.9531747436270024
46049.9995	-0.9429078552676948
46149.9995	-0.9366123938242836
46249.9995	-0.9462751851654438
46349.9995	-0.9471028455527453
46449.9995	-0.962840676307632
46549.9995	-0.951199576704763
46649.9995	-0.9578615332252127
46749.9995	-0.9587230539748575
46849.9995	-0.955650731410735
46949.9995	-0.9576284727458244
47049.9995	-0.9573658153378481
47149.9995	-0.9504394499136524
47249.9995	-0.9582790137148969
47349.9995	-0.9535661204510042
47449.9995	-0.9599260628933415
47549.9995	-0.9605538297221905
47649.9995	-0.9569417710534474
47749.9995	-0.9509971523432057
47849.9995	-0.9576045474099573
47949.9995	-0.9670329072508395
48049.9995	-0.9636061464552022
48149.9995	-0.963336942890983
48249.9995	-0.9633702977864047
48349.9995	-0.9748074260874233
48449.9995	-0.966607707033365
48549.9995	-0.9703086122372717
48649.9995	-0.9714971342621155
48749.9995	-0.9641823290517095
48849.9995	-0.9686412501829942
48949.9995	-0.9749921923108325
49049.9995	-0.9711307756823047
49149.9995	-0.9807316781604491
49249.9995	-0.9793852126521578
49349.9995	-0.9785866017664127
49449.999500000005	-0.9745913886766786
49549.999500000005	-0.9642091741252834
49649.999500000005	-0.9755438095530558
49749.999500000005	-0.9761169174301969
49849.999500000005	-0.9765021983653597
49949.999500000005	-0.9770640418591441
50049.999500000005	-0.9714367660297398
50149.999500000005	-0.9817487405162204
50249.999500000005	-0.9799105385503104
50349.999500000005	-0.9770743626901286
50449.999500000005	-0.9664427883601157
50549.999500000005	-0.9699931119631557
50649.999500000005	-0.9902640482482283
50749.999500000005	-0.9865480894355585
50849.999500000005	-0.9796759566789142
50949.999500000005	-0.9726801983016173
51049.999500000005	-0.9704263893729284
51149.999500000005	-0.9781912111120228
51249.999500000005	-0.9768321278379695
51349.9995	-0.9816198967003373
51449.9995	-0.965361543801933
51549.9995	-0.9724375171581059
51649.9995	-0.9774106736086807
51749.9995	-0.9645694808489793
51849.9995	-0.9811274657015581
51949.9995	-0.9784901316479342
52049.9995	-0.970080325776685
52149.9995	-0.9793398236678073
52249.9995	-0.976646377836321
52349.9995	-0.9922052739333971
52449.9995	-0.9794184194182698
52549.9995	-0.9806108538417391
52649.9995	-0.9734712458793808
52749.9995	-0.9892963291509247
52849.9995	-0.993190271286128
52949.9995	-0.9799020436181394
53049.9995	-0.9775887473230824
53149.9995	-0.9926695183197758
53249.9995	-0.9932920306612942
53349.9995	-0.995090017551572
53449.9995	-1.0014352363556398
53549.9995	-1.0027085903661863
53649.9995	-0.9909122784509243
53749.9995	-0.9989708927110748
53849.9995	-0.9979798867735745
53949.9995	-1.0021036870119708
54049.9995	-0.9929455083379537
54149.9995	-0.9974175904321783
54249.9995	-0.9835535045124857
54349.9995	-0.9906116193625714
54449.9995	-0.9973319022405001
54549.9995	-1.0001790441527874
54649.9995	-1.0088264301391305
54749.9995	-0.998161152924034
54849.9995	-1.0085656991311787
54949.9995	-1.0035327222136452
55049.9995	-1.0129569823582116
55149.9995	-1.0059077094570874
55249.9995	-1.0031837984359662
55349.9995	-0.9940382146019289
55449.9995	-1.0049925776161643
55549.9995	-1.002081216574883
55649.9995	-1.0040299642424166
55749.9995	-1.0087553165258463
55849.9995	-0.9988782772960718
55949.9995	-0.9999441176756179
56049.9995	-1.0002679760462954
56149.9995	-0.9938123416084537
56249.9995	-0.9965106954180563
56349.9995	-0.9967768835653921
56449.9995	-1.0007936808119986
56549.9995	-0.9947392658024476
56649.9995	-0.9999389564141516
56749.9995	-0.9990685353013333
56849.9995	-0.998580854168921
56949.9995	-1.0118958400293927
57049.9995	-1.0031710914203984
57149.9995	-1.0012631713529068
57249.9995	-1.0081340928500566
57349.9995	-1.004237633404955
57449.9995	-0.9952246632395116
57549.9995	-0.9998910680967654
57649.9995	-1.0060970610903546
57749.9995	-1.011886306457857
57849.9995	-1.0108791621245814
57949.9995	-0.9959014609524992
58049.9995	-1.0028866150989408
58149.9995	-1.014575672388716
58249.9995	-1.012958567282542
58349.9995	-1.0118983866944369
58449.9995	-1.010821841371346
58549.9995	-1.003112693959153
58649.9995	-1.0134471116847905
58749.9995	-1.0248363951935637
58849.9995	-1.0313658498403129
58949.9995	-1.0117702547198064
59049.9995	-1.021470381963141
59149.9995	-1.0214259452023455
59249.9995	-1.017287456264242
59349.9995	-1.0172368445164217
59449.9995	-1.0245913881408093
59549.9995	-1.024760585517587
59649.9995	-1.0168558532823901
59749.9995	-1.0192860592134245
59849.9995	-1.0138667288402807
59949.9995	-1.026091434212745
60049.9995	-1.0224414749993116
60149.999500000005	-1.0154505491819314
60249.999500000005	-1.0237960709960028
60349.999500000005	-1.02694535117476
60449.999500000005	-1.0272193816308963
60549.999500000005	-1.0173513825184983
60649.999500000005	-1.010158743588626
60749.999500000005	-1.0210038632716802
60849.999500000005	-1.0184799904698316
60949.999500000005	-1.021863552412217
61049.999500000005	-1.0382275522128914
61149.999500000005	-1.0289436015237605
61249.9995	-1.0356700774924548
61349.9995	-1.0260231436005292
61449.9995	-1.0235865419689638
61549.9995	-1.017963856667528
61649.9995	-1.0138372412955867
61749.9995	-1.0391687225375215
61849.9995	-1.0270050598891167
61949.9995	-1.032539826768815
62049.9995	-1.0321393254842484
62149.9995	-1.0184792088360837
62249.9995	-1.032737193457912
62349.9995	-1.0118487579211788
62449.9995	-1.0262506871304709
62549.9995	-1.0305999833136212
62649.9995	-1.0130596579609197
62749.9995	-1.0186317222088768
62849.9995	-1.039332727394246
62949.9995	-1.0348305412971648
63049.9995	-1.0283475196883352
63149.9995	-1.036247292087463
63249.9995	-1.023495012906018
63349.9995	-1.0350912822452614
63449.9995	-1.0373025786559502
63549.9995	-1.0335719414643982
63649.9995	-1.032295060817443
63749.9995	-1.0539680793694792
63849.9995	-1.0443616526665451
63949.9995	-1.0446332954999527
64049.9995	-1.0392957910858769
64149.9995	-1.0408923939035937
64249.9995	-1.0355374502883485
64349.9995	-1.0284123214366971
64449.9995	-1.0292587079143551
64549.9995	-1.0354733064083632
64649.9995	-1.049879147339496
64749.9995	-1.0263390881356607
64849.9995	-1.0339368951845422
64949.9995	-1.0404941378650534
65049.9995	-1.0449781999061436
65149.9995	-1.0265583167980985
65249.9995	-1.0383778779502002
65349.9995	-1.0426335451196849
65449.9995	-1.0590297800902135
65549.9995	-1.0570648142096601
65649.9995	-1.0531049026340433
65749.9995	-1.0466159315737293
65849.9995	-1.055554686123994
65949.9995	-1.0517022240853002
66049.9995	-1.059348143041376
66149.9995	-1.0523603613551735
66249.9995	-1.0503843902118035
66349.9995	-1.0477083932255518
66449.9995	-1.0658280672588525
66549.9995	-1.0568986549217598
66649.9995	-1.0567607576644775
66749.9995	-1.0467285633944599
66849.9995	-1.0466371025166765
66949.9995	-1.0309371709106223
67049.9995	-1.0500089587332866
67149.9995	-1.0465497844796694
67249.9995	-1.0484455845922973
67349.9995	-1.0541190583646305
67449.9995	-1.0621427930803762
67549.9995	-1.0623998743633223
67649.9995	-1.0524160465104941
67749.9995	-1.0671472622553893
67849.9995	-1.0455002329093297
67949.9995	-1.0503945580914618
68049.9995	-1.0459068637946345
68149.9995	-1.059489134348432
68249.9995	-1.0682773359339137
68349.9995	-1.065809415190845
68449.9995	-1.059341982943426
68549.9995	-1.048557051935667
68649.9995	-1.0545500766121805
68749.9995	-1.0628081651258796
68849.9995	-1.0632249220576355
68949.9995	-1.064654190197082
69049.9995	-1.0497166700080598
69149.9995	-1.04988022159419
69249.9995	-1.047822239182068
69349.9995	-1.0574370035090972
69449.9995	-1.0496324645475639
69549.9995	-1.0580976732740233
69649.9995	-1.0567125542233597
69749.9995	-1.0604877747399684
69849.9995	-1.0536712628449365
69949.9995	-1.0464276830427153
70049.9995	-1.0482077772920313
70149.9995	-1.0489589172618636
70249.9995	-1.0576667562890485
70349.9995	-1.0583300902242208
70449.9995	-1.0547644196301071
70549.9995	-1.0617880158264832
70649.9995	-1.0670257764306292
70749.9995	-1.0653378074837399
70849.9995	-1.0615814305626934
70949.9995	-1.071918695061143
71049.9995	-1.0711219192952868
71149.9995	-1.0755269296928098
71249.9995	-1.0655137260901952
71349.9995	-1.0673486019568301
71449.9995	-1.0647231583464745
71549.9995	-1.0695842670761344
71649.9995	-1.0684721384040934
71749.9995	-1.0755360118125914
71849.9995	-1.072252279376876
71949.9995	-1.0697811605720524
72049.9995	-1.0686897137878404
72149.9995	-1.0728984509967745
72249.9995	-1.074382066601867
72349.9995	-1.0786234293111043
72449.9995	-1.0885742936987128
72549.9995	-1.0603447408389393
72649.9995	-1.0694336339557147
72749.9995	-1.0888702170483846
72849.9995	-1.0778164723838621
72949.9995	-1.0760968174706882
73049.9995	-1.089826575744766
73149.9995	-1.0994738207420731
73249.9995	-1.090090139651629
73349.9995	-1.0780529677965411
73449.9995	-1.0893361519361164
73549.9995	-1.074450849568482
73649.9995	-1.0864268294281487
73749.9995	-1.0843502443526525
73849.9995	-1.0931098613392614
73949.9995	-1.0930182426035202
74049.9995	-1.0836479808774797
74149.9995	-1.0920889755385907
74249.9995	-1.0857971062096503
74349.9995	-1.0994069132058044
74449.9995	-1.091428666706662
74549.9995	-1.085260118745346
74649.9995	-1.080680769336091
74749.9995	-1.1021065789875983
74849.9995	-1.09779650137002
74949.9995	-1.0902957630055177
75049.9995	-1.0821549594422848
75149.9995	-1.1034505073903063
75249.9995	-1.09924004829454
75349.9995	-1.1005061245964924
75449.9995	-1.0898033164408858
75549.9995	-1.0996166640038147
75649.9995	-1.0999584046523196
75749.9995	-1.0937979377747808
75849.9995	-1.0878195999791451
75949.9995	-1.0988414297579574
76049.9995	-1.0991456856136068
76149.9995	-1.106391906829483
76249.9995	-1.1021801570376688
76349.9995	-1.09353664656566
76449.9995	-1.1028461819180286
76549.9995	-1.0932264665530198
76649.9995	-1.088896647681377
76749.9995	-1.0970648693357958
76849.9995	-1.0969748340439445
76949.9995	-1.095934971999661
77049.9995	-1.1025063744373007
77149.9995	-1.0975243754032888
77249.9995	-1.0914080475051868
77349.9995	-1.1091251124779866
77449.9995	-1.0963800780546151
77549.9995	-1.104415651609468
77649.9995	-1.088543704151519
77749.9995	-1.1083663277332896
77849.9995	-1.1009618457107138
77949.9995	-1.106400117388926
78049.9995	-1.1133365743440038
78149.9995	-1.0859960830752762
78249.9995	-1.0898750746831247
78349.9995	-1.095677276923361
78449.9995	-1.1069091366279125
78549.9995	-1.1116833920540437
78649.9995	-1.106699403341473
78749.9995	-1.0998349228042272
78849.9995	-1.1187873924304235
78949.9995	-1.0994733289375596
79049.9995	-1.1029590319143558
79149.9995	-1.104462503444715
79249.9995	-1.104446631571701
79349.9995	-1.1038111938698165
79449.9995	-1.0954891945831093
79549.9995	-1.10638130657469
79649.9995	-1.1067715978926067
79749.9995	-1.0966115002712797
79849.9995	-1.1057673547279983
79949.9995	-1.0935907926905024
80049.9995	-1.1087986434869528
80149.9995	-1.1093903803371248
80249.9995	-1.1212835617954937
80349.9995	-1.1135802964109907
80449.9995	-1.1213285070687036
80549.9995	-1.1045636213633152
80649.9995	-1.1218285803467438
80749.9995	-1.112853783382043
80849.9995	-1.1013376906146455
80949.9995	-1.1188934865123095
81049.9995	-1.1165956226089797
81149.9995	-1.1274298434945145
