# Supplementary material for: Spinon mediation of witness spin dynamics in herbertsmithite
Source: Nat Phys. 2026 Jun 10;22(7):1071–8. doi: 10.1038/s41567-026-03303-6 (PMC13423850; doi:10.1038/s41567-026-03303-6)
Supplement: Supplementary file 3 — Statistical source data. [file 41567_2026_3303_MOESM3_ESM.zip › Fig3d_inset_250mK.csv]

Time (s)	Flux (Phi_0)
1249.9995	-0.0
1349.9995	-0.005034293669456957
1449.9995	-0.028852350631483503
1549.9995	-0.004157820742813456
1649.9995000000001	-0.008769144890141689
1749.9995000000001	-0.02985745512019733
1849.9995000000001	-0.02165165049813389
1949.9995000000001	-0.016902610427143472
2049.9995	-0.05047110136592359
2149.9995	-0.015573157708965724
2249.9995	-0.028568114269353018
2349.9995	-0.06706532946614985
2449.9995	-0.09017202006467073
2549.9995	-0.09022476352936515
2649.9995	-0.07057283748252985
2749.9995	-0.13265867744163806
2849.9995	-0.08609430335179802
2949.9995000000004	-0.07943703092357524
3049.9995000000004	-0.09863791605695837
3149.9995000000004	-0.1020642965045937
3249.9995000000004	-0.1256576491803596
3349.9995000000004	-0.10781198555370963
3449.9995000000004	-0.11527471559697311
3549.9995000000004	-0.11520026856677568
3649.9995000000004	-0.11839775781234785
3749.9995000000004	-0.1469711022474005
3849.9995000000004	-0.13351994330059647
3949.9995	-0.12252388797833547
4049.9995	-0.13635780983132584
4149.9995	-0.16048182389417676
4249.9995	-0.11893550161590838
4349.9995	-0.15728415619128278
4449.9995	-0.15870863563435123
4549.9995	-0.16153776685059817
4649.9995	-0.162168158258309
4749.9995	-0.17344249727653782
4849.9995	-0.1937840608268857
4949.9995	-0.2037565680816691
5049.9995	-0.15157867692988525
5149.9995	-0.20812336945163068
5249.9995	-0.1938105453904484
5349.9995	-0.17329225042590402
5449.9995	-0.17913433100352094
5549.9995	-0.1863961556662126
5649.9995	-0.1808000055596306
5749.9995	-0.16808354566809314
5849.9995	-0.2299898988049236
5949.9995	-0.21019263595819915
6049.9995	-0.24214997174987474
6149.9995	-0.274705215571883
6249.9995	-0.2159929739771922
6349.9995	-0.205736635283694
6449.9995	-0.23517913310358907
6549.9995	-0.21971132345808186
6649.9995	-0.21587788144194064
6749.9995	-0.21260349747958074
6849.9995	-0.23746851061904728
6949.9995	-0.24472547556619162
7049.9995	-0.2429445017198315
7149.9995	-0.2122925700526661
7249.9995	-0.2281595503992122
7349.9995	-0.2520061673001006
7449.9995	-0.2429420086469687
7549.9995	-0.22852976478226417
7649.9995	-0.23730835543228146
7749.9995	-0.2805193535147694
7849.999500000001	-0.24861102246676303
7949.999500000001	-0.20027071194204638
8049.999500000001	-0.28481478460422416
8149.999500000001	-0.25019077449756466
8249.999500000002	-0.2797331951345967
8349.999500000002	-0.2702236016403621
8449.999500000002	-0.2933546209331279
8549.9995	-0.28385314079640445
8649.9995	-0.2539963023458558
8749.9995	-0.29161952373037714
8849.9995	-0.2492823773795454
8949.9995	-0.25590937741463904
9049.9995	-0.27445152341296364
9149.9995	-0.2347001578459018
9249.9995	-0.2769240140846385
9349.9995	-0.2913597747664145
9449.999500000002	-0.27581742588000324
9549.999500000002	-0.26877150031199903
9649.999500000002	-0.25124163355645734
9749.999500000002	-0.2736871998927981
9849.999500000002	-0.26593753674731957
9949.999500000002	-0.274239416293101
10049.999500000002	-0.2925679282384568
10149.999500000002	-0.27627857693567925
10249.999500000002	-0.2601674536098866
10349.999500000002	-0.3025532351847975
10449.999500000002	-0.27983555764389756
10549.999500000002	-0.29822652833978935
10649.999500000002	-0.29575599519982276
10749.999500000002	-0.30110297857807744
10849.999500000002	-0.2798371096600061
10949.999500000002	-0.27805804042994176
11049.999500000002	-0.30398135407433813
11149.999500000002	-0.28064946725814544
11249.999500000002	-0.3242632633061824
11349.999499999998	-0.33014512535763885
11449.999499999998	-0.30876462085488043
11549.999499999998	-0.28464091971623695
11649.999499999998	-0.26922537501263477
11749.999499999998	-0.30690785907395934
11849.999499999998	-0.3278666500235854
11949.999499999998	-0.2839039454253225
12049.999499999998	-0.3138762644151427
12149.999499999998	-0.3061785344645376
12249.999499999998	-0.311604097181446
12349.999499999998	-0.2986458960187992
12449.999499999998	-0.3290114702661615
12549.999499999998	-0.3169225229049655
12649.999499999998	-0.3234880128177018
12749.999499999998	-0.3242307734994334
12849.999499999998	-0.3243882157457936
12949.999499999998	-0.309494282244863
13049.999499999998	-0.3312201914603232
13149.999499999998	-0.2977939800713365
13249.999499999998	-0.3286204019250256
13349.999499999998	-0.30284032639876024
13449.999499999998	-0.33677242402004914
13549.999499999998	-0.31834581037664833
13649.999499999998	-0.3432045588985986
13749.999499999998	-0.3141380360504886
13849.999499999998	-0.3405829322614746
13949.999499999998	-0.31231232106341267
14049.999499999998	-0.3035846635874222
14149.999499999998	-0.31438323979120497
14249.999499999998	-0.351290339785427
14349.999499999998	-0.3077514464492008
14449.999499999998	-0.3174494671855541
14549.999499999998	-0.32132389846655585
14649.999499999998	-0.36569934269770954
14749.999499999998	-0.3229937287644731
14849.999499999998	-0.31107684420649484
14949.999499999998	-0.3020542475820456
15049.999499999998	-0.3277572886796172
15149.999499999998	-0.34728921336712304
15249.999499999998	-0.3350444263223622
15349.999499999998	-0.3450633700412489
15449.999499999998	-0.3877774842362598
15549.999499999998	-0.3667940048860494
15649.999499999998	-0.3422827305303109
15749.999499999998	-0.34483899420274255
15849.999499999998	-0.3556406067188682
15949.999499999998	-0.3756134327801597
16049.999499999998	-0.3602706998895222
16149.999499999998	-0.35501205212298537
16249.999499999998	-0.32003927554672096
16349.999499999998	-0.33819694322369287
16449.999499999998	-0.33312582872073904
16549.999499999998	-0.3410628451074338
16649.999499999998	-0.3425699458903324
16749.999499999998	-0.3426863401615403
16849.999499999998	-0.3136796482704156
16949.999499999998	-0.3547669456687892
17049.999499999998	-0.3761493475548132
17149.999499999998	-0.3728106102926585
17249.999499999998	-0.37803332024892455
17349.999499999998	-0.39116175514359064
17449.999499999998	-0.39972656128491657
17549.999499999998	-0.36125978069594744
17649.999499999998	-0.3739844128244929
17749.999499999998	-0.34780256701673373
17849.999499999998	-0.3473970789519676
17949.999499999998	-0.3770670914542418
18049.999499999998	-0.30796628583987307
18149.999499999998	-0.3357777115929732
18249.999499999998	-0.3860434679713638
18349.999499999998	-0.37045495882998125
18449.999499999998	-0.37245091643175066
18549.999499999998	-0.3828335465234929
18649.999499999998	-0.3918357598451365
18749.999499999998	-0.36219538500489
18849.999499999998	-0.34781626119440645
18949.999499999998	-0.3947087822985882
19049.999499999998	-0.40399228741545024
19149.999499999998	-0.34047494143080925
19249.999499999998	-0.3696535367867462
19349.999499999998	-0.35340815010904514
19449.999499999998	-0.3692110950712326
19549.999499999998	-0.3918985443363212
19649.999499999998	-0.37888145898373615
19749.999499999998	-0.3918805736123563
19849.999499999998	-0.41015903841011436
19949.999499999998	-0.4041186326596691
20049.999499999998	-0.34695302109583537
20149.9995	-0.372080516908218
20249.9995	-0.35736240062426816
20349.9995	-0.367804742348957
20449.9995	-0.36363941717766046
20549.9995	-0.37332299725263063
20649.9995	-0.3741099689904228
20749.9995	-0.3982638141462882
20849.9995	-0.41123011944538135
20949.9995	-0.3822771994643812
21049.9995	-0.3850050592185177
21149.9995	-0.37870986983897836
21249.9995	-0.3634633092431727
21349.9995	-0.37216009982079257
21449.9995	-0.3573161792479773
21549.999499999998	-0.3961190196716693
21649.9995	-0.4054053603522476
21749.9995	-0.39725682018413266
21849.9995	-0.3872840870131249
21949.9995	-0.4067587226289504
22049.9995	-0.3682621482965409
22149.9995	-0.4330850292349204
22249.9995	-0.43355064663021103
22349.9995	-0.38175111786145166
22449.9995	-0.38277616596019115
22549.999499999998	-0.4281450849223738
22649.999499999998	-0.39591385567936044
22749.999499999998	-0.41243806726217436
22849.999499999998	-0.4260753178555028
22949.9995	-0.41380783035448054
23049.9995	-0.4010118372510991
23149.9995	-0.3548039723267262
23249.9995	-0.38764503299385744
23349.9995	-0.4205518993639572
23449.9995	-0.3837479160610684
23549.9995	-0.42539309756100074
23649.9995	-0.4072619258258836
23749.9995	-0.4171099845852382
23849.9995	-0.4414122165157419
23949.999499999998	-0.44385246465762584
24049.999499999998	-0.40906386627120384
24149.999499999998	-0.4249471480319027
24249.999499999998	-0.445225634216337
24349.999499999998	-0.38582395286356963
24449.999499999998	-0.3978911890455308
24549.999499999998	-0.3776144122698799
24649.999499999998	-0.40582592685499463
24749.999499999998	-0.4047125670431715
24849.999499999998	-0.39502678270941516
24949.999499999998	-0.44004409232063146
25049.999499999998	-0.4027923678516103
25149.999499999998	-0.4183961714916542
25249.999499999998	-0.4227895054339612
25349.999499999998	-0.4316431092371378
25449.999499999998	-0.40814630768144866
25549.999499999998	-0.37563321480996414
25649.999499999998	-0.392674716255053
25749.999499999998	-0.425873100460441
25849.999499999998	-0.4243449868463447
25949.999499999998	-0.42269785543964034
26049.999499999998	-0.4174801180089851
26149.999499999998	-0.4144100059215283
26249.999499999998	-0.4056457464221168
26349.999499999998	-0.4279322353794548
26449.999499999998	-0.3991981522923016
26549.999499999998	-0.39895959135987624
26649.999499999998	-0.43233058016980763
26749.999499999998	-0.4178289832455597
26849.999499999998	-0.41627998534536204
26949.999499999998	-0.42099656923690354
27049.999499999998	-0.4288137856050618
27149.999499999998	-0.4477002848179872
27249.999499999998	-0.41918216795321506
27349.999499999998	-0.41030592079673944
27449.999499999998	-0.454994441514069
27549.999499999998	-0.4228901707164461
27649.999499999998	-0.3972478865320461
27749.999499999998	-0.38829812325048785
27849.9995	-0.3682844009810129
27949.9995	-0.43092677893460873
28049.9995	-0.39634809897510337
28149.9995	-0.42617551015630184
28249.9995	-0.4253235393899999
28349.9995	-0.40780458094913996
28449.9995	-0.44321095246992925
28549.999499999998	-0.42045899919552987
28649.999499999998	-0.42779786480087445
28749.999499999998	-0.40958930582538855
28849.999499999998	-0.356401643265853
28949.999499999998	-0.41592781279003965
29049.999499999998	-0.3952197724356079
29149.999499999998	-0.44037682368736775
29249.999499999998	-0.4082366944314355
29349.999499999998	-0.39854702290895894
29449.9995	-0.41423145740660416
29549.9995	-0.43491684535585584
29649.9995	-0.45343122121268387
29749.9995	-0.39826331235932777
29849.9995	-0.45243731436030465
29949.9995	-0.39874968824500634
30049.9995	-0.417111620225457
30149.9995	-0.4159308811223337
30249.9995	-0.44474209127186803
30349.9995	-0.44157278453574555
30449.9995	-0.4232652071693863
30549.9995	-0.45633715721913504
30649.9995	-0.4258540985839385
30749.9995	-0.4469886868279609
30849.9995	-0.4194505336266925
30949.9995	-0.4169243630441013
31049.9995	-0.4600296904948671
31149.9995	-0.43739043853761217
31249.9995	-0.40845078530806944
31349.999499999998	-0.42025051489883936
31449.999499999998	-0.43682638279062225
31549.999499999998	-0.4487266465385602
31649.999499999998	-0.43164040192243114
31749.999499999998	-0.4889960680781016
31849.999499999998	-0.44019649783228587
31949.999499999998	-0.48417832811472294
32049.999499999998	-0.4575279422553713
32149.999499999998	-0.43182647208132785
32249.999499999998	-0.44073050689087445
32349.999499999998	-0.42505026383497224
32449.999499999998	-0.4265752547632182
32549.999499999998	-0.4587588403855989
32649.999499999998	-0.41776819207060534
32749.999499999998	-0.4062857307038392
32849.9995	-0.4913517397171603
32949.9995	-0.4566932292720356
33049.9995	-0.4985327070561443
33149.9995	-0.44807272680859
33249.9995	-0.42545673233638226
33349.9995	-0.4835820726017115
33449.9995	-0.4196036816460005
33549.9995	-0.45250028847561374
33649.9995	-0.43194395888017034
33749.9995	-0.44751452043485607
33849.9995	-0.45434069533478905
33949.9995	-0.45816373348801775
34049.9995	-0.4510778519226104
34149.9995	-0.4167537244732582
34249.9995	-0.43103220364292305
34349.9995	-0.4574826285623317
34449.9995	-0.47257804938643133
34549.9995	-0.4102765803238846
34649.9995	-0.4198485724202037
34749.9995	-0.4593054392083502
34849.9995	-0.44313479467739825
34949.9995	-0.46643971819574404
35049.9995	-0.45969747601565736
35149.9995	-0.41258954965163497
35249.9995	-0.43569975605814726
35349.9995	-0.44681472482264795
35449.9995	-0.4668238954787629
35549.9995	-0.4358179895098946
35649.9995	-0.42888349930759695
35749.9995	-0.42940302155715315
35849.9995	-0.4497049501979191
35949.9995	-0.43810550314248964
36049.9995	-0.4519365637142858
36149.9995	-0.5169984772132317
36249.9995	-0.43999187796772254
36349.9995	-0.4669521092586706
36449.9995	-0.48759325007124765
36549.9995	-0.4940867198718131
36649.9995	-0.4757157568258652
36749.9995	-0.4586563639664689
36849.9995	-0.43826081938227546
36949.9995	-0.4296405820034508
37049.9995	-0.45459372890625893
37149.9995	-0.43078496339921735
37249.9995	-0.44631200065608745
37349.9995	-0.45695913558454393
37449.9995	-0.46612511414198643
37549.9995	-0.45883374517002906
37649.9995	-0.467486677334076
37749.9995	-0.44453897829092526
37849.9995	-0.47092579901675435
37949.9995	-0.44210665777389124
38049.9995	-0.496752209448454
38149.9995	-0.4872320833770001
38249.9995	-0.4903248404673999
38349.9995	-0.4506402189952574
38449.9995	-0.45247158104192664
38549.9995	-0.4758931340533685
38649.9995	-0.4504876938634883
38749.9995	-0.4501614147503581
38849.9995	-0.5064429820851561
38949.9995	-0.4748997191746991
39049.9995	-0.49027382646097095
39149.9995	-0.49255512369632903
39249.9995	-0.4645871569084399
39349.9995	-0.4878182961292872
39449.9995	-0.4669568560372497
39549.9995	-0.5044989525178352
39649.9995	-0.4943691665426364
39749.9995	-0.4575911161887358
39849.9995	-0.4527746385814222
39949.9995	-0.4747936715788583
40049.9995	-0.47094351891069586
40149.999500000005	-0.46432736179682443
40249.999500000005	-0.46387035290514866
40349.999500000005	-0.46974577733828227
40449.999500000005	-0.498911629048159
40549.999500000005	-0.5065613829966171
40649.999500000005	-0.4717480603827937
40749.999500000005	-0.4827212038409492
40849.999500000005	-0.4790751823206225
40949.999500000005	-0.45967686349734116
41049.999500000005	-0.4750804265198383
41149.999500000005	-0.48659226283272794
41249.9995	-0.4532036263323729
41349.9995	-0.49183335621930624
41449.9995	-0.46962750780592266
41549.9995	-0.4474970011626489
41649.9995	-0.5381697346506709
41749.9995	-0.5319986871871301
41849.9995	-0.5006285763928471
41949.9995	-0.4723923775523975
42049.9995	-0.44336944046180626
42149.9995	-0.48200579589924786
42249.9995	-0.4726544421893628
42349.9995	-0.48810403599116725
42449.9995	-0.4889319935676415
42549.9995	-0.4690774522238641
42649.9995	-0.49459529163509863
42749.9995	-0.48422041866300347
42849.9995	-0.44079947935471786
42949.9995	-0.47068259958987646
43049.9995	-0.4470836171968955
43149.9995	-0.4621696938620925
43249.9995	-0.5035995580407331
43349.9995	-0.46888599505647477
43449.9995	-0.4595514113433907
43549.9995	-0.5028799642406909
43649.9995	-0.4896776492001571
43749.9995	-0.5151457831932742
43849.9995	-0.4793682548791267
43949.9995	-0.47375126481525776
44049.9995	-0.43485972742386814
44149.9995	-0.48844179791702835
44249.9995	-0.487979601073544
44349.9995	-0.5105661071973895
44449.9995	-0.48640259277644127
44549.9995	-0.48742248642377817
44649.9995	-0.49616929893909756
44749.9995	-0.45579538858758006
44849.9995	-0.4883052783637911
44949.9995	-0.5129705811818521
45049.9995	-0.4871336167699045
45149.9995	-0.4856084347793903
45249.9995	-0.4725760992146615
45349.9995	-0.5134960981422729
45449.9995	-0.4922277930005059
45549.9995	-0.49108389757205906
45649.9995	-0.5083220470549445
45749.9995	-0.4583671078736131
45849.9995	-0.47017822844710366
45949.9995	-0.5198620860959604
46049.9995	-0.4144040919161842
46149.9995	-0.49186860596007875
46249.9995	-0.5119061657114656
46349.9995	-0.47222971689930837
46449.9995	-0.4769377498554839
46549.9995	-0.46090013724056966
46649.9995	-0.49763149991965605
46749.9995	-0.4869163543949675
46849.9995	-0.4854327750396745
46949.9995	-0.4919667753357011
47049.9995	-0.4830496510476596
47149.9995	-0.4882957532942527
47249.9995	-0.5169707714500316
47349.9995	-0.4603352285022737
47449.9995	-0.45791576706387715
47549.9995	-0.4861787902516408
47649.9995	-0.4594050747764502
47749.9995	-0.47088822928853524
47849.9995	-0.48024194190047886
47949.9995	-0.4737168474664273
48049.9995	-0.48213680700503936
48149.9995	-0.46595122404410105
48249.9995	-0.4490085709922571
48349.9995	-0.48046142769542044
48449.9995	-0.4892127948695908
48549.9995	-0.4645989614857715
48649.9995	-0.49404301851252264
48749.9995	-0.5240843555216568
48849.9995	-0.5257875853822007
48949.9995	-0.5317330828012228
49049.9995	-0.49128087896423445
49149.9995	-0.4571187153849863
49249.9995	-0.46304997547145454
49349.9995	-0.47416197691244477
49449.999500000005	-0.47279985906029154
49549.999500000005	-0.4847635353896571
49649.999500000005	-0.48986468672546835
49749.999500000005	-0.48767657716134494
49849.999500000005	-0.47189756510645786
49949.999500000005	-0.4959025894206057
50049.999500000005	-0.4991375324965457
50149.999500000005	-0.5083968932982703
50249.999500000005	-0.5020502672658136
50349.999500000005	-0.5002206725768481
50449.999500000005	-0.5136607598945098
50549.999500000005	-0.504977555168141
50649.999500000005	-0.5151509864994317
50749.999500000005	-0.5209375292050655
50849.999500000005	-0.5093904385408763
50949.999500000005	-0.4971598213625832
51049.999500000005	-0.523910077123654
51149.999500000005	-0.5229709817090367
51249.999500000005	-0.5426630097253557
51349.9995	-0.5063301488390284
51449.9995	-0.4699827952641762
51549.9995	-0.47066405559450075
51649.9995	-0.4649015683348825
51749.9995	-0.5439792058860107
51849.9995	-0.5301087180056161
51949.9995	-0.4919630352188271
52049.9995	-0.4694158427898518
52149.9995	-0.4758957731406088
52249.9995	-0.5062149408712067
52349.9995	-0.49731306527255725
52449.9995	-0.5345346222909981
52549.9995	-0.48609005149302753
52649.9995	-0.4943770431132126
52749.9995	-0.5098764054424763
52849.9995	-0.49642212076433445
52949.9995	-0.4842117523373659
53049.9995	-0.5002403802036213
53149.9995	-0.5087513922704119
53249.9995	-0.5164759625571662
53349.9995	-0.48621825072226166
53449.9995	-0.49128414563413614
53549.9995	-0.499805793782544
53649.9995	-0.5245177028085362
53749.9995	-0.5609392707719092
53849.9995	-0.4974872957463745
53949.9995	-0.48300441814472883
54049.9995	-0.5090975291276401
54149.9995	-0.48028525394448707
54249.9995	-0.49385451225682786
54349.9995	-0.5198881304168612
54449.9995	-0.5208232990936814
54549.9995	-0.47620680995141385
54649.9995	-0.5109473496844412
54749.9995	-0.4865423021009345
54849.9995	-0.501967913675406
54949.9995	-0.47889204112050976
55049.9995	-0.48370444457978756
55149.9995	-0.5153891402666133
55249.9995	-0.5026188228105166
55349.9995	-0.5008618200669854
55449.9995	-0.512249856827836
55549.9995	-0.5075605027146093
55649.9995	-0.5148885436293877
55749.9995	-0.49870767432731355
55849.9995	-0.519719677028192
55949.9995	-0.47119881265954966
56049.9995	-0.5021220083348599
56149.9995	-0.48317140572160433
56249.9995	-0.5355000825644591
56349.9995	-0.5422890995542442
56449.9995	-0.49284704188680983
56549.9995	-0.5235779987609774
56649.9995	-0.48502484504092
56749.9995	-0.5169664091647004
56849.9995	-0.5007564710729628
56949.9995	-0.5110029177575424
57049.9995	-0.4941639183340385
57149.9995	-0.5309615149882756
57249.9995	-0.5008005625935006
57349.9995	-0.5056820744216619
57449.9995	-0.5164596516258495
57549.9995	-0.5464176987252571
57649.9995	-0.48616221859244924
57749.9995	-0.5236062480174439
57849.9995	-0.5039955151564737
57949.9995	-0.5047409999454011
58049.9995	-0.5392065729029678
58149.9995	-0.5240271810365904
58249.9995	-0.4918202710129602
58349.9995	-0.5168638758541082
58449.9995	-0.541912689034934
58549.9995	-0.5159735942900809
58649.9995	-0.5258706701019662
58749.9995	-0.5061134347793814
58849.9995	-0.49584337754428454
58949.9995	-0.5027434076339787
59049.9995	-0.5376112858220097
59149.9995	-0.49896099201772337
59249.9995	-0.4847506676821336
59349.9995	-0.5271320063507972
59449.9995	-0.5033516703340837
59549.9995	-0.518732739486131
59649.9995	-0.49339188849470794
59749.9995	-0.5378559016983449
59849.9995	-0.5076003633289226
59949.9995	-0.5186748019363474
60049.9995	-0.5522400710416306
60149.999500000005	-0.5454295344001636
60249.999500000005	-0.5382100330543302
60349.999500000005	-0.5115667824845644
60449.999500000005	-0.511000007029411
60549.999500000005	-0.545265573829953
60649.999500000005	-0.5314266175263676
60749.999500000005	-0.5539899282593446
60849.999500000005	-0.5426460880461796
60949.999500000005	-0.49522611507955894
61049.999500000005	-0.5060371246276976
61149.999500000005	-0.5394064899370772
61249.9995	-0.51338113833968
61349.9995	-0.5274707787875315
61449.9995	-0.5157384799653215
61549.9995	-0.528832386350734
61649.9995	-0.5128297269641937
61749.9995	-0.5334673152113911
61849.9995	-0.49858243675359226
61949.9995	-0.4991646030210557
62049.9995	-0.5055061307744975
62149.9995	-0.5242267703843133
62249.9995	-0.48717424755508354
62349.9995	-0.5394847621041112
62449.9995	-0.5007287682706583
62549.9995	-0.525132834529245
62649.9995	-0.529807482515773
62749.9995	-0.5479687041539769
62849.9995	-0.5047579291114115
62949.9995	-0.5093009744900971
63049.9995	-0.5393349508856033
63149.9995	-0.57594457813655
63249.9995	-0.5472767790213595
63349.9995	-0.5485176319314586
63449.9995	-0.5358460822053903
63549.9995	-0.5707510966044413
63649.9995	-0.5487851249871358
63749.9995	-0.5011959357363214
63849.9995	-0.5270353247398791
63949.9995	-0.5072130430990782
64049.9995	-0.5222638451519934
64149.9995	-0.5305111424755218
64249.9995	-0.5238640270139445
64349.9995	-0.5506750971718404
64449.9995	-0.5167966127567496
64549.9995	-0.5386368978441851
64649.9995	-0.5422817708336787
64749.9995	-0.5155236386289221
64849.9995	-0.5089339009812441
64949.9995	-0.5181338103703119
65049.9995	-0.5426541962855804
65149.9995	-0.5468614698399392
65249.9995	-0.5435465057236932
65349.9995	-0.5428362404744131
65449.9995	-0.5398768603288246
65549.9995	-0.53936746264527
65649.9995	-0.5256195555705858
65749.9995	-0.501354674896616
65849.9995	-0.5157490929096653
65949.9995	-0.5410716753534714
66049.9995	-0.5308260009969796
66149.9995	-0.541739269803811
66249.9995	-0.5382593301651468
66349.9995	-0.5174219045741939
66449.9995	-0.5218102415846619
66549.9995	-0.5258889199536565
66649.9995	-0.502825203688019
66749.9995	-0.5192402543371077
66849.9995	-0.5358780917128154
66949.9995	-0.5113401262076991
67049.9995	-0.5531216806120138
67149.9995	-0.5464269337540646
67249.9995	-0.5426449158704916
67349.9995	-0.5078202847982922
67449.9995	-0.5177416089372908
67549.9995	-0.487630685586371
67649.9995	-0.5683164864702732
67749.9995	-0.5444776546060357
67849.9995	-0.5428546631577262
67949.9995	-0.5208974502036572
68049.9995	-0.5245732194043793
68149.9995	-0.5071824438232326
68249.9995	-0.5336713116385461
68349.9995	-0.5470112912523817
68449.9995	-0.5598673674117425
68549.9995	-0.5522280287890897
68649.9995	-0.556805924864614
68749.9995	-0.5106912787008717
68849.9995	-0.5602411664647242
68949.9995	-0.5411209769479299
69049.9995	-0.5490459116175952
69149.9995	-0.5315381889240118
69249.9995	-0.5294169830469997
69349.9995	-0.5585373154508879
69449.9995	-0.5280110916320346
69549.9995	-0.5411475122273774
69649.9995	-0.5411464572607958
69749.9995	-0.5255696169186059
69849.9995	-0.5285395295568183
69949.9995	-0.5397420973048774
70049.9995	-0.5159270225977224
70149.9995	-0.5353236660202061
70249.9995	-0.53707899133261
70349.9995	-0.5631896844432873
70449.9995	-0.5388783852820787
70549.9995	-0.5702545005158779
70649.9995	-0.5642150484694373
70749.9995	-0.540140668636349
70849.9995	-0.538927858312304
70949.9995	-0.5098491725763719
71049.9995	-0.5258623758338175
71149.9995	-0.5548056531977839
71249.9995	-0.545137056854486
71349.9995	-0.5502704615062015
71449.9995	-0.5546198875880002
71549.9995	-0.5139175978342543
71649.9995	-0.570731510120547
71749.9995	-0.5425646833377442
71849.9995	-0.4991687129113149
71949.9995	-0.5362963395816625
72049.9995	-0.5386483864095215
72149.9995	-0.5365256256824029
72249.9995	-0.5498333313809702
72349.9995	-0.5261375367593413
72449.9995	-0.5316898416494755
72549.9995	-0.5217794236256346
72649.9995	-0.5435175645062653
72749.9995	-0.5403739566815986
72849.9995	-0.47636173932922254
72949.9995	-0.5174814613946825
73049.9995	-0.49871224996621777
73149.9995	-0.537580649577281
73249.9995	-0.5420220851059554
73349.9995	-0.5621342212786153
73449.9995	-0.5410642873304266
73549.9995	-0.5253632304154063
73649.9995	-0.5065218343336522
73749.9995	-0.5280800948045759
73849.9995	-0.5175089829902646
73949.9995	-0.5052958730291124
74049.9995	-0.5298322154143662
74149.9995	-0.5290129281395934
74249.9995	-0.5522215660454606
74349.9995	-0.5574895664306023
74449.9995	-0.5508599946051671
74549.9995	-0.528974108068077
74649.9995	-0.5521735136945409
74749.9995	-0.5546417699069135
74849.9995	-0.544733832520178
74949.9995	-0.5398741884179579
75049.9995	-0.53281029821696
75149.9995	-0.5601452559975364
75249.9995	-0.5331438438295759
75349.9995	-0.5656400368902013
75449.9995	-0.5248893912092871
75549.9995	-0.5278183614070695
75649.9995	-0.5016985959898683
75749.9995	-0.5079027655802495
75849.9995	-0.5385727713911859
75949.9995	-0.5547803174188477
76049.9995	-0.5244645456223331
76149.9995	-0.5423140530394512
76249.9995	-0.5005435244973135
76349.9995	-0.5634988299195172
76449.9995	-0.5407862172841185
76549.9995	-0.5363874015847081
76649.9995	-0.5111978678071445
76749.9995	-0.5078648476085803
76849.9995	-0.5514926688622559
76949.9995	-0.5480607549687644
77049.9995	-0.5689902959643014
77149.9995	-0.5231675013709189
77249.9995	-0.48365290103858705
77349.9995	-0.5294484760475928
77449.9995	-0.5431449501493244
77549.9995	-0.5443768293506714
77649.9995	-0.5339338124575193
77749.9995	-0.5564773865046622
77849.9995	-0.5052030725159309
77949.9995	-0.5328632522012295
78049.9995	-0.5474938374752902
78149.9995	-0.5117805740571022
78249.9995	-0.5180641508098436
78349.9995	-0.5523135823446861
78449.9995	-0.5408507692599134
78549.9995	-0.5445118519604346
78649.9995	-0.536183520251738
78749.9995	-0.5554630265992735
78849.9995	-0.5551756973294228
78949.9995	-0.505200578935483
79049.9995	-0.5389141711561827
79149.9995	-0.5297445693948859
79249.9995	-0.55362354730363
79349.9995	-0.5297401245006128
79449.9995	-0.5322515683148481
79549.9995	-0.5806654449191591
79649.9995	-0.5318832932751523
79749.9995	-0.5207843605440985
79849.9995	-0.5575624480783734
79949.9995	-0.5199626339155419
80049.9995	-0.5637796112988767
80149.9995	-0.5648827895263349
80249.9995	-0.49457333550532034
80349.9995	-0.5367710896011175
80449.9995	-0.5328893593776876
80549.9995	-0.5088684750764028
80649.9995	-0.5423148747721704
80749.9995	-0.5743619546729111
80849.9995	-0.5283620698895604
80949.9995	-0.5582515451764003
81049.9995	-0.5128650795325864
81149.9995	-0.5433914889149083
