# Supplementary material for: Spinon mediation of witness spin dynamics in herbertsmithite
Source: Nat Phys. 2026 Jun 10;22(7):1071–8. doi: 10.1038/s41567-026-03303-6 (PMC13423850; doi:10.1038/s41567-026-03303-6)
Supplement: Supplementary file 3 — Statistical source data. [file 41567_2026_3303_MOESM3_ESM.zip › Fig3d_inset_300mK.csv]

Time (s)	Flux (Phi_0)
1249.9995	-0.0
1349.9995	-0.04184332212445635
1449.9995	-0.08531249359454052
1549.9995	-0.008852224872475778
1649.9995000000001	-0.0629864846103107
1749.9995000000001	-0.03815146689348098
1849.9995000000001	-0.027557506366709006
1949.9995000000001	-0.025511180529515454
2049.9995	-0.010417001546712823
2149.9995	-0.03778522484600161
2249.9995	-0.09317787677333017
2349.9995	-0.05885031443299621
2449.9995	-0.07294546129797258
2549.9995	-0.0279588248157569
2649.9995	-0.01553350410344928
2749.9995	-0.02244299361542862
2849.9995	-0.02378774721933205
2949.9995000000004	-0.09460025004779832
3049.9995000000004	-0.11380993411258095
3149.9995000000004	-0.016701240609171608
3249.9995000000004	-0.012117603444516956
3349.9995000000004	-0.0238807317309378
3449.9995000000004	-0.013727298955413303
3549.9995000000004	-0.049216706045125236
3649.9995000000004	-0.07167764822011596
3749.9995000000004	-0.015589040875671978
3849.9995000000004	-0.13463957200208138
3949.9995	-0.05152696607014201
4049.9995	-0.11502386585412588
4149.9995	-0.06288406711297456
4249.9995	-0.1634333677373544
4349.9995	-0.006238803549772853
4449.9995	-0.01006760664847578
4549.9995	-0.092355665446404
4649.9995	-0.04274474185314331
4749.9995	-0.08205213225761171
4849.9995	-0.04985543059328906
4949.9995	-0.04618727144037743
5049.9995	-0.05225047307247038
5149.9995	-0.058148969215689406
5249.9995	-0.05926488009159969
5349.9995	-0.07305296298892694
5449.9995	-0.034530103149633284
5549.9995	-0.04566261986471665
5649.9995	-0.008321665509343656
5749.9995	-0.020072491111438162
5849.9995	-0.0127725077140865
5949.9995	-0.021407403295414518
6049.9995	-0.018528859028191402
6149.9995	-0.05482637242194449
6249.9995	-0.004181786516035235
6349.9995	-0.10111404938979468
6449.9995	-0.09324293277789969
6549.9995	-0.005916547445807663
6649.9995	-0.006784835911178955
6749.9995	-0.02692677775545621
6849.9995	-0.08148072604862905
6949.9995	-0.14630309978584655
7049.9995	-0.07212181372589821
7149.9995	-0.05155187886420304
7249.9995	-0.10981507210029484
7349.9995	-0.055287143171918185
7449.9995	-0.03026922751357261
7549.9995	-0.009044584604992079
7649.9995	-0.08368262458133313
7749.9995	-0.03220259409744297
7849.999500000001	-0.045222728367320275
7949.999500000001	-0.027175319142937915
8049.999500000001	-0.08544755000079599
8149.999500000001	-0.03756597160814318
8249.999500000002	-0.07732393489330286
8349.999500000002	-0.06347855602965158
8449.999500000002	-0.07774143577085973
8549.9995	-0.043438371403318354
8649.9995	-0.018324922495695284
8749.9995	-0.10889072109249931
8849.9995	-0.11399594319246031
8949.9995	-0.03353820001891522
9049.9995	-0.04944138888605204
9149.9995	-0.05851593587856063
9249.9995	-0.1893719491054608
9349.9995	-0.03956492115114213
9449.999500000002	-0.028226640651194707
9549.999500000002	-0.058470117183875014
9649.999500000002	-0.03660800265063335
9749.999500000002	-0.11954364609173906
9849.999500000002	-0.10456884972599706
9949.999500000002	-0.06661297378880232
10049.999500000002	-0.09111985781531579
10149.999500000002	-0.07704956858717255
10249.999500000002	-0.07933495388676737
10349.999500000002	-0.021899567898323646
10449.999500000002	-0.22698164165709328
10549.999500000002	-0.03840862482128454
10649.999500000002	-0.05310544889252572
10749.999500000002	-0.10623294904412461
10849.999500000002	-0.021257120194978607
10949.999500000002	-0.1082100483304636
11049.999500000002	-0.009987361637678382
11149.999500000002	-0.06754178157674884
11249.999500000002	-0.029837411558841065
11349.999499999998	-0.08739005420005747
11449.999499999998	-0.07716998734798652
11549.999499999998	-0.01627420197253049
11649.999499999998	-0.1357785782329341
11749.999499999998	-0.08272201239133015
11849.999499999998	-0.05900896637381037
11949.999499999998	-0.13206241875623942
12049.999499999998	-0.02959273261546036
12149.999499999998	-0.0004842008551471655
12249.999499999998	-0.0019937898888786054
12349.999499999998	-0.10221816664367755
12449.999499999998	-0.03279963602393893
12549.999499999998	-0.0384844180431525
12649.999499999998	-0.047396066453582464
12749.999499999998	-0.031034567931677248
12849.999499999998	-0.031378793616335776
12949.999499999998	-0.03777400825994259
13049.999499999998	-0.17310499227168552
13149.999499999998	-0.09068398403976868
13249.999499999998	-0.02080832143975478
13349.999499999998	-0.012386228619217288
13449.999499999998	-0.02296816148642955
13549.999499999998	-0.02393414562666238
13649.999499999998	-0.01912994210989885
13749.999499999998	-0.00986301702733039
13849.999499999998	-0.06329828182102604
13949.999499999998	-0.09088013435125547
14049.999499999998	-0.03150021091754768
14149.999499999998	-0.1183780052222887
14249.999499999998	-0.034642649104433765
14349.999499999998	-0.015104981001384132
14449.999499999998	-0.10747968393961627
14549.999499999998	-0.03149199050256271
14649.999499999998	-0.005603770771312355
14749.999499999998	-0.034674399322127514
14849.999499999998	-0.09076408477042475
14949.999499999998	-0.024681595011148028
15049.999499999998	-0.04240357299559
15149.999499999998	-0.04646061238886873
15249.999499999998	-0.011666728171937535
15349.999499999998	-0.03533010036830889
15449.999499999998	-0.04109278165109037
15549.999499999998	-0.018415877525863655
15649.999499999998	-0.11573655751384887
15749.999499999998	-0.023603779887451437
15849.999499999998	-0.005738983470479686
15949.999499999998	-0.07427952429751083
16049.999499999998	-0.03153489005172022
16149.999499999998	-0.0127135378697108
16249.999499999998	-0.015810566472883814
16349.999499999998	-0.020807459396576522
16449.999499999998	-0.00168077384724169
16549.999499999998	-0.10360030293189004
16649.999499999998	-0.05614437955004897
16749.999499999998	-0.0050452088364919545
16849.999499999998	-0.011951239093554444
16949.999499999998	-0.11569266450011206
17049.999499999998	-0.09357211741644
17149.999499999998	-0.031985548036968514
17249.999499999998	-0.030616617252002654
17349.999499999998	-0.05649319982333134
17449.999499999998	-0.04765690409602036
17549.999499999998	-0.07306328466588283
17649.999499999998	-0.05885679041605213
17749.999499999998	-0.05446641724098272
17849.999499999998	-0.031520552344854624
17949.999499999998	-0.045337650820350794
18049.999499999998	-0.02610801189413986
18149.999499999998	-0.04319796016584898
18249.999499999998	-0.010336058441675289
18349.999499999998	-0.02985232769752516
18449.999499999998	-0.014587669186195529
18549.999499999998	-0.009534932149468878
18649.999499999998	-0.017559712399231098
18749.999499999998	-0.1007227084349086
18849.999499999998	-0.03843676549753483
18949.999499999998	-0.10870644054031775
19049.999499999998	-0.061264878341002915
19149.999499999998	-0.09876988145893056
19249.999499999998	-0.08114176817532381
19349.999499999998	-0.03970892652153388
19449.999499999998	-0.0013168577090010847
19549.999499999998	-0.04357689962714145
19649.999499999998	-0.12191816661366822
19749.999499999998	-0.034491857322385244
19849.999499999998	-0.013537146865564453
19949.999499999998	-0.04511137315724567
20049.999499999998	-0.03563824472392943
20149.9995	-0.06136141770210757
20249.9995	-0.049433253871713656
20349.9995	-0.042078560341483384
20449.9995	-0.16234099089400178
20549.9995	-0.15860961766646386
20649.9995	-0.03866809909886865
20749.9995	-0.021288924935423004
20849.9995	-0.017524138948134205
20949.9995	-0.0074376398916428665
21049.9995	-0.04109537319483164
21149.9995	-0.09929597338269269
21249.9995	-0.040948386161747174
21349.9995	-0.0808146588697814
21449.9995	-0.015183625818095348
21549.999499999998	-0.00276021471331106
21649.9995	-0.03407508596684489
21749.9995	-0.038388532489771365
21849.9995	-0.039568066001400226
21949.9995	-0.10818430284837482
22049.9995	-0.06755181579318259
22149.9995	-0.05993271107508388
22249.9995	-0.055776327381089064
22349.9995	-0.08275818923035322
22449.9995	-0.04530582366170788
22549.999499999998	-0.0528388720220897
22649.999499999998	-0.10655909783560935
22749.999499999998	-0.06003418633130922
22849.999499999998	-0.09304352764008672
22949.9995	-0.06142175954022849
23049.9995	-0.06162171087841245
23149.9995	-0.05410349355215771
23249.9995	-0.035988280021269525
23349.9995	-0.011220862266951848
23449.9995	-0.10285363535035158
23549.9995	-0.013061598166065613
23649.9995	-0.012855517100245684
23749.9995	-0.041120236499662066
23849.9995	-0.03110430075313042
23949.999499999998	-0.10304721814363815
24049.999499999998	-0.05662732934282694
24149.999499999998	-0.029521843226459482
24249.999499999998	-0.0437528580787738
24349.999499999998	-0.03938101138750322
24449.999499999998	-0.025886725621771134
24549.999499999998	-0.0024443936897642904
24649.999499999998	-0.13654036007927284
24749.999499999998	-0.013482780196405475
24849.999499999998	-0.07357349367672722
24949.999499999998	-0.03329648239265487
25049.999499999998	-0.12172526376857037
25149.999499999998	-0.002358245332836739
25249.999499999998	-0.01052775332656275
25349.999499999998	-0.01732599248641825
25449.999499999998	-0.10070743918844949
25549.999499999998	-0.07985282133488963
25649.999499999998	-0.10612977283881547
25749.999499999998	-0.01595357884397952
25849.999499999998	-0.019062842030913796
25949.999499999998	-0.012663259391681614
26049.999499999998	-0.026551257492412716
26149.999499999998	-0.025571930505743717
26249.999499999998	-0.08538662313229234
26349.999499999998	-0.033232513797605945
26449.999499999998	-0.027738673919393664
26549.999499999998	-0.09439228462665217
26649.999499999998	-0.05712454049370039
26749.999499999998	-0.012661901356437189
26849.999499999998	-0.021774610171397202
26949.999499999998	-0.024655825080533322
27049.999499999998	-0.04390917247826498
27149.999499999998	-0.010163321654354684
27249.999499999998	-0.14124797736820743
27349.999499999998	-0.08256146044474932
27449.999499999998	-0.023456878170416556
27549.999499999998	-0.0019169995224628256
27649.999499999998	-0.08478279686676549
27749.999499999998	-0.03907537854688531
27849.9995	-0.031297947121043945
27949.9995	-0.006683310785036811
28049.9995	-0.01478539240924398
28149.9995	-0.02286104403493694
28249.9995	-0.004176248248152048
28349.9995	-0.0005937375263423417
28449.9995	-0.04851523930426327
28549.999499999998	-0.06643660453425798
28649.999499999998	-0.07410658528112085
28749.999499999998	-0.07818651936531637
28849.999499999998	-0.07693476892665174
28949.999499999998	-0.04596028020178572
29049.999499999998	-0.022019519768430917
29149.999499999998	-0.0296334551037572
29249.999499999998	-0.1154663329910321
29349.999499999998	-0.06140658212378619
29449.9995	-0.006533803438864227
29549.9995	-0.03529125990892157
29649.9995	-0.028066265131605816
29749.9995	-0.10629114901372644
29849.9995	-0.004148584952633205
29949.9995	-0.03762218134930445
30049.9995	-0.04814400781177791
30149.9995	-0.09152476042671448
30249.9995	-0.020925780110104653
30349.9995	-0.05184540655443198
30449.9995	-0.002511587755988809
30549.9995	-0.012734229697689448
30649.9995	-0.14237280590737322
30749.9995	-0.06994678353093614
30849.9995	-0.05735441733511942
30949.9995	-0.007925553073558467
31049.9995	-0.03146273555725221
31149.9995	-0.027043762386654985
31249.9995	-0.05831907000355818
31349.999499999998	-0.0009141436213532805
31449.999499999998	-0.15061228389017267
31549.999499999998	-0.05251437672078549
31649.999499999998	-0.015359504621675402
31749.999499999998	-0.0014352301112811605
31849.999499999998	-0.034012471388684073
31949.999499999998	-0.004923828631053839
32049.999499999998	-0.003093777245323004
32149.999499999998	-0.03781298851583159
32249.999499999998	-0.11452507680046914
32349.999499999998	-0.03753788278983866
32449.999499999998	-0.0175183211295461
32549.999499999998	-0.04829669456607305
32649.999499999998	-0.07999645185608378
32749.999499999998	-0.12432687129286729
32849.9995	-0.061679568145667524
32949.9995	-0.0838646736767989
33049.9995	-0.0943888037995067
33149.9995	-0.003259601106210319
33249.9995	-0.02275710032356948
33349.9995	-0.01874229309391018
33449.9995	-0.1504884799813922
33549.9995	-0.09572069379883905
33649.9995	-0.027699458187823878
33749.9995	-0.03409352743068367
33849.9995	-0.0009204546403073222
33949.9995	-0.01623709511665944
34049.9995	-0.007828233220759762
34149.9995	-0.06768291919427494
34249.9995	-0.010006448914826493
34349.9995	-0.11370528608909569
34449.9995	-0.04422350920558171
34549.9995	-0.07679254085411391
34649.9995	-0.05634634628427379
34749.9995	-0.0434961933513362
34849.9995	-0.03128406568796466
34949.9995	-0.09569240795417905
35049.9995	-0.011860821804059507
35149.9995	-0.06205586179425926
35249.9995	-0.08491141903857236
35349.9995	-0.09662942257929605
35449.9995	-0.014461024680178569
35549.9995	-0.12167936783684641
35649.9995	-0.037256818433592326
35749.9995	-0.07929339287325138
35849.9995	-0.033160493812328606
35949.9995	-0.06420877444841794
36049.9995	-0.02837822641815474
36149.9995	-0.0374625855600369
36249.9995	-0.043458123739587795
36349.9995	-0.0028220630543681624
36449.9995	-0.011720886098059935
36549.9995	-0.07205173346466748
36649.9995	-0.020044286860560756
36749.9995	-0.03377421724718924
36849.9995	-0.027256718860149687
36949.9995	-0.06834679006645006
37049.9995	-0.03107807366046117
37149.9995	-0.06975656304443267
37249.9995	-0.012087739950864596
37349.9995	-0.06879260770886136
37449.9995	-0.029186375232175987
37549.9995	-0.052371586543645404
37649.9995	-0.04281361432335773
37749.9995	-0.03763001215291972
37849.9995	-0.02334286623463122
37949.9995	-0.006580902931755783
38049.9995	-0.041651898076785376
38149.9995	-0.08926323616928544
38249.9995	-0.10741650268861636
38349.9995	-0.050480194948589574
38449.9995	-0.08096867396578256
38549.9995	-0.15691300108986744
38649.9995	-0.0191277821799255
38749.9995	-5.31825652956841e-05
38849.9995	-0.021824213692459016
38949.9995	-0.02583276044985694
39049.9995	-0.030032270412903128
39149.9995	-0.06226657166817945
39249.9995	-0.0007256208269500464
39349.9995	-0.015386334340898089
39449.9995	-0.047044449108207376
39549.9995	-0.08513851111675874
39649.9995	-0.12475627995606975
39749.9995	-0.016463738154100793
39849.9995	-0.0392440939323882
39949.9995	-0.022219205852798796
40049.9995	-0.09303293884818137
40149.999500000005	-0.11500672041594873
40249.999500000005	-0.004725217351257083
40349.999500000005	-0.02872135090398592
40449.999500000005	-0.018387684018802253
40549.999500000005	-0.1142275066014774
40649.999500000005	-0.07678394537843902
40749.999500000005	-0.009488962745271667
40849.999500000005	-0.017230188780610722
40949.999500000005	-0.0077046671140768574
41049.999500000005	-0.03947883116612744
41149.999500000005	-0.050078604012684214
41249.9995	-0.0026393269891645255
41349.9995	-0.06769278963096459
41449.9995	-0.0911135617277278
41549.9995	-0.055128751535997
41649.9995	-0.11291425509233916
41749.9995	-0.07996988184957532
41849.9995	-0.06190967987058865
41949.9995	-0.07107275353708964
42049.9995	-0.06960610766225653
42149.9995	-0.07460046838698614
42249.9995	-0.06484871964633837
42349.9995	-0.0641621572851811
42449.9995	-0.030086024473065354
42549.9995	-0.020636728234346202
42649.9995	-0.02832780103747784
42749.9995	-0.0320331996097209
42849.9995	-0.043610059695727066
42949.9995	-0.015605708044849287
43049.9995	-0.03353585321422356
43149.9995	-0.02889925085620121
43249.9995	-0.026108215688253278
43349.9995	-0.07224972773642496
43449.9995	-0.0025776221245775166
43549.9995	-0.013504569204855155
43649.9995	-0.04381521087159462
43749.9995	-0.009934367342951222
43849.9995	-0.009887095526020961
43949.9995	-0.11208926987289153
44049.9995	-0.020954051700174225
44149.9995	-0.014735790749315636
44249.9995	-0.0321128529492731
44349.9995	-0.01954492978051353
44449.9995	-0.0055889764099741335
44549.9995	-0.004242236807478483
44649.9995	-0.027222439404386872
44749.9995	-0.04471264790157997
44849.9995	-0.060268261720612254
44949.9995	-0.028555958403075676
45049.9995	-0.008587329832207113
45149.9995	-0.014546325121622683
45249.9995	-0.02257866935614017
45349.9995	-0.02326022488761309
45449.9995	-0.014091815097701299
45549.9995	-0.03887992366483384
45649.9995	-0.08309130733215547
45749.9995	-0.07392485312822317
45849.9995	-0.04156828695234088
45949.9995	-0.0814838457735857
46049.9995	-0.11391599329821112
46149.9995	-0.11153078060687294
46249.9995	-0.022266814238795285
46349.9995	-0.053804821223771726
46449.9995	-0.04407432692328678
46549.9995	-0.05812898838298952
46649.9995	-0.04775347831107893
46749.9995	-0.040892389604963664
46849.9995	-0.04828459969421642
46949.9995	-0.04500135538305189
47049.9995	-0.031783770630774366
47149.9995	-0.02703202997053905
47249.9995	-0.1102117549311859
47349.9995	-0.05936643799906985
47449.9995	-0.062106156218818265
47549.9995	-0.059977792168741884
47649.9995	-0.027212477560665443
47749.9995	-0.07887569251602683
47849.9995	-0.04156420743240119
47949.9995	-0.05535251971442698
48049.9995	-0.010741163578232904
48149.9995	-0.12455718452778347
48249.9995	-0.016750102933834388
48349.9995	-0.03889721338315241
48449.9995	-0.03200599914425392
48549.9995	-0.016898628193720622
48649.9995	-0.04904919096380633
48749.9995	-0.12290240665427443
48849.9995	-0.0270343985589519
48949.9995	-0.0038689464361069126
49049.9995	-0.04399153622030866
49149.9995	-0.0358484495962057
49249.9995	-0.01122568319478301
49349.9995	-0.17883888681111637
49449.999500000005	-0.008981638533583525
49549.999500000005	-0.0068363462903624495
49649.999500000005	-0.07051261027330868
49749.999500000005	-0.003326917626556569
49849.999500000005	-0.028983193769982873
49949.999500000005	-0.08114419513564955
50049.999500000005	-0.06513269946814443
50149.999500000005	-0.019131796983179128
50249.999500000005	-0.00713904433501189
50349.999500000005	-0.0005593914504615771
50449.999500000005	-0.06562810476968461
50549.999500000005	-0.003850830036145725
50649.999500000005	-0.030689897943704414
50749.999500000005	-0.03285497589670161
50849.999500000005	-0.04750199802467539
50949.999500000005	-0.03663939125855625
51049.999500000005	-0.002766294951716486
51149.999500000005	-0.09923907476836166
51249.999500000005	-0.08507895962587936
51349.9995	-0.0013884518331048201
51449.9995	-0.08351297152295606
51549.9995	-0.012504618448474225
51649.9995	-0.045262508868297135
51749.9995	-0.03522646281339509
51849.9995	-0.048373929743384836
51949.9995	-0.04424187732384294
52049.9995	-0.020309263959895574
52149.9995	-0.016380774788696206
52249.9995	-0.11582319623714382
52349.9995	-0.08514578565296288
52449.9995	-0.07279152783805248
52549.9995	-0.04579771518558076
52649.9995	-0.014296711044494259
52749.9995	-0.04887981144974879
52849.9995	-0.1383529222247189
52949.9995	-0.07693218939568103
53049.9995	-0.03203207620418741
53149.9995	-0.009926294634285127
53249.9995	-0.014118103776968427
53349.9995	-0.07495509827295005
53449.9995	-0.006980210806790288
53549.9995	-0.07116527572622539
53649.9995	-0.01917596531777216
53749.9995	-0.08524796720933495
53849.9995	-0.009839242781661373
53949.9995	-0.07157949398734986
54049.9995	-0.019583744014838533
54149.9995	-0.07161363829944459
54249.9995	-0.02032922148612848
54349.9995	-0.08665355018372811
54449.9995	-0.00609499757445181
54549.9995	-0.05688995722645618
54649.9995	-0.0510729191300634
54749.9995	-0.0023692102428942707
54849.9995	-0.03921509400465978
54949.9995	-0.03346609670561729
55049.9995	-0.026550059895331907
55149.9995	-0.009565169477155022
55249.9995	-0.05167773264229189
55349.9995	-0.09758605680802823
55449.9995	-0.037923452962054904
55549.9995	-0.05853304024490627
55649.9995	-0.05610159847895532
55749.9995	-0.06965309827884081
55849.9995	-0.05510373950968395
55949.9995	-0.01898777676601826
56049.9995	-0.0691611511324568
56149.9995	-0.03036310900690742
56249.9995	-0.07774438689404442
56349.9995	-0.08218909662174956
56449.9995	-0.041016222953491555
56549.9995	-0.029671220716274926
56649.9995	-0.037349477500634054
56749.9995	-0.059902854306891185
56849.9995	-0.048570523935201115
56949.9995	-0.05263629382092738
57049.9995	-0.11956748738051093
57149.9995	-0.021465537110181843
57249.9995	-0.011749552206123892
57349.9995	-0.001013120009823787
57449.9995	-0.05904314680881345
57549.9995	-0.019360355211544333
57649.9995	-0.05636229590190678
57749.9995	-0.0355187934564235
57849.9995	-0.014868534105072606
57949.9995	-0.07330047901876968
58049.9995	-0.045946700653012706
58149.9995	-0.046486571013036826
58249.9995	-0.06971263919509829
58349.9995	-0.08241080384866734
58449.9995	-0.041115042541468305
58549.9995	-0.005471132781088128
58649.9995	-0.11171818274514445
58749.9995	-0.03626259840321344
58849.9995	-0.01297700351718628
58949.9995	-0.05829425276178071
59049.9995	-0.05378675448223502
59149.9995	-0.02841586382395639
59249.9995	-0.09954021271789126
59349.9995	-0.022749296548687792
59449.9995	-0.04875352237792363
59549.9995	-0.03283880696141028
59649.9995	-0.03822324958424256
59749.9995	-0.015143285242843585
59849.9995	-0.06282910589627322
59949.9995	-0.021177386615195304
60049.9995	-0.14584145142685112
60149.999500000005	-0.02112517733810032
60249.999500000005	-0.05591669804243726
60349.999500000005	-0.02050528339986163
60449.999500000005	-0.026255353177058405
60549.999500000005	-0.031587377441371356
60649.999500000005	-0.06566658319631621
60749.999500000005	-0.03676762864102101
60849.999500000005	-0.0011393088765317416
60949.999500000005	-0.1090759342417365
61049.999500000005	-0.006376500016134767
61149.999500000005	-0.04867937452492671
61249.9995	-0.04510819797897181
61349.9995	-0.050317522917210866
61449.9995	-0.010117004260499718
61549.9995	-0.03098642100133603
61649.9995	-0.024004111808872075
61749.9995	-0.018922947650536592
61849.9995	-0.05194508480170795
61949.9995	-0.11123167856815092
62049.9995	-0.026792527219987428
62149.9995	-0.036307598410670494
62249.9995	-0.03066630236684728
62349.9995	-0.14814887440770438
62449.9995	-0.10794908984124643
62549.9995	-0.0008093665028836572
62649.9995	-0.12209772788128431
62749.9995	-0.036842934584311204
62849.9995	-0.007854118583947245
62949.9995	-0.0016008251373502702
63049.9995	-0.0442140370091533
63149.9995	-0.021165022471166278
63249.9995	-0.03965414520030047
63349.9995	-0.0059074111416696495
63449.9995	-0.08383335329633651
63549.9995	-0.005536822078614612
63649.9995	-0.008467756956549166
63749.9995	-0.005383630364974079
63849.9995	-0.03815269329583193
63949.9995	-0.02641459437810395
64049.9995	-0.029102513193102753
64149.9995	-0.04429748084307911
64249.9995	-0.05783677156519146
64349.9995	-0.013931525528639355
64449.9995	-0.028445472596116128
64549.9995	-0.0003310431071921194
64649.9995	-0.000570816102781424
64749.9995	-0.04178907143775065
64849.9995	-0.1504699217737277
64949.9995	-0.04421900661616854
65049.9995	-0.08025356769689213
65149.9995	-0.004898234746744723
65249.9995	-0.08358772631695222
65349.9995	-0.057520071621369795
65449.9995	-0.02448062973591672
65549.9995	-0.02820599205227048
65649.9995	-0.008107484410034616
65749.9995	-0.028467666527988045
65849.9995	-0.0010413967180104566
65949.9995	-0.006572638780134588
66049.9995	-0.012240592007649431
66149.9995	-0.014654380965063829
66249.9995	-0.03344401554151333
66349.9995	-0.0293646803616045
66449.9995	-0.008584034737720903
66549.9995	-0.0005697760675671404
66649.9995	-0.004410885488266403
66749.9995	-0.02579625089092996
66849.9995	-0.05805601934654489
66949.9995	-0.06402684108161441
67049.9995	-0.09752149624564471
67149.9995	-0.01400052480971975
67249.9995	-0.08408141298864086
67349.9995	-0.018004153014377078
67449.9995	-0.048539870559590526
67549.9995	-0.012418059838514961
67649.9995	-0.0036055826856881135
67749.9995	-0.002844536410049503
67849.9995	-0.005312452838675208
67949.9995	-0.06462272995133711
68049.9995	-0.001700140675094719
68149.9995	-0.020679887623113347
68249.9995	-0.01407980816440052
68349.9995	-0.033053328394350934
68449.9995	-0.020064482484980828
68549.9995	-0.018606299733854775
68649.9995	-0.0722533157056397
68749.9995	-0.05041707566487405
68849.9995	-0.030605980662806342
68949.9995	-0.05134963549786897
69049.9995	-0.04429537112141069
69149.9995	-0.0113888322685054
69249.9995	-0.01641636088704085
69349.9995	-0.017346782066201827
69449.9995	-0.04801451754810904
69549.9995	-0.04753236347448064
69649.9995	-0.024629959386142652
69749.9995	-0.10186139285886714
69849.9995	-0.017558221250646044
69949.9995	-0.031158330980118554
70049.9995	-0.05107242051549096
70149.9995	-0.09534354106796322
70249.9995	-0.0032650409032142225
70349.9995	-0.014046004312832872
70449.9995	-0.025921992070444655
70549.9995	-0.040535896343723454
70649.9995	-0.01786445642172807
70749.9995	-0.03488998879188138
70849.9995	-0.0026962137176205214
70949.9995	-0.10583316243480678
71049.9995	-0.01734452539958725
71149.9995	-0.010992210770421451
71249.9995	-0.07394190322560912
71349.9995	-0.04045449941821189
71449.9995	-0.07799551077339101
71549.9995	-0.039107634189208096
71649.9995	-0.0033585590948386757
71749.9995	-0.006087133058941929
71849.9995	-0.03248423422070326
71949.9995	-0.10079073417399723
72049.9995	-0.02986379634027217
72149.9995	-0.08888739541060103
72249.9995	-0.04003214415472017
72349.9995	-0.013685470150172185
72449.9995	-0.03894232713124285
72549.9995	-0.06809272411579514
72649.9995	-0.051074678916343486
72749.9995	-0.017560753111221183
72849.9995	-0.003630875404765199
72949.9995	-0.0531510279239803
73049.9995	-0.06068774758159742
73149.9995	-0.03074084947526906
73249.9995	-0.13155389961227515
73349.9995	-0.041728251161435775
73449.9995	-0.04489634003949988
73549.9995	-0.10077287376448335
73649.9995	-0.07362313484344302
73749.9995	-0.04195069222481579
73849.9995	-0.04309326810963798
73949.9995	-0.03685025835595501
74049.9995	-0.06815541271630937
74149.9995	-0.0034916567004296684
74249.9995	-0.01221917019237101
74349.9995	-0.01156426951817291
74449.9995	-0.026245662762732158
74549.9995	-0.03698181380098481
74649.9995	-0.046719107244971275
74749.9995	-0.01215895376926579
74849.9995	-0.007947018371682213
74949.9995	-0.10052690780501905
75049.9995	-0.006570916301120555
75149.9995	-0.02337590059211153
75249.9995	-0.030894903655072803
75349.9995	-0.009938311846118264
75449.9995	-0.07816220674449664
75549.9995	-0.1099866524892616
75649.9995	-0.0670146816377275
75749.9995	-0.04377462238490665
75849.9995	-0.007914412582478714
75949.9995	-0.007104219144161539
76049.9995	-0.0315677294977694
76149.9995	-0.011260336949862948
76249.9995	-0.051726924556770415
76349.9995	-0.10709219053976365
76449.9995	-0.13228907604827123
76549.9995	-0.02703154277655831
76649.9995	-0.04682667259514972
76749.9995	-0.05619852571719172
76849.9995	-0.019609197002885326
76949.9995	-0.09791537489829716
77049.9995	-0.12871582916053997
77149.9995	-0.08500923272621438
77249.9995	-0.08160221149270463
77349.9995	-0.04855949765003803
77449.9995	-0.004705778954362971
77549.9995	-0.06405813202232943
77649.9995	-0.04275732391898057
77749.9995	-0.004333636267856711
77849.9995	-0.009303942942421595
77949.9995	-0.000754838126606483
78049.9995	-0.09537309645943154
78149.9995	-0.08502306818083771
78249.9995	-0.06928637961200262
78349.9995	-0.07592172429273283
78449.9995	-0.039803404042858065
78549.9995	-0.06624323374099139
78649.9995	-0.009446953367786837
78749.9995	-0.06790285919037886
78849.9995	-0.03879529471188109
78949.9995	-0.011488154616306423
79049.9995	-0.1486452832408641
79149.9995	-0.0015288007530303016
79249.9995	-0.011127997756155472
79349.9995	-0.04135642985883864
79449.9995	-0.09703054738586753
79549.9995	-0.030454144742590256
79649.9995	-0.0016588758355893796
79749.9995	-0.014292424388860525
79849.9995	-0.03868355665819473
79949.9995	-0.07693123586087386
80049.9995	-0.08227221577248417
80149.9995	-0.055992055166897536
80249.9995	-0.014343744847834516
80349.9995	-0.0026902037793015143
80449.9995	-0.002128924462739268
80549.9995	-0.040146141835915194
80649.9995	-0.054015887462450396
80749.9995	-0.06877648602098071
80849.9995	-0.0458123755453102
80949.9995	-0.03701930362736311
81049.9995	-0.0032204772469556775
81149.9995	-0.05924316430183213
