# Supplementary material for: Spinon mediation of witness spin dynamics in herbertsmithite
Source: Nat Phys. 2026 Jun 10;22(7):1071–8. doi: 10.1038/s41567-026-03303-6 (PMC13423850; doi:10.1038/s41567-026-03303-6)
Supplement: Supplementary file 3 — Statistical source data. [file 41567_2026_3303_MOESM3_ESM.zip › Fig3d_inset_350mK.csv]

Time (s)	Flux (Phi_0)
1249.9995	-0.0
1349.9995	-0.07021398663048117
1449.9995	-0.06439184598292691
1549.9995	-0.08226883147048447
1649.9995000000001	-0.08414587567232346
1749.9995000000001	-0.06987402209547433
1849.9995000000001	-0.14109097422244332
1949.9995000000001	-0.05314858810491607
2049.9995	-0.006447885650992191
2149.9995	-0.003954144895903511
2249.9995	-0.02252027743600138
2349.9995	-0.039229624634929294
2449.9995	-0.03277123288557249
2549.9995	-0.04827140307365063
2649.9995	-0.15061782964489012
2749.9995	-0.028008062370306064
2849.9995	-0.019828846535276057
2949.9995000000004	-0.01573550666449286
3049.9995000000004	-0.10716265097980227
3149.9995000000004	-0.043600499180058705
3249.9995000000004	-0.03013376931398426
3349.9995000000004	-0.16290645285421768
3449.9995000000004	-0.007989629191365921
3549.9995000000004	-0.0326898847302175
3649.9995000000004	-0.041658833379118576
3749.9995000000004	-0.13568239697082696
3849.9995000000004	-0.007161705157589182
3949.9995	-0.009544173607647366
4049.9995	-0.02206483811430715
4149.9995	-0.007127054363406771
4249.9995	-0.05190206114878926
4349.9995	-0.016654614690148506
4449.9995	-0.01982762402438354
4549.9995	-0.07341619211512906
4649.9995	-0.017229288457301095
4749.9995	-0.02355521767056068
4849.9995	-0.005863572523786331
4949.9995	-0.019558105040340834
5049.9995	-0.016543347630120664
5149.9995	-0.0950474611715908
5249.9995	-0.013928698297725361
5349.9995	-0.07995901160353114
5449.9995	-0.07162870844691938
5549.9995	-0.021315259635446893
5649.9995	-0.04967409283149138
5749.9995	-0.05110753481650576
5849.9995	-0.04152492575749278
5949.9995	-0.19675931170343475
6049.9995	-0.12795719411018958
6149.9995	-0.011398481907088254
6249.9995	-0.08577845728754774
6349.9995	-0.02083110755045503
6449.9995	-0.009314610282615376
6549.9995	-0.10278403246985235
6649.9995	-0.008050460296090023
6749.9995	-0.045259375819316716
6849.9995	-0.058525096504329355
6949.9995	-0.02053739095517848
7049.9995	-0.04542015435889546
7149.9995	-0.044658709969890964
7249.9995	-0.18330498519208582
7349.9995	-0.05767548277895429
7449.9995	-0.06311837620141958
7549.9995	-0.02088992156719982
7649.9995	-0.029456936789344468
7749.9995	-0.06874937332487718
7849.999500000001	-0.04146511235437522
7949.999500000001	-0.0011739884759887076
8049.999500000001	-0.04310302256387111
8149.999500000001	-0.019811693398770203
8249.999500000002	-0.006413104069880049
8349.999500000002	-0.044754123895133446
8449.999500000002	-0.003017125068069504
8549.9995	-0.018999321715234885
8649.9995	-0.010480426944582177
8749.9995	-0.1581632878316679
8849.9995	-0.05604247572554755
8949.9995	-0.014582161119431447
9049.9995	-0.03221308416467572
9149.9995	-0.016884085592979048
9249.9995	-0.007881510619265342
9349.9995	-0.10699402556318383
9449.999500000002	-0.06534449814743581
9549.999500000002	-0.058620228637050076
9649.999500000002	-0.0016317842041324582
9749.999500000002	-0.0247524706954394
9849.999500000002	-0.07863988136598365
9949.999500000002	-0.05173011809258732
10049.999500000002	-0.03708603537111976
10149.999500000002	-0.06230038710953245
10249.999500000002	-0.024126697436610556
10349.999500000002	-0.021879586854131716
10449.999500000002	-0.09872833909904521
10549.999500000002	-0.11890976214020199
10649.999500000002	-0.020054614459306563
10749.999500000002	-0.034995302635859815
10849.999500000002	-0.03266561064332052
10949.999500000002	-0.079286653624413
11049.999500000002	-0.007060993558262396
11149.999500000002	-0.017230036040773555
11249.999500000002	-0.03036364708596828
11349.999499999998	-0.06208124308637153
11449.999499999998	-0.08428682480779237
11549.999499999998	-0.07399671838563648
11649.999499999998	-0.070160657035645
11749.999499999998	-0.03499461558152639
11849.999499999998	-0.08184244105817307
11949.999499999998	-0.053503359860004096
12049.999499999998	-0.009997961807878042
12149.999499999998	-0.07270373614258219
12249.999499999998	-0.06248770173223228
12349.999499999998	-0.010174149686505984
12449.999499999998	-0.008187859657876828
12549.999499999998	-0.0805897115787122
12649.999499999998	-0.08869711422576998
12749.999499999998	-0.00695548996326778
12849.999499999998	-0.053227284441179634
12949.999499999998	-0.05539838231494265
13049.999499999998	-0.007080407422034085
13149.999499999998	-0.007131090696590903
13249.999499999998	-0.002614056434493861
13349.999499999998	-0.13562003796012867
13449.999499999998	-0.08612824966467159
13549.999499999998	-0.0513755398953748
13649.999499999998	-0.011275563601746086
13749.999499999998	-0.015126730545345524
13849.999499999998	-0.03767695070006383
13949.999499999998	-0.068365858055488
14049.999499999998	-0.010211076435416189
14149.999499999998	-0.07218590109510359
14249.999499999998	-0.05116658671994756
14349.999499999998	-0.037306014239534946
14449.999499999998	-0.048158428508276785
14549.999499999998	-0.09434821091377366
14649.999499999998	-0.016119400674542206
14749.999499999998	-0.039113746109181946
14849.999499999998	-0.1417615843011646
14949.999499999998	-0.0707484581807325
15049.999499999998	-0.03280308402745824
15149.999499999998	-0.08568297513484069
15249.999499999998	-0.012811266791185716
15349.999499999998	-0.05637830837509661
15449.999499999998	-0.010543151752601787
15549.999499999998	-0.008361790827592586
15649.999499999998	-0.03785861817857672
15749.999499999998	-0.02499143485935207
15849.999499999998	-0.017126564888110707
15949.999499999998	-0.026144459401182374
16049.999499999998	-0.043277098775105216
16149.999499999998	-0.013029784542942124
16249.999499999998	-0.02755903008512739
16349.999499999998	-0.09359726572848182
16449.999499999998	-0.11944859779462469
16549.999499999998	-0.10156756996749472
16649.999499999998	-0.0392486338713649
16749.999499999998	-0.12105047320342166
16849.999499999998	-0.05040782781962605
16949.999499999998	-0.08604604331529941
17049.999499999998	-0.06665908920737706
17149.999499999998	-0.07739685977012556
17249.999499999998	-0.05496056851925779
17349.999499999998	-0.05344784757860488
17449.999499999998	-0.05164044669462342
17549.999499999998	-0.03532870659084253
17649.999499999998	-0.11539198020186525
17749.999499999998	-0.023281690058841065
17849.999499999998	-0.0560358093147002
17949.999499999998	-0.07126914841843046
18049.999499999998	-0.051951500213332835
18149.999499999998	-0.07056993466421524
18249.999499999998	-0.06846593208971186
18349.999499999998	-0.13389550366260572
18449.999499999998	-0.023061426690800246
18549.999499999998	-0.02759628058666408
18649.999499999998	-0.01963774137590235
18749.999499999998	-0.0691175720157986
18849.999499999998	-0.01180946661802551
18949.999499999998	-0.011341666155495034
19049.999499999998	-0.09751338652580266
19149.999499999998	-0.0784267980393274
19249.999499999998	-0.03196339411946525
19349.999499999998	-0.0937433692307561
19449.999499999998	-0.04339601627799716
19549.999499999998	-0.059620409750994696
19649.999499999998	-0.006033334627662867
19749.999499999998	-0.007146721341326767
19849.999499999998	-0.08260720008356337
19949.999499999998	-0.11403396081936457
20049.999499999998	-0.13183967483568715
20149.9995	-0.00048496205872616827
20249.9995	-0.1330597266185194
20349.9995	-0.023740311368865008
20449.9995	-0.06994999055996942
20549.9995	-0.026706522677917732
20649.9995	-0.0049367251015493
20749.9995	-0.11459909538928947
20849.9995	-0.10344949469572917
20949.9995	-0.063982391842762
21049.9995	-0.0591567831340285
21149.9995	-0.044694156017946796
21249.9995	-0.08436199395777244
21349.9995	-0.12874885531211433
21449.9995	-0.08449171326775051
21549.999499999998	-0.033282049345000786
21649.9995	-0.08222412374558097
21749.9995	-0.019272958287857023
21849.9995	-0.05781099943505552
21949.9995	-0.11723430347862163
22049.9995	-0.00978367365109456
22149.9995	-0.12843062978873654
22249.9995	-0.06429890343141942
22349.9995	-0.026037684313653386
22449.9995	-0.016010363929169102
22549.999499999998	-0.1468963342139773
22649.999499999998	-0.04848639308923808
22749.999499999998	-0.030030784593929383
22849.999499999998	-0.039658178784081954
22949.9995	-0.02317793153025427
23049.9995	-0.007198051698146912
23149.9995	-0.007591513752990053
23249.9995	-0.07247574923989042
23349.9995	-0.06093024273866021
23449.9995	-0.020189380021157888
23549.9995	-0.07066546723671685
23649.9995	-0.06316147451117438
23749.9995	-0.0848066747014311
23849.9995	-0.010259006966697015
23949.999499999998	-0.06223487364682079
24049.999499999998	-0.08861116564459692
24149.999499999998	-0.03581173015217942
24249.999499999998	-0.0006322080854541667
24349.999499999998	-0.06899153229355903
24449.999499999998	-0.013523924442921498
24549.999499999998	-0.037220664520353
24649.999499999998	-0.04328362974619537
24749.999499999998	-0.09696275610729366
24849.999499999998	-0.06018731692363488
24949.999499999998	-0.1464815908171282
25049.999499999998	-0.09027842842431966
25149.999499999998	-0.08924832189173593
25249.999499999998	-0.11856090523643203
25349.999499999998	-0.03523585121651962
25449.999499999998	-0.0443066060227153
25549.999499999998	-0.068143891158158
25649.999499999998	-0.03150979617783278
25749.999499999998	-0.019191092991192704
25849.999499999998	-0.06920328372543416
25949.999499999998	-0.033182522399410885
26049.999499999998	-0.014398441614392965
26149.999499999998	-0.025654510562254984
26249.999499999998	-0.06965941513498564
26349.999499999998	-0.07572801168538668
26449.999499999998	-0.02540112472898315
26549.999499999998	-0.03560931941073697
26649.999499999998	-0.04309816369429775
26749.999499999998	-0.0006280805144314172
26849.999499999998	-0.006708044487300668
26949.999499999998	-0.04239888429283134
27049.999499999998	-0.003620174352676031
27149.999499999998	-0.012258303441887719
27249.999499999998	-0.030126818572700387
27349.999499999998	-0.030159830511985675
27449.999499999998	-0.00015411166344847516
27549.999499999998	-0.04697017706684825
27649.999499999998	-0.03203930488883344
27749.999499999998	-0.019389697037951237
27849.9995	-0.008904068352249439
27949.9995	-0.05713835336092821
28049.9995	-0.05123414679498417
28149.9995	-0.11052871073855819
28249.9995	-0.06794001473181233
28349.9995	-0.0047922736513079656
28449.9995	-0.06313625116161603
28549.999499999998	-0.047697736264300516
28649.999499999998	-0.023260321666553452
28749.999499999998	-0.07883362836200014
28849.999499999998	-0.0016587177238456263
28949.999499999998	-0.07485194626237757
29049.999499999998	-0.0011884331557272532
29149.999499999998	-0.06972275149454177
29249.999499999998	-0.09697461131592
29349.999499999998	-0.10031393411604306
29449.9995	-0.0012728255332454808
29549.9995	-0.031491308989330946
29649.9995	-0.10068318130187492
29749.9995	-0.029225446768203156
29849.9995	-0.13640369743024472
29949.9995	-0.09279114588831838
30049.9995	-0.06145447784340696
30149.9995	-0.06862481349982552
30249.9995	-0.019382060088302566
30349.9995	-0.018949095729631438
30449.9995	-0.01905407461188524
30549.9995	-0.035231584483472744
30649.9995	-0.009778026295414577
30749.9995	-0.01959030556773378
30849.9995	-0.10409244380534943
30949.9995	-0.04047139470313432
31049.9995	-0.11385934635987915
31149.9995	-0.04019229219303888
31249.9995	-0.012180973896651182
31349.999499999998	-0.010717204826564242
31449.999499999998	-0.001264564384811706
31549.999499999998	-0.05490739136817169
31649.999499999998	-0.09479947283683288
31749.999499999998	-0.0031217710612203575
31849.999499999998	-0.14522841310059498
31949.999499999998	-0.038463260678017974
32049.999499999998	-0.03360123123717962
32149.999499999998	-0.12204819461801009
32249.999499999998	-0.0409884390649875
32349.999499999998	-0.10881372917378762
32449.999499999998	-0.036161193785460455
32549.999499999998	-0.034494958182216706
32649.999499999998	-0.13724214710428306
32749.999499999998	-0.06083976614668529
32849.9995	-0.07346679650300914
32949.9995	-0.015533914610271538
33049.9995	-0.02056926701087214
33149.9995	-0.025398507044771534
33249.9995	-0.08664381818998557
33349.9995	-0.027590536452045455
33449.9995	-0.07590984315513438
33549.9995	-0.11014857693716884
33649.9995	-0.03821881319196585
33749.9995	-0.024028739215035344
33849.9995	-0.030871800728698773
33949.9995	-0.001627286690537133
34049.9995	-0.02459587974843558
34149.9995	-0.0638345764360988
34249.9995	-0.08454508469579025
34349.9995	-0.012161562866877418
34449.9995	-0.08819676676892918
34549.9995	-0.05978425738423887
34649.9995	-0.05189148593469817
34749.9995	-0.07361095524771599
34849.9995	-0.1380353066878346
34949.9995	-0.01647431446795089
35049.9995	-0.12366928022336232
35149.9995	-0.036121217484788914
35249.9995	-0.05141081141986703
35349.9995	-0.014558331505041266
35449.9995	-0.02592678952261629
35549.9995	-0.10625781843994098
35649.9995	-0.076966210026999
35749.9995	-0.08353479225527316
35849.9995	-0.03252680227661564
35949.9995	-9.805681934871302e-05
36049.9995	-0.07474452066640147
36149.9995	-0.08011591331752221
36249.9995	-0.033158112576666454
36349.9995	-0.11648500328151279
36449.9995	-0.11156454863161969
36549.9995	-0.04615259611306932
36649.9995	-0.0056633857522214726
36749.9995	-0.08515766395656144
36849.9995	-0.07088200190847793
36949.9995	-0.0032218821489227167
37049.9995	-0.13801259379581587
37149.9995	-0.02559538780884374
37249.9995	-0.10978556247578908
37349.9995	-0.06875432495503198
37449.9995	-0.018302718454487277
37549.9995	-0.049874811337346614
37649.9995	-0.10443346263016551
37749.9995	-0.007980187661338789
37849.9995	-0.07941321061485418
37949.9995	-0.05544657602741232
38049.9995	-0.05476738764620137
38149.9995	-0.07640017746018302
38249.9995	-0.10662721100567296
38349.9995	-0.098887968177225
38449.9995	-0.031594326786802185
38549.9995	-0.05068257844981261
38649.9995	-0.07178213914701637
38749.9995	-0.02858544687833664
38849.9995	-0.03267331370549975
38949.9995	-0.05615237942072149
39049.9995	-0.03105519195517914
39149.9995	-0.07662199686269133
39249.9995	-0.058201137717043494
39349.9995	-0.04775691468251253
39449.9995	-0.04058527576739834
39549.9995	-0.029276566732342246
39649.9995	-0.01898524228293752
39749.9995	-0.0431793311082167
39849.9995	-0.10444584542782742
39949.9995	-0.02476128722300963
40049.9995	-0.07491911977153443
40149.999500000005	-0.014482420862572454
40249.999500000005	-0.03325490306390044
40349.999500000005	-0.14096388211383193
40449.999500000005	-0.06396466936861955
40549.999500000005	-0.06971341930610642
40649.999500000005	-0.011720901706201658
40749.999500000005	-0.08222272100083572
40849.999500000005	-0.008392377286998709
40949.999500000005	-0.11664217274492827
41049.999500000005	-0.00966504669651691
41149.999500000005	-0.06274340827203062
41249.9995	-0.01817494292920685
41349.9995	-0.014553866265195836
41449.9995	-0.03726253579327121
41549.9995	-0.04772347108716346
41649.9995	-0.06116055804620224
41749.9995	-0.03483853268166115
41849.9995	-0.10993981000198261
41949.9995	-0.06348845319898722
42049.9995	-0.005351414483234507
42149.9995	-0.03355475497020599
42249.9995	-0.03685231253970933
42349.9995	-0.02807856908488482
42449.9995	-0.007337742834289784
42549.9995	-0.01431906600670807
42649.9995	-0.048411756857900556
42749.9995	-0.07441894586539277
42849.9995	-0.017861258909851685
42949.9995	-0.060878388515066106
43049.9995	-0.14193541793056852
43149.9995	-0.007132424241007129
43249.9995	-0.04115252974533945
43349.9995	-0.08192363279371762
43449.9995	-0.029446796403705733
43549.9995	-0.00655093369188009
43649.9995	-0.08512757171268959
43749.9995	-0.06473510332831012
43849.9995	-0.048122721816943326
43949.9995	-0.04964824249144861
44049.9995	-0.018522256953346528
44149.9995	-0.10032187997154018
44249.9995	-0.07367943586474013
44349.9995	-0.10116117117398815
44449.9995	-0.004593875132901104
44549.9995	-0.03300413444954131
44649.9995	-0.11421183095114706
44749.9995	-0.0033902637570601968
44849.9995	-0.01675344108817889
44949.9995	-0.00657402139079899
45049.9995	-0.14106019369758016
45149.9995	-0.02733639770569063
45249.9995	-0.015558999897567816
45349.9995	-0.09357930113779389
45449.9995	-0.012366215428174954
45549.9995	-0.07047336264868242
45649.9995	-0.012244285976874991
45749.9995	-0.06264364699282154
45849.9995	-0.09073064984626633
45949.9995	-0.03273554302903747
46049.9995	-0.039629844296161565
46149.9995	-0.018610368086994455
46249.9995	-0.055261077659471525
46349.9995	-0.04391197280734005
46449.9995	-0.10565783296168796
46549.9995	-0.05809484732787773
46649.9995	-0.0699181146734702
46749.9995	-0.08404227990831536
46849.9995	-0.14796905930686322
46949.9995	-0.010445459377022459
47049.9995	-0.043245356805618584
47149.9995	-0.06626199527748788
47249.9995	-0.0038368259797501025
47349.9995	-0.02790482555126239
47449.9995	-0.11594587678269086
47549.9995	-0.0940532244755996
47649.9995	-0.156673862486997
47749.9995	-0.015520676410293532
47849.9995	-0.01819037815493374
47949.9995	-0.03041784244625312
48049.9995	-0.025007254536028256
48149.9995	-0.011545097982436303
48249.9995	-0.18420775229679975
48349.9995	-0.024159681924176724
48449.9995	-0.030925628049843112
48549.9995	-0.07568344637948776
48649.9995	-0.011181037352562484
48749.9995	-0.031010045129672648
48849.9995	-0.0022962412064497784
48949.9995	-0.048265453368378175
49049.9995	-0.01722347220375653
49149.9995	-0.028657257274611325
49249.9995	-0.11999684473565253
49349.9995	-0.07229468654515436
49449.999500000005	-0.09393995331323168
49549.999500000005	-0.0381458800669332
49649.999500000005	-0.0749989163760656
49749.999500000005	-0.02126449366734562
49849.999500000005	-0.000442605749052305
49949.999500000005	-0.05226098818041436
50049.999500000005	-0.03266071108260249
50149.999500000005	-3.492539596905431e-05
50249.999500000005	-0.00863324259872833
50349.999500000005	-0.07138407738542973
50449.999500000005	-0.07426650909515864
50549.999500000005	-0.1079143815211232
50649.999500000005	-0.044737826499337885
50749.999500000005	-0.02318312151239077
50849.999500000005	-0.0429340674305454
50949.999500000005	-0.029556133510634908
51049.999500000005	-0.09532952829808217
51149.999500000005	-0.04300521699754256
51249.999500000005	-0.0042055784847701005
51349.9995	-0.03545732499808629
51449.9995	-0.07064841362855567
51549.9995	-0.0284808565076915
51649.9995	-0.054224002747137234
51749.9995	-0.061438017640730536
51849.9995	-0.0948392763904824
51949.9995	-0.04999028625092272
52049.9995	-0.05426902039306647
52149.9995	-0.06885319931955358
52249.9995	-0.0860766789255436
52349.9995	-0.07903270885891978
52449.9995	-0.05316371463627867
52549.9995	-0.04282826880359636
52649.9995	-0.04335439566591148
52749.9995	-0.08219565517145533
52849.9995	-0.044714404896160076
52949.9995	-0.04090327842003916
53049.9995	-0.029295420648734805
53149.9995	-0.045854424218088496
53249.9995	-0.04654811209787901
53349.9995	-0.04262869163783556
53449.9995	-0.06042480410895301
53549.9995	-0.027705119290514446
53649.9995	-0.008283157008488473
53749.9995	-0.0851175468865204
53849.9995	-0.0033096526528542114
53949.9995	-0.09087642697341103
54049.9995	-0.008069903811103174
54149.9995	-0.06670880723044803
54249.9995	-5.595869964025724e-05
54349.9995	-0.04048446358226876
54449.9995	-0.0012333280091461063
54549.9995	-0.10422371348179915
54649.9995	-0.0028464205538831777
54749.9995	-0.03514285816061857
54849.9995	-0.006636210530770015
54949.9995	-0.030481485258350816
55049.9995	-0.036624779542089314
55149.9995	-0.02456529138560093
55249.9995	-0.07706188662584879
55349.9995	-0.040393070931939334
55449.9995	-0.030931144787796683
55549.9995	-0.08844704023718108
55649.9995	-0.039159727864536364
55749.9995	-0.0605893033504028
55849.9995	-0.004599376305012726
55949.9995	-0.08201825374921512
56049.9995	-0.01911366687851057
56149.9995	-0.05967772039489283
56249.9995	-0.04283309281922243
56349.9995	-0.06626003085112231
56449.9995	-0.00021362500109312066
56549.9995	-0.0016568378521579774
56649.9995	-0.0699170951107213
56749.9995	-0.030501169959336494
56849.9995	-0.02253665689086226
56949.9995	-0.05040854879734802
57049.9995	-0.02256682835980861
57149.9995	-0.05718894175998024
57249.9995	-0.05062324970277032
57349.9995	-0.05095921297004402
57449.9995	-0.0764345318265729
57549.9995	-0.04179696023259005
57649.9995	-0.08964591574745029
57749.9995	-0.0071308456614467275
57849.9995	-0.12516428389258216
57949.9995	-0.010604191727264123
58049.9995	-0.004768828783959123
58149.9995	-0.030062070162733434
58249.9995	-0.010201487410562038
58349.9995	-0.07172919848676962
58449.9995	-0.0743799427683225
58549.9995	-0.010510702044818743
58649.9995	-0.021595607243817483
58749.9995	-0.01868561925374479
58849.9995	-0.03340118299316153
58949.9995	-0.12458210696589944
59049.9995	-0.11191201040437448
59149.9995	-0.06536442551484534
59249.9995	-0.10015756921215413
59349.9995	-0.06733306962959773
59449.9995	-0.010003122011879029
59549.9995	-0.05962253283898633
59649.9995	-0.10267902072167523
59749.9995	-0.021445730208865754
59849.9995	-0.0028849826892241026
59949.9995	-0.08854823987646299
60049.9995	-0.07074380344366382
60149.999500000005	-0.08694670057144727
60249.999500000005	-0.1276322052701353
60349.999500000005	-0.0440414101556037
60449.999500000005	-0.08827659031759971
60549.999500000005	-0.003629620197143524
60649.999500000005	-0.04779264049276222
60749.999500000005	-0.01625649269550955
60849.999500000005	-0.0015865449141312382
60949.999500000005	-0.041743933537222944
61049.999500000005	-0.060534467675608994
61149.999500000005	-0.0897703908486367
