# Supplementary material for: Spinon mediation of witness spin dynamics in herbertsmithite
Source: Nat Phys. 2026 Jun 10;22(7):1071–8. doi: 10.1038/s41567-026-03303-6 (PMC13423850; doi:10.1038/s41567-026-03303-6)
Supplement: Supplementary file 3 — Statistical source data. [file 41567_2026_3303_MOESM3_ESM.zip › Fig3b.csv]

Temperature (mK)	Flux variance ((mPhi_0)^2)	Flux variance error bar ((mPhi_0)^2)
80.0	44.330353737945636	0.6754306470646931
90.0	46.56463572207909	0.8160115582612035
100.0	47.872253493488834	0.8159169577347246
110.0	47.8967899300015	0.7162986284707861
120.0	52.0233868781547	0.7478693608099839
130.0	54.780052038208936	0.7671336035308722
140.0	57.42079216958144	0.7924626827988591
149.9	62.10980964384619	0.8844069880858331
159.70000000000002	65.27093860783751	0.9604671343906982
170.1	69.70697207822214	1.000707147451848
179.9	75.43620349960915	1.0855921148515209
190.20000000000002	83.51969817793726	1.3662789795526389
199.89999999999998	85.94482712468779	1.0607741546261393
210.1	95.31501859688949	1.3235343569174651
220.0	99.60906977913275	1.231857004741307
230.39999999999998	105.2751055749066	1.3507321627839348
240.4	110.11700458318242	1.3187348531202714
249.9	116.12473790242996	1.6829513947974586
260.40000000000003	118.99844138128914	1.4570205704442305
269.79999999999995	117.80395048203073	1.33363758963063
280.5	109.32363685797361	1.164084898279436
290.3	92.52594655173773	0.8787626545583809
299.9	73.56147142145899	0.6189887707943955
310.7	51.68756260122255	0.3707003898775141
319.7	35.95404293766719	0.24820810318246725
330.29999999999995	23.051351868595383	0.17660712461619338
339.5	16.6162586006626	0.15274952168450764
350.4	12.61243367746045	0.14098022356416123
