# Supplementary material for: Spinon mediation of witness spin dynamics in herbertsmithite
Source: Nat Phys. 2026 Jun 10;22(7):1071–8. doi: 10.1038/s41567-026-03303-6 (PMC13423850; doi:10.1038/s41567-026-03303-6)
Supplement: Supplementary file 3 — Statistical source data. [file 41567_2026_3303_MOESM3_ESM.zip › Fig3c.csv]

Temperature (mK)	DC susceptibility (10^-3)	DC susceptibility error bar (10^-3)
19.974934801762114	13.097399053300398	0.0038366503752181287
40.00060748898677	13.306876513639095	0.004681217218925853
59.99965506607929	13.612734768967325	0.006159805694667575
79.99892004405285	13.99522703107877	0.007511161705918016
99.96755814977973	14.490132874909659	0.008722103269254735
119.98465859030837	14.806265983174447	0.00952527970398969
139.9888832599119	15.133488127234608	0.010480060029378624
149.97582158590308	15.281647986673828	0.010871790805923175
159.98941850220262	15.427574755172559	0.010262895811757005
169.98102422907485	15.60709372881568	0.010252670985551104
179.99292511013218	15.788985111234354	0.010606573945759453
189.99222466960353	15.982757362300308	0.010304000872365595
200.00157709251104	16.20506478485458	0.010261915832398924
210.00003303964755	16.458777216087483	0.010764616594266984
219.9965528634361	16.713651260771186	0.010054053398116002
229.99251101321582	16.96894296159469	0.009494293233877476
239.99798678414098	17.235586854160097	0.010090317531774548
249.99361233480178	17.53897878627202	0.009448429206362338
260.00373348017627	17.722754790702417	0.006764135161918652
270.0039471365639	17.68853898582446	0.004645836843864315
279.99870925110133	17.446455675178182	0.0022333180600386223
289.9958656387665	17.09724679482313	0.001302958254158937
299.99088986784136	16.70581153358671	0.0011247169642307942
309.99085682819384	16.296761383924515	0.0010645895977086728
320.00331277533047	15.917419526761588	0.0010124080151487026
329.95733920704845	15.552825164207272	0.0010079659866528625
340.0041321585903	15.205097901301166	0.0010621327494107593
349.99087224669603	14.871279895254794	0.001034048992003309
359.9940638766519	14.56148547787894	0.0010695044970048843
369.964949339207	14.261956165352494	0.0010012559440629135
379.9795352422907	13.972207397138746	0.0010351940253704975
389.9851563876652	13.697237813052396	0.0009767950435199493
400.01302422907486	13.43328761735003	0.0010830855410680759
419.9912577092511	12.941887099480264	0.0009911760879174622
440.0067048458149	12.493089213255502	0.0009970216132517522
459.9939581497797	12.082463897876337	0.0010801272831669872
479.98179074889873	11.69784018007696	0.0011293621011369763
499.96184581497806	11.348932859883218	0.0010475061308969913
549.9788259911894	10.563232845743086	0.00109442150620012
599.9409757709251	9.921382644860609	0.0010032828610323345
650.0032621145374	9.376907259460907	0.0010591710776914854
699.9065616740089	8.904708123466408	0.0012439676062010626
749.9943127753304	8.495197399247832	0.001173611603488453
799.7691784140968	8.131021883193222	0.0012163212706752466
849.9683876651982	7.809087979486061	0.0012527090254873332
899.9861475770924	7.526904754179907	0.0010541740538891466
949.8124008810572	7.277175569894455	0.001031942266568915
999.921167400881	7.051349843888631	0.0010443126060168798
1100.426013215859	6.6626283428812	0.0020803446257663502
1199.8958370044052	6.330560748964379	0.001010448508082542
1300.006629955947	6.043937435647056	0.000929086226970375
1400.7078193832601	5.7929218665761715	0.0009104448010501788
1500.1554625550662	5.570277112715148	0.0011562404741225743
