# Supplementary material for: Spinon mediation of witness spin dynamics in herbertsmithite
Source: Nat Phys. 2026 Jun 10;22(7):1071–8. doi: 10.1038/s41567-026-03303-6 (PMC13423850; doi:10.1038/s41567-026-03303-6)
Supplement: Supplementary file 3 — Statistical source data. [file 41567_2026_3303_MOESM3_ESM.zip › Fig3c_inset.csv]

Temperature (mK)	inverse DC susceptibility	inverse DC susceptibility error bar
19.974934801762114	76.3510370212024	0.022365679906643284
40.00060748898677	75.14911549491228	0.026436657248698363
59.99965506607929	73.46062469972453	0.03324116586703525
79.99892004405285	71.45293161585238	0.0383483971025799
99.96755814977973	69.01247963926865	0.04154095614425439
119.98465859030837	67.53897310344016	0.04344968613028897
139.9888832599119	66.07861925766966	0.04575996562435448
149.97582158590308	65.43796852748065	0.04655439683048229
159.98941850220262	64.81900207060866	0.043119587843817093
169.98102422907485	64.07342823562855	0.042091358585444306
179.99292511013218	63.335293114468065	0.042546779610107395
189.99222466960353	62.567426716917616	0.04033689587214019
200.00157709251104	61.7091022637941	0.03907751199586676
210.00003303964755	60.75785502598328	0.03973776458955206
219.9965528634361	59.83133095202915	0.035991381349684555
229.99251101321582	58.93118989575665	0.03297258991075364
239.99798678414098	58.01949237131042	0.033966647379783804
249.99361233480178	57.015862336449864	0.03071503452340696
260.00373348017627	56.42463667807517	0.021535245138801944
270.0039471365639	56.533781608610916	0.014848412620779343
279.99870925110133	57.31823234576766	0.00733729795040364
289.9958656387665	58.488949244318675	0.0044573643996320715
299.99088986784136	59.85940868478729	0.0040300282498248585
309.99085682819384	61.36188512807348	0.004008478928063571
320.00331277533047	62.82425353674465	0.003995859864056416
329.95733920704845	64.2970000268096	0.004167036431425454
340.0041321585903	65.76741606605674	0.004594099091062381
349.99087224669603	67.24370780749578	0.0046756761197866425
359.9940638766519	68.67431221348595	0.005043955567075784
369.964949339207	70.11660871804987	0.004922513464669998
379.9795352422907	71.57065248006423	0.005302634704263184
389.9851563876652	73.00742044845553	0.005206399086264851
400.01302422907486	74.44194068385985	0.006002029577599496
419.9912577092511	77.26848428774805	0.005917736214737778
440.0067048458149	80.0442535012856	0.006387999748909808
459.9939581497797	82.76457587229075	0.0073988449073800295
479.98179074889873	85.48586616041636	0.008253189985350526
499.96184581497806	88.11401145343369	0.008132920368369267
549.9788259911894	94.66798797330246	0.009808236124268467
599.9409757709251	100.79240321589769	0.010192459487605145
650.0032621145374	106.64497070620398	0.01204611130597456
699.9065616740089	112.30014348979266	0.015688076322781477
749.9943127753304	117.71356838494893	0.016262130619453224
799.7691784140968	122.98577157527943	0.018397467391721285
849.9683876651982	128.05592696956822	0.020542324008044077
899.9861475770924	132.85673628919926	0.01860713385574467
949.8124008810572	137.41595078961433	0.019486313935753206
999.921167400881	141.81681835949394	0.021003225543600575
1100.426013215859	150.09091735823256	0.046864513107077274
1199.8958370044052	157.96388971760373	0.025213307797761722
1300.006629955947	165.4550548624171	0.025434084037443745
1400.7078193832601	172.62445843949152	0.027130530039968934
1500.1554625550662	179.5242821434004	0.037264437101015534
