# Supplementary material for: Spinon mediation of witness spin dynamics in herbertsmithite
Source: Nat Phys. 2026 Jun 10;22(7):1071–8. doi: 10.1038/s41567-026-03303-6 (PMC13423850; doi:10.1038/s41567-026-03303-6)
Supplement: Supplementary file 3 — Statistical source data. [file 41567_2026_3303_MOESM3_ESM.zip › Fig3d.csv]

Temperature (mK)	Edwards-Anderson order parameter	Edwards-Anderson order parameter error bar
19.974934801762114	0.9517948433337994	0.0003747908015261832
40.00060748898677	0.9014647418993189	0.0007755372978476567
59.99965506607929	0.8477637273029391	0.0012202594454685009
79.99892004405285	0.7895070943593525	0.0017258005972692627
99.96755814977973	0.7245741473367058	0.0023243718829683247
119.98465859030837	0.6597457123170696	0.0029252283100951963
139.9888832599119	0.5911545074476985	0.003583679636554642
149.97582158590308	0.5561687138947766	0.003924496369017074
159.98941850220262	0.5203795274835956	0.0042731658405230424
169.98102422907485	0.4823195169339025	0.004659158866802596
179.99292511013218	0.4430559430266807	0.005066050824941739
189.99222466960353	0.402163314655295	0.005496439053264668
200.00157709251104	0.35852881511317614	0.005972285657431936
210.00003303964755	0.31174814174853427	0.006503779628357363
219.9965528634361	0.26331219672225514	0.007059283018270784
229.99251101321582	0.21322340778315607	0.007647085798613983
239.99798678414098	0.16065476846720728	0.00828720473680535
249.99361233480178	0.10365362688407942	0.009001844072967865
260.00373348017627	0.053707850755490005	0.009591214167205132
270.0039471365639	0.02003917971211422	0.009905074427640085
279.99870925110133	0.0036393476985352446	0.009924880806399094
289.9958656387665	-0.0026687932221849398	0.009786289350724202
299.99088986784136	-0.003898184938814664	0.009578516076384935
309.99085682819384	-0.002061897933790524	0.009337616579602664
320.00331277533047	-0.0012651247719146497	0.009128357853480184
329.95733920704845	-0.00012023627185819841	0.00892878145593015
340.0041321585903	0.0006345945862715752	0.008745967644016315
349.99087224669603	0.001633632969521459	0.00857201677952398
359.9940638766519	0.0016443357371923595	0.00842189569762196
369.964949339207	0.0019622362961697615	0.008277011474030626
379.9795352422907	0.0023641349759313535	0.008138978108758752
389.9851563876652	0.0024592632820816807	0.008012713062707321
400.01302422907486	0.002454963814707667	0.007894682447240151
