# Supplementary material for: Spinon mediation of witness spin dynamics in herbertsmithite
Source: Nat Phys. 2026 Jun 10;22(7):1071–8. doi: 10.1038/s41567-026-03303-6 (PMC13423850; doi:10.1038/s41567-026-03303-6)
Supplement: Supplementary file 4 — Statistical source data. [file 41567_2026_3303_MOESM4_ESM.zip]

Archive with 44 entries (44 files):
- Fig4a_triangle_down.csv
- Fig4a_triangle_up.csv
- Fig4b_50mK.csv
- Fig4b_100mK.csv
- Fig4b_150mK.csv
- Fig4b_200mK.csv
- Fig4b_250mK.csv
- Fig4b_300mK.csv
- Fig4b_350mK.csv
- Fig4b_400mK.csv
- Fig4b_inset_50mK.csv
- Fig4b_inset_150mK.csv
- Fig4b_inset_200mK.csv
- Fig4b_inset_250mK.csv
- Fig4c_50mK.csv
- Fig4c_60mK.csv
- Fig4c_70mK.csv
- Fig4c_80mK.csv
- Fig4c_90mK.csv
- Fig4c_100mK.csv
- Fig4c_110mK.csv
- Fig4c_120mK.csv
- Fig4c_130mK.csv
- Fig4c_140mK.csv
- Fig4c_150mK.csv
- Fig4c_160mK.csv
- Fig4c_170mK.csv
- Fig4c_180mK.csv
- Fig4c_190mK.csv
- Fig4c_200mK.csv
- Fig4c_210mK.csv
- Fig4c_220mK.csv
- Fig4c_230mK.csv
- Fig4c_240mK.csv
- Fig4c_250mK.csv
- Fig4c_260mK.csv
- Fig4c_270mK.csv
- Fig4c_280mK.csv
- Fig4c_290mK.csv
- Fig4c_300mK.csv
- Fig4c_310mK.csv
- Fig4c_320mK.csv
- Fig4c_330mK.csv
- Fig4d.csv
