# Supplementary material for: Spinon mediation of witness spin dynamics in herbertsmithite
Source: Nat Phys. 2026 Jun 10;22(7):1071–8. doi: 10.1038/s41567-026-03303-6 (PMC13423850; doi:10.1038/s41567-026-03303-6)
Supplement: Supplementary file 4 — Statistical source data. [file 41567_2026_3303_MOESM4_ESM.zip › Fig4a_triangle_down.csv]

Witness spin coordinate x	Witness spin coordinate y	Spinon-mediated interaction strength (K)
-6.5	-0.2886751345948131	0.0011260231553547346
-6.0	0.5773502691896262	0.0006361197926286815
-5.5	1.4433756729740637	0.0024003980625736583
-5.0	2.309401076758503	0.0020424944949911585
-5.5	-2.02072594216369	0.0009521343405520098
-5.0	-1.1547005383792506	0.003777812033053228
-4.5	-0.2886751345948131	-0.0003191008238956779
-4.0	0.5773502691896262	0.0004273543732276711
-3.5	1.4433756729740637	0.004446282383829101
-3.0	2.309401076758503	0.004446282383941064
-3.5	-2.02072594216369	0.0019638105084604307
-3.0	-1.1547005383792506	0.012121961123893675
-2.5	-0.2886751345948131	0.03188226438565944
-2.0	0.5773502691896262	0.04924548481715541
-1.5	1.4433756729740637	0.0492454848170547
-1.0	2.309401076758503	0.03188226438556225
-1.5	-2.02072594216369	0.03177417863755836
-1.0	-1.1547005383792506	-0.010620716902183967
-0.5	-0.2886751345948131	1.1219235027858008
0.0	0.5773502691896262	1.1219234744969186
0.5	1.4433756729740637	0.1443289014848271
1.0	2.309401076758503	0.036881569632462446
0.5	-2.02072594216369	0.06426312450971289
1.0	-1.1547005383792506	0.14432890148482683
1.5	-0.2886751345948131	0.14432890148482674
2.0	0.5773502691896262	0.06426312450971298
2.5	1.4433756729740637	0.023844524240528766
3.0	2.309401076758503	0.009072675169528492
2.5	-2.02072594216369	0.016547568426256598
3.0	-1.1547005383792506	0.01654756842625661
3.5	-0.2886751345948131	0.012043398439432734
4.0	0.5773502691896262	0.0070167632686051
4.5	1.4433756729740637	0.0036247438183138014
5.0	2.309401076758503	0.0017712578143946555
4.5	-2.02072594216369	0.0029880028147333524
5.0	-1.1547005383792506	0.0024885638930239613
5.5	-0.2886751345948131	0.0017712578143946538
6.0	0.5773502691896262	0.0011192403509015865
6.5	1.4433756729740637	0.0006511482877485545
6.5	-2.02072594216369	0.0005743369175602398
-6.5	1.4433756729740637	0.0003942671522769996
-6.0	2.309401076758503	7.362852878010283e-05
-6.5	-2.02072594216369	0.00025783165759894554
-6.0	-1.1547005383792506	0.00013062136256917397
-5.5	-0.2886751345948131	0.0006679594825131088
-5.0	0.5773502691896262	0.0011319034099956378
-4.5	1.4433756729740637	0.0037816291423324907
-4.0	2.309401076758503	0.0006604697230947567
-4.5	-2.02072594216369	0.0028500976332124905
-4.0	-1.1547005383792506	0.0013857291975634895
-3.5	-0.2886751345948131	0.016923072399012522
-3.0	0.5773502691896262	0.005665450993851117
-2.5	1.4433756729740637	0.06945253397286752
-2.0	2.309401076758503	0.0056654509938399485
-2.5	-2.02072594216369	0.012068200855778389
-2.0	-1.1547005383792506	0.01885896691028949
-1.5	-0.2886751345948131	-0.010697587376234675
-1.0	0.5773502691896262	0.17451427716527157
-0.5	1.4433756729740637	-0.010697587376436415
0.0	2.309401076758503	0.018858966910251174
-0.5	-2.02072594216369	0.04900076821295121
0.0	-1.1547005383792506	0.174641621424954
0.5	-0.2886751345948131	1.1217375585749425
1.0	0.5773502691896262	0.27694169746687186
1.5	1.4433756729740637	0.06426312450971305
2.0	2.309401076758503	0.019723865029478777
1.5	-2.02072594216369	0.03688156963246238
2.0	-1.1547005383792506	0.04772913600553541
2.5	-0.2886751345948131	0.03688156963246238
3.0	0.5773502691896262	0.019723865029478767
3.5	1.4433756729740637	0.009072675169528492
4.0	2.309401076758503	0.00400976584614929
3.5	-2.02072594216369	0.0070167632686051
4.0	-1.1547005383792506	0.006220754590121165
4.5	-0.2886751345948131	0.004450034101755761
5.0	0.5773502691896262	0.0027236159699782917
5.5	1.4433756729740637	0.0015107691553690572
6.0	2.309401076758503	0.0007915010973924912
5.5	-2.02072594216369	0.0012966858033398151
6.0	-1.1547005383792506	0.001041872193219109
6.5	-0.2886751345948131	0.0007409224544880072
