# Supplementary material for: Spinon mediation of witness spin dynamics in herbertsmithite
Source: Nat Phys. 2026 Jun 10;22(7):1071–8. doi: 10.1038/s41567-026-03303-6 (PMC13423850; doi:10.1038/s41567-026-03303-6)
Supplement: Supplementary file 4 — Statistical source data. [file 41567_2026_3303_MOESM4_ESM.zip › Fig4a_triangle_up.csv]

Witness spin coordinate x	Witness spin coordinate y	Spinon-mediated interaction strength (K)
-6.5	2.598076211353316	0.00018176557469101412
-6.5	-0.8660254037844384	0.00044120910439107534
-6.0	0.0	0.0009549203448936017
-5.5	0.8660254037844384	0.000910392925068226
-5.0	1.7320508075688767	0.004582723633511209
-4.5	2.598076211353316	0.0007734962623453099
-5.5	-2.598076211353316	0.0006123388992680655
-5.0	-1.7320508075688767	0.004512896734617866
-4.5	-0.8660254037844384	0.0016237362820207006
-4.0	0.0	-0.0009008580271732415
-3.5	0.8660254037844384	0.006365471978868032
-3.0	1.7320508075688767	0.002160875831676995
-2.5	2.598076211353316	0.006365471978870677
-3.5	-2.598076211353316	0.0015256245663376722
-3.0	-1.7320508075688767	0.0020813945867753513
-2.5	-0.8660254037844384	0.048686130141363526
-2.0	0.0	0.019599392368678976
-1.5	0.8660254037844384	0.03832038621910185
-1.0	1.7320508075688767	0.019599392368477048
-0.5	2.598076211353316	0.048686130141394925
-1.5	-2.598076211353316	0.020287600843293816
-1.0	-1.7320508075688767	0.01934089280322721
-0.5	-0.8660254037844384	0.3462226770182378
0.0	0.0	2.6631882163439744e+22
0.5	0.8660254037844384	0.37835587831056633
1.0	1.7320508075688767	0.07179658577901718
1.5	2.598076211353316	0.020975639176777545
0.5	-2.598076211353316	0.03157256500888401
1.0	-1.7320508075688767	0.07179658577901701
1.5	-0.8660254037844384	0.10524987033799078
2.0	0.0	0.07179658577901706
2.5	0.8660254037844384	0.031572565008884064
3.0	1.7320508075688767	0.012664466535392561
3.5	2.598076211353316	0.005141467979529053
2.5	-2.598076211353316	0.01092165138457883
3.0	-1.7320508075688767	0.012664466535392549
3.5	-0.8660254037844384	0.010921651384578835
4.0	0.0	0.007312323537899062
4.5	0.8660254037844384	0.004149911572655405
5.0	1.7320508075688767	0.0021515234456604537
5.5	2.598076211353316	0.0010669006462300018
4.5	-2.598076211353316	0.0023461746442004832
5.0	-1.7320508075688767	0.002151523445660451
5.5	-0.8660254037844384	0.001678545550388779
6.0	0.0	0.0011466083764952683
6.5	0.8660254037844384	0.0007094012268628073
6.5	-2.598076211353316	0.0004883635316530213
-6.5	0.8660254037844384	0.00039263111979491797
-6.0	1.7320508075688767	0.0005349619783420069
-5.5	2.598076211353316	0.000524466108470436
-6.5	-2.598076211353316	0.00020675618304529826
-6.0	-1.7320508075688767	0.0004759543783592254
-5.5	-0.8660254037844384	0.00089712750925414
-5.0	0.0	0.0012556677267483137
-4.5	0.8660254037844384	0.001657315488439507
-4.0	1.7320508075688767	0.0015299338612418595
-3.5	2.598076211353316	0.0015299338613140112
-4.5	-2.598076211353316	0.0007392722831427927
-4.0	-1.7320508075688767	0.0014791960791261146
-3.5	-0.8660254037844384	0.006248351348240835
-3.0	0.0	0.01984886340733322
-2.5	0.8660254037844384	0.04884929295612225
-2.0	1.7320508075688767	0.04884929295618087
-1.5	2.598076211353316	0.01984886340717771
-2.5	-2.598076211353316	0.006210383503502997
-2.0	-1.7320508075688767	0.0484721785916792
-1.5	-0.8660254037844384	0.03835065683207297
-1.0	0.0	0.34606139956990567
-0.5	0.8660254037844384	0.346061399569841
0.0	1.7320508075688767	0.03835065683201692
0.5	2.598076211353316	0.04847217859162447
-0.5	-2.598076211353316	0.04847217859164002
0.0	-1.7320508075688767	0.038350656831931916
0.5	-0.8660254037844384	0.3460613995698098
1.0	0.0	0.37835587831056555
1.5	0.8660254037844384	0.10524987033799095
2.0	1.7320508075688767	0.03157256500888409
2.5	2.598076211353316	0.010921651384578847
1.5	-2.598076211353316	0.02097563917677752
2.0	-1.7320508075688767	0.03157256500888404
2.5	-0.8660254037844384	0.03157256500888404
3.0	0.0	0.020975639176777534
3.5	0.8660254037844384	0.010921651384578838
4.0	1.7320508075688767	0.005141467979529053
4.5	2.598076211353316	0.002346174644200487
3.5	-2.598076211353316	0.005141467979529048
4.0	-1.7320508075688767	0.005141467979529048
4.5	-0.8660254037844384	0.004149911572655405
5.0	0.0	0.002808268827710226
5.5	0.8660254037844384	0.001678545550388779
6.0	1.7320508075688767	0.000927112432376346
6.5	2.598076211353316	0.0004883635316530224
5.5	-2.598076211353316	0.0010669006462300013
6.0	-1.7320508075688767	0.0009271124323763452
6.5	-0.8660254037844384	0.0007094012268628073
