# Supplementary material for: Spinon mediation of witness spin dynamics in herbertsmithite
Source: Nat Phys. 2026 Jun 10;22(7):1071–8. doi: 10.1038/s41567-026-03303-6 (PMC13423850; doi:10.1038/s41567-026-03303-6)
Supplement: Supplementary file 4 — Statistical source data. [file 41567_2026_3303_MOESM4_ESM.zip › Fig4b_50mK.csv]

Time (MCS)	Magnetization squared (pT/mu_0)^2
0.0	0.06750027040306424
5.0	0.12656044983339282
10.0	0.2157390859091513
15.0	0.3348417725827448
20.0	0.47723162010962
25.0	0.6303202228483512
30.0	0.7777056982539113
35.0	0.9023761489594194
40.0	0.990118235114153
45.0	1.0322516449900494
50.0	1.0270407373588064
55.0	0.9795308953230112
60.0	0.8999924306459033
65.0	0.8015005169973703
70.0	0.6973438449734035
75.0	0.598907372514831
80.0	0.5144512181975037
85.0	0.44889313593882113
90.0	0.4043998586417718
95.0	0.3813922009659407
100.0	0.3795189532842636
105.0	0.3982523945853977
110.0	0.4369551041581463
115.0	0.49448906648363733
120.0	0.5686092980369754
125.0	0.6554544701034223
130.0	0.7494028518670587
135.0	0.8434280806969074
140.0	0.9299170588291731
145.0	1.001760543063411
150.0	1.0534426252007296
155.0	1.0818593843468631
160.0	1.0866806417376782
165.0	1.0701989914298513
170.0	1.0367431095316622
175.0	0.9918279777406646
180.0	0.9412497857764572
185.0	0.8903065958688571
190.0	0.8432557280113095
195.0	0.803034707670526
200.0	0.7712037316412835
205.0	0.748033040431423
210.0	0.7326620361213199
215.0	0.7232875235156707
220.0	0.7173764454133438
225.0	0.7119240986484888
230.0	0.7037798347560577
235.0	0.6900383727028713
240.0	0.6684571867971827
245.0	0.6378265892880529
250.0	0.5982059674323265
255.0	0.5509564540936839
260.0	0.498544955328465
265.0	0.4441537620363519
270.0	0.3911843069302278
275.0	0.3427738944778149
280.0	0.30143879058214385
285.0	0.2689161346496524
290.0	0.24621313654900676
295.0	0.2338056270268214
300.0	0.23188136961122793
305.0	0.2405127315461
310.0	0.25967288363502977
315.0	0.28907079421837545
320.0	0.3278532441651545
325.0	0.37428265937900596
330.0	0.42552668937361665
335.0	0.4776782455415772
340.0	0.5260661758229853
345.0	0.5658332796701941
350.0	0.592674891888644
355.0	0.6035736765861593
360.0	0.5973533910815549
365.0	0.5749119648357399
370.0	0.5390729194104561
375.0	0.4940919445574051
380.0	0.44494412747391027
385.0	0.39657083647135744
390.0	0.3532675189269867
395.0	0.3183436053759351
400.0	0.29409781391107825
405.0	0.28205246633534753
410.0	0.2833090319796953
415.0	0.29884926156241626
420.0	0.32962480070277145
425.0	0.37634938585523786
430.0	0.4390120112342273
435.0	0.5162365344078156
440.0	0.6046905798683933
445.0	0.6987689405157113
450.0	0.7907332615744614
455.0	0.8713881715109885
460.0	0.9312385744548365
465.0	0.961938572614355
470.0	0.957745866459167
475.0	0.9166644121551157
480.0	0.8410042406973333
485.0	0.7372024668191155
490.0	0.6149073182512291
495.0	0.48548961584766476
500.0	0.36027378358573475
505.0	0.2488417981629258
510.0	0.15774359546259525
515.0	0.08985165763065193
520.0	0.04444983984982983
525.0	0.01798334166952976
530.0	0.005257364511837671
535.0	0.0007886012510117572
540.0	3.444155891392295e-06
545.0	3.806139757958342e-05
550.0	9.115095017922007e-06
555.0	0.0007588905187354398
560.0	0.0042007067394771915
565.0	0.012471072182805262
570.0	0.027118123379852272
575.0	0.04852121952319113
580.0	0.07565852338028321
585.0	0.10624194784448124
590.0	0.13714841574185457
595.0	0.16501468147771856
600.0	0.18684176605436179
605.0	0.20047419458938837
610.0	0.20486809214526744
615.0	0.20012396038225216
620.0	0.1873170031601681
625.0	0.168196713342489
630.0	0.144841780153921
635.0	0.11934760879025974
640.0	0.09359907015199875
645.0	0.06915028379788186
650.0	0.04720518663904278
655.0	0.02867298817892123
660.0	0.014262969180283738
665.0	0.00458189080661422
670.0	0.00020166699631012357
675.0	0.0016725716608667301
680.0	0.009467323295009293
685.0	0.023854465559709933
690.0	0.044716136949110495
695.0	0.07134458066334297
700.0	0.10226988574103656
705.0	0.13518232244473116
710.0	0.16700940531152408
715.0	0.19418578766670472
720.0	0.21311353399213254
725.0	0.22075808919696585
730.0	0.2152742470439207
735.0	0.1965225244407765
740.0	0.16633374432985748
745.0	0.12841562736755224
750.0	0.08786654597046321
755.0	0.050353747052689767
760.0	0.021103296431896935
765.0	0.003911273747886976
770.0	0.0003999342631099677
775.0	0.009700018747439683
780.0	0.028648001544220498
785.0	0.052466437105439856
790.0	0.07577773560356472
795.0	0.0937185816288936
800.0	0.10289730235171765
805.0	0.10197768283145953
810.0	0.09176952713413776
815.0	0.0748324596320281
820.0	0.05472052728221
825.0	0.03507826968503856
830.0	0.018822485523756698
835.0	0.007603776523437807
840.0	0.0016522362597574012
845.0	1.8265848144743776e-07
850.0	0.0009744147871785151
855.0	0.0027889454585655017
860.0	0.0040612745760381175
865.0	0.004118898819504137
870.0	0.003040486966209982
875.0	0.00146156304885374
880.0	0.00024098631377703566
885.0	0.0001135048607125618
890.0	0.001440124337695783
895.0	0.004120946876210571
900.0	0.007673488304817203
905.0	0.01142520728546149
910.0	0.014739365411666186
915.0	0.017195515406608644
920.0	0.01867521643252033
925.0	0.01934611184400023
930.0	0.01957585819524251
935.0	0.01982725592512997
940.0	0.020581258936895712
945.0	0.02230942148355626
950.0	0.025483997276811225
955.0	0.03058766330160304
960.0	0.0380780020875129
965.0	0.04827878995419269
970.0	0.061205302401800776
975.0	0.07637075734240316
980.0	0.09264910627677214
985.0	0.10827226626056564
990.0	0.12101262665403749
995.0	0.12855014404793907
1000.0	0.12896278996850188
1005.0	0.12122927771606026
1010.0	0.1056115109053168
1015.0	0.08380052661841869
1020.0	0.05876164546515461
1025.0	0.034288556496579886
1030.0	0.014351359631973351
1035.0	0.002378542078246955
1040.0	0.0006317263318484628
1045.0	0.00980967450022126
1050.0	0.028961316626016236
1055.0	0.05571289967477492
1060.0	0.08674244397636441
1065.0	0.1183842562899892
1070.0	0.1472286718756709
1075.0	0.17059882662773476
1080.0	0.18682893411893733
1085.0	0.1953229567057856
1090.0	0.19642313108836978
1095.0	0.19115235549871065
1100.0	0.18090722137626183
1105.0	0.1671707820526672
1110.0	0.15129267554809733
1115.0	0.13435792549058345
1120.0	0.11714263295648186
1125.0	0.10013959189923356
1130.0	0.08363043162673536
1135.0	0.06778098343821017
1140.0	0.05273973129362331
1145.0	0.038722630718250675
1150.0	0.026070242574229588
1155.0	0.01526581750578044
1160.0	0.0069073445291234
1165.0	0.0016338253620098294
1170.0	1.5785430115228053e-05
1175.0	0.002430100706526951
1180.0	0.008946298541713582
1185.0	0.019252487959779345
1190.0	0.03264251880021666
1195.0	0.04807285261233579
1200.0	0.06428130159844633
1205.0	0.07994491136816909
1210.0	0.09384519653643668
1215.0	0.1050082495527353
1220.0	0.11279484366133674
1225.0	0.11692892367718974
1230.0	0.11746769385168039
1235.0	0.11472870236369571
1240.0	0.10919602503307686
1245.0	0.10142803276004421
1250.0	0.09198437920167407
1255.0	0.08138201451537573
1260.0	0.07008160755474734
1265.0	0.05849849658290142
1270.0	0.04702706798504401
1275.0	0.03606459040205556
1280.0	0.026020274355417768
1285.0	0.017298241722861804
1290.0	0.010249826609397855
1295.0	0.005101198331225803
1300.0	0.0018751488025043632
1305.0	0.0003374150289470775
1310.0	2.9268013810815963e-06
1315.0	0.00023075226914205684
1320.0	0.00041561539095769947
1325.0	0.00025082187479102903
1330.0	2.2210143753270776e-07
1335.0	0.0006881219604662977
1340.0	0.004109683009767931
1345.0	0.012590300749897289
1350.0	0.028481768446632614
1355.0	0.053464924149043816
1360.0	0.08781109796818728
1365.0	0.12981026633522455
1370.0	0.1755771704804404
1375.0	0.2193844866800186
1380.0	0.2545501606471177
1385.0	0.2747507492932062
1390.0	0.275486333341704
1395.0	0.2553320958667279
1400.0	0.2166138148173416
1405.0	0.1652526805819413
1410.0	0.10972138986082332
1415.0	0.05929122652418407
1420.0	0.021963339908524608
1425.0	0.00260121783412254
1430.0	0.0017702789178560714
1435.0	0.01563559651978982
1440.0	0.03700315036307704
1445.0	0.05728224053649132
1450.0	0.06888258965158403
1455.0	0.06741749010697495
1460.0	0.05311094870147163
1465.0	0.031001881166236332
1470.0	0.009852680566035046
1475.0	1.737700957868944e-05
1480.0	0.010808650300780294
1485.0	0.04804233569907643
1490.0	0.11239276440491106
1495.0	0.1989752840865578
1500.0	0.29824587816647596
1505.0	0.397964918349694
1510.0	0.4857086459424743
1515.0	0.5512984455535364
1520.0	0.5885791720064678
1525.0	0.5961870146461096
1530.0	0.5772363825659736
1535.0	0.5381366186893619
1540.0	0.48694370673509424
1545.0	0.43171198070686573
1550.0	0.3792328967879938
1555.0	0.3343710574576731
1560.0	0.29999756492582214
1565.0	0.27734691055535754
1570.0	0.2665365443499556
1575.0	0.26700468355112084
1580.0	0.2777219218652884
1585.0	0.2971691965482541
1590.0	0.3231936774303159
1595.0	0.3529117927424618
1600.0	0.3828077867844864
1605.0	0.40909046051879305
1610.0	0.4282574112248633
1615.0	0.43772112178071293
1620.0	0.4363116438554337
1625.0	0.42450086987952335
1630.0	0.4042808705607523
1635.0	0.3787394170869104
1640.0	0.3514676671037624
1645.0	0.32597444881724935
1650.0	0.3052559969646243
1655.0	0.2915921641239719
1660.0	0.2865428700048127
1665.0	0.2910416592772303
1670.0	0.3054578006609911
1675.0	0.32953443150464495
1680.0	0.3621926674198652
1685.0	0.4012855934578697
1690.0	0.4434506798743526
1695.0	0.4842134484307014
1700.0	0.518430930411448
1705.0	0.5410495089841193
1710.0	0.5480282160843094
1715.0	0.5371923972555415
1720.0	0.5087700719676793
1725.0	0.46543546182407525
1730.0	0.4118216095205741
1735.0	0.35362238748603175
1740.0	0.296529286406319
1745.0	0.24529550777720008
1750.0	0.2031705493630124
1755.0	0.17181798690350322
1760.0	0.15166226618543932
1765.0	0.1424659264538671
1770.0	0.1438689020909705
1775.0	0.15565260175983717
1780.0	0.17761331729020297
1785.0	0.20909846017170025
1790.0	0.24841268439635403
1795.0	0.2923801529477721
1800.0	0.33632034435202396
1805.0	0.3745628236154535
1810.0	0.4014347076876566
1815.0	0.41247076663895005
1820.0	0.4054884897744725
1825.0	0.3811830991009329
1830.0	0.34303315580321525
1835.0	0.2965244752909797
1840.0	0.24792540918037442
1845.0	0.2030002278013663
1850.0	0.1660709146285764
1855.0	0.139716235469106
1860.0	0.12516662333441847
1865.0	0.12319130469241904
1870.0	0.1350730736430325
1875.0	0.1632029461782222
1880.0	0.2109342726032432
1885.0	0.2815883409047957
1890.0	0.37682296447517444
1895.0	0.4948550547302661
1900.0	0.6291668632174802
1905.0	0.7682633148629336
1910.0	0.8967878944914118
1915.0	0.997916009528489
1920.0	1.0565433335602916
1925.0	1.062499139788558
1930.0	1.0129384068805003
1935.0	0.9132369125585081
1940.0	0.7760904448530257
1945.0	0.6189971117201466
1950.0	0.4607408941976814
1955.0	0.3177641405720922
1960.0	0.20133519540950692
1965.0	0.11617862218986971
1970.0	0.0608110525335516
1975.0	0.02934300675583628
1980.0	0.014110088892135187
1985.0	0.008301950558604576
1990.0	0.007817197511736271
1995.0	0.011861023128321374
2000.0	0.022224286865764106
2005.0	0.04160380624589229
2010.0	0.07161336484397043
2015.0	0.11120726193934108
2020.0	0.15607729816093988
2025.0	0.19924765467570052
2030.0	0.23269165790367158
2035.0	0.24945878272792635
2040.0	0.24563465319338598
2045.0	0.2215102085143662
2050.0	0.18158720179856308
2055.0	0.1334124468040682
2060.0	0.08559523694263088
2065.0	0.0456073765089611
2070.0	0.01801901548168338
2075.0	0.003673562637210323
2080.0	3.137930818362709e-06
2085.0	0.0023303038474909803
2090.0	0.005704400909455197
2095.0	0.006672587061508287
2100.0	0.0044283683122372085
2105.0	0.0009949915516099751
2110.0	0.0004155845581767988
2115.0	0.007235565934313121
2120.0	0.024778291471558765
2125.0	0.05376848330667723
2130.0	0.09173831406574241
2135.0	0.1334006780533183
2140.0	0.17187459719467466
2145.0	0.20039250288607424
2150.0	0.21398474073372975
2155.0	0.21065941576105088
2160.0	0.19176234546013918
2165.0	0.16145568248253006
2170.0	0.12551386174097867
2175.0	0.08982287668341499
2180.0	0.059030435232172405
2185.0	0.03571824482712023
2190.0	0.02028418921227477
2195.0	0.011493307251547145
2200.0	0.007454688053068355
2205.0	0.0066669071094605835
2210.0	0.008777672293598717
2215.0	0.01481645118466284
2220.0	0.026841156569697266
2225.0	0.04713158728593975
2230.0	0.0772037477195561
2235.0	0.11696948873371808
2240.0	0.16431429588916663
2245.0	0.21523335528969112
2250.0	0.2644965986801994
2255.0	0.30666019228682406
2260.0	0.3371497569755265
2265.0	0.35313315818544244
2270.0	0.3539746208272836
2275.0	0.3411896390172924
2280.0	0.3179599464775706
2285.0	0.28837755041719937
2290.0	0.25663686134328323
2295.0	0.2263752774416055
2300.0	0.20028804563312522
2305.0	0.1800417977110997
2310.0	0.1664176030952913
2315.0	0.1595577621775375
2320.0	0.159185396200107
2325.0	0.1647084725425529
2330.0	0.17519077132257801
2335.0	0.18924362402168804
2340.0	0.20493759409040552
2345.0	0.2198363930851924
2350.0	0.23121532933870742
2355.0	0.23645778219083902
2360.0	0.2335500013231672
2365.0	0.2215431542619825
2370.0	0.20084121652424217
2375.0	0.1732098790339177
2380.0	0.14147559870475182
2385.0	0.10897321981328797
2390.0	0.07887762227787265
2395.0	0.05359503271284644
2400.0	0.034379157509691775
2405.0	0.02127753923988111
2410.0	0.013420837465172192
2415.0	0.009568640124878994
2420.0	0.008748848205397529
2425.0	0.010796407901621913
2430.0	0.016621079428872806
2435.0	0.028107120761411836
2440.0	0.047650202875583976
2445.0	0.07744016146385735
2450.0	0.11867364086344324
2455.0	0.17090739281425746
2460.0	0.23173358150575446
2465.0	0.2968809223612666
2470.0	0.36074074388338
2475.0	0.4172128987337972
2480.0	0.46068980855208674
2485.0	0.4869666656973273
2490.0	0.4938879482471947
2495.0	0.4816070536196023
2500.0	0.45242803679034926
2505.0	0.4102917242967578
2510.0	0.36003981270129787
2515.0	0.3066242865169722
2520.0	0.2544209210167484
2525.0	0.20676139004026498
2530.0	0.16573370675422402
2535.0	0.1322341277620662
2540.0	0.10620215877066962
2545.0	0.08694459834542381
2550.0	0.07345692376172615
2555.0	0.06467508590807285
2560.0	0.05962700603656389
2565.0	0.05748846543751829
2570.0	0.05757280659431092
2575.0	0.05929308308466935
2580.0	0.06212983320246635
2585.0	0.06562278104024358
2590.0	0.06938772377673069
2595.0	0.07314707738722454
2600.0	0.07675757670841586
2605.0	0.08022138299389255
2610.0	0.08367433005856266
2615.0	0.08735300314069419
2620.0	0.09154730323203907
2625.0	0.0965457800635375
2630.0	0.10257849028445933
2635.0	0.1097592818061997
2640.0	0.11802910767562265
2645.0	0.1271055424373236
2650.0	0.13644991596400405
2655.0	0.14526894651596997
2660.0	0.15256815772465113
2665.0	0.15726662576737666
2670.0	0.15836670425076083
2675.0	0.1551521498299505
2680.0	0.14737044695806212
2685.0	0.13534787906110926
2690.0	0.11999460594787412
2695.0	0.10268237180447659
2700.0	0.08501399707012587
2705.0	0.06854073108024303
2710.0	0.054507864309687216
2715.0	0.043709890181489866
2720.0	0.03650960377016634
2725.0	0.03302554979785914
2730.0	0.033432748258140556
2735.0	0.038271633008546
2740.0	0.04863829312001596
2745.0	0.06614727927892784
2750.0	0.0926165540663211
2755.0	0.1295094037374512
2760.0	0.1772564016044057
2765.0	0.23464380077444633
2770.0	0.2984695128259913
2775.0	0.3636231448033398
2780.0	0.4236488622719568
2785.0	0.4717226705477455
2790.0	0.5018539561861178
2795.0	0.5100412174121183
2800.0	0.49510067387696594
2805.0	0.4589522306610995
2810.0	0.406276144961934
2815.0	0.343612339137502
2820.0	0.27811880178606874
2825.0	0.21629429386464755
2830.0	0.16297675944926815
2835.0	0.12084890337567174
2840.0	0.09053796056465084
2845.0	0.0712287380170279
2850.0	0.06156611827478338
2855.0	0.060547115965055534
2860.0	0.06811561280981014
2865.0	0.08527108142078675
2870.0	0.1136566328959334
2875.0	0.1547556155139895
2880.0	0.20895088627078842
2885.0	0.27474968809704553
2890.0	0.3484355732285139
2895.0	0.4242897696686417
2900.0	0.495363420956397
2905.0	0.5546267636352271
2910.0	0.5962165424831604
2915.0	0.6164778881159281
2920.0	0.614556395893465
2925.0	0.5924202324132397
2930.0	0.5543426651436865
2935.0	0.5060083891751346
2940.0	0.45348580418952134
2945.0	0.40231343058450225
2950.0	0.35688605450334004
2955.0	0.32021912927255985
2960.0	0.29405404564632864
2965.0	0.27917749694696015
2970.0	0.2757895744168477
2975.0	0.28377386843570124
2980.0	0.30278666800422377
2985.0	0.3321660428874514
2990.0	0.3707357131500254
2995.0	0.41661934811947976
3000.0	0.4671773672711454
3005.0	0.5191349375591082
3010.0	0.5689039103116618
3015.0	0.6130362329053436
3020.0	0.6487031661801971
3025.0	0.6740858302539472
3030.0	0.6885884023837797
3035.0	0.6928347624496752
3040.0	0.6884651050830786
3045.0	0.6777935367258896
3050.0	0.663409245432448
3055.0	0.6477997976654045
3060.0	0.6330516198111616
3065.0	0.6206514047745403
3070.0	0.6113852537676981
3075.0	0.6053179830500782
3080.0	0.6018347182690095
3085.0	0.5997357982321985
3090.0	0.5973856517666197
3095.0	0.5929187176203545
3100.0	0.5844968298044203
3105.0	0.5705949233393968
3110.0	0.5502727311250053
3115.0	0.523378788958772
3120.0	0.4906370841574713
3125.0	0.45358825439323286
3130.0	0.41439172669990676
3135.0	0.3755322990251748
3140.0	0.3395019394700894
3145.0	0.3085348568418073
3150.0	0.28445722727161715
3155.0	0.268676406143706
3160.0	0.26228909460231215
3165.0	0.26624834930719865
3170.0	0.2815087518140263
3175.0	0.30907485075340546
3180.0	0.3499090506486774
3185.0	0.40470209972764176
3190.0	0.47355761534693164
3195.0	0.5556765174434025
3200.0	0.6491369557046673
3205.0	0.7508471332527694
3210.0	0.8567076793495824
3215.0	0.9619688446822965
3220.0	1.0617204220668128
3225.0	1.1514217165630058
3230.0	1.2273723418155842
3235.0	1.2870420943070302
3240.0	1.3292130629993595
3245.0	1.353928908936398
3250.0	1.3622838923692302
3255.0	1.3561094790880666
3260.0	1.3376255988535652
3265.0	1.3091180047053497
3270.0	1.2726872466363561
3275.0	1.2300943463392096
3280.0	1.1827084075721324
3285.0	1.1315452398574453
3290.0	1.077374684358834
3295.0	1.0208674892925558
3300.0	0.9627498174723512
3305.0	0.9039347713854521
3310.0	0.8456061427896935
3315.0	0.7892401609192372
3320.0	0.7365653770806474
3325.0	0.6894762484471888
3330.0	0.6499281793814873
3335.0	0.6198461064538139
3340.0	0.6010720343151692
3345.0	0.5953593699650374
3350.0	0.604397718169589
3355.0	0.6298287581830097
3360.0	0.6732010495549339
3365.0	0.7358164830261938
3370.0	0.8184461663832815
3375.0	0.9209347566819703
3380.0	1.0417591993825046
3385.0	1.177646255472349
3390.0	1.3233691784088115
3395.0	1.471828456614347
3400.0	1.6144740685592573
3405.0	1.7420561050882841
3410.0	1.8456134850474966
3415.0	1.9175467719962507
3420.0	1.9525884764367611
3425.0	1.9484929098815078
3430.0	1.9063172004257722
3435.0	1.8302442560154302
3440.0	1.7269882524151248
3445.0	1.6049020427609049
3450.0	1.4729554644624325
3455.0	1.3397636952647014
3460.0	1.212815867954972
3465.0	1.0979961331999681
3470.0	0.9994187059781672
3475.0	0.9195331152544611
3480.0	0.8594105233965204
3485.0	0.8191043912386068
3490.0	0.7979886956511519
3495.0	0.7950072243575412
3500.0	0.8088070477366462
3505.0	0.8377665617217941
3510.0	0.8799547089601562
3515.0	0.9330689148465066
3520.0	0.9943955644574206
3525.0	1.0608228264506925
3530.0	1.1289173490675892
3535.0	1.1950595291933346
3540.0	1.255620561725037
3545.0	1.3071596932008034
3550.0	1.3466211309008072
3555.0	1.371514540843224
3560.0	1.3800682588005744
3565.0	1.3713480603376598
3570.0	1.3453356034978505
3575.0	1.302959867340795
3580.0	1.2460736098353338
3585.0	1.1773671952590294
3590.0	1.1002160376819123
3595.0	1.0184662953537342
3600.0	0.9361755627958956
3605.0	0.8573384212947003
3610.0	0.7856365100978068
3615.0	0.7242544441276567
3620.0	0.6757927547285209
3625.0	0.6422863670973763
3630.0	0.6253055587856621
3635.0	0.6260839366717739
3640.0	0.6455957685789274
3645.0	0.6845039422190274
3650.0	0.7429267164211419
3655.0	0.8200253071097369
3660.0	0.9134845763056743
3665.0	1.0190264624364107
3670.0	1.130136972343657
3675.0	1.2381820795345837
3680.0	1.3330257650118835
3685.0	1.4041509338265517
3690.0	1.4421448819096736
3695.0	1.4402825293219372
3700.0	1.3958636785019851
3705.0	1.3109671971127628
3710.0	1.1923867689243348
3715.0	1.0506936666799371
3720.0	0.8985892686687884
3725.0	0.7489043086311509
3730.0	0.6127133094007452
3735.0	0.4980198957704116
3740.0	0.40932385243791947
3745.0	0.34813576443756183
3750.0	0.31422565143200876
3755.0	0.3071606868357257
3760.0	0.3275788272858325
3765.0	0.3777031898594573
3770.0	0.46082147448820676
3775.0	0.579780203849034
3780.0	0.7348822054764808
3785.0	0.9218233693037668
3790.0	1.1303772286249583
3795.0	1.3443969586600708
3800.0	1.543379751886729
3805.0	1.7054122341432574
3810.0	1.8109076592553213
3815.0	1.8462775018006674
3820.0	1.8066377912209777
3825.0	1.696857049193077
3830.0	1.5306583495176798
3835.0	1.3279828494847274
3840.0	1.1112669804950686
3845.0	0.9015528915505334
3850.0	0.7153643658996541
3855.0	0.5630349706099845
3860.0	0.44874422160637645
3865.0	0.37202830304028695
3870.0	0.3301282824479618
3875.0	0.3203380887667046
3880.0	0.34157212733102166
3885.0	0.3946653635755135
3890.0	0.4813533893041542
3895.0	0.6023212311536968
3900.0	0.7550223937918236
3905.0	0.9320599933344748
3910.0	1.1207651460940093
3915.0	1.3042548365281377
3920.0	1.4638116442778608
3925.0	1.5820343270143946
3930.0	1.6459776341385715
3935.0	1.6494963292306208
3940.0	1.5942269591749816
3945.0	1.4890104433642335
3950.0	1.3479663317082682
3955.0	1.18775687631761
3960.0	1.024737215464398
3965.0	0.872643497561454
3970.0	0.741252290565229
3975.0	0.636130288552364
3980.0	0.5592837741822646
3985.0	0.5103032985837386
3990.0	0.48753438258081233
3995.0	0.48889279581082373
4000.0	0.5121386558678283
4005.0	0.5546531027057175
4010.0	0.6129468568803239
4015.0	0.6822151917181676
4020.0	0.7562200228524075
4025.0	0.8276486842936228
4030.0	0.888922195594206
4035.0	0.9332656682820155
4040.0	0.955761561591194
4045.0	0.9541078575322129
4050.0	0.928890617728278
4055.0	0.8833195290336537
4060.0	0.8225183778791737
4065.0	0.7525658632617283
4070.0	0.6795191818994332
4075.0	0.6086209754584007
4080.0	0.5438091535958057
4085.0	0.48755120518020617
4090.0	0.44094255929731463
4095.0	0.4039642704317324
4100.0	0.37579407786282965
4105.0	0.35509623031605236
4110.0	0.3402594893995334
4115.0	0.32958914784543186
4120.0	0.32147493441834685
4125.0	0.31455092746015656
4130.0	0.3078448497065386
4135.0	0.3008960365781086
4140.0	0.29381565052284575
4145.0	0.28727365133097
4150.0	0.2824197709903977
4155.0	0.2807687776721041
4160.0	0.2840910491806641
4165.0	0.29434035910673406
4170.0	0.31362333539708964
4175.0	0.3441800086820464
4180.0	0.3883181784923647
4185.0	0.448240607711147
4190.0	0.5257300799071273
4195.0	0.6217082697333025
4200.0	0.7357443668621046
4205.0	0.865636755093702
4210.0	1.0072059466028578
4215.0	1.1544090351814535
4220.0	1.29981879876681
4225.0	1.4354215768637955
4230.0	1.5536029494333097
4235.0	1.648134879364369
4240.0	1.714969618201857
4245.0	1.7526872427476445
4250.0	1.762522876871069
4255.0	1.747993167262665
4260.0	1.7142230104233223
4265.0	1.6671219617649293
4270.0	1.6125661466835088
4275.0	1.5557105883505291
4280.0	1.5005042649662976
4285.0	1.4494258260596637
4290.0	1.4034184459633712
4295.0	1.361985614297733
4300.0	1.3234129449702117
4305.0	1.2850934302898933
4310.0	1.2439416858014614
4315.0	1.196877325865037
4320.0	1.1413378009425492
4325.0	1.0757550017975632
4330.0	0.9999115239183551
4335.0	0.9150950440154282
4340.0	0.8239993553123274
4345.0	0.730374140297891
4350.0	0.6384880686228722
4355.0	0.5525210757112229
4360.0	0.47602303728338796
4365.0	0.41155767463752124
4370.0	0.3605958248861669
4375.0	0.32364755078607677
4380.0	0.30055209111515796
4385.0	0.2908020018841478
4390.0	0.2937776779447563
4395.0	0.3088109619149688
4400.0	0.3350670176462227
4405.0	0.3713073656623774
4410.0	0.4156478916362306
4415.0	0.4654355761622427
4420.0	0.5173328752427921
4425.0	0.5676310907055573
4430.0	0.6127371653761983
4435.0	0.6497186325129811
4440.0	0.6767690390256244
4445.0	0.6934776659793527
4450.0	0.7008438646165446
4455.0	0.7010470087755879
4460.0	0.6970432338585107
4465.0	0.6920904598886752
4470.0	0.6892967688380355
4475.0	0.6912516630014337
4480.0	0.6997536805927507
4485.0	0.7156129576284417
4490.0	0.7384991901401033
4495.0	0.7668268259536946
4500.0	0.7977085533597661
4505.0	0.8270436221934674
4510.0	0.8498165093633391
4515.0	0.8606501302744486
4520.0	0.8545884927593438
4525.0	0.8279960014803275
4530.0	0.779385817105197
4535.0	0.7099597830128775
4540.0	0.6236778662400965
4545.0	0.5267753630633478
4550.0	0.4267875668033367
4555.0	0.3312830919138034
4560.0	0.24660283632630964
4565.0	0.17691665959456623
4570.0	0.1238329181575564
4575.0	0.08664494471172356
4580.0	0.06311651342275887
4585.0	0.05055081631328091
4590.0	0.04680475297472914
4595.0	0.050930721028590774
4600.0	0.06324788646264488
4605.0	0.08482855306124168
4610.0	0.11657596144899184
4615.0	0.15820747126196977
4620.0	0.2074973542155343
4625.0	0.26006238633053097
4630.0	0.30981213684904185
4635.0	0.3499838561796791
4640.0	0.37450148780160697
4645.0	0.3792949224494208
4650.0	0.3632202109220762
4655.0	0.32833139901782643
4660.0	0.27943510517616027
4665.0	0.22305457442657076
4670.0	0.16608265929969654
4675.0	0.11447030091259651
4680.0	0.07226374854463118
4685.0	0.041186072349874515
4690.0	0.020796789062166886
4695.0	0.009108114093683936
4700.0	0.0034318274390291673
4705.0	0.001202014708630765
4710.0	0.0005656632820457662
4715.0	0.0006320795316566938
4720.0	0.0013869731247634308
4725.0	0.003371194949101661
4730.0	0.007272289058600679
4735.0	0.013572040098066828
4740.0	0.022345808233706528
4745.0	0.03324222129796059
4750.0	0.045609851680489005
4755.0	0.05869960897263671
4760.0	0.07186477722446616
4765.0	0.08469988322539118
4770.0	0.09709189428927992
4775.0	0.10918807211311293
4780.0	0.12130402806251253
4785.0	0.1338005606472486
4790.0	0.14695307705710228
4795.0	0.16083048335690103
4800.0	0.17519765194345507
4805.0	0.18945835196274008
4810.0	0.20265978443996588
4815.0	0.2135785206815642
4820.0	0.22089497413338563
4825.0	0.22343924599184561
4830.0	0.22046208210046173
4835.0	0.21186282970972095
4840.0	0.1983040964744378
4845.0	0.18116699531897185
4850.0	0.1623479112767908
4855.0	0.14395331095102995
4860.0	0.12799214658336633
4865.0	0.11617582136297952
4870.0	0.1099031003844172
4875.0	0.11043711887156485
4880.0	0.11919537561768748
4885.0	0.13800324778937895
4890.0	0.1691384255647404
4895.0	0.21503607595281
4900.0	0.27762879430674714
4905.0	0.3574337999724099
4910.0	0.4526275230419153
4915.0	0.5584167332314836
4920.0	0.6669914855841139
4925.0	0.7682219062199598
4930.0	0.8510650116729035
4935.0	0.9054339000578429
4940.0	0.9241163474149717
4945.0	0.9042703869913502
4950.0	0.8480989423280478
4955.0	0.7625013503473778
4960.0	0.6577645064132417
4965.0	0.5456133559875743
4970.0	0.4371112983294081
4975.0	0.34093157430158966
4980.0	0.2623992358239451
4985.0	0.2034659001883521
4990.0	0.1634995795496659
4995.0	0.14053720478257917
5000.0	0.1325318503135473
5005.0	0.13816567228997964
5010.0	0.15697839862408433
5015.0	0.18881911989982778
5020.0	0.23287921857641475
5025.0	0.2867222028078856
5030.0	0.34573839704882103
5035.0	0.40331419497913856
5040.0	0.45176296940800625
5045.0	0.4837993724361478
5050.0	0.49414049805284355
5055.0	0.48075403799315963
5060.0	0.4453679272083824
5065.0	0.3930779120050545
5070.0	0.33116590590193484
5075.0	0.2674814635493317
5080.0	0.20886219723292646
5085.0	0.16003660612256304
5090.0	0.12327724880671992
5095.0	0.09881423912393715
5100.0	0.08576678883075392
5105.0	0.08318934287688717
5110.0	0.09081235373260815
5115.0	0.1091895821348605
5120.0	0.13919666707857567
5125.0	0.18107765282668847
5130.0	0.23341885963663123
5135.0	0.29247851108043216
5140.0	0.35219743532068676
5145.0	0.40499476020144143
5150.0	0.44318732398977106
5155.0	0.46065227420280186
5160.0	0.4542534939821069
5165.0	0.42460808860556504
5170.0	0.3759614580042513
5175.0	0.31520536174042213
5180.0	0.2503259916240757
5185.0	0.18872719093518803
5190.0	0.1358890725419799
5195.0	0.09469407870491661
5200.0	0.06552781807052592
5205.0	0.047017784498962614
5210.0	0.03708967087317737
5215.0	0.033955041043210635
5220.0	0.03671023988177433
5225.0	0.045393999193350694
5230.0	0.060556804336520116
5235.0	0.08256575952965908
5240.0	0.11094765636199815
5245.0	0.1440386811786079
5250.0	0.17908128036931445
5255.0	0.21273887012375675
5260.0	0.24185106791847868
5265.0	0.26417798608756277
5270.0	0.278903688665321
5275.0	0.2867710617327481
5280.0	0.2898583499974499
5285.0	0.29112541652155216
5290.0	0.2939102383585646
5295.0	0.30152663051240586
5300.0	0.317020851951234
5305.0	0.34303297133592014
5310.0	0.38163266110607835
5315.0	0.4339985118316651
5320.0	0.4998933861633703
5325.0	0.5770266917446653
5330.0	0.660530333401355
5335.0	0.742843982284898
5340.0	0.8142613793965254
5345.0	0.864226383917197
5350.0	0.8832259522672
5355.0	0.864884703770228
5360.0	0.8077117834987687
5365.0	0.7159552157385062
5370.0	0.5992042411589547
5375.0	0.4707079439934582
5380.0	0.3447569230527587
5385.0	0.23378491910238877
5390.0	0.1459813467763615
5395.0	0.08410422873380763
5400.0	0.04585898048093771
5405.0	0.02574819993334337
5410.0	0.017837740566292906
5415.0	0.01857063964042437
5420.0	0.028701136513067334
5425.0	0.053649739476686165
5430.0	0.10204150409209557
5435.0	0.18275177319272212
5440.0	0.3012771063910843
5445.0	0.4565183032200114
5450.0	0.639014613300098
5455.0	0.8313047387891797
5460.0	1.010508835151974
5465.0	1.1525931018727735
5470.0	1.2372808608181838
5475.0	1.2523604712181318
5480.0	1.1962775929556173
5485.0	1.0783502587471339
5490.0	0.9165802211400234
5495.0	0.7336695580413404
5500.0	0.5523054428719653
5505.0	0.3909220803894447
5510.0	0.2609536279104163
5515.0	0.1661230398007481
5520.0	0.10371525307332172
5525.0	0.06723766446743983
5530.0	0.04953313262503307
5535.0	0.045369078927397305
5540.0	0.052776445506221605
5545.0	0.0728625078856573
5550.0	0.10832404045236756
5555.0	0.16128587878346248
5560.0	0.2312681529776367
5565.0	0.3140008476606455
5570.0	0.4014978141844103
5575.0	0.4833815953927175
5580.0	0.5490530479817763
5585.0	0.5900488576917773
5590.0	0.6018963517444996
5595.0	0.5849572625452857
5600.0	0.5440811111470908
5605.0	0.4872529227065767
5610.0	0.42370240889483
5615.0	0.36205838130896967
5620.0	0.30905651810461576
5625.0	0.2690774413372005
5630.0	0.2444903085291808
5635.0	0.23650804616013424
5640.0	0.24611116168767255
5645.0	0.2746112644745405
5650.0	0.3235905375108599
5655.0	0.3942074299596633
5660.0	0.48611251482115764
5665.0	0.596385477911389
5670.0	0.7189293595154802
5675.0	0.8446343068092806
5680.0	0.9623919246324355
5685.0	1.0607784064596428
5690.0	1.1300140641165215
5695.0	1.1637140833601705
5700.0	1.1599969180124958
5705.0	1.121693448942188
5710.0	1.0556445831518448
5715.0	0.9713115399257006
5720.0	0.8790818414643098
5725.0	0.7886926408791388
5730.0	0.7081083795047998
5735.0	0.6430168393736487
5740.0	0.5969063708644382
5745.0	0.5715220265365081
5750.0	0.5674181503020854
5755.0	0.5843479004317578
5760.0	0.6213401278893306
5765.0	0.676467748086116
5770.0	0.7464543058357618
5775.0	0.826348560422509
5780.0	0.9094942018958866
5785.0	0.9879361427875968
5790.0	1.0532660963972065
5795.0	1.0977644480817434
5800.0	1.1155896727757584
5805.0	1.1037336418775923
5810.0	1.0625102761344427
5815.0	0.9954598613661354
5820.0	0.9086964923070269
5825.0	0.8098587634810472
5830.0	0.7069072743940146
5835.0	0.6070267939807645
5840.0	0.515837633988007
5845.0	0.437020953619686
5850.0	0.37234894580450767
5855.0	0.32201648617141754
5860.0	0.28511986490057195
5865.0	0.2601290045752323
5870.0	0.24524386372464577
5875.0	0.2385930913050079
5880.0	0.23829853963205805
5885.0	0.24247203548435803
5890.0	0.24922019998811426
5895.0	0.25671107729679965
5900.0	0.2633154661010792
5905.0	0.26779396423762214
5910.0	0.26947420596214494
5915.0	0.2683608623506007
5920.0	0.26514304997142957
5925.0	0.2611001220191188
5930.0	0.2579425326546128
5935.0	0.25764516155380346
5940.0	0.26232748119418464
5945.0	0.27420845330528193
5950.0	0.29562319094827144
5955.0	0.32904824254755505
5960.0	0.37705867353234235
5965.0	0.44214413869030295
5970.0	0.5263453909226099
5975.0	0.6307297038943573
5980.0	0.754787851299417
5985.0	0.89588715385905
5990.0	1.0489371563973855
5995.0	1.2064064209060814
6000.0	1.3587709730831654
6005.0	1.4953883826462668
6010.0	1.6056959563602629
6015.0	1.6805502063097624
6020.0	1.7134782922604956
6025.0	1.7016133967340956
6030.0	1.646136688399673
6035.0	1.55213867008682
6040.0	1.427922940659235
6045.0	1.2838816200460093
6050.0	1.1311507139333208
6055.0	0.9802886294693747
6060.0	0.8402050466139287
6065.0	0.7175049564560813
6070.0	0.6163185686009
6075.0	0.5385832148974482
6080.0	0.4846512710988826
6085.0	0.454037996929872
6090.0	0.44610698184571645
6095.0	0.4605205461073434
6100.0	0.49734988281029757
6105.0	0.5568288357562403
6110.0	0.6388256176807585
6115.0	0.7421783624313621
6120.0	0.8640776370288403
6125.0	0.9996741931848955
6130.0	1.1420448818714164
6135.0	1.2825741093142062
6140.0	1.4117191571587635
6145.0	1.5200444611457893
6150.0	1.5993503401885092
6155.0	1.6436981563997086
6160.0	1.6501510108200965
6165.0	1.6191026242621867
6170.0	1.5541451147172487
6175.0	1.4615121008863645
6180.0	1.3492088898678556
6185.0	1.225991188793803
6190.0	1.1003686298148585
6195.0	0.9797881603085478
6200.0	0.8701017269284459
6205.0	0.775355539041141
6210.0	0.6978703956323219
6215.0	0.6385291763040689
6220.0	0.5971594402215521
6225.0	0.5729003349888175
6230.0	0.5644705841651314
6235.0	0.5702989291404392
6240.0	0.5885272301898525
6245.0	0.6169365100531473
6250.0	0.6528677171847608
6255.0	0.6932075477043546
6260.0	0.7344872610534555
6265.0	0.7731064747381814
6270.0	0.8056550480338583
6275.0	0.8292751861248997
6280.0	0.841990937756907
6285.0	0.8429367134104916
6290.0	0.8324383329718152
6295.0	0.8119329084503119
6300.0	0.7837485667099781
6305.0	0.7507926973791181
6310.0	0.7162116343158043
6315.0	0.6830830376719856
6320.0	0.6541866817709743
6325.0	0.6318752615491791
6330.0	0.6180412595262769
6335.0	0.6141554977078723
6340.0	0.6213421823363362
6345.0	0.6404553310836173
6350.0	0.6721306275175698
6355.0	0.7168009425849323
6360.0	0.774678186097663
6365.0	0.8457146846404798
6370.0	0.9295615727758968
6375.0	1.0255395528921745
6380.0	1.1326305397456895
6385.0	1.2494899833259887
6390.0	1.3744720228588163
6395.0	1.5056553329548932
6400.0	1.6408576649617495
6405.0	1.777631493797869
6410.0	1.9132406871113132
6415.0	2.044626967945308
6420.0	2.168383202321273
6425.0	2.280756359131114
6430.0	2.37770477629488
6435.0	2.455030948764221
6440.0	2.50860187166841
6445.0	2.5346543807514754
6450.0	2.530164511723888
6455.0	2.493240605279181
6460.0	2.4234838385390023
6465.0	2.3222516672837847
6470.0	2.1927632615796964
6475.0	2.040003370448271
6480.0	1.8704110177243385
6485.0	1.6913773162022823
6490.0	1.5106147824818381
6495.0	1.335489707190354
6500.0	1.1724211638939954
6505.0	1.0264402965420718
6510.0	0.9009720304155149
6515.0	0.79785452934442
6520.0	0.717560495345928
6525.0	0.6595417657178364
6530.0	0.6225961402854823
6535.0	0.6051596187994338
6540.0	0.6054577453605374
6545.0	0.6214985756358498
6550.0	0.6509433550956808
6555.0	0.6909338664632027
6560.0	0.7379746652264204
6565.0	0.7879576445323337
6570.0	0.8363777775195986
6575.0	0.8787330177730597
6580.0	0.9110442074339367
6585.0	0.9303893230076432
6590.0	0.9353332031012921
6595.0	0.926153701896515
6600.0	0.9048129914403131
6605.0	0.8746851224973412
6610.0	0.8401100545216421
6615.0	0.8058830508589678
6620.0	0.7767953825322128
6625.0	0.7573158107009971
6630.0	0.7514504428804869
6635.0	0.7627570554924977
6640.0	0.7944376076641568
6645.0	0.8494055943959951
6650.0	0.9302318101884844
6655.0	1.0389116444895898
6660.0	1.17645810858069
6665.0	1.3423897947522199
6670.0	1.5342328903296636
6675.0	1.747176277843588
6680.0	1.9740020028816452
6685.0	2.205363397963453
6690.0	2.430412272980114
6695.0	2.63770253656841
6700.0	2.8162385398065997
6705.0	2.956506085206906
6710.0	3.0513284311848445
6715.0	3.096425972565702
6720.0	3.0906164167642527
6725.0	3.035657843272176
6730.0	2.935795473157625
6735.0	2.7971131057684064
6740.0	2.626806432065767
6745.0	2.432488304417719
6750.0	2.221610917953767
6755.0	2.001054810505235
6760.0	1.776897950470452
6765.0	1.5543466422737315
6770.0	1.3377876148211862
6775.0	1.1309089486974633
6780.0	0.9368360055006458
6785.0	0.7582357723414498
6790.0	0.5973571606819027
6795.0	0.45599374962274947
6800.0	0.3353768246844479
6805.0	0.23602728036899553
6810.0	0.15761130967883677
6815.0	0.09885287577984109
6820.0	0.0575525803219222
6825.0	0.030746465979083093
6830.0	0.015011152330785447
6835.0	0.006888291148911885
6840.0	0.0033688987172882548
6845.0	0.0023548166432474753
6850.0	0.003007253683748
6855.0	0.005904647399952235
6860.0	0.012962905539706056
6865.0	0.027114651155664322
6870.0	0.05179108920903756
6875.0	0.09028996655452375
6880.0	0.14513667819002274
6885.0	0.21754753468568505
6890.0	0.30708433181508976
6895.0	0.4115525258898683
6900.0	0.5271501005829689
6905.0	0.6488306216379712
6910.0	0.7708109283802979
6915.0	0.8871371718841792
6920.0	0.9922240315254931
6925.0	1.081298373079314
6930.0	1.1507048226754029
6935.0	1.1980599245873873
6940.0	1.2222674220311847
6945.0	1.2234252761249875
6950.0	1.2026633297307483
6955.0	1.1619494641519095
6960.0	1.103893953532445
6965.0	1.0315697503961687
6970.0	0.9483540554418569
6975.0	0.857786671664869
6980.0	0.7634353486701251
6985.0	0.6687584783809691
6990.0	0.5769607522596764
6995.0	0.4908461449112576
7000.0	0.4126822191325026
7005.0	0.3440970232040502
7010.0	0.2860316732417788
7015.0	0.23876604321442643
7020.0	0.20202174141365747
7025.0	0.1751281383057878
7030.0	0.15721835453563984
7035.0	0.1474088642192189
7040.0	0.1449143501676336
7045.0	0.14906186945010064
7050.0	0.1591943829760373
7055.0	0.1744877348645324
7060.0	0.19373791860323222
7065.0	0.21519620674419154
7070.0	0.23652961147146684
7075.0	0.25495950909385534
7080.0	0.2675856884079441
7085.0	0.27184743775720316
7090.0	0.2660233200773082
7095.0	0.24964327048364882
7100.0	0.22369222478379952
7105.0	0.1905263211999658
7110.0	0.15349254346541613
7115.0	0.11632260738347809
7120.0	0.08243900482320447
7125.0	0.05434411502982349
7130.0	0.0332493591628662
7135.0	0.01904098044266229
7140.0	0.010586952904170591
7145.0	0.006291398814902441
7150.0	0.004728073222109371
7155.0	0.005157099956600541
7160.0	0.007760244611607783
7165.0	0.013513165723720208
7170.0	0.023725322452092853
7175.0	0.03938619978886521
7180.0	0.060526392659785135
7185.0	0.08581010414765285
7190.0	0.11251609179812888
7195.0	0.13695219590095378
7200.0	0.1552165796797447
7205.0	0.16410679840943135
7210.0	0.16192149305289866
7215.0	0.14891878824822094
7220.0	0.12728757438349722
7225.0	0.10062721786613311
7230.0	0.0730766660415855
7235.0	0.04834083374800503
7240.0	0.028896465917068844
7245.0	0.015608695399139389
7250.0	0.007866648881318258
7255.0	0.004187736500621934
7260.0	0.0030937758747847754
7265.0	0.003973321051841027
7270.0	0.007642159816202226
7275.0	0.016400518062610916
7280.0	0.03353631287616813
7285.0	0.06239391419198336
7290.0	0.10526583305873188
7295.0	0.16242831967091134
7300.0	0.23161111702525786
7305.0	0.3080752156277337
7310.0	0.3853049492313263
7315.0	0.45615194555259314
7320.0	0.5141479110897601
7325.0	0.5546651814587723
7330.0	0.5756569173707838
7335.0	0.5778335186197632
7340.0	0.5642879551202458
7345.0	0.5397221551089323
7350.0	0.5095088570213766
7355.0	0.4788281760688173
7360.0	0.45205126691163205
7365.0	0.4324335864718457
7370.0	0.42206856160556677
7375.0	0.4219781439200786
7380.0	0.43220350981032235
7385.0	0.45180734986573556
7390.0	0.478786018301554
7395.0	0.509977907558819
7400.0	0.541105528547083
7405.0	0.5670780231515621
7410.0	0.5826064214791185
7415.0	0.5830689007742629
7420.0	0.5654482704686273
7425.0	0.5290933738506834
7430.0	0.4760624269325204
7435.0	0.41089722615174096
7440.0	0.3398310773760136
7445.0	0.2696046293939775
7450.0	0.20619677946785456
7455.0	0.15382476899935058
7460.0	0.11450554396259252
7465.0	0.08831061391627032
7470.0	0.0742330384401444
7475.0	0.07138247767570087
7480.0	0.08009815614713135
7485.0	0.10256576102661769
7490.0	0.14265259501545305
7495.0	0.20490464972998862
7500.0	0.2929151603042816
7505.0	0.4074970922406829
7510.0	0.5452011297975605
7515.0	0.6976761787210101
7520.0	0.85217553816504
7525.0	0.9932177381996028
7530.0	1.1050970477269817
7535.0	1.1746937904805632
7540.0	1.1939302936228682
7545.0	1.1612871753500353
7550.0	1.0820205470025501
7555.0	0.9670427478210128
7560.0	0.8307593770296775
7565.0	0.6884036305308018
7570.0	0.5535091122339916
7575.0	0.43609064398734343
7580.0	0.34188391860782896
7585.0	0.2726943119798551
7590.0	0.22760877546153388
7595.0	0.2046141289103403
7600.0	0.20209447287949533
7605.0	0.2197621580712072
7610.0	0.258779441687009
7615.0	0.3210875207217597
7620.0	0.4081991287006872
7625.0	0.5198632624615982
7630.0	0.6530374105145328
7635.0	0.8015034456147361
7640.0	0.9562735645446986
7645.0	1.1067112015671623
7650.0	1.2421025914614676
7655.0	1.3533078030565566
7660.0	1.4341187202783265
7665.0	1.4820471634190329
7670.0	1.4984241806511904
7675.0	1.4878624944197916
7680.0	1.4572705685018563
7685.0	1.4146762529872066
7690.0	1.3681109218898102
7695.0	1.3247351318762062
7700.0	1.2902842720162324
7705.0	1.2688130456837923
7710.0	1.2626504211383034
7715.0	1.2724568866965786
7720.0	1.297300956137607
7725.0	1.3347248079674463
7730.0	1.3808252832950463
7735.0	1.4304133208181986
7740.0	1.477318430997397
7745.0	1.514874072750366
7750.0	1.5365660782061696
7755.0	1.5367684555910988
7760.0	1.5114487620392345
7765.0	1.4587129871140248
7770.0	1.3790819938339582
7775.0	1.2754419777389847
7780.0	1.1526761018738982
7785.0	1.0170461968350328
7790.0	0.8754369658287269
7795.0	0.7345914323059429
7800.0	0.600454322967102
7805.0	0.4777058949300436
7810.0	0.36952321508710495
7815.0	0.2775609533011282
7820.0	0.20210900623144482
7825.0	0.1423650815869474
7830.0	0.09675732521581272
7835.0	0.06326188953621142
7840.0	0.03967762757136566
7845.0	0.02383920167994204
7850.0	0.01376632698374891
7855.0	0.007757986726746362
7860.0	0.004445490913245556
7865.0	0.0028178884625246377
7870.0	0.002229084753568493
7875.0	0.0023900917841473165
7880.0	0.003344257635735387
7885.0	0.005419980754660509
7890.0	0.009155669318721433
7895.0	0.01519600879371524
7900.0	0.02416619628745254
7905.0	0.03653967185690799
7910.0	0.05252210802162807
7915.0	0.07197699600449155
7920.0	0.09441404344201634
7925.0	0.11905065108694665
7930.0	0.14494119966436672
7935.0	0.17115294973037942
7940.0	0.19695596469698162
7945.0	0.2219915347608152
7950.0	0.24639040606813048
7955.0	0.2708265407943715
7960.0	0.29650893943270795
7965.0	0.32512669371026215
7970.0	0.35876551807415963
7975.0	0.39980572495750755
7980.0	0.4507950863394648
7985.0	0.5142728565186464
7990.0	0.5925131175542899
7995.0	0.6871646862830739
8000.0	0.7987939209340128
8005.0	0.926381029516044
8010.0	1.0668674925474315
8015.0	1.2148849969710698
8020.0	1.3627985678649108
8025.0	1.5011587749053827
8030.0	1.6195816854964264
8035.0	1.707975158673647
8040.0	1.757930878281087
8045.0	1.7640318499510477
8050.0	1.7248090019201667
8055.0	1.6431295077074117
8060.0	1.525907431908185
8065.0	1.3831707421370072
8070.0	1.2266620423764447
8075.0	1.0682555093909507
8080.0	0.9185099308318998
8085.0	0.7856355594282464
8090.0	0.6750407270199007
8095.0	0.589472621183402
8100.0	0.5296168221593
8105.0	0.4949134751696078
8110.0	0.4843134384787556
8115.0	0.49674363221354034
8120.0	0.5311619826338069
8125.0	0.586224797604021
8130.0	0.6597203820868794
8135.0	0.7480034885115885
8140.0	0.8456725505451269
8145.0	0.9456644789794391
8150.0	1.0398210900279765
8155.0	1.119843335811417
8160.0	1.1784349425936143
8165.0	1.2103784098233805
8170.0	1.2132988396068294
8175.0	1.1879488623005037
8180.0	1.137966635251517
8185.0	1.0691837681893075
8190.0	0.9886567175965113
8195.0	0.9036397783149316
8200.0	0.8207030671394814
8205.0	0.7451351128968446
8210.0	0.6806800443625876
8215.0	0.6295719269635837
8220.0	0.5927675261521367
8225.0	0.5702568331832242
8230.0	0.5613476775146177
8235.0	0.5648644989296913
8240.0	0.5792532400355295
8245.0	0.6026260429425825
8250.0	0.632798869271454
8255.0	0.6673694841740127
8260.0	0.703858565189807
8265.0	0.7399047495936607
8270.0	0.7734777799994843
8275.0	0.8030614947666315
8280.0	0.8277629967860066
8285.0	0.8473224608436528
8290.0	0.8620222160769069
8295.0	0.8725157612597099
8300.0	0.8796113607126361
8305.0	0.8840489238683119
8310.0	0.8863048535029089
8315.0	0.8864513708693605
8320.0	0.8840881768128757
8325.0	0.8783568896974339
8330.0	0.8680417832064392
8335.0	0.851751757507805
8340.0	0.8281664904537125
8345.0	0.7963148596596896
8350.0	0.7558395341202993
8355.0	0.707193810470857
8360.0	0.6517209593087636
8365.0	0.5915853621553908
8370.0	0.5295564264396975
8375.0	0.4686832013770233
8380.0	0.41192877449602444
8385.0	0.36184789731169353
8390.0	0.3203819703439411
8395.0	0.2888128568798866
8400.0	0.26786940155141553
8405.0	0.25793242099193836
8410.0	0.25925127103242046
8415.0	0.2720799399898058
8420.0	0.2966666102751369
8425.0	0.3330810919071278
8430.0	0.3809240563541241
8435.0	0.439011189600845
8440.0	0.5051472278270759
8445.0	0.5760905769360092
8450.0	0.6477616168763429
8455.0	0.7156806059012186
8460.0	0.7755547694374931
8465.0	0.823889161572484
8470.0	0.8584859925898197
8475.0	0.8787248690887571
8480.0	0.8855724161571303
8485.0	0.881336098993912
8490.0	0.869233446400599
8495.0	0.8528785507233255
8500.0	0.8357865631702216
8505.0	0.820968965131861
8510.0	0.8106513525337015
8515.0	0.8061080555382331
8520.0	0.8075874244598319
8525.0	0.8143029410522349
8530.0	0.8244834162031582
8535.0	0.8354978677556009
8540.0	0.8440826802070069
8545.0	0.8466901426971574
8550.0	0.8399473644439518
8555.0	0.8211720625210022
8560.0	0.7888532114698442
8565.0	0.7429874469514522
8570.0	0.6851777561655535
8575.0	0.6184494240281289
8580.0	0.546807076730615
8585.0	0.47462479524066986
8590.0	0.40600590827489247
8595.0	0.34425422140753487
8600.0	0.291561158784263
8605.0	0.24894547162103406
8610.0	0.21640682094770344
8615.0	0.19319778172956276
8620.0	0.17810027157234848
8625.0	0.16961766628143105
8630.0	0.16605189242020182
8635.0	0.16550158076628751
8640.0	0.165864780648076
8645.0	0.1649364091555884
8650.0	0.16065089784403733
8655.0	0.15144786820027778
8660.0	0.1366618221941109
8665.0	0.11678953989777116
8670.0	0.09349686486619768
8675.0	0.06929630807625503
8680.0	0.04694073559812327
8685.0	0.028698362225687956
8690.0	0.015754138189023034
8695.0	0.007984423366371842
8700.0	0.004261193988836229
8705.0	0.003276494783082042
8710.0	0.0046847479446744346
8715.0	0.010203790660219399
8720.0	0.02425527350619724
8725.0	0.05379641705289723
8730.0	0.10719336820267818
8735.0	0.19226424413592708
8740.0	0.3138988467847297
8745.0	0.47185474200423133
8750.0	0.6593672739165278
8755.0	0.8630673445224193
8760.0	1.0644019999341252
8765.0	1.242374227490353
8770.0	1.3770634612739323
8775.0	1.45315900735666
8780.0	1.4627043598155103
8785.0	1.406426306467977
8790.0	1.2933638215322818
8795.0	1.138925266814782
8800.0	0.9618749017915765
8805.0	0.7809803820639385
8810.0	0.6120833228865935
8815.0	0.46618543804992374
8820.0	0.34883083025628886
8825.0	0.26070669397104757
8830.0	0.19908428070982132
8835.0	0.15956037114993388
8840.0	0.13757089281287657
8845.0	0.12931231959506603
8850.0	0.13195763217985282
8855.0	0.1433046671781848
8860.0	0.1611656581832936
8865.0	0.18285015278596903
8870.0	0.20500754117917247
8875.0	0.22392180521929578
8880.0	0.23615817161605376
8885.0	0.23931948091416813
8890.0	0.23262737639004685
8895.0	0.21711023891433362
8900.0	0.1953269032864206
8905.0	0.1707256624724697
8910.0	0.14686842039897877
8915.0	0.12679280572753554
8920.0	0.1127259343779905
8925.0	0.10622479519597762
8930.0	0.10865096106216983
8935.0	0.12175257394806784
8940.0	0.14807371641272632
8945.0	0.19096075968387077
8950.0	0.25407148343773756
8955.0	0.34046973990467716
8960.0	0.451545907940386
8965.0	0.5860875048913313
8970.0	0.7398059062202417
8975.0	0.9055091287448959
8980.0	1.07393389594362
8985.0	1.2350684480035845
8990.0	1.3796664732176185
8995.0	1.500609545843817
9000.0	1.5938283940503126
9005.0	1.6586196028318143
9010.0	1.6973504408063695
9015.0	1.7146818814300868
9020.0	1.7165216785878605
9025.0	1.7089315682824102
9030.0	1.6971664848050438
9035.0	1.6849483903630986
9040.0	1.6740070742166295
9045.0	1.663880010744055
9050.0	1.651959349447273
9055.0	1.6337927665373346
9060.0	1.6036601820539333
9065.0	1.5554346010868947
9070.0	1.4836805009276484
9075.0	1.3848566541340226
9080.0	1.258401969000985
9085.0	1.1074332373948796
9090.0	0.9388076553693374
9095.0	0.7624145507100075
9100.0	0.5897431927881819
9105.0	0.4319805540909518
9110.0	0.2980608331961187
9115.0	0.1931567132793747
9120.0	0.11803438329608304
9125.0	0.06949368088121352
9130.0	0.0418277372925415
9135.0	0.02894179109935121
9140.0	0.026556722843065234
9145.0	0.03386014289981253
9150.0	0.05408627585315505
9155.0	0.0937822207472288
9160.0	0.16088044034153637
9165.0	0.2620443656950788
9170.0	0.39998484319244737
9175.0	0.5714894102541629
9180.0	0.7667460702083566
9185.0	0.970219149611955
9190.0	1.162935334278069
9195.0	1.3256734525181115
9200.0	1.442322165652706
9205.0	1.5026363892671581
9210.0	1.5037906718376957
9215.0	1.450444134449759
9220.0	1.3534052389446132
9225.0	1.2273118038230342
9230.0	1.0879368416233575
9235.0	0.9497505730486702
9240.0	0.8242223845749523
9245.0	0.7190891417427028
9250.0	0.6385310384402445
9255.0	0.5839669139026863
9260.0	0.5550676081257107
9265.0	0.5506083780935646
9270.0	0.5689168505699569
9275.0	0.6078664002459947
9280.0	0.6645485802940279
9285.0	0.7348741139197682
9290.0	0.813368651631717
9295.0	0.8933501632113585
9300.0	0.9675332628452116
9305.0	1.0289531510420729
9310.0	1.0719890289316407
9315.0	1.093228016146388
9320.0	1.0919537192692443
9325.0	1.0701498371535567
9330.0	1.0320411510382592
9335.0	0.9833094489807791
9340.0	0.9301868605148446
9345.0	0.8786291671922252
9350.0	0.8337142955966367
9355.0	0.799321316713702
9360.0	0.7780555610316752
9365.0	0.7713248955814522
9370.0	0.7794568242788206
9375.0	0.8017748043362304
9380.0	0.8366088110270962
9385.0	0.881275256633274
9390.0	0.9321012543469781
9395.0	0.9845732571233476
9400.0	1.0336590585202747
9405.0	1.074296772284833
9410.0	1.1019846491963512
9415.0	1.113362319634805
9420.0	1.1066620002054313
9425.0	1.0819313961677366
9430.0	1.0409810664689845
9435.0	0.9870721386109252
9440.0	0.9244169056877487
9445.0	0.857599651022585
9450.0	0.7910303462496773
9455.0	0.728521280366093
9460.0	0.6730356659033239
9465.0	0.6266113792997374
9470.0	0.5904252531203501
9475.0	0.5649424008783998
9480.0	0.550093234652902
9485.0	0.5454344195688957
9490.0	0.5502714338961694
9495.0	0.5637413066186328
9500.0	0.5848681171476225
9505.0	0.6126082362000727
9510.0	0.6458981161217145
9515.0	0.6837083900290324
9520.0	0.7250986266130888
9525.0	0.7692609459038942
9530.0	0.8155395618181559
9535.0	0.8634168923360958
9540.0	0.912463492250791
9545.0	0.9622566087346955
9550.0	1.0122789096738223
9555.0	1.0618139062323888
9560.0	1.1098574186147376
9565.0	1.1550649591110806
9570.0	1.1957528146498753
9575.0	1.2299653850042758
9580.0	1.2556125994210208
9585.0	1.2706693427929154
9590.0	1.2734153262610963
9595.0	1.2626815458268335
9600.0	1.2380618955930847
9605.0	1.2000487770898354
9610.0	1.1500612024709376
9615.0	1.0903519391650147
9620.0	1.0238030291082398
9625.0	0.9536410016215562
9630.0	0.8831184433855294
9635.0	0.8152130067087281
9640.0	0.7523872067766709
9645.0	0.6964348957221309
9650.0	0.6484185223819615
9655.0	0.6086819041667818
9660.0	0.5769120322157678
9665.0	0.5522232621173351
9670.0	0.5332470155656441
9675.0	0.5182251203253259
9680.0	0.505118455066361
9685.0	0.49174838508323326
9690.0	0.4759831089057017
9695.0	0.45596526459097586
9700.0	0.4303559883291334
9705.0	0.39855180488192693
9710.0	0.36082210413472904
9715.0	0.31832168798114957
9720.0	0.27295540621263537
9725.0	0.22710541638852608
9730.0	0.18326718994505092
9735.0	0.1436676415978023
9740.0	0.10994898814867855
9745.0	0.08299095117565555
9750.0	0.06291347923555025
9755.0	0.04925968589993981
9760.0	0.04131516747924694
9765.0	0.03848670769467072
9770.0	0.040649208326376335
9775.0	0.048377911304117796
9780.0	0.06301097371883099
9785.0	0.08652749915016704
9790.0	0.12126773501036792
9795.0	0.16955506599585124
9800.0	0.2332963757740868
9805.0	0.3136356724053719
9810.0	0.41071785055534543
9815.0	0.5235911716515724
9820.0	0.6502463460173215
9825.0	0.7877644112850527
9830.0	0.9325300793114946
9835.0	1.080463853646242
9840.0	1.2272338694981397
9845.0	1.368423665177119
9850.0	1.4996504725149462
9855.0	1.6166457125218219
9860.0	1.715321695053343
9865.0	1.7918538113092715
9870.0	1.842804851489141
9875.0	1.865307769748876
9880.0	1.8573066987888438
9885.0	1.8178358868325337
9890.0	1.7472962122017321
9895.0	1.6476735974627459
9900.0	1.522637739654813
9905.0	1.3774669046080077
9910.0	1.218766651257465
9915.0	1.0539854077482507
9920.0	0.890772106085295
9925.0	0.7362616246876529
9930.0	0.5964021148930119
9935.0	0.47544505884045546
9940.0	0.3756987772886292
9945.0	0.2975999531620069
9950.0	0.24009344648032563
9955.0	0.2012420213697447
9960.0	0.17893126430500417
9965.0	0.1715063306920177
9970.0	0.17818598046824988
9975.0	0.19914658596823384
9980.0	0.23524545596160304
9985.0	0.28744164667339933
9990.0	0.3560518302121053
[truncated: 201 more rows]
