# Supplementary material for: Spinon mediation of witness spin dynamics in herbertsmithite
Source: Nat Phys. 2026 Jun 10;22(7):1071–8. doi: 10.1038/s41567-026-03303-6 (PMC13423850; doi:10.1038/s41567-026-03303-6)
Supplement: Supplementary file 4 — Statistical source data. [file 41567_2026_3303_MOESM4_ESM.zip › Fig4b_100mK.csv]

Time (MCS)	Magnetization squared (pT/mu_0)^2
0.0	0.9534845921052116
5.0	0.9722300494043654
10.0	0.9545489449805955
15.0	0.9006252446259143
20.0	0.8148997928363293
25.0	0.7055725556506589
30.0	0.583374717128045
35.0	0.45983286875475854
40.0	0.3453921691192005
45.0	0.2478261654561054
50.0	0.1713115696704032
55.0	0.11638988153097726
60.0	0.08080952529371925
65.0	0.061001853533868215
70.0	0.05376046280239404
75.0	0.057622973700279696
80.0	0.07352543129632433
85.0	0.10449934723368764
90.0	0.154458620998971
95.0	0.2264006954104466
100.0	0.3205418471745706
105.0	0.4329593440321719
110.0	0.5552018286842629
115.0	0.6750799282514273
120.0	0.7785294308468833
125.0	0.8521395286493373
130.0	0.8857447249941913
135.0	0.8744474402297782
140.0	0.8195787109552447
145.0	0.7283764195732569
150.0	0.612486291750474
155.0	0.4856784297790368
160.0	0.3613429399598497
165.0	0.25034043129782174
170.0	0.1596429351056694
175.0	0.09195838130137075
180.0	0.04626414937145699
185.0	0.01896099575887094
190.0	0.005253606009861047
195.0	0.0003851411819907138
200.0	0.0004762746303538802
205.0	0.0028903151632591727
210.0	0.00620187006222432
215.0	0.009937274783914556
220.0	0.014260720975046357
225.0	0.01971529888041448
230.0	0.027034030609508684
235.0	0.03696179936010339
240.0	0.0500119513212064
245.0	0.06613046918279472
250.0	0.0843329950115619
255.0	0.10246921561606977
260.0	0.11730430663037576
265.0	0.1250548515254887
270.0	0.12237761245556379
275.0	0.10762287271058531
280.0	0.08199674157361536
285.0	0.05020077339884293
290.0	0.020182093347458237
295.0	0.001838017294471467
300.0	0.004828269185453873
305.0	0.03596509004315811
310.0	0.09687045348455449
315.0	0.18262287352502085
320.0	0.2819276213145362
325.0	0.3789661666111165
330.0	0.4566110257413222
335.0	0.5002678290903727
340.0	0.5013624160270219
345.0	0.45951681944830025
350.0	0.38276638305730726
355.0	0.2856865660397939
360.0	0.1858791093998368
365.0	0.09974217558593317
370.0	0.038670845676334824
375.0	0.006726849824465978
380.0	0.0004010679674953323
385.0	0.010485412358521002
390.0	0.025450693493918302
395.0	0.035281613549650426
400.0	0.0345881860975217
405.0	0.024040782106727457
410.0	0.009700140480773166
415.0	0.0004777788372404811
420.0	0.004563307021778126
425.0	0.026005079634122075
430.0	0.06261458304569634
435.0	0.10597837386311103
440.0	0.1437138204213503
445.0	0.16338890742966572
450.0	0.15696045646923312
455.0	0.12434780056816695
460.0	0.07493386555289518
465.0	0.026334492757529242
470.0	0.0005487789708269813
475.0	0.01837768289785831
480.0	0.09354913298927084
485.0	0.22815007491735292
490.0	0.4106834617382382
495.0	0.617411589536891
500.0	0.816793482428237
505.0	0.976006534231466
510.0	1.0679847712567552
515.0	1.0772589403583286
520.0	1.00318454986443
525.0	0.8598082294141711
530.0	0.6724691424256393
535.0	0.47203491671468445
540.0	0.28822287550284004
545.0	0.14362292186973719
550.0	0.049790619353238086
555.0	0.006199696922947275
560.0	0.002096839460078062
565.0	0.020587452024796005
570.0	0.04377871405761927
575.0	0.057629711038705296
580.0	0.055330674065172766
585.0	0.0384864869281795
590.0	0.015979133459235753
595.0	0.0009683400253014088
600.0	0.006914767493992058
605.0	0.04368344322977978
610.0	0.11468550416723983
615.0	0.21569240710121584
620.0	0.33550807089586515
625.0	0.4582313211677692
630.0	0.5664926481754722
635.0	0.6448778513412589
640.0	0.6827783542102415
645.0	0.6761057297789974
650.0	0.6276111970097382
655.0	0.5458777263710267
660.0	0.44332600873393824
665.0	0.3337413346808694
670.0	0.22986382198760308
675.0	0.1414994611511737
680.0	0.07443966826095941
685.0	0.030271548791716344
690.0	0.006969400375911549
695.0	1.8945933302435395e-05
700.0	0.0037606957508192354
705.0	0.012649687756417992
710.0	0.02220109850422444
715.0	0.02949960069667839
720.0	0.0332660129252362
725.0	0.033571906801516345
730.0	0.031353448083117
735.0	0.027892237279716268
740.0	0.024406039969841864
745.0	0.02183721204358617
750.0	0.020857590361908984
755.0	0.02204316976234117
760.0	0.026125177025823055
765.0	0.034206055343470244
770.0	0.04784225324332936
775.0	0.06893609744775683
780.0	0.09943572685995025
785.0	0.1409005500153989
790.0	0.1940348691881585
795.0	0.25831206769621656
800.0	0.3317999848183638
805.0	0.4112565515579458
810.0	0.49250301848600836
815.0	0.5710155649981481
820.0	0.6426221530532996
825.0	0.7041649333951921
830.0	0.7539970616006267
835.0	0.7922244313772046
840.0	0.8206658018239861
845.0	0.8425705006380982
850.0	0.8621813641462043
855.0	0.8842469015685909
860.0	0.9135663651718162
865.0	0.9546028833081429
870.0	1.0111426234933971
875.0	1.0859368650325922
880.0	1.1802602419728194
885.0	1.2933615917033674
890.0	1.4218655125527262
895.0	1.5592769416320225
900.0	1.695810646941995
905.0	1.8187757945412468
910.0	1.9136701286933304
915.0	1.9659814267159488
920.0	1.9634878141807302
925.0	1.8986494235564777
930.0	1.7705575142975079
935.0	1.5859086347206417
940.0	1.3586250962355726
945.0	1.1080296622516843
950.0	0.855838327714332
955.0	0.6225661422757309
960.0	0.4241477250670769
965.0	0.26958201761312445
970.0	0.16019659550024912
975.0	0.09073110108434619
980.0	0.05196068940252026
985.0	0.034150797224495176
990.0	0.030382066579618144
995.0	0.038793551213211916
1000.0	0.06307568681846495
1005.0	0.11103307845636039
1010.0	0.1915968778561756
1015.0	0.3111352431825327
1020.0	0.4701459610377808
1025.0	0.661340100586303
1030.0	0.869752922023188
1035.0	1.0749518747538653
1040.0	1.2548164331061986
1045.0	1.38991778452293
1050.0	1.4673623573171244
1055.0	1.4831307009008947
1060.0	1.4423889511963488
1065.0	1.3578340607640322
1070.0	1.2466733722473522
1075.0	1.1271668790367517
1080.0	1.015679651624936
1085.0	0.9249077553347523
1090.0	0.8634600547663336
1095.0	0.836473180803325
1100.0	0.8465881473343898
1105.0	0.8945508603626838
1110.0	0.9789416353775137
1115.0	1.0950053562613455
1120.0	1.2330725174341668
1125.0	1.3774314257189684
1130.0	1.5065732880292968
1135.0	1.5954246664815948
1140.0	1.6195736224905375
1145.0	1.560768101723549
1150.0	1.4123585767265654
1155.0	1.1830945944769637
1160.0	0.8978955224114311
1165.0	0.5948847458532787
1170.0	0.31894045726232784
1175.0	0.11300589302764247
1180.0	0.00912178931142205
1185.0	0.021363080105927034
1190.0	0.14248888693669493
1195.0	0.34523087690823034
1200.0	0.5879847822311052
1205.0	0.8235541767124204
1210.0	1.0088366702604024
1215.0	1.113150700006373
1220.0	1.1233217464594454
1225.0	1.0445489956509797
1230.0	0.8971909744772836
1235.0	0.710622245872839
1240.0	0.5159470529700505
1245.0	0.33945801566487077
1250.0	0.19831057179565023
1255.0	0.09911038689891269
1260.0	0.03923800807538584
1265.0	0.010027516158099834
1270.0	0.0005644198261437385
1275.0	0.0009346524484844743
1280.0	0.004165490922607051
1285.0	0.006672937133007078
1290.0	0.007556545492129671
1295.0	0.007389670566994267
1300.0	0.007164072681045597
1305.0	0.007800704025329818
1310.0	0.010263101036050418
1315.0	0.015973426891989512
1320.0	0.027073356356076213
1325.0	0.046152225228732066
1330.0	0.07534238418670604
1335.0	0.11503358448177795
1340.0	0.16272888831907237
1345.0	0.2126276850907529
1350.0	0.25633088887077693
1355.0	0.28467457145899194
1360.0	0.2902502224758734
1365.0	0.2698352404468917
1370.0	0.22587768020849094
1375.0	0.16640932898710994
1380.0	0.10324291919359463
1385.0	0.04888722818818436
1390.0	0.013086611054345063
1395.0	8.28430278106185e-05
1400.0	0.007520894364897489
1405.0	0.02741617924992244
1410.0	0.048926744884064184
1415.0	0.06205548140670033
1420.0	0.0610618058840366
1425.0	0.046421191967488645
1430.0	0.024631049417442374
1435.0	0.005879862481644284
1440.0	0.00033473886083432337
1445.0	0.014305789593402188
1450.0	0.047630708766937896
1455.0	0.09324406167323417
1460.0	0.1391666636425405
1465.0	0.17231063308011094
1470.0	0.1828331538500138
1475.0	0.16752556147842412
1480.0	0.1309995295377721
1485.0	0.08415882627966854
1490.0	0.04039387791632324
1495.0	0.010789324423052691
1500.0	8.949915289061861e-05
1505.0	0.005039592056314056
1510.0	0.016013992284870493
1515.0	0.021755971485823904
1520.0	0.015922108497075343
1525.0	0.003324091013490025
1530.0	0.0035790746850634545
1535.0	0.05042525685760636
1540.0	0.1861144933165406
1545.0	0.4517432145623168
1550.0	0.8757028861562974
1555.0	1.4632163328048307
1560.0	2.1899134979434565
1565.0	3.001552940895288
1570.0	3.820519764366743
1575.0	4.558019692827979
1580.0	5.129410163045136
1585.0	5.4692697074625585
1590.0	5.542836513709532
1595.0	5.351333998259815
1600.0	4.930198365602663
1605.0	4.340922038579486
1610.0	3.658676503884921
1615.0	2.958712041493772
1620.0	2.3045665995140134
1625.0	1.7403937600355686
1630.0	1.2884840862907927
1635.0	0.9516709919544831
1640.0	0.7191598809258536
1645.0	0.5736820883378343
1650.0	0.49787139691386256
1655.0	0.4783230784512947
1660.0	0.5067051041878998
1665.0	0.578254421153137
1670.0	0.6887291825703149
1675.0	0.831215202662038
1680.0	0.9940539594016341
1685.0	1.160660131314528
1690.0	1.3113164299510056
1695.0	1.4263927721894993
1700.0	1.490021087591815
1705.0	1.493166184465033
1710.0	1.435261291148095
1715.0	1.324025725920054
1720.0	1.1735995868107973
1725.0	1.0015611989412383
1730.0	0.8256246539170466
1735.0	0.6608048546362922
1740.0	0.5176179790758411
1745.0	0.40154386862937874
1750.0	0.3136243960017858
1755.0	0.25180729600204627
1760.0	0.21252827694289234
1765.0	0.19206476686746024
1770.0	0.18735567365179254
1775.0	0.19619785745542148
1780.0	0.21693120796898813
1785.0	0.2478558340570115
1790.0	0.286661559426617
1795.0	0.3300978733581704
1800.0	0.37400223374130775
1805.0	0.41367790016446554
1810.0	0.4445081802588149
1815.0	0.4626374944022297
1820.0	0.4655481908246109
1825.0	0.45240607473117245
1830.0	0.4241170149605733
1835.0	0.38310885639636316
1840.0	0.3329084951781573
1845.0	0.27761307965943144
1850.0	0.22135585224131538
1855.0	0.16784739931540138
1860.0	0.12004205165963107
1865.0	0.0799470249511347
1870.0	0.04856619067639776
1875.0	0.025954883226613764
1880.0	0.01135693667170431
1885.0	0.0033975928354039843
1890.0	0.00031215016253755245
1895.0	0.00019639216018756394
1900.0	0.00126811380681185
1905.0	0.002128171077824704
1910.0	0.002004818110054922
1915.0	0.0009585537513411521
1920.0	1.9126613826648825e-05
1925.0	0.0012248090923721391
1930.0	0.007538939782537922
1935.0	0.022630958663883007
1940.0	0.050527633908331676
1945.0	0.09516182675382957
1950.0	0.15986649692120622
1955.0	0.24687595656342973
1960.0	0.35690087852453406
1965.0	0.48883660591129097
1970.0	0.6396469094561439
1975.0	0.804440980013589
1980.0	0.9767351720827101
1985.0	1.1488680964120392
1990.0	1.3125222078264733
1995.0	1.459299009683397
2000.0	1.5812978578615968
2005.0	1.6716574070672958
2010.0	1.7250300815073463
2015.0	1.7379696146453618
2020.0	1.7092168500249243
2025.0	1.6398687497911861
2030.0	1.5334113606223667
2035.0	1.3955928823366128
2040.0	1.2341128257455718
2045.0	1.0581123928568343
2050.0	0.8774728888571126
2055.0	0.7019631056128733
2060.0	0.5403186025404585
2065.0	0.39937631109325133
2070.0	0.28341408070908247
2075.0	0.19384327685681987
2080.0	0.12936358102369308
2085.0	0.08661110437719258
2090.0	0.061223624115558185
2095.0	0.04913197147938123
2100.0	0.04779478618511369
2105.0	0.05705690000309788
2110.0	0.079353155126499
2115.0	0.11910529435380994
2120.0	0.1813515064818833
2125.0	0.2698643706054756
2130.0	0.3851956801952253
2135.0	0.5231773239461432
2140.0	0.6743644555084033
2145.0	0.8247219327981326
2150.0	0.9575599294337621
2155.0	1.0563898184203377
2160.0	1.108088597651508
2165.0	1.1056173029687668
2170.0	1.0495927792573612
2175.0	0.9482669214988102
2180.0	0.8158670678301931
2185.0	0.6696903415120238
2190.0	0.5266964109027711
2195.0	0.4004961035482234
2200.0	0.29952827978864005
2205.0	0.2268702535727528
2210.0	0.18163037823263964
2215.0	0.16137141609595915
2220.0	0.1646677770262347
2225.0	0.1928286271354348
2230.0	0.25006312265606345
2235.0	0.3418662458473798
2240.0	0.47201924208937335
2245.0	0.6391354154778367
2250.0	0.833958732716911
2255.0	1.0385277666700437
2260.0	1.2278500510977672
2265.0	1.374009890375546
2270.0	1.451863782794619
2275.0	1.444899580077084
2280.0	1.3496428784267294
2285.0	1.1772743152039342
2290.0	0.9518207063645805
2295.0	0.7052150381384715
2300.0	0.4704171022889302
2305.0	0.2743769818300173
2310.0	0.13271728595467625
2315.0	0.047559551400016255
2320.0	0.009041429697981909
2325.0	1.381483447324482e-05
2330.0	0.002482353809737007
2335.0	0.003845530739949815
2340.0	0.001043257670691224
2345.0	0.0013567028000548633
2350.0	0.01961154894777758
2355.0	0.0726330099922855
2360.0	0.17265181765303989
2365.0	0.3217065215060847
2370.0	0.5088198076259292
2375.0	0.710921308482985
2380.0	0.8973859799920155
2385.0	1.0369860029860511
2390.0	1.105336269061955
2395.0	1.0907625146916917
2400.0	0.9969787400904585
2405.0	0.8418846322786372
2410.0	0.6529033113034849
2415.0	0.46024202690203064
2420.0	0.28999096277621234
2425.0	0.1589312165302719
2430.0	0.07233334875142707
2435.0	0.025088143644404103
2440.0	0.005517403428525438
2445.0	0.00046749432233756045
2450.0	7.91343733898279e-06
2455.0	0.00030621586206340594
2460.0	0.003927653993515423
2465.0	0.017682001354837638
2470.0	0.04892786147087264
2475.0	0.10170130039817268
2480.0	0.17403033651071492
2485.0	0.257350955436491
2490.0	0.3382149217029607
2495.0	0.40171920976167946
2500.0	0.4355380760265633
2505.0	0.4332711928362909
2510.0	0.3960752320828308
2515.0	0.332124290853443
2520.0	0.2541473556765121
2525.0	0.17588574979270888
2530.0	0.10861071277874264
2535.0	0.05875538841852827
2540.0	0.027289813190490442
2545.0	0.010856002664908604
2550.0	0.0040936487639089926
2555.0	0.002221353653893954
2560.0	0.0029103212847675177
2565.0	0.0067969311888652515
2570.0	0.0165131476631402
2575.0	0.034680589822702335
2580.0	0.06171672722321471
2585.0	0.09439844862578374
2590.0	0.12588185665961962
2595.0	0.14736703148073454
2600.0	0.1509927609395021
2605.0	0.13305357554446198
2610.0	0.09642186690428688
2615.0	0.05121389395020192
2620.0	0.013225061932708199
2625.0	0.00033415383080192716
2630.0	0.027731683545421038
2635.0	0.10325842434343235
2640.0	0.22420561912504441
2645.0	0.37659657672619407
2650.0	0.5373277895000996
2655.0	0.6787769838219984
2660.0	0.7748052129420109
2665.0	0.8066835748036704
2670.0	0.7674732111900701
2675.0	0.6637774638992766
2680.0	0.5144549524283026
2685.0	0.34664461190263374
2690.0	0.19010192011567076
2695.0	0.07121286568580193
2700.0	0.008056338466024418
2705.0	0.007547027323513079
2710.0	0.06512090393680937
2715.0	0.16678916727449972
2720.0	0.29285361442935137
2725.0	0.4222735100880168
2730.0	0.5366540192514642
2735.0	0.6230607550863161
2740.0	0.6752606850517563
2745.0	0.6934215418740489
2750.0	0.6826520295112198
2755.0	0.650954867608251
2760.0	0.6071718517972767
2765.0	0.559357202088284
2770.0	0.5137922889336365
2775.0	0.4746318787413638
2780.0	0.4440145284195686
2785.0	0.4224099227352117
2790.0	0.4090083427822857
2795.0	0.4020470349435563
2800.0	0.3990670629990919
2805.0	0.39716013599818917
2810.0	0.3932758446301513
2815.0	0.38461913714807483
2820.0	0.36910031638696034
2825.0	0.3457395040811743
2830.0	0.3149040231351916
2835.0	0.278284203600959
2840.0	0.23858374605455443
2845.0	0.19899043514634188
2850.0	0.16256904923154292
2855.0	0.13175215587328284
2860.0	0.10808192560770526
2865.0	0.09228240072465298
2870.0	0.08463968280487195
2875.0	0.08556983002938826
2880.0	0.09619217085199432
2885.0	0.11871894389587345
2890.0	0.15652260800870643
2895.0	0.2138338629787053
2900.0	0.2951281445588736
2905.0	0.4043449210257686
2910.0	0.5441281557268964
2915.0	0.7152673055056794
2920.0	0.9164617874022036
2925.0	1.1444467124166264
2930.0	1.3944290176966267
2935.0	1.660714461398404
2940.0	1.9373725527588819
2945.0	2.218792154870363
2950.0	2.50001829994934
2955.0	2.776817076307798
2960.0	3.045475315256426
2965.0	3.3023935010268946
2970.0	3.543567629512912
2975.0	3.764077415494989
2980.0	3.957705480790772
2985.0	4.116805557518644
2990.0	4.23251560944751
2995.0	4.295370713163821
3000.0	4.296308371072529
3005.0	4.227978658944319
3010.0	4.086184478331825
3015.0	3.871202833348353
3020.0	3.5887008268593483
3025.0	3.249981874333667
3030.0	2.871389334319069
3035.0	2.472849153490315
3040.0	2.07572247157486
3045.0	1.700319094514597
3050.0	1.3635427402250997
3055.0	1.0771565272788073
3060.0	0.8470522969425225
3065.0	0.6736920754760662
3070.0	0.5536095172349533
3075.0	0.4815830354298228
3080.0	0.45289695100434935
3085.0	0.46505418246421887
3090.0	0.518421431488864
3095.0	0.6155576216165586
3100.0	0.7593360534264245
3105.0	0.9503273876875993
3110.0	1.1841648573048837
3115.0	1.4496872302219928
3120.0	1.728516243519822
3125.0	1.9963979008760318
3130.0	2.226199122268043
3135.0	2.392015144984336
3140.0	2.47352576489992
3145.0	2.459629082837544
3150.0	2.350515390228188
3155.0	2.157691727930085
3160.0	1.9019417609705298
3165.0	1.6096832821338003
3170.0	1.3085428907141683
3175.0	1.0231131548468706
3180.0	0.7717589426648904
3185.0	0.5650304647609283
3190.0	0.4058111490639117
3195.0	0.29089895288008444
3200.0	0.21340555018907212
3205.0	0.16523701462551554
3210.0	0.13901157752433524
3215.0	0.12903217597018923
3220.0	0.1312741419206512
3225.0	0.14266330454634818
3230.0	0.16011346725186795
3235.0	0.17981360592513163
3240.0	0.19710947944184562
3245.0	0.20706932714878354
3250.0	0.2055489422672866
3255.0	0.1903703114092928
3260.0	0.1621658521475714
3265.0	0.12453538841692137
3270.0	0.0833816471975851
3275.0	0.04555851854339809
3280.0	0.017195563310631753
3285.0	0.0021770842112327528
3290.0	0.0012172961760099394
3295.0	0.011797002427106521
3300.0	0.02896870888866366
3305.0	0.04677894142924256
3310.0	0.059879906941293394
3315.0	0.06486128964500751
3320.0	0.06093642627301916
3325.0	0.04982864181500498
3330.0	0.03495316136841231
3335.0	0.020197911260519914
3340.0	0.008709013194092901
3345.0	0.00205635742458212
3350.0	7.5942534803842185e-06
3355.0	0.0009283241122853134
3360.0	0.002623367912114617
3365.0	0.003303950175477865
3370.0	0.002346489525542351
3375.0	0.0006001045898509097
3380.0	0.0001651172684498602
3385.0	0.003744663229793089
3390.0	0.013805578513312957
3395.0	0.03183173764141394
3400.0	0.057903744582405374
3405.0	0.09071737141368788
3410.0	0.12800631055241907
3415.0	0.16721452584318586
3420.0	0.20620787226051085
3425.0	0.24383529765860304
3430.0	0.2802295147699993
3435.0	0.3168377797202141
3440.0	0.3562530259980842
3445.0	0.4019442840752641
3450.0	0.4579574517045713
3455.0	0.5285934061156095
3460.0	0.6180076090161531
3465.0	0.7296521921858722
3470.0	0.8655203591855698
3475.0	1.0252487180285266
3480.0	1.205252695776256
3485.0	1.3981630528323188
3490.0	1.5928489055905355
3495.0	1.7752275090246221
3500.0	1.9298816946409416
3505.0	2.0422775907855386
3510.0	2.1011680752475117
3515.0	2.1006534997834643
3520.0	2.041399489824802
3525.0	1.9306883356158846
3530.0	1.781263371135657
3535.0	1.609234482908397
3540.0	1.4315535647330695
3545.0	1.2636643578584668
3550.0	1.117848259664061
3555.0	1.0025496992465739
3560.0	0.9226463758412192
3565.0	0.8803343696414724
3570.0	0.8761241915920378
3575.0	0.9094513624360685
3580.0	0.978594407764551
3585.0	1.079902435297325
3590.0	1.2066583882887192
3595.0	1.3481276682129744
3600.0	1.4893789069074774
3605.0	1.6122871289081593
3610.0	1.6977830950938302
3615.0	1.7289995424839522
3620.0	1.6946168821403547
3625.0	1.5915458319154747
3630.0	1.426168436894753
3635.0	1.2136826280676714
3640.0	0.9755744271350587
3645.0	0.7357405572936951
3650.0	0.5161565033540189
3655.0	0.33311901725533233
3660.0	0.1949444616423149
3665.0	0.1016145463132787
3670.0	0.04633946589468836
3675.0	0.01850397600690028
3680.0	0.0071172820352564765
3685.0	0.003797404873340029
3690.0	0.004504449783834918
3695.0	0.009635153185567158
3700.0	0.022583518797668834
3705.0	0.04731613786508866
3710.0	0.08578145884381765
3715.0	0.13599913231176144
3720.0	0.19145966668314168
3725.0	0.2420752586403056
3730.0	0.27647437324773866
3735.0	0.2850507969701698
3740.0	0.2629632106048834
3745.0	0.21228384951578766
3750.0	0.14270376633930226
3755.0	0.0705535090115307
3760.0	0.016295659086399603
3765.0	0.000989654826758076
3770.0	0.04244183900839326
3775.0	0.15179645433523153
3780.0	0.33120256856616404
3785.0	0.5729511315090662
3790.0	0.860180605436952
3795.0	1.1689667511130741
3800.0	1.4713965337209394
3805.0	1.7391084267031804
3810.0	1.9467663036719363
3815.0	2.075004728190817
3820.0	2.1125100669691164
3825.0	2.0570517542123805
3830.0	1.9154236228414978
3835.0	1.7023786585654792
3840.0	1.4387345293824119
3845.0	1.1488926056077675
3850.0	0.8580545941741756
3855.0	0.5894425120681833
3860.0	0.3618300092633077
3865.0	0.1876719952325728
3870.0	0.07206828477742909
3875.0	0.012709743179728198
3880.0	0.0008322218385711217
3885.0	0.023054508430890266
3890.0	0.0638233804396212
3895.0	0.10806302650110919
3900.0	0.14356207740490123
3905.0	0.16265712810681293
3910.0	0.16289761242207554
3915.0	0.14658881737847781
3920.0	0.11936644680851347
3925.0	0.08819587685522437
3930.0	0.059344742907075115
3935.0	0.036895181258082874
3940.0	0.022221060089913702
3945.0	0.014579618054385332
3950.0	0.012623962388305692
3955.0	0.016330032727689434
3960.0	0.028648748585775253
3965.0	0.056212262907757125
3970.0	0.10865862440420467
3975.0	0.19654088913515322
3980.0	0.3282456142858389
3985.0	0.506722732030231
3990.0	0.7269968422254288
3995.0	0.9753157279402809
4000.0	1.2304048711245497
4005.0	1.466733621918321
4010.0	1.6591196736687985
4015.0	1.7875807988088765
4020.0	1.8412246178555032
4025.0	1.8202002967551556
4030.0	1.7352634254938888
4035.0	1.6051729442983709
4040.0	1.452740821746526
4045.0	1.3006981768882449
4050.0	1.168510219038373
4055.0	1.0708714126014172
4060.0	1.0179709748430095
4065.0	1.0169537968197235
4070.0	1.0735478455426268
4075.0	1.1927593108193955
4080.0	1.3778995389721935
4085.0	1.6279017776119904
4090.0	1.9336846125075977
4095.0	2.2749404379546396
4100.0	2.6189258637062087
4105.0	2.9224845070129093
4110.0	3.1376934516730284
4115.0	3.2204157222987058
4120.0	3.1399954011603497
4125.0	2.887691847878465
4130.0	2.4814566776869107
4135.0	1.9653692298019545
4140.0	1.4033071970724458
4145.0	0.8679064187720882
4150.0	0.42714280022746526
4155.0	0.13157619301762374
4160.0	0.0052125439870181565
4165.0	0.04207308979684031
4170.0	0.2091405704915562
4175.0	0.45477408368490096
4180.0	0.7203810952361775
4185.0	0.9524565366526252
4190.0	1.1122072142218842
4195.0	1.180807269579629
4200.0	1.1596070497129762
4205.0	1.065959027684817
4210.0	0.9263512646289748
4215.0	0.7689904442860227
4220.0	0.6177811716229892
4225.0	0.4889324839200029
4230.0	0.3904575200601012
4235.0	0.32393851522949274
4240.0	0.2873721273262939
4245.0	0.27782054758925934
4250.0	0.29293852293296235
4255.0	0.331053601979906
4260.0	0.39010621419555247
4265.0	0.46618555671006495
4270.0	0.5524968111002091
4275.0	0.6393635719963291
4280.0	0.7154227138452541
4285.0	0.7696898264640313
4290.0	0.7938402553083057
4295.0	0.7839744145917396
4300.0	0.7413250425347977
4305.0	0.6717302395808226
4310.0	0.5840946767987149
4315.0	0.4883489478260047
4320.0	0.39350484774700456
4325.0	0.3062864744962269
4330.0	0.2305648377032068
4335.0	0.16755044843209194
4340.0	0.11650993581193397
4345.0	0.07572431242042477
4350.0	0.043483521396903854
4355.0	0.01904185318063927
4360.0	0.0035486460791834596
4365.0	0.0009513374152769469
4370.0	0.018737961776602148
4375.0	0.06820811407910456
4380.0	0.1638455858813808
4385.0	0.32142024265813024
4390.0	0.5547230674413445
4395.0	0.8712962185484657
4400.0	1.268025296328843
4405.0	1.7278239889712446
4410.0	2.218683254725235
4415.0	2.695983255943013
4420.0	3.108215684210791
4425.0	3.405317238852749
4430.0	3.5479488830920576
4435.0	3.515559332258229
4440.0	3.3111483412789915
4445.0	2.961335138801245
4450.0	2.5114864187854975
4455.0	2.0169546569918086
4460.0	1.53254047713732
4465.0	1.1027916196425465
4470.0	0.7555140712450175
4475.0	0.4999479102740183
4480.0	0.3297156864810438
4485.0	0.22928642765176552
4490.0	0.18172888608095872
4495.0	0.1752505617605693
4500.0	0.20651718045432954
4505.0	0.27986038477175795
4510.0	0.4028552516705482
4515.0	0.5799478985334444
4520.0	0.8064580426652239
4525.0	1.06517103619941
4530.0	1.3269090142109399
4535.0	1.5551985451197607
4540.0	1.7138391850506076
4545.0	1.7752384596104054
4550.0	1.7271049524490854
4555.0	1.5755590806391788
4560.0	1.3437733104519174
4565.0	1.0665537266970555
4570.0	0.7824189579779888
4575.0	0.5253780470937742
4580.0	0.3185805945032132
4585.0	0.17135048017328475
4590.0	0.08005200098390813
4595.0	0.032118207477249965
4600.0	0.011736218433399009
4605.0	0.0053641252631972764
4610.0	0.00550433407053959
4615.0	0.011853833849623931
4620.0	0.02984015923783039
4625.0	0.06734218757900799
4630.0	0.130854313557919
4635.0	0.2223744103959476
4640.0	0.3379223285740401
4645.0	0.4679888187666421
4650.0	0.5995923575919331
4655.0	0.7191797462731602
4660.0	0.8154590502617715
4665.0	0.8814040756134884
4670.0	0.915024977934192
4675.0	0.9189142551328372
4680.0	0.8989101607218565
4685.0	0.8623813590027203
4690.0	0.8166127682136166
4695.0	0.7676150597874397
4700.0	0.7194766778394877
4705.0	0.6742104990192498
4710.0	0.6319640638414957
4715.0	0.591461218795713
4720.0	0.5505850858007125
4725.0	0.5070473205285149
4730.0	0.4590837103891462
4735.0	0.4060731235785666
4740.0	0.3489306914995032
4745.0	0.2901254928837029
4750.0	0.23325162152500412
4755.0	0.18223457625208236
4760.0	0.1404324668962021
4765.0	0.11001383601197287
4770.0	0.09198421641733621
4775.0	0.08705555497608289
4780.0	0.09723616061463221
4785.0	0.1276609507765501
4790.0	0.1879192659903716
4795.0	0.29209827227209323
4800.0	0.45701018431923235
4805.0	0.6985794271291902
4810.0	1.026997982401138
4815.0	1.4418128377074895
4820.0	1.9283843782515928
4825.0	2.4570133190892474
4830.0	2.9854654505954907
4835.0	3.4647587598456395
4840.0	3.847157932965582
4845.0	4.094627608781995
4850.0	4.185757669738073
4855.0	4.119490720372773
4860.0	3.914782933180843
4865.0	3.6063885625008436
4870.0	3.2379615226300746
4875.0	2.8543113483834426
4880.0	2.4947419460737317
4885.0	2.188920486607831
4890.0	1.955834108442742
4895.0	1.8053881162754712
4900.0	1.741409995125371
4905.0	1.764503486780984
4910.0	1.8734416546323045
4915.0	2.0645012828596054
4920.0	2.3290675394603864
4925.0	2.650648321436029
4930.0	3.0028404942945186
4935.0	3.3496308166590905
4940.0	3.6487291677655906
4945.0	3.8576381705108047
4950.0	3.9411887960755996
4955.0	3.878645042281955
4960.0	3.6684233102299415
4965.0	3.3290223897758024
4970.0	2.8957601520855296
4975.0	2.4140590616249136
4980.0	1.930962298062489
4985.0	1.4870087085445334
4990.0	1.110417584691008
4995.0	0.8147990917963639
5000.0	0.6005507588313882
5005.0	0.4590555110150778
5010.0	0.3780791587794898
5015.0	0.3465783875444775
5020.0	0.3575035800289162
5025.0	0.4079670575592911
5030.0	0.497076505671395
5035.0	0.6225035146378453
5040.0	0.7772318464446123
5045.0	0.9478103549955462
5050.0	1.114884906337057
5055.0	1.255999618914652
5060.0	1.3499019181043057
5065.0	1.381097509927857
5070.0	1.3433225513568754
5075.0	1.2409365787591171
5080.0	1.0878664732483387
5085.0	0.9044412770617857
5090.0	0.7130299275570846
5095.0	0.533665882944885
5100.0	0.3807546429536272
5105.0	0.26156669233332913
5110.0	0.1766615194294963
5115.0	0.12184653958691545
5120.0	0.09090470771912869
5125.0	0.07821557242959991
5130.0	0.08054811180177206
5135.0	0.09764310798617161
5140.0	0.1316054145182232
5145.0	0.1854666575303903
5150.0	0.2614666483562021
5155.0	0.35960499946259805
5160.0	0.4768603829247391
5165.0	0.6072328913856913
5170.0	0.7425188191284136
5175.0	0.8735473718937843
5180.0	0.991533690614153
5185.0	1.0892328284406017
5190.0	1.1616852129899609
5195.0	1.2064807238515398
5200.0	1.223592411391272
5205.0	1.2149126519818834
5210.0	1.1836538396965774
5215.0	1.1337591801103457
5220.0	1.0694236196085174
5225.0	0.9947696750145018
5230.0	0.913673699638631
5235.0	0.8297045300324476
5240.0	0.7461220429172936
5245.0	0.6658869108365655
5250.0	0.5916506980947831
5255.0	0.5257209980406169
5260.0	0.47002130618656696
5265.0	0.42608058599221454
5270.0	0.39508521178939565
5275.0	0.37800301723789087
5280.0	0.37575007213751604
5285.0	0.38932865889320656
5290.0	0.4198386673847967
5295.0	0.4682726467055311
5300.0	0.5350565435825697
5305.0	0.6193874261863255
5310.0	0.7185221457203846
5315.0	0.8272501367501565
5320.0	0.9378016746683836
5325.0	1.0403762120011755
5330.0	1.1243269293300684
5335.0	1.1798417875892384
5340.0	1.1997772675619305
5345.0	1.1811948703185897
5350.0	1.1261722950108763
5355.0	1.0416235344044535
5360.0	0.9381295404439604
5365.0	0.8280760527566575
5370.0	0.7236200436832655
5375.0	0.635075801967162
5380.0	0.5701852560289671
5385.0	0.5344385191997103
5390.0	0.5322272385285873
5395.0	0.5682724379142825
5400.0	0.648596766008912
5405.0	0.780389641158723
5410.0	0.9704453144317838
5415.0	1.2223531128935827
5420.0	1.5331334593712198
5425.0	1.8903682105235038
5430.0	2.2709300790504643
5435.0	2.642119119874912
5440.0	2.9654205232842457
5445.0	3.2023641437468844
5450.0	3.3213065617306112
5455.0	3.3035777761519594
5460.0	3.1474699881639716
5465.0	2.8690091772384427
5470.0	2.4992262456181344
5475.0	2.0785205366509745
5480.0	1.6494365937342939
5485.0	1.2495473309248142
5490.0	0.9060494084508179
5495.0	0.633161307427402
5500.0	0.43262843227529807
5505.0	0.29681558855958096
5510.0	0.21324213103934261
5515.0	0.16915730249124528
5520.0	0.15491379578098566
5525.0	0.16539927503207655
5530.0	0.19945309964242408
5535.0	0.25781464749441435
5540.0	0.3405365075937933
5545.0	0.444852565726678
5550.0	0.5642310537121953
5555.0	0.6888784453607926
5560.0	0.8074595771280231
5565.0	0.909427020463478
5570.0	0.9872158627008355
5575.0	1.0376780157906382
5580.0	1.0624353816101042
5585.0	1.0671996714192225
5590.0	1.0604056617767295
5595.0	1.0516397913112647
5600.0	1.0502913617301721
5605.0	1.0646552862967236
5610.0	1.1014686467010777
5615.0	1.165673530577535
5620.0	1.260140273794395
5625.0	1.3851751339830192
5630.0	1.5378296032472425
5635.0	1.7112378009789
5640.0	1.89433920353729
5645.0	2.072331665351552
5650.0	2.2280345216724293
5655.0	2.344073037536645
5660.0	2.405514533789351
5665.0	2.4023926324042746
5670.0	2.3315213304126208
5675.0	2.1971440817726977
5680.0	2.0102441435694733
5685.0	1.7866753383891616
5690.0	1.5445559059990854
5695.0	1.3015198280317952
5700.0	1.0724026489272431
5705.0	0.8677701157432636
5710.0	0.6934412701068828
5715.0	0.5508977071346144
5720.0	0.4382840473359456
5725.0	0.3516350339018111
5730.0	0.2860122043136447
5735.0	0.2363595608709035
5740.0	0.1980347208077582
5745.0	0.1670846015953492
5750.0	0.1403805638369521
5755.0	0.11570644695857636
5760.0	0.09183070556528616
5765.0	0.06853027475459016
5770.0	0.04650298960540797
5775.0	0.027122156734851265
5780.0	0.012041974112910976
5785.0	0.002728496835242794
5790.0	3.546648563633809e-05
5795.0	0.003945097874204368
5800.0	0.013547945041962342
5805.0	0.027260732366235794
5810.0	0.043206317362011075
5815.0	0.05963462326743239
5820.0	0.07526300586943012
5825.0	0.08945519295645983
5830.0	0.10221896918935158
5835.0	0.11405690788372554
5840.0	0.12573081677045642
5845.0	0.13799445328275176
5850.0	0.15132371062753353
5855.0	0.16565278623809182
5860.0	0.18013011041486526
5865.0	0.1929445405918858
5870.0	0.2013238039521439
5875.0	0.2018388927213725
5880.0	0.19112255630916522
5885.0	0.16700635648331463
5890.0	0.12991097629175732
5895.0	0.0841379007639349
5900.0	0.038582168624082654
5905.0	0.0063905011004901984
5910.0	0.0032699597060177692
5915.0	0.04449550122060834
5920.0	0.1410915574208721
5925.0	0.2960450939448789
5930.0	0.5016056776987959
5935.0	0.7386383047643209
5940.0	0.9785923349820235
5945.0	1.188009797996395
5950.0	1.3347821950063556
5955.0	1.394786053629785
5960.0	1.3572755417362834
5965.0	1.2275952102626593
5970.0	1.0263822320139409
5975.0	0.7853093499813064
5980.0	0.540336679309611
5985.0	0.32412689124586685
5990.0	0.15952485470725333
5995.0	0.05572422038040658
6000.0	0.008009481563597246
6005.0	0.000980576387180234
6010.0	0.01422282366060134
6015.0	0.028752759581947153
6020.0	0.032430447378574326
6025.0	0.022911102884838996
6030.0	0.007485279283095477
6035.0	8.318539781377533e-05
6040.0	0.016513160934824495
6045.0	0.0694364850552369
6050.0	0.1645420014719485
6055.0	0.298917053626686
6060.0	0.46188895982713674
6065.0	0.6378749269316482
6070.0	0.8102553976564
6075.0	0.9651168090350211
6080.0	1.0939077857333073
6085.0	1.1945090751702114
6090.0	1.27074826544874
6095.0	1.3308072652448995
6100.0	1.385148791420664
6105.0	1.4445069035422808
6110.0	1.5182287856506835
6115.0	1.6129668409123825
6120.0	1.7315478971538247
6125.0	1.8718736485519358
6130.0	2.0259182139843213
6135.0	2.1791748769440487
6140.0	2.311103810998711
6145.0	2.3971019284224053
6150.0	2.412193648065098
6155.0	2.336086324462914
6160.0	2.158618065591116
6165.0	1.884180199867335
6170.0	1.533630914811418
6175.0	1.1426347480934795
6180.0	0.7562111188307045
6185.0	0.420341708009334
6190.0	0.1724556978028723
6195.0	0.03316151825538861
6200.0	0.0015025917704216114
6205.0	0.05524455943490892
6210.0	0.1564253038231432
6215.0	0.2609604819832648
6220.0	0.3299134801358872
6225.0	0.3394740223023475
6230.0	0.2869398977674738
6235.0	0.19102131988575793
6240.0	0.08631523729286082
6245.0	0.013399363534555613
6250.0	0.007214139079112704
6255.0	0.08688300176869608
6260.0	0.24972708033729396
6265.0	0.4710737088914606
6270.0	0.7098723229433679
6275.0	0.9185687208857849
6280.0	1.0545862538498698
6285.0	1.0904144071375452
6290.0	1.0197813780148421
6295.0	0.8585209311701283
6300.0	0.64018989133939
6305.0	0.4078360377056673
6310.0	0.2041957068987216
6315.0	0.06280984055046766
6320.0	0.0020842542992627316
6325.0	0.023371602884828296
6330.0	0.11302552389730522
6335.0	0.24739833559093893
6340.0	0.399171922327441
6345.0	0.5433345346833847
6350.0	0.6614939235910485
6355.0	0.74387536606148
6360.0	0.7890615469704636
6365.0	0.8020808964419971
6370.0	0.7917149111102856
6375.0	0.7678554385575819
6380.0	0.7394795753038085
6385.0	0.7134579298893939
6390.0	0.6941077729666464
6395.0	0.6832364019942833
6400.0	0.680412412223167
6405.0	0.6833088267328532
6410.0	0.6881005480463723
6415.0	0.6899893454744946
6420.0	0.6839275660015889
6425.0	0.6655226219931035
6430.0	0.6319778045430982
6435.0	0.5828301877201376
6440.0	0.5202399585570644
6445.0	0.4486859217695186
6450.0	0.374100269448411
6455.0	0.3026662975727247
6460.0	0.23962929725451157
6465.0	0.18847759237139813
6470.0	0.15072620173127776
6475.0	0.12631962873301678
6480.0	0.11444067490196187
6485.0	0.11435641831620186
6490.0	0.1259144147072603
6495.0	0.14943635049642326
6500.0	0.18500018009575417
6505.0	0.23136855826615818
6510.0	0.2850105403477651
6515.0	0.3396970367432657
6520.0	0.3870026905313662
6525.0	0.41775646055810545
6530.0	0.424142943646767
6535.0	0.40188293910223405
6540.0	0.35181575348406313
6545.0	0.2803166315949659
6550.0	0.19828916612856978
6555.0	0.11888677344621822
6560.0	0.054511752503073295
6565.0	0.013888460171244404
6570.0	2.4468168107315988e-05
6575.0	0.009646596028432897
6580.0	0.034290282411439575
6585.0	0.06275139498231999
6590.0	0.08422014150602934
6595.0	0.09122446488840999
6600.0	0.08157235999295172
6605.0	0.05877868477496257
6610.0	0.030901554554875137
6615.0	0.00816398006685218
6620.0	6.529249211363155e-05
6625.0	0.01280137461840216
6630.0	0.04768717313421609
6635.0	0.10095653111107526
6640.0	0.16490600969548916
6645.0	0.22997636968261442
6650.0	0.28713631348242113
6655.0	0.3299073534012414
6660.0	0.3555405966292445
6665.0	0.36515986209109896
6670.0	0.3630178338083089
6675.0	0.35526647138412887
6680.0	0.34874310589693913
6685.0	0.35019559424322616
6690.0	0.3661477076016381
6695.0	0.4033190986816215
6700.0	0.4692613487040839
6705.0	0.572739138799616
6710.0	0.7234210031244156
6715.0	0.9306417863959119
6720.0	1.2013022820636206
6725.0	1.5372903420934425
6730.0	1.9330449808373837
6735.0	2.3739650772708445
6740.0	2.836254718058453
6745.0	3.2885176270886203
6750.0	3.69502962450053
6755.0	4.020225212442983
6760.0	4.23363001323174
6765.0	4.314330710139298
6770.0	4.254133486244226
6775.0	4.058807481549396
6780.0	3.7471845889101734
6785.0	3.348305585614498
6790.0	2.897172498376053
6795.0	2.429910093248181
6800.0	1.9792089281807947
6805.0	1.5708122677399297
6810.0	1.221552385504248
6815.0	0.9391009644758318
6820.0	0.7232500304950326
6825.0	0.5682572330828376
6830.0	0.46562658766437337
6835.0	0.40667823792020713
6840.0	0.38438128723939685
6845.0	0.3941465834180892
6850.0	0.433546609626231
6855.0	0.501185910834566
6860.0	0.5951330227190997
6865.0	0.7114066315661541
6870.0	0.8429721575444717
6875.0	0.9795635991972579
6880.0	1.1084349069206856
6885.0	1.2159148313786967
6890.0	1.2894415656444487
6895.0	1.3196327263284662
6900.0	1.3019287835578017
6905.0	1.237437165975871
6910.0	1.1327792479413596
6915.0	0.998963216122091
6920.0	0.8495218127095724
6925.0	0.6983153310700259
6930.0	0.5574693071757506
6935.0	0.4358764472857048
6940.0	0.33855211583464206
6945.0	0.2669246624602662
6950.0	0.21991515997515323
6955.0	0.1954702595111803
6960.0	0.19210369391222687
6965.0	0.21000411366549138
6970.0	0.25138061434692716
6975.0	0.31991629997911125
6980.0	0.41943669402022327
6985.0	0.552115629667028
6990.0	0.7166821769964569
6995.0	0.9071213841180576
7000.0	1.1122692185599874
7005.0	1.3165079931766472
7010.0	1.5015179106898866
7015.0	1.6487926566978361
7020.0	1.7424414340403955
7025.0	1.7717208336670212
7030.0	1.732786164177306
7035.0	1.6293119600423964
7040.0	1.4718671415312339
7045.0	1.27618642322192
7050.0	1.0606975033116464
7055.0	0.8437956807714442
7060.0	0.6413781505606934
7065.0	0.46506073871972614
7070.0	0.32132707333693555
7075.0	0.21164851938468818
7080.0	0.13341292124081192
7085.0	0.08135516461098206
7090.0	0.04912034193910191
7095.0	0.03061692130951883
7100.0	0.020917712201944508
7105.0	0.016609851833113427
7110.0	0.015643753562819832
7115.0	0.016849685189415303
7120.0	0.019354500223253076
7125.0	0.022130205732971486
7130.0	0.023846418690696248
7135.0	0.023098990173200058
7140.0	0.01897310157284856
7145.0	0.011797817771020694
7150.0	0.0038824684720013556
7155.0	6.604601393158292e-06
7160.0	0.007467508395800817
7165.0	0.035565343208758524
7170.0	0.09451143546415748
7175.0	0.19386087886382464
7180.0	0.34067653476637505
7185.0	0.5377093217311496
7190.0	0.781915334226914
7195.0	1.0636154286781287
7200.0	1.3665357998783678
7205.0	1.66885426951894
7210.0	1.9452292196560867
7215.0	2.1696255369099964
7220.0	2.31859876678247
7225.0	2.3745814113778376
7230.0	2.3286589582959754
7235.0	2.182346677927122
7240.0	1.9479893653176754
7245.0	1.647598011689237
7250.0	1.3101861439807565
7255.0	0.967935278897375
7260.0	0.6517545802649422
7265.0	0.3869540419444279
7270.0	0.18978251557805575
7275.0	0.06547105669375329
7280.0	0.008175814600282562
7285.0	0.002870918723569294
7290.0	0.028864200766895616
7295.0	0.06427500612105963
7300.0	0.09059915972382772
7305.0	0.09644610944454282
7310.0	0.07968646391606071
7315.0	0.04757034954671968
7320.0	0.014803233988009165
7325.0	3.379469163011609e-06
7330.0	0.02131451661127308
7335.0	0.09212674548472424
7340.0	0.21782460295085485
7345.0	0.3942407303398594
7350.0	0.6081036557299685
7355.0	0.8393223062625806
7360.0	1.0645544535640357
7365.0	1.2612537313419376
7370.0	1.4113348474877858
7375.0	1.5037427004105566
7380.0	1.535511091761298
7385.0	1.5112667368348558
7390.0	1.4414775592960982
7395.0	1.3399777826080517
7400.0	1.2213785575724179
7405.0	1.0988905749989664
7410.0	0.9828864572688901
7415.0	0.8802858516443287
7420.0	0.7946304654340918
7425.0	0.7265875089462792
7430.0	0.6746020833595454
7435.0	0.6354975631631412
7440.0	0.604953155113323
7445.0	0.577911676948431
7450.0	0.5490380051125229
7455.0	0.5133343642608675
7460.0	0.4669304917725475
7465.0	0.4079420017950028
7470.0	0.33718194105575744
7475.0	0.2584679061766117
7480.0	0.17831778107708157
7485.0	0.10496621430779088
7490.0	0.0468241219083363
7495.0	0.010686443118047815
7500.0	0.0001083951228281961
7505.0	0.014374513543416394
7510.0	0.04836719796980287
7515.0	0.09342878477996863
7520.0	0.13905990159340426
7525.0	0.17507707460207494
7530.0	0.19372686644902135
7535.0	0.191258602705591
7540.0	0.16859236576422332
7545.0	0.13094614488761058
7550.0	0.08654325484190652
7555.0	0.04473900406556404
7560.0	0.014027937855534243
7565.0	0.00039225870747955176
7570.0	0.0063357575651995365
7575.0	0.030754322470622496
7580.0	0.06958060523304424
7585.0	0.11696448629978153
7590.0	0.16665499741220552
7595.0	0.21324975030613827
7600.0	0.2530628326061484
7605.0	0.2844976247122691
7610.0	0.3079530472364444
7615.0	0.32540008180998736
7620.0	0.3398147627752608
7625.0	0.3546396414214786
7630.0	0.3733829650403374
7635.0	0.3993811642474952
7640.0	0.4356761250999406
7645.0	0.4849176390696379
7650.0	0.5492034697666524
7655.0	0.6298096635989301
7660.0	0.7268251085285852
7665.0	0.8387644250565022
7670.0	0.9622714790084954
7675.0	1.0920295623270782
7680.0	1.220962108965001
7685.0	1.3407488092904156
7690.0	1.442612373373645
7695.0	1.5182691695160149
7700.0	1.5608976274996718
7705.0	1.5659700155578922
7710.0	1.5318162354327425
7715.0	1.4598356841511917
7720.0	1.3543334357614947
7725.0	1.222017118862247
7730.0	1.071239764255073
7735.0	0.9111042528584761
7740.0	0.750554112925306
7745.0	0.59756483948838
7750.0	0.45852421802488147
7755.0	0.337855433119437
7760.0	0.23789927159480473
7765.0	0.1590368798901994
7770.0	0.1000063518585554
7775.0	0.05834750266656415
7780.0	0.03090079648919228
7785.0	0.014288639113484013
7790.0	0.0053191320351619895
7795.0	0.0012718375750007576
7800.0	4.898763719495646e-05
7805.0	0.00019987608753101782
7810.0	0.0008465270926511541
7815.0	0.001551198001840005
7820.0	0.0021683873378169943
7825.0	0.0027156896132494632
7830.0	0.003281811180905958
7835.0	0.003971554122639992
7840.0	0.0048730081744308654
7845.0	0.006027183472806253
7850.0	0.00738750663554266
7855.0	0.008774057037592731
7860.0	0.009848410124114765
7865.0	0.010149531908336033
7870.0	0.009229407831389426
7875.0	0.006903167688004916
7880.0	0.00358421963558261
7885.0	0.0006213298897539278
7890.0	0.0005102064015458871
7895.0	0.006838045265521028
7900.0	0.023852045270238164
7905.0	0.05562631954044855
7910.0	0.10492314267177195
7915.0	0.17197427933158188
7920.0	0.2535055069458225
7925.0	0.3423519382131238
7930.0	0.4279368954505649
7935.0	0.49771221434947005
7940.0	0.5394137379046282
7945.0	0.5437310465469586
7950.0	0.5067983898908427
7955.0	0.43185190261991946
7960.0	0.3295066174718601
7965.0	0.21638166264067824
7970.0	0.11219021506457513
7975.0	0.0358190370608276
7980.0	0.0012399714885589802
7985.0	0.014224829832449045
7990.0	0.07072088436099246
7995.0	0.15739505304257057
8000.0	0.25434572894988233
8005.0	0.3394374274527894
8010.0	0.3932788008649773
8015.0	0.40366165432837164
8020.0	0.3683727669634197
8025.0	0.2956684710922702
8030.0	0.2022728247729094
8035.0	0.1093772898234432
8040.0	0.03762070526794079
8045.0	0.0022797397118029597
8050.0	0.009835201547482552
8055.0	0.05671734900076257
8060.0	0.13047259532786434
8065.0	0.21298575936144296
8070.0	0.28489680579680693
8075.0	0.3300943708347019
8080.0	0.3392072009337908
8085.0	0.3113241431816584
8090.0	0.2536574696873827
8095.0	0.17938597149191401
8100.0	0.10433543022902107
8105.0	0.04337397415764548
8110.0	0.007379816900313844
8115.0	0.0014079527935251183
8120.0	0.024322946910683225
8125.0	0.06978469854026116
8130.0	0.12817338203866938
8135.0	0.1888848304950508
8140.0	0.24243632879804364
8145.0	0.2819664600946664
8150.0	0.303931019924369
8155.0	0.30802015501699975
8160.0	0.29649161866611035
8165.0	0.27319926377987236
8170.0	0.24259262890719166
8175.0	0.208895069550074
8180.0	0.17556911918431817
8185.0	0.14508272914757483
8190.0	0.11892237048132819
8195.0	0.0977678091633766
8200.0	0.0817448900103677
8205.0	0.07069528885552281
8210.0	0.06443232806241879
8215.0	0.06297818622240817
8220.0	0.06679260962778158
8225.0	0.07700264673994607
8230.0	0.09562612017907035
8235.0	0.12575093793171077
8240.0	0.17159484912738143
8245.0	0.23833844468701126
8250.0	0.3316155383876907
8255.0	0.45657772167937277
8260.0	0.6165353501699499
8265.0	0.8113116854350855
8270.0	1.0356052898048815
8275.0	1.2777922618349498
8280.0	1.519657541550818
8285.0	1.7374727684766225
8290.0	1.9046139954810812
8295.0	1.9955575780306103
8300.0	1.9906786537398
8305.0	1.8809148125211494
8310.0	1.6711702639173
8315.0	1.3814189000617354
8320.0	1.044850482453518
8325.0	0.7030387170449901
8330.0	0.3988543350163321
8335.0	0.16850613882641058
8340.0	0.03447031348160555
8345.0	0.0010217175816081452
8350.0	0.05357566373714129
8355.0	0.16217960002988288
8360.0	0.28847018965005805
8365.0	0.3945041411001324
8370.0	0.4513392626547792
8375.0	0.44525342828577913
8380.0	0.380065159292237
8385.0	0.2750213908640618
8390.0	0.15887938198378904
8395.0	0.06181029968598802
8400.0	0.007309975482127357
8405.0	0.006258436991484335
8410.0	0.05463657917368892
8415.0	0.13536846381814238
8420.0	0.22361115221827974
8425.0	0.2938890324458652
8430.0	0.3270254558531361
8435.0	0.31497477036613086
8440.0	0.26233911158927137
8445.0	0.18434893457584736
8450.0	0.10209182097705899
8455.0	0.03649719408975029
8460.0	0.0028292595871741762
8465.0	0.007163681061103367
8470.0	0.04564102813938564
8475.0	0.10643297869298905
8480.0	0.1735942379207578
8485.0	0.2315247203497255
8490.0	0.2687395067055059
8495.0	0.2800058271330083
8500.0	0.26650561685091834
8505.0	0.23430707229259545
8510.0	0.19188013318522176
8515.0	0.14754708695350255
8520.0	0.10760936192667504
8525.0	0.07552797963758646
8530.0	0.05211323997954626
8535.0	0.036356018089993704
8540.0	0.026410936171731098
8545.0	0.020335821995126863
8550.0	0.016432052610862044
8555.0	0.013294656650608657
8560.0	0.009847301893692614
8565.0	0.005632559849176066
8570.0	0.0014566345406307334
8575.0	0.00022907302718784921
8580.0	0.0076126251481036305
8585.0	0.03201941786894373
8590.0	0.08361505759051659
8595.0	0.17229884386307762
8600.0	0.30501592100204244
8605.0	0.4830838896333998
8610.0	0.7003504285261478
8615.0	0.9428689258711866
8620.0	1.1904056688418763
8625.0	1.4195825294341922
8630.0	1.6079743798310964
8635.0	1.7381800803535967
8640.0	1.8008718331640694
8645.0	1.7961082152450645
8650.0	1.732681916931975
8655.0	1.625807565323853
8660.0	1.4938682801847638
8665.0	1.3551072616454556
8670.0	1.2250353239337624
8675.0	1.1149871391488755
8680.0	1.0318316864447747
8685.0	0.9784829036770293
8690.0	0.9546874222520615
8695.0	0.9576320282976996
8700.0	0.982166363471797
8705.0	1.0207569076738832
8710.0	1.063532885523165
8715.0	1.0988423343253757
8720.0	1.1145730122612612
8725.0	1.100166057673088
8730.0	1.0488900534564223
8735.0	0.9597020415399775
8740.0	0.8380160732325816
8745.0	0.6949605017637105
8750.0	0.5451615611866125
8755.0	0.4035900769342192
8760.0	0.2823682784595203
8765.0	0.18850958468640908
8770.0	0.12330441342302377
8775.0	0.08353678313102647
8780.0	0.06408896637832646
8785.0	0.06098127138097601
8790.0	0.07369037103722643
8795.0	0.10578540446929866
8800.0	0.1634745854045672
8805.0	0.2523967459548972
8810.0	0.3736766576926954
8815.0	0.5206492179646327
8820.0	0.6775919437595415
8825.0	0.8212775490446433
8830.0	0.9253123589548418
8835.0	0.9663184512242244
8840.0	0.9303372457907713
8845.0	0.8176091860198257
8850.0	0.6442114370059139
8855.0	0.43983671211035835
8860.0	0.24204561114405196
8865.0	0.08831530133108646
8870.0	0.007845469393428896
8875.0	0.015178579173578333
8880.0	0.10721758418695815
8885.0	0.264321040572955
8890.0	0.45508720552358295
8895.0	0.6435106489476937
8900.0	0.7966613367962804
8905.0	0.8910262137135332
8910.0	0.9161384700606613
8915.0	0.8749305425656909
8920.0	0.781132082742494
8925.0	0.6547405270419353
8930.0	0.5169402047862918
8935.0	0.3857781011528637
8940.0	0.2734902664552428
8945.0	0.1857766310926903
8950.0	0.12274246488260919
8955.0	0.08083037411858243
8960.0	0.054946690817861354
8965.0	0.04013149192146425
8970.0	0.0324402426091696
8975.0	0.029062299618768675
8980.0	0.027969524882966584
8985.0	0.02748859108312505
8990.0	0.026114780740137945
8995.0	0.022689287258105362
9000.0	0.016839514361085512
9005.0	0.009425518098744944
9010.0	0.002704193092397931
9015.0	2.201918715193181e-05
9020.0	0.005032458039121325
9025.0	0.02063022211860592
9030.0	0.047925550774817985
9035.0	0.08559819158914635
9040.0	0.12986712694392263
9045.0	0.1751254354254232
9050.0	0.21508501523305737
9055.0	0.24412189037618634
9060.0	0.2584580905670205
9065.0	0.25687400498149804
9070.0	0.24079164592800184
9075.0	0.2137536591154936
9080.0	0.18048633156700625
9085.0	0.14582999876779124
9090.0	0.1138254075650508
9095.0	0.08716777222585731
9100.0	0.06711336328459683
9105.0	0.0537894194776555
9110.0	0.04675622127412257
9115.0	0.045624373786369576
9120.0	0.05054459432346347
9125.0	0.062447427748958416
9130.0	0.08299158291684146
9135.0	0.11425611126671137
9140.0	0.15826440400411929
9145.0	0.21644904590551237
9150.0	0.289159006343212
9155.0	0.3752850095066125
9160.0	0.4720481135047484
9165.0	0.574971097083604
9170.0	0.6780374021080807
9175.0	0.7740371628687875
9180.0	0.8550983663411643
9185.0	0.9133951134868586
9190.0	0.9420067532278746
9195.0	0.9358677830847945
9200.0	0.8927018546647655
9205.0	0.8137847486805154
9210.0	0.704348336715163
9215.0	0.5734408998633217
9220.0	0.4331158990158996
9225.0	0.29693726641964985
9230.0	0.17795218572407956
9235.0	0.08645880711025374
9240.0	0.028036081217328288
9245.0	0.0023504290826504713
9250.0	0.0031665171996059067
9255.0	0.019755831580969687
9260.0	0.03955079549135894
9265.0	0.05151347487945362
9270.0	0.04938689054767024
9275.0	0.033885070119191445
9280.0	0.013030391738147542
9285.0	0.00026904800198894577
9290.0	0.010606913484593904
9295.0	0.0556512167060787
9300.0	0.13892115140096972
9305.0	0.2529239427648801
9310.0	0.3791828377168426
9315.0	0.49167655468778226
9320.0	0.5631696021215509
9325.0	0.5729485558972233
9330.0	0.5138341117375175
9335.0	0.3962576718047701
9340.0	0.24777549263165405
9345.0	0.10754934595821355
9350.0	0.016767225094968047
9355.0	0.0073049666459003276
9360.0	0.09172378914021966
9365.0	0.25766169282234036
9370.0	0.4687324070430172
9375.0	0.672384798875505
9380.0	0.8132218044617898
9385.0	0.8485785930277048
9390.0	0.762231259060232
9395.0	0.5722779366639009
9400.0	0.33053282433322295
9405.0	0.11290279113833031
9410.0	0.002621485825439008
9415.0	0.07023531142285161
9420.0	0.35528856066201053
9425.0	0.8544138150573981
9430.0	1.5190267476379704
9435.0	2.2634369588347574
9440.0	2.981556633130914
9445.0	3.5682282277905535
9450.0	3.940083242920108
9455.0	4.0510732166543235
9460.0	3.8992935020256936
9465.0	3.524017677960802
9470.0	2.9943288482629282
9475.0	2.392702476042267
9480.0	1.7978605696959682
9485.0	1.2709808103258795
9490.0	0.8480561940184086
9495.0	0.5392970352920895
9500.0	0.33452736316518217
9505.0	0.21209701006243364
9510.0	0.14826222702261196
9515.0	0.12435241997446088
9520.0	0.1301282930900191
9525.0	0.16314222434083672
9530.0	0.2251751232960232
9535.0	0.3175767037995157
9540.0	0.43740689306477304
9545.0	0.5757265664746722
9550.0	0.7184684261070505
9555.0	0.8493772794310066
9560.0	0.9538571272497139
9565.0	1.0223837193893
9570.0	1.0524397140470318
9575.0	1.048545923830198
9580.0	1.0206436775499883
9585.0	0.9815807788791648
9590.0	0.9446089573604778
9595.0	0.9215966466226312
9600.0	0.9222159429750747
9605.0	0.9538778079121971
9610.0	1.0218680632474029
9615.0	1.129106157407869
9620.0	1.2752150557215527
9625.0	1.4550388415474556
9630.0	1.657184364131072
9635.0	1.8634022129456516
9640.0	2.04953971691378
9645.0	2.188392625310716
9650.0	2.2541734924945005
9655.0	2.227706889623224
9660.0	2.1010699737117067
9665.0	1.8803741299015726
9670.0	1.5857644953278867
9675.0	1.2484023773845632
9680.0	0.904991961491795
9685.0	0.5910798819931027
9690.0	0.33469429041665205
9695.0	0.15179942081734737
9700.0	0.044552651998816424
9705.0	0.002611573073010344
9710.0	0.006965108158005087
9715.0	0.035172256551576235
9720.0	0.06663663559591519
9725.0	0.0866707132574282
9730.0	0.08854379687441447
9735.0	0.0733119131101273
9740.0	0.0478128908184597
9745.0	0.021618264789145192
9750.0	0.003875788747972788
9755.0	0.0008502025739175773
9760.0	0.014650109526662384
9765.0	0.04323446688791902
9770.0	0.0814450250349998
9775.0	0.12259879637327978
9780.0	0.160130355215644
9785.0	0.1888754892128975
9790.0	0.20577535428232166
9795.0	0.20998149083366416
9800.0	0.20249701992361474
9805.0	0.18556639843841222
9810.0	0.16202483306368873
9815.0	0.13476166848407084
9820.0	0.10637220063592813
9825.0	0.07899830685499831
9830.0	0.05430752651999948
9835.0	0.03353783031923916
9840.0	0.017537967573502188
9845.0	0.006754821449211748
9850.0	0.0011541521403157895
9855.0	0.00010453681325830196
9860.0	0.0022989748386851006
9865.0	0.005822186613925358
9870.0	0.00847711938491002
9875.0	0.008445165513777811
9880.0	0.005264039131469138
9885.0	0.0009761238379660827
9890.0	0.001161121794972088
9895.0	0.015469507533464034
9900.0	0.0572697203148628
9905.0	0.142147075660014
9910.0	0.2852450335684839
9915.0	0.4977733355211512
9920.0	0.783336196674652
9925.0	1.1349520139763363
9930.0	1.5336521469995934
9935.0	1.949315233660622
9940.0	2.3439397712980297
9945.0	2.6769782268658897
9950.0	2.9117991813749398
9955.0	3.0219697879577287
9960.0	2.995982141728693
9965.0	2.8393290889181544
9970.0	2.573414588745242
9975.0	2.231519053961549
9980.0	1.8527374099743548
9985.0	1.4752765160456887
9990.0	1.1306084935130163
[truncated: 201 more rows]
