# Supplementary material for: Spinon mediation of witness spin dynamics in herbertsmithite
Source: Nat Phys. 2026 Jun 10;22(7):1071–8. doi: 10.1038/s41567-026-03303-6 (PMC13423850; doi:10.1038/s41567-026-03303-6)
Supplement: Supplementary file 4 — Statistical source data. [file 41567_2026_3303_MOESM4_ESM.zip › Fig4b_150mK.csv]

Time (MCS)	Magnetization squared (pT/mu_0)^2
0.0	3.11152237073929
5.0	3.9155020881983975
10.0	4.555644154853962
15.0	4.919176253423744
20.0	4.934925775960065
25.0	4.591271180193788
30.0	3.940313488335138
35.0	3.0871123193864043
40.0	2.1667836987292337
45.0	1.3153450779191687
50.0	0.641601609147764
55.0	0.20679493126046106
60.0	0.01644858534633088
65.0	0.025564554624041
70.0	0.15499218251146565
75.0	0.31427840481547525
80.0	0.42518917451533333
85.0	0.4405080247355834
90.0	0.3543883560302769
95.0	0.20288547441332366
100.0	0.055646730527197145
105.0	0.0015145928355062533
110.0	0.13165825537284126
115.0	0.5237462243532016
120.0	1.2298112170088251
125.0	2.2691980888150676
130.0	3.6267114935697724
135.0	5.255099000180336
140.0	7.080481551993644
145.0	9.00928817099331
150.0	10.935557477171285
155.0	12.74796155251378
160.0	14.336405299999267
165.0	15.598407369927518
170.0	16.445585175893267
175.0	16.810421277475196
180.0	16.65312210341259
185.0	15.967892426061564
190.0	14.787485687006226
195.0	13.184618522438788
200.0	11.268909868796072
205.0	9.178511464717879
210.0	7.066521554962427
215.0	5.083468761662651
220.0	3.3583470444263637
225.0	1.9815345952407122
230.0	0.9931201934744287
235.0	0.37949824151543715
240.0	0.07960094812389633
245.0	8.332001371388918e-05
250.0	0.036640872740250525
255.0	0.09699055899968895
260.0	0.12038310963745663
265.0	0.08911230883988042
270.0	0.02928176748714314
275.0	0.0006739765106411695
280.0	0.07827930572756768
285.0	0.3301515865442482
290.0	0.797170941410081
295.0	1.47974528428286
300.0	2.3346132806315754
305.0	3.2822451273422977
310.0	4.222621298266438
315.0	5.055154937360887
320.0	5.69774132100247
325.0	6.10052227684655
330.0	6.2516875433253105
335.0	6.174923989396717
340.0	5.920266167183689
345.0	5.5514946005842605
350.0	5.133549447373133
355.0	4.72271855739213
360.0	4.360984592898709
365.0	4.074415102913331
370.0	3.874369138096443
375.0	3.759891143920004
380.0	3.719988917359104
385.0	3.735290149253177
390.0	3.779424488437772
395.0	3.8209816527679967
400.0	3.8268221606920747
405.0	3.7669001404614995
410.0	3.6198773479733206
415.0	3.3780735817578904
420.0	3.05008087421504
425.0	2.65983978765708
430.0	2.2420282810783525
435.0	1.8348850801857954
440.0	1.472592868769036
445.0	1.1796547685857035
450.0	0.9691172530053043
455.0	0.8451586910132072
460.0	0.8089125112315804
465.0	0.8650250961698929
470.0	1.0259064013341463
475.0	1.311201720014822
480.0	1.741596229901784
485.0	2.32818113617081
490.0	3.060547408492735
495.0	3.8978185502038603
500.0	4.766529284705648
505.0	5.5675750196139875
510.0	6.1918383967901605
515.0	6.541332039502121
520.0	6.550669940723605
525.0	6.20309338299636
530.0	5.536401623316668
535.0	4.636709328697336
540.0	3.6212413281803872
545.0	2.6144045090415053
550.0	1.7232305886291481
555.0	1.0183967753926932
560.0	0.5253700797873272
565.0	0.22729389815194043
570.0	0.0779319197453805
575.0	0.02029304387467358
580.0	0.005260234231185367
585.0	0.004967016973241413
590.0	0.01760116742451809
595.0	0.06310498943273718
600.0	0.17199418232980918
605.0	0.37140014178976083
610.0	0.6729382929092677
615.0	1.0660646863157286
620.0	1.5186038416682783
625.0	1.9838092429532168
630.0	2.411405684150162
635.0	2.759121259476598
640.0	3.0014495791481615
645.0	3.1335961347249532
650.0	3.170261133141429
655.0	3.140486473998902
660.0	3.0807399388977927
665.0	3.0284834333389825
670.0	3.0177592349226114
675.0	3.0771840655546585
680.0	3.229644175480986
685.0	3.492356372598228
690.0	3.8760133939015473
695.0	4.382406252629336
700.0	5.000911679716669
705.0	5.705132049726582
710.0	6.451401624791152
715.0	7.180629438139042
720.0	7.82408780613684
725.0	8.312556225081698
730.0	8.58709899573678
735.0	8.609079031833314
740.0	8.367025853141556
745.0	7.87868930157036
750.0	7.187802631098759
755.0	6.356383602217862
760.0	5.45443329179034
765.0	4.549367480499939
770.0	3.697341080040662
775.0	2.937912766531396
780.0	2.292507116742343
785.0	1.766180973690875
790.0	1.351552352780013
795.0	1.0335358466807096
800.0	0.7937239219781753
805.0	0.6137091473308094
810.0	0.47715355158162726
815.0	0.37079826216527384
820.0	0.2847744403866796
825.0	0.21253510656076371
830.0	0.15056817522453508
835.0	0.09789489503445822
840.0	0.055298164876782484
845.0	0.024288748434992173
850.0	0.005959178461665326
855.0	5.544107420856692e-06
860.0	0.004228718485451536
865.0	0.014717355122657478
870.0	0.026692098827423086
875.0	0.03574012490432951
880.0	0.038999960068937654
885.0	0.03585100305180537
890.0	0.02783738017005222
895.0	0.017851302360062344
900.0	0.008900055918868
905.0	0.0029567575569341364
910.0	0.00036600505298665047
915.0	4.2175168482275876e-05
920.0	0.000349148618646881
925.0	0.0002310541881123321
930.0	1.8324165910967036e-05
935.0	0.0014429829853725598
940.0	0.006739311235311587
945.0	0.017154597956664457
950.0	0.03156219320763852
955.0	0.045979073972500034
960.0	0.054552182169910944
965.0	0.05203526818518584
970.0	0.03710725207241741
975.0	0.015339654136984975
980.0	0.0004479212392178266
985.0	0.012794307001954091
990.0	0.07490863185497648
995.0	0.20483625421991894
1000.0	0.40906641774064356
1005.0	0.6772843285043084
1010.0	0.9809879941966971
1015.0	1.2770906162475055
1020.0	1.5162109670052213
1025.0	1.6538516310997164
1030.0	1.6615635530445971
1035.0	1.534894242062461
1040.0	1.295588576105629
1045.0	0.987025627167811
1050.0	0.6638203204570683
1055.0	0.3783152034673192
1060.0	0.1677637535348816
1065.0	0.04598326466855426
1070.0	0.0020768719048344713
1075.0	0.006793111805052195
1080.0	0.02478985708816281
1085.0	0.029189733952081444
1090.0	0.013947539103796662
1095.0	6.407828881226588e-07
1100.0	0.03285469865693569
1105.0	0.17170821330237596
1110.0	0.47273533404685497
1115.0	0.9709858827723272
1120.0	1.6659695792538827
1125.0	2.5151671004383753
1130.0	3.4376699058523603
1135.0	4.32746451479281
1140.0	5.07330269847856
1145.0	5.580358549380316
1150.0	5.788442541452431
1155.0	5.682517237667197
1160.0	5.2933347436041664
1165.0	4.688585638535589
1170.0	3.9572880916728015
1175.0	3.191624287401758
1180.0	2.470692082963577
1185.0	1.8496898888787305
1190.0	1.3562433452641056
1195.0	0.9934890315194926
1200.0	0.7477724955527274
1205.0	0.5978737483632074
1210.0	0.5227472762831291
1215.0	0.5057411203358357
1220.0	0.5347609519911033
1225.0	0.5993559847303999
1230.0	0.6867397009353413
1235.0	0.7790128964583143
1240.0	0.8532863410604494
1245.0	0.8852278114835929
1250.0	0.8551916233603719
1255.0	0.7549886279117712
1260.0	0.5928888960947916
1265.0	0.3947811874100428
1270.0	0.20045447774010056
1275.0	0.05540787959005646
1280.0	1.7790500306637888e-06
1285.0	0.0587067631762708
1290.0	0.23239293307669048
1295.0	0.4959543297524207
1300.0	0.8022448749874392
1305.0	1.0916682695503213
1310.0	1.3052593928827971
1315.0	1.3981288027886576
1320.0	1.3499776389548184
1325.0	1.1700736760565358
1330.0	0.8954310763682805
1335.0	0.5826037997137209
1340.0	0.295056336722176
1345.0	0.0891237161793471
1350.0	0.0018620103009742816
1355.0	0.043566499149562316
1360.0	0.19654960330574453
1365.0	0.4202377327277874
1370.0	0.6611540349783026
1375.0	0.8652662441403447
1380.0	0.9897438757440975
1385.0	1.0114631725643048
1390.0	0.9305144298589008
1395.0	0.768249466858867
1400.0	0.5607244064953133
1405.0	0.3494209678173335
1410.0	0.17163370517625567
1415.0	0.05279964966406446
1420.0	0.002387741972136766
1425.0	0.013958790589056792
1430.0	0.06892870890037193
1435.0	0.1426963384063192
1440.0	0.21134045596321863
1445.0	0.2571368569951938
1450.0	0.27164687759246103
1455.0	0.25591676812127656
1460.0	0.21816828339594388
1465.0	0.17001818209453118
1470.0	0.12256448386079143
1475.0	0.08355584326440692
1480.0	0.056376982249309884
1485.0	0.04090191896863156
1490.0	0.03560719142583348
1495.0	0.039909281543596194
1500.0	0.05563179884732786
1505.0	0.08684205299219572
1510.0	0.13792277644117823
1515.0	0.21046513560889468
1520.0	0.30014559708245475
1525.0	0.3949744854005851
1530.0	0.47606767086672114
1535.0	0.5214214509173125
1540.0	0.5122302100117776
1545.0	0.44034250319038704
1550.0	0.31479737526367424
1555.0	0.1652551410303459
1560.0	0.04063937455104263
1565.0	0.0023692134868631546
1570.0	0.11294437161608652
1575.0	0.4219964102964878
1580.0	0.9528627051317168
1585.0	1.6929789296749287
1590.0	2.5907956026336003
1595.0	3.5605935987354354
1600.0	4.4947963961653965
1605.0	5.281583593317181
1610.0	5.824258505701432
1615.0	6.058275572862737
1620.0	5.962258454466419
1625.0	5.5606576377932555
1630.0	4.917594604983978
1635.0	4.123450009930617
1640.0	3.2773734400930046
1645.0	2.4697179573334176
1650.0	1.7682353195042584
1655.0	1.2107677619300259
1660.0	0.8054412162962112
1665.0	0.5374638296061763
1670.0	0.3800578113123799
1675.0	0.30619842393045404
1680.0	0.2978948205868945
1685.0	0.35066694922753516
1690.0	0.4723668013623883
1695.0	0.677133323286317
1700.0	0.9766084645465127
1705.0	1.3712284541986985
1710.0	1.8442833654409407
1715.0	2.360580500419516
1720.0	2.8702218445854455
1725.0	3.3165959386027914
1730.0	3.6465763597831664
1735.0	3.8203956088549877
1740.0	3.8188320493110073
1745.0	3.646121450167538
1750.0	3.3281381507083005
1755.0	2.906558519647903
1760.0	2.4306115117684084
1765.0	1.948428073007551
1770.0	1.4998631633054826
1775.0	1.1120749576513735
1780.0	0.7983121940310822
1785.0	0.5595336114152546
1790.0	0.38788267036351176
1795.0	0.2707956426016023
1800.0	0.19464381007576692
1805.0	0.1472060952893257
1810.0	0.11877612939789449
1815.0	0.10215708365596718
1820.0	0.09206153498264764
1825.0	0.0844625266630878
1830.0	0.07626945361851603
1835.0	0.06542431086019071
1840.0	0.05124937676152625
1845.0	0.034726432923000705
1850.0	0.018398477723627415
1855.0	0.005742152235996345
1860.0	9.38513076780495e-05
1865.0	0.0034299921458163076
1870.0	0.015416292355697796
1875.0	0.03310499226968532
1880.0	0.0514795505809761
1885.0	0.06478073257396495
1890.0	0.0682837148431499
1895.0	0.06002100499025862
1900.0	0.04192047878121798
1905.0	0.01996425478203624
1910.0	0.003234394404445903
1915.0	0.002019484437740133
1920.0	0.025422052372261174
1925.0	0.07905407566806393
1930.0	0.16339607744511678
1935.0	0.27323050245796304
1940.0	0.3982911788624803
1945.0	0.5249734737053217
1950.0	0.6387039341906631
1955.0	0.7264347711056806
1960.0	0.7787341147529305
1965.0	0.7910751163312526
1970.0	0.7641409227073283
1975.0	0.703196518647624
1980.0	0.6167721502965389
1985.0	0.5150140116639916
1990.0	0.4080707177918598
1995.0	0.304811129430593
2000.0	0.2120429672221386
2005.0	0.1342630912681592
2010.0	0.073855390573239
2015.0	0.03158294693527233
2020.0	0.00720193773700317
2025.0	4.505992116723542e-05
2030.0	0.009463584798208604
2035.0	0.03506152024209423
2040.0	0.07669205937838904
2045.0	0.1342147541262753
2050.0	0.20703871481846448
2055.0	0.2935117212074639
2060.0	0.3902616764673292
2065.0	0.4916495196763626
2070.0	0.5895346147436502
2075.0	0.6735608588607747
2080.0	0.7321218361694931
2085.0	0.7540454091990126
2090.0	0.7308613205359176
2095.0	0.6593120627812619
2100.0	0.5435890727483164
2105.0	0.39668259000959777
2110.0	0.24027487029324163
2115.0	0.10280722318930975
2120.0	0.015696601902660305
2125.0	0.008108890086661796
2130.0	0.10111965166745882
2135.0	0.302398617278361
2140.0	0.6026420891307614
2145.0	0.9747877944062968
2150.0	1.376581495580728
2155.0	1.7563968372111756
2160.0	2.0614746258750647
2165.0	2.2471156824652225
2170.0	2.2849990736631187
2175.0	2.1688235524918977
2180.0	1.9159188054611243
2185.0	1.56427640654417
2190.0	1.165444117713218
2195.0	0.7746841528880806
2200.0	0.44047878418544956
2205.0	0.19568823186699036
2210.0	0.05234258141492354
2215.0	0.0012314566821978513
2220.0	0.01632271739229105
2225.0	0.06286701417954878
2230.0	0.10712713902700138
2235.0	0.12525642336024656
2240.0	0.10906464133232889
2245.0	0.0672170605409369
2250.0	0.021616192401338705
2255.0	5.412404047418136e-06
2260.0	0.026863138696281343
2265.0	0.11513900733436946
2270.0	0.2611740314932741
2275.0	0.4442871182291116
2280.0	0.6312252891938676
2285.0	0.7843149883351154
2290.0	0.871097871296482
2295.0	0.8727900467650453
2300.0	0.7892057443565665
2305.0	0.6387608064780325
2310.0	0.4535491996624106
2315.0	0.2708762445797466
2320.0	0.12363445813236029
2325.0	0.032227781862955114
2330.0	0.0002891725663055944
2335.0	0.015324851535614534
2340.0	0.053979026196839856
2345.0	0.09026847812149709
2350.0	0.10428452315559691
2355.0	0.08875302309964872
2360.0	0.05151162124032972
2365.0	0.013204474343642898
2370.0	0.0009331054157463458
2375.0	0.03980339609556087
2380.0	0.14491285117416244
2385.0	0.3161533116694272
2390.0	0.537324827167764
2395.0	0.7797469552141062
2400.0	1.0092241442198226
2405.0	1.1942817728574673
2410.0	1.3133192676342824
2415.0	1.3587899004009123
2420.0	1.3375418465450952
2425.0	1.2676933045192071
2430.0	1.1734555913663138
2435.0	1.0798252172627498
2440.0	1.0088864634872114
2445.0	0.9786817562595018
2450.0	1.0045063248821668
2455.0	1.1014634791383398
2460.0	1.2865486956744425
2465.0	1.5786322819681067
2470.0	1.9954681111413917
2475.0	2.5480243233864965
2480.0	3.2336116842998575
2485.0	4.030055416243252
2490.0	4.893216723920546
2495.0	5.759447733586392
2500.0	6.55324449957556
2505.0	7.198839889565326
2510.0	7.633227723145639
2515.0	7.817537432858993
2520.0	7.743986412253037
2525.0	7.436752777016526
2530.0	6.94670670527486
2535.0	6.341532649248842
2540.0	5.69388601925845
2545.0	5.070529062421146
2550.0	4.524813485136884
2555.0	4.093634011308652
2560.0	3.798489284945885
2565.0	3.6490464515123047
2570.0	3.647013605089074
2575.0	3.7883565860808153
2580.0	4.062848601125527
2585.0	4.451262729007244
2590.0	4.921731015763079
2595.0	5.427455456208958
2600.0	5.907805820888791
2605.0	6.29389173870818
2610.0	6.518240705361194
2615.0	6.526721542966572
2620.0	6.289825700889794
2625.0	5.810222952363137
2630.0	5.124252262915794
2635.0	4.296504199019414
2640.0	3.4084679082524993
2645.0	2.5438151414624364
2650.0	1.773798016859528
2655.0	1.1461774768463977
2660.0	0.6800982534027571
2665.0	0.36768758506879345
2670.0	0.18136657739065362
2675.0	0.08444352679352306
2680.0	0.041898628593787846
2685.0	0.028518253865667642
2690.0	0.03256616385289612
2695.0	0.054635114150588734
2700.0	0.10274600452594146
2705.0	0.1857345514529644
2710.0	0.3072356976857881
2715.0	0.4621253525718413
2720.0	0.6363119541088514
2725.0	0.809633405376371
2730.0	0.9606769840289664
2735.0	1.0718731710883178
2740.0	1.1333158930991736
2745.0	1.1443368163538312
2750.0	1.1126717025265331
2755.0	1.051811633509966
2760.0	0.9775893743173091
2765.0	0.9050953475996262
2770.0	0.8466864920757793
2775.0	0.8113092364691762
2780.0	0.8048273151255563
2785.0	0.830722356802209
2790.0	0.8905213666133751
2795.0	0.9835766665119988
2800.0	1.1062487920467847
2805.0	1.2509368189435537
2810.0	1.4055984232602705
2815.0	1.5543194616289628
2820.0	1.6791563603930482
2825.0	1.7630089360540704
2830.0	1.7928616314277028
2835.0	1.7625176114855976
2840.0	1.674028863923865
2845.0	1.5373775848625004
2850.0	1.3684732235245773
2855.0	1.1860236321699906
2860.0	1.0081516189012434
2865.0	0.8496576357782701
2870.0	0.7205717893181608
2875.0	0.6261882447291723
2880.0	0.5682899060996921
2885.0	0.5469155440081117
2890.0	0.5619099049920746
2895.0	0.6136563814076913
2900.0	0.7027538539054192
2905.0	0.8288290190781579
2910.0	0.9890192456824903
2915.0	1.1768008435404194
2920.0	1.3817310871158563
2925.0	1.5903643400686152
2930.0	1.7882065535735288
2935.0	1.9622278589619015
2940.0	2.1032759284198503
2945.0	2.2077759468648828
2950.0	2.278340008640053
2955.0	2.3232467217358685
2960.0	2.3550674358964345
2965.0	2.388900423363181
2970.0	2.4406736804218907
2975.0	2.525807541609731
2980.0	2.6582699586663554
2985.0	2.8498219253194317
2990.0	3.1091392906047934
2995.0	3.440562271197128
3000.0	3.8424481703287765
3005.0	4.30540443013314
3010.0	4.8109402317328405
3015.0	5.331183040596831
3020.0	5.8301957866687815
3025.0	6.26710680744541
3030.0	6.60080791713682
3035.0	6.7955160921474285
3040.0	6.826171498850655
3045.0	6.682564988531785
3050.0	6.371289737744449
3055.0	5.915051578470813
3060.0	5.349439196699871
3065.0	4.717801348498291
3070.0	4.065263156990382
3075.0	3.4330437557316733
3080.0	2.854090783518893
3085.0	2.3506756561428737
3090.0	1.9341052478491572
3095.0	1.6062315090759238
3100.0	1.362097048737796
3105.0	1.1929134574339746
3110.0	1.0886417923385578
3115.0	1.0396857333135143
3120.0	1.0375333064013774
3125.0	1.0744970086353165
3130.0	1.1429244699074033
3135.0	1.2343373871475902
3140.0	1.3389028267124183
3145.0	1.4454828757732867
3150.0	1.5423034233193829
3155.0	1.618091913164308
3160.0	1.6634056467870295
3165.0	1.671831369757923
3170.0	1.640781900414409
3175.0	1.571723397074687
3180.0	1.469802540164587
3185.0	1.3429704534212408
3190.0	1.2007916827125686
3195.0	1.053167314595407
3200.0	0.9091907094446231
3205.0	0.7763029272472034
3210.0	0.6598396976393369
3215.0	0.5629809379403188
3220.0	0.4870427642861825
3225.0	0.4320010230151461
3230.0	0.3971094219916601
3235.0	0.3814745131662185
3240.0	0.3844709635211037
3245.0	0.40591875132029576
3250.0	0.44599312947775227
3255.0	0.5048917400359182
3260.0	0.5823338571140957
3265.0	0.6770066044716181
3270.0	0.7860944743888743
3275.0	0.905025285054409
3280.0	1.0275347645875754
3285.0	1.1460952141030163
3290.0	1.2526794055049735
3295.0	1.3397532311589084
3300.0	1.4013276511896307
3305.0	1.4338699032459568
3310.0	1.4368880368606267
3315.0	1.4130636777249457
3320.0	1.3679046723771422
3325.0	1.308999003041825
3330.0	1.24504406477425
3335.0	1.1848721775280384
3340.0	1.1366758022909973
3345.0	1.1075543845364655
3350.0	1.1033802947370641
3355.0	1.128852603407991
3360.0	1.1875200454583335
3365.0	1.2815465622586897
3370.0	1.4110803575309618
3375.0	1.5732553503082176
3380.0	1.7610558948233592
3385.0	1.9624447402936047
3390.0	2.1602223746207803
3395.0	2.333006886097684
3400.0	2.4574920144426664
3405.0	2.511801287028896
3410.0	2.4793949587024198
3415.0	2.3527119993680623
3420.0	2.13563951894254
3425.0	1.8440523095991013
3430.0	1.5040460336240324
3435.0	1.1480194015951517
3440.0	0.8093102697899746
3445.0	0.5165057608012779
3450.0	0.28869984579653063
3455.0	0.13280061377905894
3460.0	0.04351925709788806
3465.0	0.00601609428332641
3470.0	0.0005075558981745171
3475.0	0.007636216163930517
3480.0	0.01321720702440747
3485.0	0.011158093972133175
3490.0	0.0038605598934459444
3495.0	0.00011178494154731878
3500.0	0.011166026812300304
3505.0	0.046207297785108355
3510.0	0.10853376274002836
3515.0	0.19357289065623692
3520.0	0.2892929316180409
3525.0	0.37888021442825826
3530.0	0.44490508550570385
3535.0	0.4737871605629459
3540.0	0.4593068814725832
3545.0	0.4042053912044417
3550.0	0.3194738370534913
3555.0	0.2215871577860058
3560.0	0.12849436942527687
3565.0	0.05548048198977531
3570.0	0.011988126953866373
3575.0	0.00015387540721751647
3580.0	0.015288557186629421
3585.0	0.04797766531677098
3590.0	0.08706160345954285
3595.0	0.12259014017780612
3600.0	0.14796225566129517
3605.0	0.1608046948700421
3610.0	0.16258696903322128
3615.0	0.1573698285381139
3620.0	0.15031389882297616
3625.0	0.14657184562288916
3630.0	0.15096603992991575
3635.0	0.16849924917644551
3640.0	0.2053835197547744
3645.0	0.2700259313863924
3650.0	0.373362355627867
3655.0	0.5280989767528735
3660.0	0.7467540088048921
3665.0	1.0387854528390452
3670.0	1.4074236557640742
3675.0	1.8469981363915198
3680.0	2.3415043210182223
3685.0	2.864908258705044
3690.0	3.38330420799158
3695.0	3.85862448452724
3700.0	4.253260555105281
3705.0	4.534770632071522
3710.0	4.6798574040374135
3715.0	4.676983783658556
3720.0	4.527296048794584
3725.0	4.243861474935439
3730.0	3.8495217096565097
3735.0	3.373855332124744
3740.0	2.8498078011140464
3745.0	2.310492748848355
3750.0	1.7865295878582708
3755.0	1.3041055664186647
3760.0	0.8837815998454303
3765.0	0.5399348973806232
3770.0	0.28066558313421613
3775.0	0.1079906465938406
3780.0	0.01819502611716645
3785.0	0.002286443081180336
3790.0	0.04658390057499218
3795.0	0.13353544747876506
3800.0	0.2428877704844085
3805.0	0.3533037194447958
3810.0	0.4444396641881141
3815.0	0.4993623667425365
3820.0	0.5070304743386701
3825.0	0.4644283165744556
3830.0	0.37786570816684417
3835.0	0.2629881648917057
3840.0	0.14319957171907702
3845.0	0.04647517059373715
3850.0	0.0008918178475737701
3855.0	0.02954858028827181
3860.0	0.14580225053794435
3865.0	0.349816074610122
3870.0	0.6272669331298433
3875.0	0.9506814936635571
3880.0	1.2833413285081614
3885.0	1.5851269468117732
3890.0	1.8192012221912086
3895.0	1.9581910589789175
3900.0	1.9885899262233133
3905.0	1.9124751212962707
3910.0	1.746232472399285
3915.0	1.5166628074129593
3920.0	1.255435750908952
3925.0	0.9932028262461352
3930.0	0.7546917867548156
3935.0	0.5557766225486869
3940.0	0.40294521462817645
3945.0	0.29493052434465905
3950.0	0.22571652712003845
3955.0	0.18783199135908102
3960.0	0.17488312390522806
3965.0	0.1826295468877429
3970.0	0.20846183602193655
3975.0	0.24971699458249982
3980.0	0.30168710485167516
3985.0	0.35630099487293865
3990.0	0.4022452718365735
3995.0	0.4268021469893603
4000.0	0.41906885798606
4005.0	0.37368263253643647
4010.0	0.29388508825998105
4015.0	0.1928268658472231
4020.0	0.09243504478927568
4025.0	0.019829546629774448
4030.0	0.0019882506030723473
4035.0	0.05990990993968637
4040.0	0.20373851019820746
4045.0	0.430118632986473
4050.0	0.7224963658902276
4055.0	1.0543210808279608
4060.0	1.3943593239843892
4065.0	1.7128183765147134
4070.0	1.9868385883426904
4075.0	2.204179648316657
4080.0	2.3645010782881752
4085.0	2.4783315740865195
4090.0	2.5644121153348465
4095.0	2.646400067085873
4100.0	2.749852177528883
4105.0	2.9000092840842044
4110.0	3.120346558439058
4115.0	3.431355023712736
4120.0	3.8487936452598936
4125.0	4.380817219430029
4130.0	5.0239243649413625
4135.0	5.758417880139978
4140.0	6.544761340715572
4145.0	7.322567250571976
4150.0	8.01375712579216
4155.0	8.53064361831966
4160.0	8.788443099857856
4165.0	8.720347413290167
4170.0	8.292168595393722
4175.0	7.51309659160701
4180.0	6.439508501080831
4185.0	5.17004001057629
4190.0	3.8320244456775137
4195.0	2.56147033855233
4200.0	1.4804461218538993
4205.0	0.6765931216656802
4210.0	0.18921810352029725
4215.0	0.005036018106954416
4220.0	0.06445396317174647
4225.0	0.27684615615854863
4230.0	0.5411893404330428
4235.0	0.7672469683837938
4240.0	0.892513712515846
4245.0	0.8913443691513455
4250.0	0.7747604035329819
4255.0	0.5817946126856675
4260.0	0.36527047104912946
4265.0	0.17609273884058257
4270.0	0.050173020124131086
4275.0	0.0010709806430976498
4280.0	0.019640555856610845
4285.0	0.0799652890536336
4290.0	0.14921663103357363
4295.0	0.19821230148589233
4300.0	0.20957642173548732
4305.0	0.18140286860835692
4310.0	0.12584347057773554
4315.0	0.0635977574142203
4320.0	0.016406636610866165
4325.0	4.429860198524489e-05
4330.0	0.019900258630865347
4335.0	0.07023451414106015
4340.0	0.13693667744748744
4345.0	0.2025390610442152
4350.0	0.2516548361135442
4355.0	0.2750811776035193
4360.0	0.271447368491518
4365.0	0.24623825109253814
4370.0	0.20893566030747135
4375.0	0.16958070845192655
4380.0	0.13609487268036413
4385.0	0.11322975553010632
4390.0	0.10324679198794395
4395.0	0.10766524566019457
4400.0	0.12895705307685545
4405.0	0.1710911516832984
4410.0	0.2383356002243724
4415.0	0.3325267144665279
4420.0	0.4498049464938816
4425.0	0.5782811187361969
4430.0	0.6980223439789877
4435.0	0.7841091759128703
4440.0	0.8124936243141427
4445.0	0.7673131051864567
4450.0	0.6475639872631198
4455.0	0.4709026892798439
4460.0	0.2729269791094116
4465.0	0.10146663968206966
4470.0	0.006849925009484341
4475.0	0.03037571366467213
4480.0	0.19390939715066638
4485.0	0.4933945249290973
4490.0	0.8981368396216763
4495.0	1.3562254903034023
4500.0	1.8048347192018006
4505.0	2.182868776910417
4510.0	2.4428428760732612
4515.0	2.559189048000694
4520.0	2.531233157831669
4525.0	2.3805791353945027
4530.0	2.144110794511442
4535.0	1.8648540023047058
4540.0	1.5832577856246421
4545.0	1.3310084159136735
4550.0	1.1284763836807157
4555.0	0.985667238849604
4560.0	0.9055022821660944
4565.0	0.8877076649948235
4570.0	0.9316730686203705
4575.0	1.037272264464357
4580.0	1.2035606153426572
4585.0	1.4261413221298633
4590.0	1.6945215391884187
4595.0	1.9907956550931278
4600.0	2.2905153021403715
4605.0	2.5658226727085283
4610.0	2.7901210053483934
4615.0	2.943013446833572
4620.0	3.01413660700501
4625.0	3.0048665165897495
4630.0	2.9275421895612275
4635.0	2.8025926143730033
4640.0	2.6545109009961
4645.0	2.507816876437736
4650.0	2.3839472802568564
4655.0	2.299518103299862
4660.0	2.2658253816287073
4665.0	2.289018373778793
4670.0	2.3702557120166396
4675.0	2.505376779520149
4680.0	2.6840830987229927
4685.0	2.889123702547642
4690.0	3.096288272692401
4695.0	3.275972471812377
4700.0	3.396663215564441
4705.0	3.4300192502041766
4710.0	3.356528590830687
4715.0	3.1702753928767384
4720.0	2.881346382503789
4725.0	2.514909836887712
4730.0	2.1068925091910673
4735.0	1.6971996911607137
4740.0	1.3222428866319642
4745.0	1.008872001894396
4750.0	0.7715083495801439
4755.0	0.6133912930556985
4760.0	0.5316253732579637
4765.0	0.524508292643658
4770.0	0.5988068871256625
4775.0	0.7744966486307562
4780.0	1.0850671221289594
4785.0	1.5726771187636346
4790.0	2.2788958303354674
4795.0	3.233078264490602
4800.0	4.44122063399488
4805.0	5.8781930820253026
4810.0	7.485533635853901
4815.0	9.175701742490643
4820.0	10.84217844807987
4825.0	12.373460440673039
4830.0	13.668162290475802
4835.0	14.648299727578959
4840.0	15.26836879036876
4845.0	15.518876751833844
4850.0	15.424224237997596
4855.0	15.035965185042778
4860.0	14.423229151340674
4865.0	13.662351549841562
4870.0	12.827537630379025
4875.0	11.983820419013057
4880.0	11.182860428666878
4885.0	10.461474517999227
4890.0	9.842317079706028
4895.0	9.335929628364918
4900.0	8.943402922664744
4905.0	8.659079367449584
4910.0	8.472962407753048
4915.0	8.372708439933527
4920.0	8.345206971640227
4925.0	8.377799855115544
4930.0	8.459175461455375
4935.0	8.579936785428622
4940.0	8.732816812234688
4945.0	8.912517196566586
4950.0	9.115177077265754
4955.0	9.337525944256903
4960.0	9.575823658390004
4965.0	9.824732036677359
4970.0	10.076291830261775
4975.0	10.319195174983054
4980.0	10.53854314185425
4985.0	10.71625214066413
4990.0	10.832209817938269
4995.0	10.866172914134843
5000.0	10.80025154928478
5005.0	10.62166110201716
5010.0	10.325286813449708
5015.0	9.915547714922765
5020.0	9.407105867377165
5025.0	8.824156200643852
5030.0	8.198322851340068
5035.0	7.565511308211109
5040.0	6.962329317635836
5045.0	6.42280450724029
5050.0	5.97603915458306
5055.0	5.645157436312424
5060.0	5.447488530044947
5065.0	5.395511570686642
5070.0	5.497803694501507
5075.0	5.75919080915795
5080.0	6.179545603524706
5085.0	6.751162816185273
5090.0	7.4552380451543545
5095.0	8.258502344060318
5100.0	9.111340532245842
5105.0	9.948624115512006
5110.0	10.69399818842118
5115.0	11.267569912669822
5120.0	11.596045645034893
5125.0	11.62359426517272
5130.0	11.321297746028094
5135.0	10.69312683049533
5140.0	9.776965275859748
5145.0	8.640181806366407
5150.0	7.370389728838221
5155.0	6.06306652344238
5160.0	4.8083786849566446
5165.0	3.6797076069675074
5170.0	2.7259665741026646
5175.0	1.968939182023855
5180.0	1.4057652880231617
5185.0	1.0156134485655328
5190.0	0.7687559852395377
5195.0	0.6358778792803306
5200.0	0.5955657511444384
5205.0	0.6384811469143128
5210.0	0.7675687757382056
5215.0	0.9945769985788896
5220.0	1.3339653557187063
5225.0	1.7957795084346577
5230.0	2.3792036580139833
5235.0	3.0682594565801335
5240.0	3.8305920033791416
5245.0	4.619602313150885
5250.0	5.379502897984894
5255.0	6.052323494811188
5260.0	6.585570785259039
5265.0	6.939188594325494
5270.0	7.09065920542768
5275.0	7.037474385699776
5280.0	6.796701697500795
5285.0	6.401883741453434
5290.0	5.897948005063648
5295.0	5.335104609838029
5300.0	4.7628261846280875
5305.0	4.224925371750889
5310.0	3.7564874246734212
5315.0	3.3830211665600425
5320.0	3.1217266490082802
5325.0	2.98432270518931
5330.0	2.980517906803081
5335.0	3.1210221449746043
5340.0	3.419038480704633
5345.0	3.8894641236345646
5350.0	4.545535258879674
5355.0	5.3932912425326744
5360.0	6.424883745064021
5365.0	7.612266006887643
5370.0	8.90302323628063
5375.0	10.219946420064392
5380.0	11.46538274014582
5385.0	12.530486227200791
5390.0	13.308407043304525
5395.0	13.709431059768809
5400.0	13.675368269174095
5405.0	13.190302771890003
5410.0	12.285269804057606
5415.0	11.03548221020417
5420.0	9.55020004797819
5425.0	7.956907728790058
5430.0	6.382761332362867
5435.0	4.936957035682155
5440.0	3.6975391333179557
5445.0	2.705195847127293
5450.0	1.9649805406768903
5455.0	1.4550211598727616
5460.0	1.1396085584824407
5465.0	0.9830229967992851
5470.0	0.9603570480516778
5475.0	1.0624765369782718
5480.0	1.293920831289568
5485.0	1.664553778020022
5490.0	2.177600104197183
5495.0	2.8178348856347863
5500.0	3.5438041557292825
5505.0	4.286981731600766
5510.0	4.9589458932592985
5515.0	5.46546470189317
5520.0	5.724400738991784
5525.0	5.683130162149783
5530.0	5.331066255545171
5535.0	4.703937456686246
5540.0	3.878433002498943
5545.0	2.9581883413118044
5550.0	2.054220231804628
5555.0	1.264278809632117
5560.0	0.6558108340067531
5565.0	0.2562769661206373
5570.0	0.05269980159856794
5575.0	3.7362720834283e-05
5580.0	0.035874349517684916
5585.0	0.09753108846342681
5590.0	0.13733390046609195
5595.0	0.13251319454579297
5600.0	0.08775696618378871
5605.0	0.03040205932692495
5610.0	7.15362528906365e-05
5615.0	0.035807897757264895
5620.0	0.16413528497153765
5625.0	0.39097790943055455
5630.0	0.6991679917762548
5635.0	1.0517565158106477
5640.0	1.3999079410396478
5645.0	1.6931675249692961
5650.0	1.8895403731604565
5655.0	1.963131284500834
5660.0	1.9079097094829158
5665.0	1.7372200988988458
5670.0	1.4796626580777452
5675.0	1.172684005694151
5680.0	0.8555108284736613
5685.0	0.5629285625085959
5690.0	0.32095584475267913
5695.0	0.14486125559637733
5700.0	0.039386692008261955
5705.0	0.0006164179311964132
5710.0	0.018729151969200292
5715.0	0.08088748307021111
5720.0	0.17369513675004716
5725.0	0.28490361447142815
5730.0	0.40429542187771017
5735.0	0.5238568748398951
5740.0	0.6374578763633683
5745.0	0.7402859055612847
5750.0	0.8282591783459359
5755.0	0.8975937364187467
5760.0	0.9446376791321034
5765.0	0.9660195515891917
5770.0	0.9590878945542958
5775.0	0.9225471583911667
5780.0	0.8571303059073907
5785.0	0.7661067347080434
5790.0	0.6554246533921488
5795.0	0.5333429844970381
5800.0	0.4095181472853117
5805.0	0.29365577250365243
5810.0	0.19398002364800052
5815.0	0.11586987027134836
5820.0	0.061024712351023205
5825.0	0.027433276937022147
5830.0	0.010240241676597596
5835.0	0.0033739918705604968
5840.0	0.0015758155665575374
5845.0	0.002319549525238863
5850.0	0.007081072890695174
5855.0	0.021529531725471125
5860.0	0.05444993723220987
5865.0	0.11551807083268568
5870.0	0.21235888655355822
5875.0	0.3475500788644509
5880.0	0.5163204132224478
5885.0	0.7056073156451006
5890.0	0.8948901359447765
5895.0	1.0588532293878157
5900.0	1.17153295667574
5905.0	1.2112514685371234
5910.0	1.1654150985600118
5915.0	1.0342077634930469
5920.0	0.8323549346817453
5925.0	0.5884476339473854
5930.0	0.341741490631242
5935.0	0.1368048949588156
5940.0	0.016798471535510767
5945.0	0.0164507997011189
5950.0	0.15590028352536592
5955.0	0.43647885035074235
5960.0	0.8392319086369577
5965.0	1.3265440477089223
5970.0	1.8467387107155222
5975.0	2.341023584413555
5980.0	2.751744183905565
5985.0	3.030657271307598
5990.0	3.1458917753499245
5995.0	3.0864445662335007
6000.0	2.8634420812445143
6005.0	2.5079305727958294
6010.0	2.0655520721270406
6015.0	1.5890169043935531
6020.0	1.1296930773653207
6025.0	0.7298132396936424
6030.0	0.41670348086877673
6035.0	0.20006787796265768
6040.0	0.0727764627030324
6045.0	0.014909044636463838
6050.0	0.0001408522607646546
6055.0	0.003060031130758182
6060.0	0.0057965505779397925
6065.0	0.0024768504815822876
6070.0	0.0004851225155428947
6075.0	0.018220914125199925
6080.0	0.0798433188506018
6085.0	0.20820423715332118
6090.0	0.4176282398960785
6095.0	0.7082782908149625
6100.0	1.0635227109582195
6105.0	1.4510531979089711
6110.0	1.8276453765491503
6115.0	2.146602967424396
6120.0	2.366288668203673
6125.0	2.457876375327369
6130.0	2.410629355976607
6135.0	2.233578713749159
6140.0	1.953307572611135
6145.0	1.6084347958327314
6150.0	1.242119903294154
6155.0	0.894302545082555
6160.0	0.5953573871008191
6165.0	0.36241026967458023
6170.0	0.1988483381161152
6175.0	0.0967578777264841
6180.0	0.04134668489404293
6185.0	0.016020425135827347
6190.0	0.006767793196213225
6195.0	0.004846724372046966
6200.0	0.0073384242526143275
6205.0	0.015773892295880786
6210.0	0.033557494378162335
6215.0	0.06317632919542421
6220.0	0.10413594532910443
6225.0	0.152239286157283
6230.0	0.2003420391167659
6235.0	0.24023047238125914
6240.0	0.2649269003625316
6245.0	0.27063107380012574
6250.0	0.2576716925163716
6255.0	0.23020718659521183
6260.0	0.1948547177001911
6265.0	0.15879601475752933
6270.0	0.12808754364824268
6275.0	0.10683137314463796
6280.0	0.09756197036376946
6285.0	0.10276604367485348
6290.0	0.12701514957950477
6295.0	0.17889491253665327
6300.0	0.27186188130310174
6305.0	0.42338063952093197
6310.0	0.6521406995047153
6315.0	0.9737082454774868
6320.0	1.3954798562780888
6325.0	1.912128537725765
6330.0	2.502768181926803
6335.0	3.130786327019157
6340.0	3.7467630572350035
6345.0	4.2942285466360515
6350.0	4.717370189063318
6355.0	4.969334318990278
6360.0	5.019586464606609
6365.0	4.858939082459133
6370.0	4.501292231275077
6375.0	3.9817612893565624
6380.0	3.3515482777282752
6385.0	2.6705057305901625
6390.0	1.9987273257504234
6395.0	1.3886113405683773
6400.0	0.8786763370020158
6405.0	0.49001541335969173
6410.0	0.2257491088851708
6415.0	0.07328868968096795
6420.0	0.00875560591108713
6425.0	0.0025972386920012874
6430.0	0.02533272354390555
6435.0	0.05245327458902224
6440.0	0.06775110897311137
6445.0	0.06469816369184593
6450.0	0.04586947334695574
6455.0	0.020740087550929716
6460.0	0.002427713278367713
6465.0	0.004076180216603522
6470.0	0.03557050150272463
6475.0	0.10115637675358766
6480.0	0.1983346405369244
6485.0	0.318152971416059
6490.0	0.4467648806585999
6495.0	0.5679089155166148
6500.0	0.665811452918981
6505.0	0.7279561995261278
6510.0	0.7472012988866269
6515.0	0.7228551115740539
6520.0	0.6605241582947706
6525.0	0.5707884610140879
6530.0	0.46699849164114426
6535.0	0.36267868153872196
6540.0	0.26912367830540784
6545.0	0.19375652244903893
6550.0	0.1396741167404665
6555.0	0.10655150721534257
6560.0	0.09275527343952225
6565.0	0.09819144951855259
6570.0	0.12715893954348903
6575.0	0.1903646805586923
6580.0	0.30532961517563667
6585.0	0.4946863289116773
6590.0	0.782306475203045
6595.0	1.1877210602364079
6600.0	1.7197987439390696
6605.0	2.3710045909848136
6610.0	3.1136683164015646
6615.0	3.899484953269339
6620.0	4.6629548564373495
6625.0	5.328720028941382
6630.0	5.821910633995605
6635.0	6.079859451494808
6640.0	6.063054709678518
6645.0	5.763123597832119
6650.0	5.206031160202059
6655.0	4.4495015451523034
6660.0	3.5747774363066362
6665.0	2.6740068099089096
6670.0	1.8355279599440528
6675.0	1.1298811648137381
6680.0	0.599354984481036
6685.0	0.2532446823661493
6690.0	0.0698645548589994
6695.0	0.0049416236439754225
6700.0	0.004628107466319667
6705.0	0.02031726943675106
6710.0	0.021982179031580392
6715.0	0.007006403982790498
6720.0	0.002407668272896567
6725.0	0.059780486903626556
6730.0	0.2438931417269337
6735.0	0.6173088253836078
6740.0	1.2243329330211246
6745.0	2.0778000672928436
6750.0	3.151649445015708
6755.0	4.381018074421907
6760.0	5.66998054517647
6765.0	6.905443743382485
6770.0	7.974428547104073
6775.0	8.781319912071863
6780.0	9.261774112568688
6785.0	9.390791055282707
6790.0	9.183779816992178
6795.0	8.690945824004297
6800.0	7.986657503834459
6805.0	7.156314352055249
6810.0	6.2834693136148445
6815.0	5.439551262511051
6820.0	4.677640011851288
6825.0	4.030629034155453
6830.0	3.513069470396688
6835.0	3.125279557909111
6840.0	2.8580741771392977
6845.0	2.6967254806938756
6850.0	2.6233778248418846
6855.0	2.617887629521181
6860.0	2.657697661674581
6865.0	2.717691458629821
6870.0	2.770918305416794
6875.0	2.790671749688956
6880.0	2.753796916533652
6885.0	2.644508564622631
6890.0	2.457632179663759
6895.0	2.200171934282268
6900.0	1.890483457788665
6905.0	1.5549826903054913
6910.0	1.2230565417140715
6915.0	0.9214239025484016
6920.0	0.66943170457306
6925.0	0.47656543253322803
6930.0	0.3428457420171377
6935.0	0.2619387268513395
6940.0	0.22597411620957322
6945.0	0.23049917296261332
6950.0	0.2778831735199497
6955.0	0.37788622670625693
6960.0	0.5449232661939757
6965.0	0.7925657897401002
6970.0	1.126738228236895
6975.0	1.539606045945962
6980.0	2.006139816723153
6985.0	2.4847483891463393
6990.0	2.9223461159071227
6995.0	3.263026151409262
7000.0	3.458482551933846
7005.0	3.4777506638416225
7010.0	3.3138901267633294
7015.0	2.9859185906273567
7020.0	2.535443808173297
7025.0	2.0187367711455577
7030.0	1.4960946504554204
7035.0	1.0209669893301878
7040.0	0.6313023511247112
7045.0	0.3449319768795029
7050.0	0.1597276002292146
7055.0	0.058052556724303386
7060.0	0.01399742611463045
7065.0	0.0013187231140625196
7070.0	1.1135786887350685e-05
7075.0	3.152454710935073e-06
7080.0	0.0013855773556120737
7085.0	0.011585064880897599
7090.0	0.040695808813117205
7095.0	0.09657183685806428
7100.0	0.18118105157927614
7105.0	0.28919820160746956
7110.0	0.40905408533774557
7115.0	0.5259059900288366
7120.0	0.625474047978032
7125.0	0.6975386763599468
7130.0	0.738131485590598
7135.0	0.7499709588951913
7140.0	0.7413078663131317
7145.0	0.7238475864976465
7150.0	0.7106479213251963
7155.0	0.7147879475283688
7160.0	0.7492149749910934
7165.0	0.8276452651100547
7170.0	0.9659074491453581
7175.0	1.1828468455357775
7180.0	1.4999538725115642
7185.0	1.9392371367987937
7190.0	2.5194263839911235
7195.0	3.2511885238449194
7200.0	4.132483162780038
7205.0	5.145327924746319
7210.0	6.255031535249032
7215.0	7.4124320970330455
7220.0	8.558987003186267
7225.0	9.633885875514459
7230.0	10.581878953623816
7235.0	11.360353047528731
7240.0	11.944377510484903
7245.0	12.328919770267866
7250.0	12.528056544151289
7255.0	12.571615046861051
7260.0	12.500118762138664
7265.0	12.359094195003665
7270.0	12.193707648086106
7275.0	12.044409128053521
7280.0	11.943877889058891
7285.0	11.915215197554517
7290.0	11.97111070749755
7295.0	12.113660373401892
7300.0	12.334614738752412
7305.0	12.616016074245184
7310.0	12.931349311059675
7315.0	13.247405006157088
7320.0	13.526991849310729
7325.0	13.732452744931283
7330.0	13.829690697675742
7335.0	13.7921836465149
7340.0	13.604343800945504
7345.0	13.26360975533951
7350.0	12.780853959645503
7355.0	12.178999567528283
7360.0	11.490088729876422
7365.0	10.751337130777289
7370.0	10.000871487150159
7375.0	9.273840997570646
7380.0	8.59943196907441
7385.0	7.999052038713555
7390.0	7.485666678733261
7395.0	7.064046186229694
7400.0	6.731572079174983
7405.0	6.479273705640132
7410.0	6.292892033538002
7415.0	6.153938953163235
7420.0	6.04086621686803
7425.0	5.9305195633221555
7430.0	5.80000326124831
7435.0	5.628931516137384
7440.0	5.401845946276282
7445.0	5.11040379141659
7450.0	4.754859221648881
7455.0	4.344415211213539
7460.0	3.8962206579633247
7465.0	3.4330868040193594
7470.0	2.980322904369838
7475.0	2.562352138024246
7480.0	2.1998833504546433
7485.0	1.9083344003622995
7490.0	1.69793000256076
7495.0	1.575484543851355
7500.0	1.5474231489898593
7505.0	1.6232059960873686
7510.0	1.8181061761242048
7515.0	2.1543191199744367
7520.0	2.6596661145689584
7525.0	3.363649504521815
7530.0	4.291224422712693
7535.0	5.455241474930577
7540.0	6.848953884337009
7545.0	8.440164920122141
7550.0	10.1684613283265
7555.0	11.946544057356581
7560.0	13.666000240574194
7565.0	15.207081062951662
7570.0	16.45130512817399
7575.0	17.295138924476632
7580.0	17.662725893949666
7585.0	17.515701200860867
7590.0	16.85853440943858
7595.0	15.738518539476049
7600.0	14.240354168741437
7605.0	12.47611752829407
7610.0	10.572107813145816
7615.0	8.654522656011425
7620.0	6.8360392598163715
7625.0	5.205166986183998
7630.0	3.819728915117024
7635.0	2.705118345476825
7640.0	1.857187004612423
7645.0	1.248890373837197
7650.0	0.8392639230664807
7655.0	0.5830199364540618
7660.0	0.43907730344576534
7665.0	0.37665122528695755
7670.0	0.37807067981751225
7675.0	0.43815471617869184
7680.0	0.5606406006678204
7685.0	0.752696412021395
7690.0	1.0188710738901237
7695.0	1.355881048728217
7700.0	1.7494020845944758
7705.0	2.1735764390049086
7710.0	2.593354637116859
7715.0	2.969185998008616
7720.0	3.263076867861111
7725.0	3.4447512411540875
7730.0	3.496634163021217
7735.0	3.4166371039616905
7740.0	3.2182014829674195
7745.0	2.9276487507226765
7750.0	2.579462759520799
7755.0	2.2105629468087704
7760.0	1.8548152677245857
7765.0	1.5389256632360087
7770.0	1.2804886791778205
7775.0	1.0884070537662598
7780.0	0.9652895965690247
7785.0	0.9109251189748073
7790.0	0.9256518129894518
7795.0	1.0124743051439904
7800.0	1.1771291725843842
7805.0	1.4258872921439425
7810.0	1.761564503674569
7815.0	2.178813040341509
7820.0	2.660117019602913
7825.0	3.173902278050609
7830.0	3.675768287534378
7835.0	4.113133371235607
7840.0	4.432718285838172
7845.0	4.589493702903665
7850.0	4.555199027907743
7855.0	4.324459864895625
7860.0	3.9169420823543297
7865.0	3.374810003212468
7870.0	2.755819065133527
7875.0	2.123411860485045
7880.0	1.5359351731246615
7885.0	1.0373505395846314
7890.0	0.6514868471505365
7895.0	0.38104256411279075
7900.0	0.21138676947474658
7905.0	0.11802173991149204
7910.0	0.0756615063248201
7915.0	0.06649198609802474
7920.0	0.08541929361098204
7925.0	0.14092937039665088
7930.0	0.25136578254505393
7935.0	0.4376736364676191
7940.0	0.7146266281732994
7945.0	1.0829910306736619
7950.0	1.5248653977269306
7955.0	2.003622932460174
7960.0	2.4686905465241007
7965.0	2.8641426876425204
7970.0	3.139102561229595
7975.0	3.257486163494926
7980.0	3.204807713424478
7985.0	2.9905263984504233
7990.0	2.645537563273872
7995.0	2.215589392547217
8000.0	1.7523280633037166
8005.0	1.3041122103948726
8010.0	0.9086060680128724
8015.0	0.5885346300288532
8020.0	0.35106921986277284
8025.0	0.19037858867514254
8030.0	0.09218316053584764
8035.0	0.03885355834643328
8040.0	0.013733687477719443
8045.0	0.0038474502515932936
8050.0	0.0007798717711696598
8055.0	9.574657205782152e-05
8060.0	2.81336850407766e-06
8065.0	6.354153395605614e-06
8070.0	7.231367354227177e-05
8075.0	0.00043970850635008277
8080.0	0.0018625485884545983
8085.0	0.005857911605916212
8090.0	0.014560474949286781
8095.0	0.030011700744969328
8100.0	0.05303969134527295
8105.0	0.0821693411470064
8110.0	0.11311340092735393
8115.0	0.1392704529867725
8120.0	0.1533238457276566
8125.0	0.14960842959780735
8130.0	0.1265468138185234
8135.0	0.08830012237990029
8140.0	0.044910788893433404
8145.0	0.010619369093567642
8150.0	0.0005985446667030065
8155.0	0.02688762311063955
8160.0	0.09464755161025952
8165.0	0.19986475562399061
8170.0	0.32928883364809
8175.0	0.462784551357137
8180.0	0.5775903773081836
8185.0	0.6534136290527438
8190.0	0.6770308074134787
8195.0	0.6451842444743326
8200.0	0.5650377679707301
8205.0	0.45213241330407894
8210.0	0.3264642485857089
8215.0	0.20778908002189667
8220.0	0.11140785677520167
8225.0	0.04547270548604805
8230.0	0.01035877326023896
8235.0	3.454467108211629e-05
8240.0	0.004822198612841135
8245.0	0.014624459465647806
8250.0	0.021678924691322453
8255.0	0.022160250396948283
8260.0	0.016377180599404885
8265.0	0.007756060985709991
8270.0	0.0011263598299419916
8275.0	0.0009424111830833974
8280.0	0.009981051132163302
8285.0	0.028809413168002167
8290.0	0.0560242039489392
8295.0	0.08902695032568074
8300.0	0.124986747165017
8305.0	0.16166571854395204
8310.0	0.19790408281858307
8315.0	0.23371404065530207
8320.0	0.2700499478192316
8325.0	0.30837085190418967
8330.0	0.3500953781932656
8335.0	0.3960056340902102
8340.0	0.44563369319672247
8345.0	0.4966919007196962
8350.0	0.5446818847117473
8355.0	0.5828951314370007
8360.0	0.6030392494969657
8365.0	0.5966377206665159
8370.0	0.5571455453601283
8375.0	0.4824422960843704
8380.0	0.37709955931389627
8385.0	0.25368263359669
8390.0	0.1324246858188432
8395.0	0.03893063399836448
8400.0	6.941237351553565e-05
8405.0	0.03876314810896781
8410.0	0.16880853408866717
8415.0	0.3910159160812164
8420.0	0.6917454868722357
8425.0	1.044385740352783
8430.0	1.4135929020087457
8435.0	1.7613973284838924
8440.0	2.0537957895891314
8445.0	2.2663358115472554
8450.0	2.387494726785228
8455.0	2.4192691096220478
8460.0	2.375128970548463
8465.0	2.2761292185289084
8470.0	2.146322345331742
8475.0	2.008596557676144
8480.0	1.8817158004888885
8485.0	1.778813894415486
8490.0	1.7070969916849144
8495.0	1.668215212549072
8500.0	1.6587644824015584
8505.0	1.6706408529908794
8510.0	1.691352790716102
8515.0	1.7047117447138196
8520.0	1.6924028397695596
8525.0	1.6367149445529898
8530.0	1.5242402560512043
8535.0	1.3498094297141185
8540.0	1.119534543360784
8545.0	0.8517831286820217
8550.0	0.5752864698301072
8555.0	0.3243257687241831
8560.0	0.1318302242985275
8565.0	0.02197352004659062
8570.0	0.004200643981353294
8575.0	0.07040143169709512
8580.0	0.19619287428397433
8585.0	0.34618013670720094
8590.0	0.4819576914188581
8595.0	0.5708266271795461
8600.0	0.5929888931269037
8605.0	0.5454056363122884
8610.0	0.44144628563844845
8615.0	0.30662011863649663
8620.0	0.1717201928722977
8625.0	0.0653175519991266
8630.0	0.007563541726971724
8635.0	0.006722220814165263
8640.0	0.05896616498637794
8645.0	0.15102524832038489
8650.0	0.2645683528718167
8655.0	0.3809085419051341
8660.0	0.4847837911877004
8665.0	0.5664589112228233
8670.0	0.622009101801355
8675.0	0.6521649053076908
8680.0	0.6603786306523843
8685.0	0.6507860975599921
8690.0	0.6265652188042862
8695.0	0.5889703658108948
8700.0	0.5371677920322753
8705.0	0.46895576608232753
8710.0	0.3824713566162276
8715.0	0.2789472051034533
8720.0	0.166373060108356
8725.0	0.06350517032706303
8730.0	0.003146203753603185
8735.0	0.033202795659258044
8740.0	0.21398010922033675
8745.0	0.6106943179521861
8750.0	1.2813038741970095
8755.0	2.2612730142590656
8760.0	3.548365600897476
8765.0	5.091499025850527
8770.0	6.787609743233766
8775.0	8.489185595996547
8780.0	10.022766112948416
8785.0	11.215839100798691
8790.0	11.926964803430955
8795.0	12.072461192384253
8800.0	11.643172009688266
8805.0	10.706844259476545
8810.0	9.395048945615011
8815.0	7.877505599944738
8820.0	6.330005601033996
8825.0	4.903861327336503
8830.0	3.7043527890522983
8835.0	2.783049662040199
8840.0	2.1448575616189616
8845.0	1.7663426826597224
8850.0	1.618620769979479
8855.0	1.686870984059464
8860.0	1.97976589991769
8865.0	2.5254580041577515
8870.0	3.35522655183164
8875.0	4.480093168285113
8880.0	5.868338647230063
8885.0	7.432041419261382
8890.0	9.028395784219478
8895.0	10.477328996692137
8900.0	11.592083050983979
8905.0	12.215424959384206
8910.0	12.252215632716618
8915.0	11.689795939473315
8920.0	10.600828558213783
8925.0	9.127920321043161
8930.0	7.454157751162104
8935.0	5.767223755664983
8940.0	4.226044582772683
8945.0	2.937662187583704
8950.0	1.9487207855650037
8955.0	1.251669516564676
8960.0	0.801826089108362
8965.0	0.5389564541744626
8970.0	0.40662733566080367
8975.0	0.3642284499621195
8980.0	0.38956390788367
8985.0	0.4732281521839181
8990.0	0.6085405429917641
8995.0	0.7818631531675571
9000.0	0.9674549975135976
9005.0	1.1289805383081244
9010.0	1.2271674829248826
9015.0	1.2308154870799577
9020.0	1.1271433179415198
9025.0	0.9276760152713938
9030.0	0.6673738528765167
9035.0	0.3969354278756854
9040.0	0.17040432958579105
9045.0	0.03166251901367191
9050.0	0.003674263962406701
9055.0	0.0834238094023057
9060.0	0.24372270165131021
9065.0	0.44104610430532787
9070.0	0.6269228712034552
9075.0	0.7596140827222163
9080.0	0.813031344973265
9085.0	0.7809077787604574
9090.0	0.6757385660464847
9095.0	0.5234619689050184
9100.0	0.3558382503800858
9105.0	0.2027812391001408
9110.0	0.08652332411111828
9115.0	0.01866769186264833
9120.0	0.00022143603099137644
9125.0	0.023913821793415963
9130.0	0.07767990619547999
9135.0	0.14817380226050217
9140.0	0.22347569613008397
9145.0	0.2946035779391418
9150.0	0.3558629702611515
9155.0	0.4043498480574137
9160.0	0.43902799809507687
9165.0	0.45976569073118284
9170.0	0.4666045569045183
9175.0	0.45940708965916727
9180.0	0.437919294163201
9185.0	0.4021918402508972
9190.0	0.3532143857909943
9195.0	0.29353318054891747
9200.0	0.22756716323627577
9205.0	0.16135759896273075
9210.0	0.10161989550256084
9215.0	0.05421412538393414
9220.0	0.022453824978732228
9225.0	0.005917260471806199
9230.0	0.0004795097205503641
9235.0	5.339339715428712e-05
9240.0	1.131984513349799e-05
9245.0	0.0015776661394805937
9250.0	0.015853983742276916
9255.0	0.0658259631141709
9260.0	0.18490360001367864
9265.0	0.41131874356734666
9270.0	0.7789037475998714
9275.0	1.3060759943879592
9280.0	1.9858344628343603
9285.0	2.779853159578102
9290.0	3.619125999981378
9295.0	4.412143972655673
9300.0	5.059616433237312
9305.0	5.472831236254053
9310.0	5.591469506657647
9315.0	5.396489270602255
9320.0	4.914707384778395
9325.0	4.213716623114132
9330.0	3.388235961762128
9335.0	2.541209031767794
9340.0	1.7642927721201749
9345.0	1.1224245182424535
9350.0	0.6459106951800628
9355.0	0.33132102707220873
9360.0	0.15004695667639553
9365.0	0.06140830794676306
9370.0	0.02622921821894697
9375.0	0.01708701394858008
9380.0	0.022808774128027752
9385.0	0.04676424439531288
9390.0	0.10043354739019163
9395.0	0.19501904461935848
9400.0	0.3341687899383732
9405.0	0.5101727360603847
9410.0	0.7045969380642529
9415.0	0.8927524303058626
9420.0	1.0501879928436768
9425.0	1.1589190687184587
9430.0	1.211448941580302
9435.0	1.2116024661404954
9440.0	1.1723766105356879
9445.0	1.1119714575609365
9450.0	1.049575144951337
9455.0	1.00224203853229
9460.0	0.9834821594958153
9465.0	1.0033063676539697
9470.0	1.0688214008824166
9475.0	1.1843093805529559
9480.0	1.350115107609313
9485.0	1.5604284182085846
9490.0	1.8008545491637464
9495.0	2.0471509547386475
9500.0	2.2664280266833425
9505.0	2.421434448451124
9510.0	2.477483288927371
9515.0	2.4104975083213858
9520.0	2.2139708859042577
9525.0	1.9026418146379205
9530.0	1.5114226361604655
9535.0	1.0894155344617675
9540.0	0.69027860635688
9545.0	0.36131941366713394
9550.0	0.13411912650420735
9555.0	0.019080717202088177
9560.0	0.005174544795649476
9565.0	0.06467910614258571
9570.0	0.16134810969658298
9575.0	0.25959504596911015
9580.0	0.33220718198635757
9585.0	0.36476192909491434
9590.0	0.35606242251749043
9595.0	0.31513885785234813
9600.0	0.2562813428695856
9605.0	0.1939161940074379
9610.0	0.13886160351505852
9615.0	0.09676566361958934
9620.0	0.06864541123597734
9625.0	0.05273696746819882
9630.0	0.046564233036716134
9635.0	0.048295015364809075
9640.0	0.05695766010306109
9645.0	0.07169765845692988
9650.0	0.09070346780444416
9655.0	0.11054885444211723
9660.0	0.12645824289839017
9665.0	0.13352566093465137
9670.0	0.12842509573997785
9675.0	0.11086059470154577
9680.0	0.08404955702554062
9685.0	0.05390136842109462
9690.0	0.02709711968561746
9695.0	0.008768488019163315
9700.0	0.0007032028826562066
9705.0	0.0008604192647199007
9710.0	0.00450013999545166
9715.0	0.00659267296267269
9720.0	0.004624826290533337
9725.0	0.0006828503486743948
9730.0	0.0018788473775133607
9735.0	0.01874840702824002
9740.0	0.06198735040004036
9745.0	0.13854359566907873
9750.0	0.24839032344638454
9755.0	0.3831515127160752
9760.0	0.5271723367747687
9765.0	0.6608233108364194
9770.0	0.765082134262509
9775.0	0.8260155866188854
9780.0	0.8378334846382292
9785.0	0.8036839157311411
9790.0	0.7341179406779058
9795.0	0.643895052077628
9800.0	0.5482630784178619
9805.0	0.4598753936251704
9810.0	0.38712007029710194
9815.0	0.33400529586447225
9820.0	0.3011368010051304
9825.0	0.2869828601333614
9830.0	0.2886804872500465
9835.0	0.302052021393511
9840.0	0.3210773251264867
9845.0	0.3375287475129193
9850.0	0.34158576781042044
9855.0	0.32390713888326406
9860.0	0.2789479978195765
9865.0	0.20853623919158365
9870.0	0.12420998666119085
9875.0	0.046849660316422244
9880.0	0.0028128150680346692
9885.0	0.016948127576840843
9890.0	0.10415551199215761
9895.0	0.26209489676487285
9900.0	0.4678111835924535
9905.0	0.6802469184160389
9910.0	0.8489892953833363
9915.0	0.9275891534678704
9920.0	0.8880318182884637
9925.0	0.732057409511055
9930.0	0.4954197332456109
9935.0	0.2428538244429324
9940.0	0.054086845187716635
9945.0	0.003947471503069101
9950.0	0.14166807547939023
9955.0	0.4751482847925623
9960.0	0.9649557064553972
9965.0	1.5303763680560867
9970.0	2.0665527418268215
9975.0	2.4685977898295928
9980.0	2.6564848301600024
9985.0	2.5941321152541734
9990.0	2.2975809295806533
[truncated: 201 more rows]
