# Supplementary material for: Spinon mediation of witness spin dynamics in herbertsmithite
Source: Nat Phys. 2026 Jun 10;22(7):1071–8. doi: 10.1038/s41567-026-03303-6 (PMC13423850; doi:10.1038/s41567-026-03303-6)
Supplement: Supplementary file 4 — Statistical source data. [file 41567_2026_3303_MOESM4_ESM.zip › Fig4b_200mK.csv]

Time (MCS)	Magnetization squared (pT/mu_0)^2
0.0	0.18904754725531545
5.0	0.3553170004219894
10.0	0.6183089145873225
15.0	1.0062186995515174
20.0	1.5430326990086363
25.0	2.241927768094512
30.0	3.097923026202632
35.0	4.08130338039138
40.0	5.1337527143733075
45.0	6.169126103523379
50.0	7.080217630865355
55.0	7.751750845172762
60.0	8.07831937942387
65.0	7.984481238891702
70.0	7.443087838289632
75.0	6.487596123768613
80.0	5.214794131396309
85.0	3.776037773206183
90.0	2.3574416176410353
95.0	1.1519604094257725
100.0	0.32832140877745414
105.0	0.0027766307498755466
110.0	0.21932737194935234
115.0	0.942450044932491
120.0	2.0637795850043767
125.0	3.4212923937185846
130.0	4.826973515934364
135.0	6.097355503435042
140.0	7.0810277018586545
145.0	7.67824266935648
150.0	7.849769448661894
155.0	7.614611162218505
160.0	7.03849712630979
165.0	6.216656877237909
170.0	5.254992947994147
175.0	4.253381759577625
180.0	3.2936918533383537
185.0	2.433615606310017
190.0	1.7059890032574272
195.0	1.1222522836722055
200.0	0.6782388724155453
205.0	0.36054309440306753
210.0	0.15214253256739343
215.0	0.0365154644949729
220.0	2.6498875839051286e-06
225.0	0.03250757374696151
230.0	0.12680380769855085
235.0	0.2767907190685188
240.0	0.475098427125248
245.0	0.7105445345564066
250.0	0.9660766456348233
255.0	1.2179198206219959
260.0	1.436583272134908
265.0	1.59008941014836
270.0	1.649271039173301
275.0	1.5943381153996021
280.0	1.42132477665676
285.0	1.1466997387654398
290.0	0.8085241583554705
295.0	0.4631261085257937
300.0	0.17723961572346106
305.0	0.016703131306498142
310.0	0.03382265665275439
315.0	0.2560813278306076
320.0	0.6788209611081972
325.0	1.2637965896097065
330.0	1.9442605344477313
335.0	2.635765513035764
340.0	3.2505547989136874
345.0	3.712569833953992
350.0	3.969967633956338
355.0	4.002636369073371
360.0	3.823373199131264
365.0	3.4728443063517047
370.0	3.0098205348347515
375.0	2.499143527243451
380.0	2.0002133831701485
385.0	1.5584511931517837
390.0	1.2012979173308678
395.0	0.9391124361775361
400.0	0.7701317302965659
405.0	0.6877396668928988
410.0	0.6878543066677664
415.0	0.7743558332265192
420.0	0.9610742946487293
425.0	1.2697687860840994
430.0	1.7245309597088596
435.0	2.3439084688404614
440.0	3.1325895523316682
445.0	4.0746213412613885
450.0	5.129847152565866
455.0	6.234620844906511
460.0	7.307026958686262
465.0	8.255968550670579
470.0	8.992740163226507
475.0	9.443209881911244
480.0	9.558571926732352
485.0	9.322822951973695
490.0	8.755628015914738
495.0	7.909993338702911
500.0	6.865032266577375
505.0	5.7149564087347695
510.0	4.556101173645964
515.0	3.474177983591222
520.0	2.533948731312707
525.0	1.773115631843737
530.0	1.2014578853884104
535.0	0.805245750413383
540.0	0.5559038107280857
545.0	0.42099167808404386
550.0	0.37502619986133917
555.0	0.4076324466366516
560.0	0.5270314000113511
565.0	0.757877488357225
570.0	1.133754820310444
575.0	1.6859444470169351
580.0	2.431075017567938
585.0	3.3607014556089343
590.0	4.435575748039125
595.0	5.586403791926616
600.0	6.721422819213362
605.0	7.739524393020876
610.0	8.546286632414223
615.0	9.069520860571659
620.0	9.27099494499423
625.0	9.151873343472872
630.0	8.750898773105103
635.0	8.136050585664808
640.0	7.391900898057577
645.0	6.605758830674973
650.0	5.855723045621819
655.0	5.202966652982056
660.0	4.689205093501543
665.0	4.338759506663886
670.0	4.163380585315373
675.0	4.167402510602373
680.0	4.35101160099011
685.0	4.710346760971145
690.0	5.234483347262549
695.0	5.900649528868828
700.0	6.669859427986928
705.0	7.48524313880235
710.0	8.274668759003184
715.0	8.957993502780676
720.0	9.45784071057359
725.0	9.711627333040695
730.0	9.682029362351471
735.0	9.363339732086011
740.0	8.782164487221271
745.0	7.992318755028941
750.0	7.0652031070012375
755.0	6.077955702727961
760.0	5.102018713476067
765.0	4.194378942739064
770.0	3.392813826624025
775.0	2.7153201738997907
780.0	2.1628879343841074
785.0	1.7241864924927943
790.0	1.38066962980293
795.0	1.1109991378934
800.0	0.8943115382869468
805.0	0.7124308323677212
810.0	0.5514412562566745
815.0	0.4029922351987993
820.0	0.2653887476000227
825.0	0.14412217724984888
830.0	0.05125346994503803
835.0	0.003141384028216512
840.0	0.016442880670641292
845.0	0.10296816238184421
850.0	0.2645998881044955
855.0	0.4898105661357064
860.0	0.7531441598018956
865.0	1.0183450761692632
870.0	1.2447897817828617
875.0	1.3958195344987385
880.0	1.4468464103169616
885.0	1.3909853950094067
890.0	1.2405426446287928
895.0	1.0238239280231074
900.0	0.7780826971216274
905.0	0.5405787408313466
910.0	0.34029001461916014
915.0	0.19261346359034467
920.0	0.09845586376676115
925.0	0.04774143883625943
930.0	0.025984918673352588
935.0	0.021637861007309172
940.0	0.03171393676170458
945.0	0.0637978819855225
950.0	0.13374589406992096
955.0	0.2598014321084364
960.0	0.45502393397805996
965.0	0.7204874833906846
970.0	1.0414840202105666
975.0	1.3880468697670973
980.0	1.7198000224739953
985.0	1.9938558199509941
990.0	2.1736229987028386
995.0	2.236192885413291
1000.0	2.1764674772001116
1005.0	2.007186553256033
1010.0	1.7551681671290496
1015.0	1.4550396782318062
1020.0	1.1422387311744955
1025.0	0.847008441540361
1030.0	0.5905857377312477
1035.0	0.3840096473691182
1040.0	0.22922754659092098
1045.0	0.12167349260492354
1050.0	0.05333845061761691
1055.0	0.015516756745916228
1060.0	0.0007627806073314556
1065.0	0.003956073914393981
1070.0	0.022616840602850154
1075.0	0.05668411142907007
1080.0	0.10790549031802409
1085.0	0.17888761527125185
1090.0	0.2718216008046175
1095.0	0.3869785279792783
1100.0	0.5212398424858466
1105.0	0.6670931093917591
1110.0	0.8125697922793946
1115.0	0.942450049947027
1120.0	1.0407144263437798
1125.0	1.0937832210820413
1130.0	1.0937152937118964
1135.0	1.0404043664307223
1140.0	0.9420074773559475
1145.0	0.8133415831783414
1150.0	0.6726391359913069
1155.0	0.537630742951546
1160.0	0.42219542870694227
1165.0	0.33465351540593435
1170.0	0.27819709815991234
1175.0	0.2531448095650148
1180.0	0.25996354879538813
1185.0	0.3016156515876704
1190.0	0.3839504711687051
1195.0	0.5135573254976974
1200.0	0.6935176603515584
1205.0	0.9184781015666932
1210.0	1.1710295714018215
1215.0	1.4212555954735868
1220.0	1.6304675430395585
1225.0	1.7588001983546049
1230.0	1.7749260250039758
1235.0	1.665156182742916
1240.0	1.4390220791276083
1245.0	1.1292134608872109
1250.0	0.7853092126437965
1255.0	0.4626167643869327
1260.0	0.20903627802067834
1265.0	0.053642800104112716
1270.0	0.00033232343833005296
1275.0	0.028461880999098507
1280.0	0.10033963858336747
1285.0	0.17333103249062382
1290.0	0.21291115404552918
1295.0	0.20268785851760177
1300.0	0.14836405824457027
1305.0	0.07451669252083641
1310.0	0.015340935711137153
1315.0	0.0024133220040092134
1320.0	0.05345150602686492
1325.0	0.16569231765530032
1330.0	0.31599091487454023
1335.0	0.4675586821516994
1340.0	0.5811188021142923
1345.0	0.6268603721687385
1350.0	0.5933619346131328
1355.0	0.4906881416883854
1360.0	0.34678633174741735
1365.0	0.1984831614733792
1370.0	0.08009220504157352
1375.0	0.013341544002493558
1380.0	0.001807392525643764
1385.0	0.03149174234083411
1390.0	0.07713714214911435
1395.0	0.11200975797631897
1400.0	0.11780677563834215
1405.0	0.09138731256952955
1410.0	0.04614400838511803
1415.0	0.007632017628948555
1420.0	0.004949245735390783
1425.0	0.0607062691949247
1430.0	0.18282001802508327
1435.0	0.3607179883207016
1440.0	0.567095810016844
1445.0	0.7646223856261386
1450.0	0.9155001578046027
1455.0	0.9910173881596545
1460.0	0.9783753917545798
1465.0	0.8830339803499192
1470.0	0.7262394416601269
1475.0	0.53880783186579
1480.0	0.3532002735214495
1485.0	0.19619185528005595
1490.0	0.0839915651727115
1495.0	0.020732609947093868
1500.0	0.00016877916373465816
1505.0	0.009536930381972985
1510.0	0.03412051348043636
1515.0	0.06113822120794233
1520.0	0.08207198530730508
1525.0	0.09321103651740796
1530.0	0.09477452452719719
1535.0	0.08930480769047902
1540.0	0.08004056929180332
1545.0	0.06975110900228618
1550.0	0.06018650337681602
1555.0	0.05202714323038851
1560.0	0.045098899259447676
1565.0	0.038666247418689764
1570.0	0.03175395759162626
1575.0	0.023569895890968865
1580.0	0.014118115749275541
1585.0	0.004978152870021468
1590.0	3.644925384844865e-05
1595.0	0.005796035677296357
1600.0	0.030871054257608846
1605.0	0.08445142352248082
1610.0	0.17387075142158745
1615.0	0.3018125401000256
1620.0	0.46398480435375944
1625.0	0.648137961035712
1630.0	0.8350316281744394
1635.0	1.00142436662423
1640.0	1.1245251774268696
1645.0	1.1868217431330166
1650.0	1.1799825567440745
1655.0	1.1067182618741729
1660.0	0.9800442034352781
1665.0	0.8201421661228346
1670.0	0.6497284880692618
1675.0	0.4892603756454531
1680.0	0.35330775360854205
1685.0	0.2489865212607558
1690.0	0.17664107089656317
1695.0	0.13222602584844176
1700.0	0.11032483534700217
1705.0	0.10662899571495725
1710.0	0.11901457825036067
1715.0	0.14696658773147336
1720.0	0.1897829837336892
1725.0	0.24448377912527358
1730.0	0.3044733895323344
1735.0	0.35971256527796613
1740.0	0.3985611308866181
1745.0	0.41077930683903774
1750.0	0.39067851670902093
1755.0	0.3392824838464918
1760.0	0.2646507669623043
1765.0	0.18012824095686344
1770.0	0.10099516285572407
1775.0	0.04054569411361404
1780.0	0.006818154406009499
1785.0	0.0009693240771644707
1790.0	0.017715342642828348
1795.0	0.04756340933342225
1800.0	0.07998558035720206
1805.0	0.10644137587356635
1810.0	0.12231625772432925
1815.0	0.12733135387598565
1820.0	0.12459651489919743
1825.0	0.11897922749995526
1830.0	0.11565108160047803
1835.0	0.11948200095118447
1840.0	0.13546443114526774
1845.0	0.16977138903974734
1850.0	0.23063256704781504
1855.0	0.32814500652524
1860.0	0.47247803729113946
1865.0	0.6705808749235816
1870.0	0.922218796844896
1875.0	1.2166669145562472
1880.0	1.531455629538037
1885.0	1.8341135347372848
1890.0	2.087001780055172
1895.0	2.2543442445916613
1900.0	2.3097632052696264
1905.0	2.2423150842187094
1910.0	2.0593188372820914
1915.0	1.78511120712618
1920.0	1.4559943358152665
1925.0	1.1127066349081485
1930.0	0.7924101008878276
1935.0	0.5222416271460376
1940.0	0.3159185547490774
1945.0	0.17391608240816148
1950.0	0.08667281179716997
1955.0	0.039473781043158886
1960.0	0.01735050516512469
1965.0	0.008587816988020417
1970.0	0.00610691143090648
1975.0	0.006832782782260957
1980.0	0.009844532217238983
1985.0	0.014415158145953958
1990.0	0.018894501462563263
1995.0	0.020872204424131263
2000.0	0.018406051852796052
2005.0	0.011584394114810386
2010.0	0.003515239824379591
2015.0	6.375012374586709e-05
2020.0	0.008195965463382048
2025.0	0.033409128645444985
2030.0	0.07718244150870383
2035.0	0.13547612213908444
2040.0	0.19899058782623458
2045.0	0.25528138622276475
2050.0	0.29213857345928085
2055.0	0.3011433436132275
2060.0	0.2802036513249321
2065.0	0.23419513502568953
2070.0	0.17348058997923457
2075.0	0.11081463853379143
2080.0	0.05769000208062482
2085.0	0.021345823616393353
2090.0	0.0033797737371132446
2095.0	0.0002942877018465094
2100.0	0.005598681350789858
2105.0	0.012553596746964407
2110.0	0.01648321480742842
2115.0	0.015846765681900864
2120.0	0.011837090758621055
2125.0	0.006918505320139234
2130.0	0.003157702792612376
2135.0	0.0012490785119730855
2140.0	0.0007604618393106563
2145.0	0.001478609460785734
2150.0	0.0050953667291762815
2155.0	0.016143691096545034
2160.0	0.04126139978596736
2165.0	0.0865270017748595
2170.0	0.15355744585082964
2175.0	0.2359116070088991
2180.0	0.3177153638831737
2185.0	0.37605738658770055
2190.0	0.3875953799626164
2195.0	0.33824614907860817
2200.0	0.2333169819362242
2205.0	0.10454274408498732
2210.0	0.01066141566099926
2215.0	0.029522807354431253
2220.0	0.2420223323800567
2225.0	0.7107757656238789
2230.0	1.4586070494544319
2235.0	2.452867988886013
2240.0	3.6009014528072236
2245.0	4.759617991156271
2250.0	5.7586960616696246
2255.0	6.433231559725297
2260.0	6.658779680512555
2265.0	6.380514665318771
2270.0	5.629119725223592
2275.0	4.518880069138539
2280.0	3.227604382235128
2285.0	1.9623885575332074
2290.0	0.9187188332774211
2295.0	0.24207799982445227
2300.0	0.0006358739632891634
2305.0	0.17493546281985567
2310.0	0.666432374479731
2315.0	1.3223516450428046
2320.0	1.9706916427918846
2325.0	2.4571900259114168
2330.0	2.676081362204478
2335.0	2.5883964359963856
2340.0	2.224788436475678
2345.0	1.6735476157541214
2350.0	1.057672989511062
2355.0	0.5068939066872947
2360.0	0.1310210326454247
2365.0	1.0938079580274873e-05
2370.0	0.13405669092765854
2375.0	0.5044810593787231
2380.0	1.0438500177704566
2385.0	1.6620498383093967
2390.0	2.2643510574228896
2395.0	2.7677210053837116
2400.0	3.1126250294384805
2405.0	3.268926419947829
2410.0	3.2358854891336515
2415.0	3.0373688506252545
2420.0	2.714037111419159
2425.0	2.3144489140473556
2430.0	1.8867825170311774
2435.0	1.47238168577492
2440.0	1.1017452206961922
2445.0	0.7930371866448516
2450.0	0.5527854810464677
2455.0	0.37819215612714824
2460.0	0.26038740533888344
2465.0	0.18798149429070934
2470.0	0.15035936431979388
2475.0	0.14028334365418954
2480.0	0.1554982626088121
2485.0	0.19916416841366996
2490.0	0.2790790214393888
2495.0	0.40580298814308463
2500.0	0.589955533403253
2505.0	0.8391112882528607
2510.0	1.1548413264448072
2515.0	1.530495408910903
2520.0	1.9502635350255484
2525.0	2.3898748312076656
2530.0	2.819001290551651
2535.0	3.205081118556004
2540.0	3.517938828947777
2545.0	3.734346280743502
2550.0	3.841616709277807
2555.0	3.839488894539967
2560.0	3.739919417088099
2565.0	3.5648759406942925
2570.0	3.3426895539610983
2575.0	3.1038468488674673
2580.0	2.8771828712014305
2585.0	2.6872426328447143
2590.0	2.5531641186249523
2595.0	2.4889261305999435
2600.0	2.504363959450229
2605.0	2.6061342401493226
2610.0	2.797890879073722
2615.0	3.079301170986358
2620.0	3.444069430512524
2625.0	3.8776616965253146
2630.0	4.355747684748534
2635.0	4.844360327402298
2640.0	5.302391190960199
2645.0	5.686387807690987
2650.0	5.956891562440911
2655.0	6.084986427936874
2660.0	6.057516308571278
2665.0	5.879663613984953
2670.0	5.574214826760359
2675.0	5.1776906455830645
2680.0	4.734332871918727
2685.0	4.289466757458549
2690.0	3.8838323162159702
2695.0	3.5500795210981764
2700.0	3.3118799005262463
2705.0	3.185260747551392
2710.0	3.1810905846833912
2715.0	3.307352073499246
2720.0	3.570020676207211
2725.0	3.9719577901800536
2730.0	4.510026344166912
2735.0	5.171378540924492
2740.0	5.9303036082123715
2745.0	6.74701214227653
2750.0	7.569272463162037
2755.0	8.337045647593209
2760.0	8.98942576239893
2765.0	9.472532990168073
2770.0	9.746719423339412
2775.0	9.791601050439917
2780.0	9.607961729674955
2785.0	9.216316875862532
2790.0	8.652660877717445
2795.0	7.962459982583763
2800.0	7.194176117445897
2805.0	6.3935038038659044
2810.0	5.599150969009252
2815.0	4.840528250060598
2820.0	4.137268575301325
2825.0	3.500180451103092
2830.0	2.933086480186954
2835.0	2.4349985993085546
2840.0	2.0021834786925345
2845.0	1.629818352324022
2850.0	1.3130869368458438
2855.0	1.047697514313449
2860.0	0.8299174399125621
2865.0	0.6563090490096424
2870.0	0.5234100443869466
2875.0	0.4276045909310189
2880.0	0.365357352926224
2885.0	0.333828336397433
2890.0	0.33168288991973166
2895.0	0.3597258435252453
2900.0	0.42090694623036484
2905.0	0.5193363753296866
2910.0	0.6582313899061796
2915.0	0.8371292064198484
2920.0	1.0491157515206715
2925.0	1.2790682532937696
2930.0	1.5038492751632988
2935.0	1.694966205663649
2940.0	1.823497582504389
2945.0	1.8662865007390825
2950.0	1.8117860303351077
2955.0	1.663769359865769
2960.0	1.4415287771043357
2965.0	1.176134256579247
2970.0	0.9035546334090063
2975.0	0.6565713080807293
2980.0	0.4580251994208144
2985.0	0.3177462485201598
2990.0	0.2344794841945632
2995.0	0.20249216389838523
3000.0	0.22081296287888058
3005.0	0.3018052509127224
3010.0	0.47550638353301883
3015.0	0.7870919875469402
3020.0	1.286785541017724
3025.0	2.0139996815620487
3030.0	2.979711517508433
3035.0	4.152289130710556
3040.0	5.451702922452853
3045.0	6.755213702167819
3050.0	7.914661416567055
3055.0	8.782204125729088
3060.0	9.238747202542946
3065.0	9.21817996420216
3070.0	8.72130733658214
3075.0	7.815872646245504
3080.0	6.622626696998721
3085.0	5.290988015537974
3090.0	3.9704186778594894
3095.0	2.7844717367660925
3100.0	1.8133468264836066
3105.0	1.0881132430422975
3110.0	0.5963843055403727
3115.0	0.2961988438555453
3120.0	0.13307862590745265
3125.0	0.05514113582275718
3130.0	0.0226400154434859
3135.0	0.010751751256621854
3140.0	0.006915362359440215
3145.0	0.00569126912585242
3150.0	0.004409518016818595
3155.0	0.0018206122944427181
3160.0	4.917249265060275e-05
3165.0	0.00820150466212088
3170.0	0.04481783265346763
3175.0	0.13650429195547545
3180.0	0.3115318967337785
3185.0	0.5894235573988347
3190.0	0.9696924405288708
3195.0	1.4240441069121461
3200.0	1.8959261148761257
3205.0	2.309278222423212
3210.0	2.5852907693284033
3215.0	2.66294312246774
3220.0	2.517186807827944
3225.0	2.168670281369525
3230.0	1.6810606622820286
3235.0	1.1457486249276922
3240.0	0.6578719194986553
3245.0	0.29076616043563935
3250.0	0.07698161113409152
3255.0	0.00237170989039504
3260.0	0.015813401785257693
3265.0	0.052021306692060454
3270.0	0.060298306444744994
3275.0	0.0295073187865601
3280.0	5.548894613556331e-05
3285.0	0.05730603663480994
3290.0	0.3066038696499401
3295.0	0.836282865840295
3300.0	1.6796364754492255
3305.0	2.7882839075379837
3310.0	4.026972700756201
3315.0	5.1941243463869
3320.0	6.064928474950904
3325.0	6.446728367835716
3330.0	6.231991132848955
3335.0	5.433791830384572
3340.0	4.192757041612184
3345.0	2.751803371393127
3350.0	1.403733265850285
3355.0	0.42433554545321117
3360.0	0.007890399830599071
3365.0	0.2216452040801168
3370.0	0.9909657848240093
3375.0	2.118828924257845
3380.0	3.334352140107836
3385.0	4.357639061004375
3390.0	4.964355003784121
3395.0	5.03409582808139
3400.0	4.571443470653516
3405.0	3.6961319330428264
3410.0	2.6068106201354806
3415.0	1.5292806194966913
3420.0	0.6631743414958452
3425.0	0.14024405849927574
3430.0	0.0032369160519405177
3435.0	0.20817942586454344
3440.0	0.6466209004198129
3445.0	1.1797108290353862
3450.0	1.67401800251453
3455.0	2.0299742010179846
3460.0	2.197119580862284
3465.0	2.1747268705714973
3470.0	2.000499819757775
3475.0	1.73274509684225
3480.0	1.4321352163225385
3485.0	1.1480092871803984
3490.0	0.9117509102852638
3495.0	0.737076898198801
3500.0	0.6249620251769696
3505.0	0.5699881813919472
3510.0	0.565251289383031
3515.0	0.6042553574036957
3520.0	0.6798633206406066
3525.0	0.7817140305939627
3530.0	0.8940957163906782
3535.0	0.9959547037360608
3540.0	1.0637177690593875
3545.0	1.0763538273890483
3550.0	1.0210898228113694
3555.0	0.8977982618059679
3560.0	0.7204163599451333
3565.0	0.514693489403201
3570.0	0.31274599009116055
3575.0	0.14591005915459054
3580.0	0.037888802175586926
3585.0	4.40078496078146e-05
3590.0	0.029969673307065604
3595.0	0.11346900231421758
3600.0	0.22908563569731558
3605.0	0.35371649062631605
3610.0	0.46771986691169687
3615.0	0.5583074394405606
3620.0	0.6206927054679457
3625.0	0.6571997584031546
3630.0	0.6750694378081944
3635.0	0.6838889735523502
3640.0	0.6934101673941581
3645.0	0.7121306411726408
3650.0	0.7465823790881273
3655.0	0.8009823238569197
3660.0	0.8768545140873681
3665.0	0.9724242102158877
3670.0	1.0819029331846266
3675.0	1.1950686350242243
3680.0	1.2976515243494129
3685.0	1.3728916355733276
3690.0	1.4042709204169699
3695.0	1.378965531523134
3700.0	1.2911855685599818
3705.0	1.1444258724919687
3710.0	0.9518232806644213
3715.0	0.7342762496852089
3720.0	0.5166026683975695
3725.0	0.3226003459626984
3730.0	0.17024246111635516
3735.0	0.06826137805590429
3740.0	0.015028664432070696
3745.0	2.0424531837455118e-05
3750.0	0.007443712990410805
3755.0	0.021000314799373757
3760.0	0.028453503327266216
3765.0	0.024730875910963512
3770.0	0.0127208459875068
3775.0	0.0015787860326952818
3780.0	0.003064391910320507
3785.0	0.026989053999195323
3790.0	0.07711146002896785
3795.0	0.14871703354685234
3800.0	0.22868620594356218
3805.0	0.29821605751568253
3810.0	0.33767605580497295
3815.0	0.3325208617511043
3820.0	0.278881434386514
3825.0	0.18747205128443822
3830.0	0.08477073853870887
3835.0	0.01097304588681915
3840.0	0.01486151540018552
3845.0	0.14634211419259568
3850.0	0.4478587931376001
3855.0	0.9461311367647556
3860.0	1.6456385384361165
3865.0	2.525014464129087
3870.0	3.5370697446777504
3875.0	4.612610894593067
3880.0	5.667643404777966
3885.0	6.613032956250238
3890.0	7.365310079750827
3895.0	7.857099112872324
3900.0	8.045662210234633
3905.0	7.918280821792334
3910.0	7.493630062183645
3915.0	6.818885965704458
3920.0	5.962963666835588
3925.0	5.00691564831584
3930.0	4.0330129384924405
3935.0	3.1142866184241034
3940.0	2.3062511554283645
3945.0	1.642146112505438
3950.0	1.1323665194052082
3955.0	0.7679203597729249
3960.0	0.5269221751683326
3965.0	0.3824924337487704
3970.0	0.31014667928805517
3975.0	0.2929207757551082
3980.0	0.32307950923115053
3985.0	0.4001716194170199
3990.0	0.5262059789621718
3995.0	0.699565666158873
4000.0	0.9097058110597737
4005.0	1.134547262203903
4010.0	1.3417771298153562
4015.0	1.4941570234480221
4020.0	1.557710659929072
4025.0	1.5106651287777377
4030.0	1.3505678266488195
4035.0	1.0972736685054132
4040.0	0.7904752403526112
4045.0	0.4819017443153772
4050.0	0.22385050614620808
4055.0	0.05689073223864325
4060.0	1.9575583225125524e-05
4065.0	0.04607289433159373
4070.0	0.16387495121337056
4075.0	0.30678562412326726
4080.0	0.4254760485945425
4085.0	0.481471393611317
4090.0	0.45765216539616405
4095.0	0.3626537045515568
4100.0	0.2277791713647596
4105.0	0.0971906284621468
4110.0	0.014148705476713099
4115.0	0.007331180430796488
4120.0	0.08136891233556053
4125.0	0.21461609289679887
4130.0	0.3651081438115849
4135.0	0.4832354248228712
4140.0	0.5275844619414879
4145.0	0.4793014499573645
4150.0	0.3505745037691694
4155.0	0.18438284010044553
4160.0	0.04510365296646089
4165.0	0.0022065014543755177
4170.0	0.11133174473570281
4175.0	0.3979283466426776
4180.0	0.8480407609108634
4185.0	1.4089343312234257
4190.0	1.9995700283937041
4195.0	2.5282494476953428
4200.0	2.912821442483638
4205.0	3.0982203634731387
4210.0	3.066954894196351
4215.0	2.840216916400768
4220.0	2.4699152511588274
4225.0	2.0243832479767803
4230.0	1.5720598746199153
4235.0	1.167681776470298
4240.0	0.8444321154249411
4245.0	0.6134528960827411
4250.0	0.46979612308711793
4255.0	0.401987298214931
4260.0	0.40146809762252333
4265.0	0.4685130877833341
4270.0	0.6126259453751077
4275.0	0.8474275493781724
4280.0	1.1819912549014762
4285.0	1.6118365733932671
4290.0	2.112970630840155
4295.0	2.6414269896520044
4300.0	3.1390097750861305
4305.0	3.5439731703434063
4310.0	3.803783971752605
4315.0	3.886424844051325
4320.0	3.7871052198308486
4325.0	3.528612132531477
4330.0	3.155412305753612
4335.0	2.723413271953872
4340.0	2.2884464605507495
4345.0	1.8967044266312958
4350.0	1.5795228478655656
4355.0	1.3533431339125959
4360.0	1.2239433782767721
4365.0	1.192656761146754
4370.0	1.2617488513420136
4375.0	1.4365682252198047
4380.0	1.7233637569725107
4385.0	2.1233490423087718
4390.0	2.6251266460669056
4395.0	3.198444302097321
4400.0	3.7921348788833997
4405.0	4.337995069791637
4410.0	4.7605996483955515
4415.0	4.991160451684631
4420.0	4.982107051873061
4425.0	4.7185477721376525
4430.0	4.223355626600708
4435.0	3.5541761305653528
4440.0	2.7927458984160696
4445.0	2.0289522475279433
4450.0	1.3434745648151827
4455.0	0.7932273996955047
4460.0	0.4030670319313208
4465.0	0.16554362994472327
4470.0	0.0483520549166797
4475.0	0.0071453602540702075
4480.0	6.415876541207582e-05
4485.0	3.923315517662012e-05
4490.0	0.0016917482554726102
4495.0	0.021240146849123204
4500.0	0.08976642370383169
4505.0	0.24195982304149227
4510.0	0.5035788672802626
4515.0	0.8810852455344917
4520.0	1.3561967745735193
4525.0	1.886719247838489
4530.0	2.4133532749253246
4535.0	2.8706835536889557
4540.0	3.199617625088853
4545.0	3.358349862078961
4550.0	3.3294727922932923
4555.0	3.121939325506441
4560.0	2.7678737138046565
4565.0	2.3153911494309702
4570.0	1.8193419945280993
4575.0	1.332108826223052
4580.0	0.8962714603076753
4585.0	0.5402678332310501
4590.0	0.2773427369746901
4595.0	0.1073215851925937
4600.0	0.02024398508952454
4605.0	0.0007175712583163323
4610.0	0.03198136621983456
4615.0	0.09899871418571775
4620.0	0.19029780790491943
4625.0	0.29862005442504497
4630.0	0.42064616214043243
4635.0	0.5561303190167799
4640.0	0.7067205241693036
4645.0	0.8746438510008466
4650.0	1.0613548314058638
4655.0	1.2662237154149487
4660.0	1.4853817986867068
4665.0	1.7109112948032874
4670.0	1.930616582951812
4675.0	2.1285948702158937
4680.0	2.286714040797322
4685.0	2.3869155069574366
4690.0	2.414035625627737
4695.0	2.3586462314356975
4700.0	2.2193179290841494
4705.0	2.0037519310475473
4710.0	1.7284135044569362
4715.0	1.416597717978415
4720.0	1.0951985626180292
4725.0	0.7907528999155056
4730.0	0.5255151547069021
4735.0	0.31433828906290906
4740.0	0.16298222131711837
4745.0	0.068175389271288
4750.0	0.01938508880381083
4755.0	0.0018910766352203305
4760.0	0.00048518313984339097
4765.0	0.002996238589515646
4770.0	0.0028891893522041668
4775.0	0.00039623694226746507
4780.0	0.001958797985817306
4785.0	0.018122582092098022
4790.0	0.06035808938787788
4795.0	0.13750858043911704
4800.0	0.2526524110873214
4805.0	0.40109160227244545
4810.0	0.5699598381048029
4815.0	0.7396237815626525
4820.0	0.886692719319554
4825.0	0.9881208167995831
4830.0	1.0256461686486174
4835.0	0.9897079959219687
4840.0	0.8820406307288052
4845.0	0.7163552405918339
4850.0	0.5168545741998791
4855.0	0.31472587569885885
4860.0	0.14315099909581072
4865.0	0.03168570054032834
4870.0	0.0010270089786581335
4875.0	0.059166300020653366
4880.0	0.1997073377596477
4885.0	0.40274279233764915
4890.0	0.6381960765073151
4895.0	0.8710413436294194
4900.0	1.0674168453236945
4905.0	1.200437733839143
4910.0	1.2545523853653324
4915.0	1.2275790747146267
4920.0	1.1300565809858627
4925.0	0.9821395997922231
4930.0	0.8088311740006787
4935.0	0.634730702368566
4940.0	0.47958094053439826
4945.0	0.3556776810400129
4950.0	0.26769963381326894
4955.0	0.21484092760963927
4960.0	0.1944577861939224
4965.0	0.20596138533702282
4970.0	0.2535512500014031
4975.0	0.34665595935851723
4980.0	0.49758829289689277
4985.0	0.7167783406121168
4990.0	1.0067906236915023
4995.0	1.3569098814921894
5000.0	1.7401946171981992
5005.0	2.1144604371596185
5010.0	2.4277295192539947
5015.0	2.6274789127442886
5020.0	2.671852010813924
5025.0	2.5402005295285743
5030.0	2.2401635207270147
5035.0	1.809076334872584
5040.0	1.3087471619642792
5045.0	0.8142603775555135
5050.0	0.3990535762386337
5055.0	0.11963411065767572
5060.0	0.003613068925520999
5065.0	0.044100583300885725
5070.0	0.20203832432812424
5075.0	0.41609134374979656
5080.0	0.6177832222046955
5085.0	0.7481579663249687
5090.0	0.7717876507621264
5095.0	0.6845738026057261
5100.0	0.5133751903356445
5105.0	0.3076293683732835
5110.0	0.12525110930859534
5115.0	0.01661026416814996
5120.0	0.010890793222778482
5125.0	0.10846447617542593
5130.0	0.2812535387123139
5135.0	0.48086153639938506
5140.0	0.6521302368860269
5145.0	0.748322726536008
5150.0	0.7437435791004359
5155.0	0.640386615156123
5160.0	0.466918046358155
5165.0	0.27046075192135427
5170.0	0.10362632761241469
5175.0	0.010486499346524911
5180.0	0.01534637316092266
5185.0	0.11725742277420531
5190.0	0.29148514332389275
5195.0	0.4971476140150036
5200.0	0.688556271998587
5205.0	0.8268986075598663
5210.0	0.8890331707240294
5215.0	0.8712358350761775
5220.0	0.7873786981233208
5225.0	0.6627142204014299
5230.0	0.5256566938716727
5235.0	0.4003457994876835
5240.0	0.30225935850569674
5245.0	0.2379215059921204
5250.0	0.2082533193333469
5255.0	0.21383769482898504
5260.0	0.2597359650932292
5265.0	0.35769917570273807
5270.0	0.5245816174641438
5275.0	0.7771579920661218
5280.0	1.1248985479884743
5285.0	1.5631131502465778
5290.0	2.068942918023572
5295.0	2.60192191019244
5300.0	3.1094851695085417
5305.0	3.536289604302307
5310.0	3.8350214144719597
5315.0	3.9758678946094967
5320.0	3.9521893759228908
5325.0	3.7810232602608767
5330.0	3.4985372794708733
5335.0	3.1519542461240593
5340.0	2.790358793068355
5345.0	2.4569037181419304
5350.0	2.1842514585991752
5355.0	1.9938625969351895
5360.0	1.898397991414805
5365.0	1.9054868629123076
5370.0	2.020766255577584
5375.0	2.2485270010555993
5380.0	2.5893540906828547
5385.0	3.035459383699611
5390.0	3.5655143085252625
5395.0	4.141301612329045
5400.0	4.70821252248192
5405.0	5.200576496466507
5410.0	5.551332070285927
5415.0	5.704090740875028
5420.0	5.6246817576614925
5425.0	5.309123273996449
5430.0	4.785725548648308
5435.0	4.110498261137128
5440.0	3.3567897104370745
5445.0	2.601619712930299
5450.0	1.9120306573896937
5455.0	1.3347203745990706
5460.0	0.8912574163420461
5465.0	0.5796003568144157
5470.0	0.38091120762203096
5475.0	0.26926921540526044
5480.0	0.22124350461117445
5485.0	0.22253534408863612
5490.0	0.26995028560396045
5495.0	0.3684745445773338
5500.0	0.524751093062044
5505.0	0.7393340839924432
5510.0	1.0004426219334335
5515.0	1.2814587855269401
5520.0	1.5432814580345233
5525.0	1.741201211074703
5530.0	1.8346231827375463
5535.0	1.7971090892431065
5540.0	1.6240607250058914
5545.0	1.335944849013806
5550.0	0.9760831579507843
5555.0	0.6033828265877775
5560.0	0.28160164657893666
5565.0	0.06752306887212695
5570.0	0.000590167443464833
5575.0	0.09611113349102045
5580.0	0.3432535034981209
5585.0	0.707941284701936
5590.0	1.1397358855456645
5595.0	1.5810491425301902
5600.0	1.9767372111411794
5605.0	2.2822717224141598
5610.0	2.4691878566297136
5615.0	2.527208145041423
5620.0	2.463156582186294
5625.0	2.297356485505369
5630.0	2.0585507990521807
5635.0	1.778466913491801
5640.0	1.4870025380394272
5645.0	1.2087088037963893
5650.0	0.9608815172908877
5655.0	0.7532240715578784
5660.0	0.5887759878710556
5665.0	0.4656404613960695
5670.0	0.3789967222394285
5675.0	0.3229329507703513
5680.0	0.29175670435270723
5685.0	0.2806031630449376
5690.0	0.2853395202206695
5695.0	0.30193216643536835
5700.0	0.32557988613093963
5705.0	0.3500001558826373
5710.0	0.36726717608296744
5715.0	0.3685240724374914
5720.0	0.34572220093854844
5725.0	0.29428901695731013
5730.0	0.2163266506919984
5735.0	0.12365449825265767
5740.0	0.03980735655802156
5745.0	6.605532506222498e-05
5750.0	0.04879203883348162
5755.0	0.23378005616837977
5760.0	0.597990669159381
5765.0	1.169763882904277
5770.0	1.953276836955979
5775.0	2.9213981631268773
5780.0	4.013040857119005
5785.0	5.1365359820263015
5790.0	6.179476836354916
5795.0	7.024093990839114
5800.0	7.565812580243554
5805.0	7.731571117712676
5810.0	7.494073569922634
5815.0	6.878606044157467
5820.0	5.9603777760302785
5825.0	4.852314021761518
5830.0	3.6854080467035244
5835.0	2.585596873855039
5840.0	1.65215559443796
5845.0	0.9424729977233249
5850.0	0.4667212831842948
5855.0	0.19362865791293468
5860.0	0.06584374324890448
5865.0	0.02093050986394857
5870.0	0.012507527285584956
5875.0	0.025889837767134268
5880.0	0.08390491839187048
5885.0	0.24104546010879188
5890.0	0.5671727248421252
5895.0	1.1248048661644647
5900.0	1.9458626042497007
5905.0	3.0140918430508723
5910.0	4.2581188833448325
5915.0	5.557525767710679
5920.0	6.761117065586052
5925.0	7.713515038306387
5930.0	8.284147783624668
5935.0	8.392105657085043
5940.0	8.021360561778641
5945.0	7.2231749147255355
5950.0	6.105545436301387
5955.0	4.812451507567896
5960.0	3.4977893297546534
5965.0	2.299700537152432
5970.0	1.320435366063301
5975.0	0.6151792861520889
5980.0	0.19094243570423758
5985.0	0.014296774854558504
5990.0	0.025010583541794272
5995.0	0.15182464153192107
6000.0	0.326806330993015
6005.0	0.4957066551779038
6010.0	0.6231523713561125
6015.0	0.6929035234204384
6020.0	0.7044447101374025
6025.0	0.6676678426697871
6030.0	0.597343589637675
6035.0	0.5086190677504718
6040.0	0.41414843434679877
6045.0	0.322880232166524
6050.0	0.24013546483169435
6055.0	0.16845593879499798
6060.0	0.10873694007409776
6065.0	0.0612889005445791
6070.0	0.026610370907586015
6075.0	0.005751337902606224
6080.0	0.00020496227055106717
6085.0	0.011324556892132362
6090.0	0.039359063114179485
6095.0	0.08234078473472169
6100.0	0.1352039549312242
6105.0	0.18958740841211777
6110.0	0.23470377114833804
6115.0	0.2594064231114911
6120.0	0.2551906528995957
6125.0	0.2194385002378019
6130.0	0.15791500432331457
6135.0	0.08549498189662304
6140.0	0.02442153397175813
6145.0	3.313684954225086e-05
6150.0	0.034686878043750105
6155.0	0.14130909866384314
6160.0	0.3183700131821918
6165.0	0.5479325224722298
6170.0	0.7977427807858531
6175.0	1.0272617447667824
6180.0	1.1963777552455415
6185.0	1.2746458687263917
6190.0	1.2485750710757153
6195.0	1.1248794803992674
6200.0	0.9286575687980682
6205.0	0.6968864639871932
6210.0	0.4690018598914638
6215.0	0.2772498839427835
6220.0	0.13963889815516167
6225.0	0.05760501925101871
6230.0	0.01911533854482172
6235.0	0.006265189190606123
6240.0	0.004981076417691081
6245.0	0.01367149038440842
6250.0	0.0478365212267527
6255.0	0.1387401660043285
6260.0	0.32597208083329654
6265.0	0.64558534587218
6270.0	1.1169462085976172
6275.0	1.7320318514003972
6280.0	2.4504646343553165
6285.0	3.202179148150518
6290.0	3.897657821568594
6295.0	4.443681420960698
6300.0	4.761069278976709
6305.0	4.800327735285574
6310.0	4.551621696576957
6315.0	4.046879174356513
6320.0	3.3537387533930816
6325.0	2.562941963909069
6330.0	1.7721715930035882
6335.0	1.0699189026582214
6340.0	0.5226428716132452
6345.0	0.16742330649192932
6350.0	0.01084783303432151
6355.0	0.03342126265604986
6360.0	0.1977052088896633
6365.0	0.45790250003829874
6370.0	0.768725000634183
6375.0	1.0919856659712623
6380.0	1.4001918935744717
6385.0	1.6772253972715185
6390.0	1.9167735078179922
6395.0	2.1194376428440176
6400.0	2.2894120254890353
6405.0	2.431407487424762
6410.0	2.5482265350203033
6415.0	2.6391839485619277
6420.0	2.6994559181945186
6425.0	2.72040615763019
6430.0	2.690912352066638
6435.0	2.5996314153154665
6440.0	2.4379659201416715
6445.0	2.2032550119013052
6450.0	1.9014938758255069
6455.0	1.5487929256333182
6460.0	1.1709071088644445
6465.0	0.8005211063306742
6470.0	0.47250884712530017
6475.0	0.217962165596273
6480.0	0.058232325807640484
6485.0	0.0003945872228487448
6490.0	0.035344783924589986
6495.0	0.13918692004236025
6500.0	0.2777976306524576
6505.0	0.41365781364646975
6510.0	0.5134429987148448
6515.0	0.5546348352206516
6520.0	0.5296300746618415
6525.0	0.44643118821466526
6530.0	0.32584443408312036
6535.0	0.19596186459522044
6540.0	0.08533793320999782
6545.0	0.016526904151062314
6550.0	0.001469868109343046
6555.0	0.03967541917801139
6560.0	0.1193885453208269
6565.0	0.2211976644058048
6570.0	0.322985464894301
6575.0	0.4049126367963927
6580.0	0.4532627824402935
6585.0	0.4624000868049411
6590.0	0.43465565604524226
6595.0	0.3784963550803897
6600.0	0.3056998402236026
6605.0	0.2283835909098232
6610.0	0.15661593975949123
6615.0	0.09704497708961984
6620.0	0.05262817708913428
6625.0	0.023243948127529085
6630.0	0.006794361844546414
6635.0	0.0003903802920262289
6640.0	0.0013172110042696935
6645.0	0.007642145793756032
6650.0	0.018476880241155232
6655.0	0.03398777077829368
6660.0	0.05524591070679292
6665.0	0.08394949453196518
6670.0	0.12198487667908063
6675.0	0.1707730922893039
6680.0	0.23040562259643885
6685.0	0.2986984291278348
6690.0	0.37043919170646294
6695.0	0.4371983532283657
6700.0	0.4880527806646032
6705.0	0.5113970483268298
6710.0	0.49770994683489655
6715.0	0.4427774831154964
6720.0	0.35056254437401063
6725.0	0.23477606551839236
6730.0	0.11833161249042906
6735.0	0.030272956055467933
6740.0	0.00038511852050308843
6745.0	0.052388559378390764
6750.0	0.19718413402978502
6755.0	0.4278799843616588
6760.0	0.7181685236381282
6765.0	1.0250142659378805
6770.0	1.2956651199524991
6775.0	1.4779206278049057
6780.0	1.531649230470678
6785.0	1.4390030972180556
6790.0	1.2108137765726388
6795.0	0.887310567276776
6800.0	0.5324741686863883
6805.0	0.22276915191525684
6810.0	0.03235462636382504
6815.0	0.017815399300139156
6820.0	0.20573246714116727
6825.0	0.5859216555490078
6830.0	1.1119981842014746
6835.0	1.7093299723408892
6840.0	2.2887934802124765
6845.0	2.763435807448928
6850.0	3.0644937859764494
6855.0	3.153386995009826
6860.0	3.027250061002124
6865.0	2.7170714806973075
6870.0	2.2791969632554023
6875.0	1.7824257682244802
6880.0	1.2938278078692718
6885.0	0.8665326653216385
6890.0	0.5320808234951331
6895.0	0.2986698310243751
6900.0	0.15510635893402286
6905.0	0.07887905038099129
6910.0	0.04584309596993532
6915.0	0.03877059181403928
6920.0	0.05250284717573887
6925.0	0.09448781977054979
6930.0	0.1808034619077459
6935.0	0.3290025088292432
6940.0	0.5499475566152074
6945.0	0.8410351470263178
6950.0	1.18279667090298
6955.0	1.5399425875721566
6960.0	1.866741675213946
6965.0	2.115509818966235
6970.0	2.2462052106138732
6975.0	2.234870496796982
6980.0	2.0789677122522683
6985.0	1.7984158871391625
6990.0	1.4321533370151467
6995.0	1.0310491371548403
7000.0	0.6487447285510727
7005.0	0.33235906333421467
7010.0	0.1148917948619488
7015.0	0.01067280454026236
7020.0	0.014480869249941086
7025.0	0.10417597603087592
7030.0	0.24603388108636173
7035.0	0.4015615079136968
7040.0	0.5344576619665551
7045.0	0.6165414393566974
7050.0	0.6318209610639933
7055.0	0.5783109635499697
7060.0	0.4676257570099885
7065.0	0.32269729813460657
7070.0	0.17415875234532358
7075.0	0.05599307251632385
7080.0	0.0010043073462338815
7085.0	0.036571664032304316
7090.0	0.18103720617182997
7095.0	0.44098920829727145
7100.0	0.8096469840283653
7105.0	1.2665216119049478
7110.0	1.7784967689143711
7115.0	2.3024139282871303
7120.0	2.7891292714731533
7125.0	3.188823735159827
7130.0	3.457105040857054
7135.0	3.561182341668907
7140.0	3.485186212212607
7145.0	3.2336270188561116
7150.0	2.832101974207363
7155.0	2.324709914191649
7160.0	1.768191523857165
7165.0	1.2234935947924137
7170.0	0.7461129914014435
7175.0	0.3770341019632468
7180.0	0.13617350100289843
7185.0	0.019895298646825797
7190.0	0.0033765280128515212
7195.0	0.04752472188239089
7200.0	0.10902552202250658
7205.0	0.15122278105586612
7210.0	0.1531736768852266
7215.0	0.114531075810303
7220.0	0.054866326048829905
7225.0	0.007451102835722228
7230.0	0.009011669358797698
7235.0	0.08813909907484092
7240.0	0.25552947081865324
7245.0	0.4988536168371228
7250.0	0.7838711721145171
7255.0	1.0617050076198626
7260.0	1.2804465900153774
7265.0	1.3979782501221925
7270.0	1.3924722277284536
7275.0	1.2676185337428998
7280.0	1.0511047537101683
7285.0	0.7868099338378405
7290.0	0.5230126087434859
7295.0	0.30009128916464073
7300.0	0.14133947835446228
7305.0	0.04955878291039811
7310.0	0.010304415603965894
7315.0	0.0005747241921518397
7320.0	3.6805352943984478e-06
7325.0	0.0007829568377664711
7330.0	0.012889802630663274
7335.0	0.06264484663254874
7340.0	0.18473848707920754
7345.0	0.409993863908663
7350.0	0.7526076661265741
7355.0	1.200949069923092
7360.0	1.7150712738405667
7365.0	2.2321633003726604
7370.0	2.6788227295514675
7375.0	2.9869809292469554
7380.0	3.1091915542617548
7385.0	3.0291444884739938
7390.0	2.7646398978366746
7395.0	2.362421786777081
7400.0	1.8865584686273114
7405.0	1.4037732868177344
7410.0	0.9697711497662037
7415.0	0.620022474117328
7420.0	0.36689301429901733
7425.0	0.202985909959804
7430.0	0.108750920153879
7435.0	0.061376320825721524
7440.0	0.04199316679256937
7445.0	0.03920907675937017
7450.0	0.048547021047737865
7455.0	0.06891760228400579
7460.0	0.09825450577784559
7465.0	0.13056362565895205
7470.0	0.15587490378639932
7475.0	0.16325926649362316
7480.0	0.14569779943133912
7485.0	0.10469392530740043
7490.0	0.05244941572720124
7495.0	0.010223671917021126
7500.0	0.0028833339903309154
7505.0	0.05112384032693296
7510.0	0.16386074247627158
7515.0	0.33345414950668967
7520.0	0.5356491584269022
7525.0	0.7346294948549194
7530.0	0.8918889014461534
7535.0	0.9763087216598456
7540.0	0.9723558014267757
7545.0	0.8838638572396543
7550.0	0.7322641594010189
7555.0	0.5499212672206929
7560.0	0.3708019853262926
7565.0	0.22152614962561615
7570.0	0.11563739088127403
7575.0	0.05276529533501623
7580.0	0.022631203063205645
7585.0	0.012172508476214292
7590.0	0.013004115672800303
7595.0	0.026364449215587726
7600.0	0.06362914559646804
7605.0	0.1420907642579976
7610.0	0.2774341174787326
7615.0	0.47558010781339993
7620.0	0.7268909473325346
7625.0	1.0050101013739479
7630.0	1.2710936758548677
7635.0	1.482392588742897
7640.0	1.6026779825632629
7645.0	1.6113614699814238
7650.0	1.5085577525652274
7655.0	1.314626847496912
7660.0	1.06447337302947
7665.0	0.7984841494012229
7670.0	0.5529256308967025
7675.0	0.35261115554314637
7680.0	0.207728092467524
7685.0	0.11523737952969092
7690.0	0.06374999789742795
7695.0	0.039761680926956554
7700.0	0.03291202671442334
7705.0	0.03855229069836148
7710.0	0.05708643724612185
7715.0	0.09083300269865278
7720.0	0.1400651120821406
7725.0	0.20010362003346768
7730.0	0.2608132954108124
7735.0	0.30881285059454805
7740.0	0.33157197017319406
7745.0	0.3217753359187652
7750.0	0.2801885696332353
7755.0	0.215815701474374
7760.0	0.14317508731553508
7765.0	0.07763891125023734
7770.0	0.030547467072726552
7775.0	0.005923711279631713
7780.0	2.4429814618888244e-05
7785.0	0.0038891126458326254
7790.0	0.007892190461733478
7795.0	0.006510710010218388
7800.0	0.001398474814587863
7805.0	0.001468674198199746
7810.0	0.019812048442397687
7815.0	0.06849922520250012
7820.0	0.15317172505873222
7825.0	0.2694833062135799
7830.0	0.4028365809947142
7835.0	0.5316852541100376
7840.0	0.6333714337123648
7845.0	0.6905283746545955
7850.0	0.6958625695472481
7855.0	0.6537287530816064
7860.0	0.5781108574902687
7865.0	0.4879694464041237
7870.0	0.4018904724047231
7875.0	0.3341790533973885
7880.0	0.29387844805017677
7885.0	0.2868909533866927
7890.0	0.3199324538461594
7895.0	0.40405158839983163
7900.0	0.5553394104763131
7905.0	0.7913793895792737
7910.0	1.1236810075777683
7915.0	1.5482181591002084
7920.0	2.037539802887133
7925.0	2.538143429069801
7930.0	2.975664445293444
7935.0	3.2681704215930316
7940.0	3.3451203726415932
7945.0	3.167248316146585
7950.0	2.7415878953680632
7955.0	2.126550085525705
7960.0	1.4243393925051233
7965.0	0.7614316313319477
7970.0	0.261339356873395
7975.0	0.016380187402510554
7980.0	0.06582353150655883
7985.0	0.3863423275327082
7990.0	0.8974991165262003
7995.0	1.4809550512417753
8000.0	2.0083830714213695
8005.0	2.370778859580442
8010.0	2.501655176844988
8015.0	2.388507774875126
8020.0	2.07035264229254
8025.0	1.6230151571875815
8030.0	1.1370527242332644
8035.0	0.6948112677330074
8040.0	0.352766027104274
8045.0	0.133206667803668
8050.0	0.02624044798613662
8055.0	8.816301383981953e-06
8060.0	0.014877075140781262
8065.0	0.03673891889437702
8070.0	0.04553314396793926
8075.0	0.03714969496943194
8080.0	0.01933127365696748
8085.0	0.00412767092512837
8090.0	0.00032830001616057864
8095.0	0.008887282230304352
8100.0	0.022913788656227656
8105.0	0.03190951665445184
8110.0	0.028290575255809355
8115.0	0.013398165111896117
8120.0	0.00043133076817195346
8125.0	0.012893075555574202
8130.0	0.0787802235388402
8135.0	0.22227569809347186
8140.0	0.45559480066679786
8145.0	0.7736135409796151
8150.0	1.153012082767981
8155.0	1.5562369460020462
8160.0	1.9391187148318558
8165.0	2.2599559332988393
8170.0	2.487589731352005
8175.0	2.606479475763449
8180.0	2.6178225441854295
8185.0	2.536957719533088
8190.0	2.38825488034761
8195.0	2.199150949828584
8200.0	1.9948762944922391
8205.0	1.7948655877459756
8210.0	1.6111325970055477
8215.0	1.4482949251896309
8220.0	1.3046527365948635
8225.0	1.1737863126591912
8230.0	1.0464182639901438
8235.0	0.9125781714865694
8240.0	0.7642146275665621
8245.0	0.5982306106017447
8250.0	0.41952992909464953
8255.0	0.24324062237787614
8260.0	0.09506275113224988
8265.0	0.008858287231351472
8270.0	0.021205041620716573
8275.0	0.16354259502977947
8280.0	0.45346765306768605
8285.0	0.8873556737254061
8290.0	1.4365259861311954
8295.0	2.0485290714685793
8300.0	2.6539372722182764
8305.0	3.1775799917486145
8310.0	3.551900353544348
8315.0	3.729411792525776
8320.0	3.691333071459223
8325.0	3.4503761927537173
8330.0	3.0471118001074045
8335.0	2.540932850495074
8340.0	1.997930848697718
8345.0	1.4786373851620198
8350.0	1.0284151739795042
8355.0	0.6723946219489387
8360.0	0.4155343092353743
8365.0	0.24703233599319874
8370.0	0.14730734492551056
8375.0	0.09535090402217672
8380.0	0.07448197193642556
8385.0	0.0752724772126041
8390.0	0.09539085407677006
8395.0	0.13701924376077002
8400.0	0.2030892932154348
8405.0	0.29372629244180853
8410.0	0.4040144794773552
8415.0	0.5236413257187086
8420.0	0.6383496825019153
8425.0	0.7326179081148815
8430.0	0.7927263549447296
8435.0	0.8093861483757137
8440.0	0.7793473126458942
8445.0	0.7057571849458855
8450.0	0.5973848874101553
8455.0	0.46706953829225406
8460.0	0.3298452036910548
8465.0	0.20115254728403165
8470.0	0.09541106507686707
8475.0	0.025056624772558267
8480.0	4.130436629059789e-07
8485.0	0.027371804145203793
8490.0	0.11138112500794083
8495.0	0.2531722545906483
8500.0	0.450611042935407
8505.0	0.6980493279197859
8510.0	0.9861895006281024
8515.0	1.302225655059568
8520.0	1.6304336917448703
8525.0	1.9533143136311077
8530.0	2.2532667127107424
8535.0	2.5146145720203417
8540.0	2.7256649271395834
8545.0	2.8804053481254854
8550.0	2.9794744254907
8555.0	3.0301826973917914
8560.0	3.0455831308347627
8565.0	3.042822995354807
8570.0	3.041168171088771
8575.0	3.0601092710304894
8580.0	3.117817600255052
8585.0	3.229964786130777
8590.0	3.408657797574806
8595.0	3.661099743718611
8600.0	3.98766733441527
8605.0	4.379421223976113
8610.0	4.81555294181059
8615.0	5.261744160608322
8620.0	5.670650677774665
8625.0	5.985543031580032
8630.0	6.14747679291708
8635.0	6.1053383172185125
8640.0	5.826992352616879
8645.0	5.308919568230559
8650.0	4.581527095326182
8655.0	3.7079446635323396
8660.0	2.7755358844502918
8665.0	1.8812401699700672
8670.0	1.1136940773785335
8675.0	0.5362849212187745
8680.0	0.17541804633861677
8685.0	0.017178976572599085
8690.0	0.01346373684828552
8695.0	0.09609413505903995
8700.0	0.19517490585473762
8705.0	0.2566911422164408
8710.0	0.2545212222398747
8715.0	0.19365817627622092
8720.0	0.10404247351244728
8725.0	0.027230329445840484
8730.0	0.0002777220085340492
8735.0	0.04202048049612353
8740.0	0.14610060844356068
8745.0	0.28287306051251415
8750.0	0.40942395651866625
8755.0	0.4842752133515228
8760.0	0.48181008893015614
8765.0	0.40154305533124285
8770.0	0.2690585507828647
8775.0	0.128205291315743
8780.0	0.027046677638360647
8785.0	0.002165288205669383
8790.0	0.06649717451038341
8795.0	0.20472992341047414
8800.0	0.3778125756902091
8805.0	0.5351234715873752
8810.0	0.6303273973555931
8815.0	0.6357660984381904
8820.0	0.5507577468702677
8825.0	0.40124083544367145
8830.0	0.2310793908119158
8835.0	0.08806911452013987
8840.0	0.009331646514564166
8845.0	0.01081890971865719
8850.0	0.08409550307544844
8855.0	0.20099706546992982
8860.0	0.32409266511505735
8865.0	0.41904399210737653
8870.0	0.4645751261907473
8875.0	0.45693382805711064
8880.0	0.4079682249146072
8885.0	0.3384038364243044
8890.0	0.2696545014255635
8895.0	0.2178762090439304
8900.0	0.19283196414534962
8905.0	0.2019138488630195
8910.0	0.25722729870621147
8915.0	0.38195762833663316
8920.0	0.6120345016621394
8925.0	0.9905766080682311
8930.0	1.5552960002057503
8935.0	2.3220307659908346
8940.0	3.2697399866598427
8945.0	4.332743487319752
8950.0	5.404389748755753
8955.0	6.353071942032412
8960.0	7.047586566068301
8965.0	7.385542711253923
8970.0	7.3170425911828465
8975.0	6.856774743932116
8980.0	6.080812924540892
8985.0	5.108859996287223
8990.0	4.077011565184465
8995.0	3.108923963211877
9000.0	2.293608915202668
9005.0	1.6757958338509968
9010.0	1.2606230800585034
9015.0	1.0297062382226512
9020.0	0.9619458839809767
9025.0	1.0510159645528072
9030.0	1.3128074778739212
9035.0	1.779759972262333
9040.0	2.4837764485085465
9045.0	3.4336788604061557
9050.0	4.59546364646386
9055.0	5.883142635943066
9060.0	7.164809763245802
9065.0	8.283760114561387
9070.0	9.089575683378543
9075.0	9.470701154003507
9080.0	9.379291534966184
9085.0	8.841281867414367
9090.0	7.949011753922197
9095.0	6.838913427230588
9100.0	5.661068933628907
9105.0	4.549491072661784
9110.0	3.601171290597767
9115.0	2.868605930626474
9120.0	2.3658299066026416
9125.0	2.08355295578756
9130.0	2.006294605776017
9135.0	2.1243240116041053
9140.0	2.4357017887804706
9145.0	2.9378790579618093
9150.0	3.6126503940034618
9155.0	4.41123597424696
9160.0	5.246802449615119
9165.0	5.999574959820877
9170.0	6.535520441761074
9175.0	6.734772689208904
9180.0	6.522145028760793
9185.0	5.890564853577223
9190.0	4.909655931468783
9195.0	3.7156415628027473
9200.0	2.4840646681475596
9205.0	1.3918846795395443
9210.0	0.5787469868313438
9215.0	0.11762309995415147
9220.0	0.002458617951263351
9225.0	0.15571816830428642
9230.0	0.45321047682461035
9235.0	0.7589409213463816
9240.0	0.96029845558584
9245.0	0.9942676308588976
9250.0	0.8583331110081065
9255.0	0.6043283475616164
9260.0	0.31826554638454757
9265.0	0.09278728075059899
9270.0	0.00035281426679349643
9275.0	0.07435572437495931
9280.0	0.30252257577767033
9285.0	0.6331493646019883
9290.0	0.9911659170220799
9295.0	1.2986732340129878
9300.0	1.494012002234821
9305.0	1.5445571625519776
9310.0	1.4507582101692642
9315.0	1.2416394092641707
9320.0	0.9642170176065322
9325.0	0.6705059516382871
9330.0	0.40578720085723363
9335.0	0.20079084363132654
9340.0	0.06888914523718304
9345.0	0.007843691079354996
9350.0	0.004559861562513525
9355.0	0.040894019564887786
9360.0	0.0988000093853105
9365.0	0.1637626305114528
9370.0	0.22623709503267414
9375.0	0.2814267531212733
9380.0	0.3280426993373821
9385.0	0.36670022642766614
9390.0	0.39842851829453146
9395.0	0.42354749085334986
9400.0	0.44100956940934244
9405.0	0.4482473971682623
9410.0	0.44156878277792727
9415.0	0.41711937781274844
9420.0	0.37233133937170587
9425.0	0.30759181114138084
9430.0	0.22766623520145007
9435.0	0.14230651561299787
9440.0	0.06555886574058407
9445.0	0.01359126808402065
9450.0	0.001322186944469608
9455.0	0.038603846676058984
9460.0	0.12701502443701237
9465.0	0.2583066696101426
9470.0	0.41517509088810933
9475.0	0.5743969164877714
9480.0	0.7116420693295267
9485.0	0.8067265554955628
9490.0	0.8478776778568645
9495.0	0.8338462607016649
9500.0	0.7733455744311608
9505.0	0.6821195228987597
9510.0	0.5786681709213227
9515.0	0.4800375475109888
9520.0	0.3989789881182052
9525.0	0.3432333876328427
9530.0	0.31688858144435733
9535.0	0.3229787442588198
9540.0	0.36602293908286415
9545.0	0.4532107200653872
9550.0	0.593442278666525
9555.0	0.7942515214008451
9560.0	1.0574975378540137
9565.0	1.3752985361486885
9570.0	1.7277843371852557
9575.0	2.083803952007762
9580.0	2.40487250185337
9585.0	2.651647082305616
9590.0	2.791405202855482
9595.0	2.8046266544151806
9600.0	2.6889707879273788
9605.0	2.459635403962671
9610.0	2.1460618135604457
9615.0	1.785911173840019
9620.0	1.4178948723791742
9625.0	1.0752187285552361
9630.0	0.7810775159524329
9635.0	0.5469479132006223
9640.0	0.3736104641029729
9645.0	0.25413828289527346
9650.0	0.1777112025423376
9655.0	0.1331190595080071
9660.0	0.11114829968222933
9665.0	0.10554880790033248
9670.0	0.11276704703552706
9675.0	0.13095515920460574
9680.0	0.15885177940393433
9685.0	0.19499988172067595
9690.0	0.23751163027084043
9695.0	0.2843275429801791
9700.0	0.3337430219533492
9705.0	0.3849309072867974
9710.0	0.43825521803733697
9715.0	0.49528879506638646
9720.0	0.5585494858144516
9725.0	0.6310148311234196
9730.0	0.7154651963368314
9735.0	0.8136775266777913
9740.0	0.9254957263365043
9745.0	1.0478691138346197
9750.0	1.1740661210830792
9755.0	1.2933818283749487
9760.0	1.3916885496649114
9765.0	1.453066330226904
9770.0	1.462482997419417
9775.0	1.4091285210019926
9780.0	1.289663008348309
9785.0	1.1104515561780364
9790.0	0.8879418359683917
9795.0	0.6467213204231878
9800.0	0.4153951623606897
9805.0	0.22108475659771012
9810.0	0.0838487515399523
9815.0	0.012487456147716193
9820.0	0.0029186362480876867
9825.0	0.03965477004225418
9830.0	0.10004882257801982
9835.0	0.16016902378968564
9840.0	0.20067285222788264
9845.0	0.21104652558796402
9850.0	0.19107686361204457
9855.0	0.14928024494331085
9860.0	0.098958773992989
9865.0	0.05328061899266045
9870.0	0.021049096929103065
9875.0	0.004540966022587598
9880.0	4.90332667606505e-05
9885.0	0.0008046461063507929
9890.0	0.001105344286895775
9895.0	2.389763702766595e-05
9900.0	0.003188406761365862
9905.0	0.021772700752193664
9910.0	0.06881332570132488
9915.0	0.15395002751895168
9920.0	0.2783379970668918
9925.0	0.4315714399426244
9930.0	0.5919385131665836
9935.0	0.7303459015869137
9940.0	0.8171089730350484
9945.0	0.829858988771269
9950.0	0.7603726710533557
9955.0	0.6183283408952917
9960.0	0.43078439261834467
9965.0	0.23732668464744425
9970.0	0.08200223699230752
9975.0	0.004008705536557834
9980.0	0.029407224523024078
9985.0	0.16580571611101494
9990.0	0.40113813250985686
[truncated: 201 more rows]
