# Supplementary material for: Spinon mediation of witness spin dynamics in herbertsmithite
Source: Nat Phys. 2026 Jun 10;22(7):1071–8. doi: 10.1038/s41567-026-03303-6 (PMC13423850; doi:10.1038/s41567-026-03303-6)
Supplement: Supplementary file 4 — Statistical source data. [file 41567_2026_3303_MOESM4_ESM.zip › Fig4b_250mK.csv]

Time (MCS)	Magnetization squared (pT/mu_0)^2
0.0	0.1379985916788299
5.0	0.1132085880555381
10.0	0.07972396687092535
15.0	0.04519477374686596
20.0	0.017270459692865836
25.0	0.0018956315477519743
30.0	0.002138560570453057
35.0	0.017795155495005613
40.0	0.045784227056604225
45.0	0.08114004564692334
50.0	0.11827570449375746
55.0	0.15216650418113914
60.0	0.17918021536624862
65.0	0.19742287843476328
70.0	0.2066215689221084
75.0	0.20768080309020545
80.0	0.20209961266249168
85.0	0.1914223468567974
90.0	0.17684171315248415
95.0	0.1590107886461631
100.0	0.1380783925321368
105.0	0.113947451367164
110.0	0.0867560837674717
115.0	0.05757064674544359
120.0	0.02923590406955394
125.0	0.007244520305324905
130.0	0.000387034197445293
135.0	0.020867807664969765
140.0	0.08357332602448755
145.0	0.20429367086962402
150.0	0.39692871676817787
155.0	0.6700159715667057
160.0	1.0232165624278622
165.0	1.4445916953157598
170.0	1.909509468842235
175.0	2.3818008589102266
180.0	2.8173574319086154
185.0	3.1698197864071056
190.0	3.397477234531745
195.0	3.4701270443719263
200.0	3.3745350697440215
205.0	3.1173431741741275
210.0	2.724746743170075
215.0	2.2389097455203673
220.0	1.711743670177276
225.0	1.1971959648961437
230.0	0.7434571827370342
235.0	0.3864547262455148
240.0	0.14568181550039364
245.0	0.022904122051777297
250.0	0.003720180364850952
255.0	0.06145246341566137
260.0	0.16250995311834585
265.0	0.2722353737700884
270.0	0.36032167973908924
275.0	0.4051001395260196
280.0	0.396290831592829
285.0	0.33609009520170724
290.0	0.23869193599506958
295.0	0.1284744499904471
300.0	0.03713135383943034
305.0	1.9799034874324922e-05
310.0	0.05196822690256451
315.0	0.222780954632442
320.0	0.5327160821558793
325.0	0.9883058255767836
330.0	1.5790137805578748
335.0	2.27533781694817
340.0	3.029009420076187
345.0	3.77584702202162
350.0	4.44154636540606
355.0	4.9502283930179365
360.0	5.234963766622752
365.0	5.248863185813851
370.0	4.97482263241126
375.0	4.431816217617486
380.0	3.6758772737797822
385.0	2.7946565342313274
390.0	1.8956255832467286
395.0	1.0893987255044029
400.0	0.4709628440826592
405.0	0.10247703637018428
410.0	0.0014286565226558526
415.0	0.13715584876211565
420.0	0.43713394684175577
425.0	0.8022758910353872
430.0	1.1283036849387353
435.0	1.3285731369618834
440.0	1.3530691358616735
445.0	1.1989058773883052
450.0	0.9095187977356006
455.0	0.5624364905479007
460.0	0.24842193278884983
465.0	0.04711711198656626
470.0	0.005452921543659297
475.0	0.12462163482803719
480.0	0.35938592574465045
485.0	0.6303752007758857
490.0	0.8465791654967162
495.0	0.9323971603414879
500.0	0.8521285275918193
505.0	0.6251431074148488
510.0	0.32712557221633504
515.0	0.07623233098530065
520.0	0.00686544037889781
525.0	0.2370518703312774
530.0	0.8372508222441474
535.0	1.8082980886774416
540.0	3.0741417293051754
545.0	4.491540042001918
550.0	5.87486207942996
555.0	7.03056776352599
560.0	7.793729881168691
565.0	8.058613503309518
570.0	7.796882330060412
575.0	7.060009210138402
580.0	5.966137083110843
585.0	4.675048231274203
590.0	3.357251373892691
595.0	2.1639993963841873
600.0	1.204234769662941
605.0	0.532359062923895
610.0	0.14795799695947448
615.0	0.005907825757394251
620.0	0.033274933980349794
625.0	0.1484882946871032
630.0	0.27848932010089344
635.0	0.37072577827829895
640.0	0.39853550577050095
645.0	0.36017684895243673
650.0	0.2730916467835705
655.0	0.16568541885907342
660.0	0.06893399829780798
665.0	0.009610813218241334
670.0	0.00611859944378648
675.0	0.06707030490151253
680.0	0.19210918607908295
685.0	0.3741010354162703
690.0	0.6017791031472394
695.0	0.8621007774906585
700.0	1.1418730551627068
705.0	1.4285151131835498
710.0	1.7100783587362196
715.0	1.97480619285741
720.0	2.2105882212859034
725.0	2.404661390306608
730.0	2.543846259403711
735.0	2.6154856978562573
740.0	2.6090797010130746
745.0	2.518399042815912
750.0	2.343649214467328
755.0	2.0931035996648233
760.0	1.783598084895258
765.0	1.4394280205826708
770.0	1.0895179359289422
775.0	0.763188437702368
780.0	0.48530851745219716
785.0	0.271948332248826
790.0	0.1277035477199411
795.0	0.04557606520492094
800.0	0.00969508285679638
805.0	0.0003823402331059397
810.0	0.0003219242189125617
815.0	0.00012571669792068815
820.0	0.0015750515207873434
825.0	0.017331799639814675
830.0	0.06685551886988358
835.0	0.16939826342816972
840.0	0.3359475599070146
845.0	0.5625282321259397
850.0	0.827139071475813
855.0	1.0917596896652269
860.0	1.3094983429403813
865.0	1.4354228378107579
870.0	1.4383675395779862
875.0	1.3104400206642537
880.0	1.0712923484621617
885.0	0.7654534071170269
890.0	0.45285282076008887
895.0	0.19461602301254105
900.0	0.037715125144692455
905.0	0.0026521746917446947
910.0	0.07779426398971664
915.0	0.22235532563183358
920.0	0.3777221681199008
925.0	0.4844642620659322
930.0	0.5006123299581061
935.0	0.41616846048755596
940.0	0.2595549699346951
945.0	0.09368092792713992
950.0	0.0020136887342623298
955.0	0.06777139635140901
960.0	0.35135233456269244
965.0	0.8718160231540015
970.0	1.5973989849867427
975.0	2.4478699093344565
980.0	3.3085618197933266
985.0	4.052944671012785
990.0	4.568413631819055
995.0	4.779151483799039
1000.0	4.660693028111389
1005.0	4.242960087440914
1010.0	3.601463235658602
1015.0	2.8392910847918054
1020.0	2.064655327350837
1025.0	1.36958460418781
1030.0	0.8146934743011847
1035.0	0.4230392244663667
1040.0	0.18349801288859216
1045.0	0.06158286256400881
1050.0	0.013875455262020027
1055.0	0.0016905812955286018
1060.0	0.00031239078940156555
1065.0	0.001841284426441591
1070.0	0.011807176399005127
1075.0	0.04158569752839456
1080.0	0.09975219913186072
1085.0	0.18554323840645726
1090.0	0.28662427012587804
1095.0	0.38174960804470454
1100.0	0.4471920884886106
1105.0	0.4645663317959833
1110.0	0.42725523200943577
1115.0	0.34317673721274805
1120.0	0.23289454671000087
1125.0	0.12364789617766012
1130.0	0.04123114210987769
1135.0	0.0023544625638062195
1140.0	0.009944883970165717
1145.0	0.05287110903672499
1150.0	0.11012491266511462
1155.0	0.1580443269601236
1160.0	0.1781906122298972
1165.0	0.16330418390327506
1170.0	0.11941816716001515
1175.0	0.06348302164518645
1180.0	0.01733289700739288
1185.0	2.2384714650910814e-05
1190.0	0.021092662790361292
1195.0	0.07701830397859538
1200.0	0.15204177698415908
1205.0	0.22316145601045415
1210.0	0.2676681074595123
1215.0	0.270768852024938
1220.0	0.2307755848515757
1225.0	0.16009137729352335
1230.0	0.0815661285572759
1235.0	0.02128826711829544
1240.0	5.7661347100755665e-05
1245.0	0.02626966330177577
1250.0	0.0925716110407459
1255.0	0.17753736985739968
1260.0	0.25208068401826433
1265.0	0.2888583834482073
1270.0	0.27194656635625
1275.0	0.2038999872836397
1280.0	0.10797992018084049
1285.0	0.024659257713676264
1290.0	0.0030981818401662298
1295.0	0.08967331438735124
1300.0	0.3164489911460889
1305.0	0.6924907110665339
1310.0	1.2001596658526643
1315.0	1.7972307985511358
1320.0	2.42421890674972
1325.0	3.015074270003275
1330.0	3.508726785866476
1335.0	3.8589514844191477
1340.0	4.040640511482726
1345.0	4.051578898598647
1350.0	3.909931480531985
1355.0	3.6485628759497324
1360.0	3.30782725598329
1365.0	2.9285097542988265
1370.0	2.5462422397430102
1375.0	2.188115440234143
1380.0	1.8715661698429178
1385.0	1.6051060308070002
1390.0	1.39017947750419
1395.0	1.2234110979662522
1400.0	1.0986670932379747
1405.0	1.0086156720419597
1410.0	0.9457244385971606
1415.0	0.9028078937242129
1420.0	0.8733074169362349
1425.0	0.8514640352596654
1430.0	0.8324714991032227
1435.0	0.8126194303738679
1440.0	0.7893869280807433
1445.0	0.7614382435588594
1450.0	0.728496380805517
1455.0	0.6911087567341264
1460.0	0.6503516084243618
1465.0	0.6075341904294116
1470.0	0.5639577316611407
1475.0	0.5207635801848918
1480.0	0.4788793497533024
1485.0	0.43904944563388015
1490.0	0.40192185675833586
1495.0	0.36815807098629477
1500.0	0.33853724599566903
1505.0	0.3140386622855022
1510.0	0.295906306901953
1515.0	0.2857217108354851
1520.0	0.2855271845189094
1525.0	0.2980393829968683
1530.0	0.326961860807313
1535.0	0.37734225804718047
1540.0	0.4558369259548069
1545.0	0.5706716607061827
1550.0	0.7310611835803646
1555.0	0.9459089069996697
1560.0	1.221768895223217
1565.0	1.5602949285758039
1570.0	1.9556681373900544
1575.0	2.3926960039134033
1580.0	2.8463189067361743
1585.0	3.283083479959765
1590.0	3.664744188828266
1595.0	3.953611710048807
1600.0	4.118721353766242
1605.0	4.141518779784832
1610.0	4.0197005119350875
1615.0	3.7681700210294835
1620.0	3.416727659573973
1625.0	3.0049402016226514
1630.0	2.575393964476231
1635.0	2.166982426770482
1640.0	1.8098518447743253
1645.0	1.5231060901367641
1650.0	1.3154975206286217
1655.0	1.1883759860296685
1660.0	1.139451457356824
1665.0	1.1657056959819783
1670.0	1.2641683058115216
1675.0	1.4301520201733875
1680.0	1.653635612073583
1685.0	1.9154053554521662
1690.0	2.184961062210632
1695.0	2.4218612947371536
1700.0	2.5811668037735207
1705.0	2.6222315987198854
1710.0	2.5187447489649437
1715.0	2.2671225306353366
1720.0	1.8904267554995542
1725.0	1.436007196904597
1730.0	0.966784921353898
1735.0	0.5480053021710964
1740.0	0.23278782422791897
1745.0	0.050371654696730044
1750.0	0.0003598260701968632
1755.0	0.05462687115878785
1760.0	0.16634657664419072
1765.0	0.28349628022046974
1770.0	0.36287130143310936
1775.0	0.38053694166347996
1780.0	0.3358115895801504
1785.0	0.24795397606979677
1790.0	0.14705442752464584
1795.0	0.062444487605518136
1800.0	0.012640128668973398
1805.0	0.00018320620158539285
1810.0	0.012957744126093587
1815.0	0.031234840789845564
1820.0	0.0376373940269065
1825.0	0.026133335047097514
1830.0	0.006459941756635764
1835.0	0.001980539542054021
1840.0	0.04135137598518283
1845.0	0.1467169517618568
1850.0	0.32262850683132405
1855.0	0.5499354358237082
1860.0	0.7874476577326053
1865.0	0.9816402818258732
1870.0	1.0818897788638013
1875.0	1.0566344435938713
1880.0	0.9051885366208775
1885.0	0.6610030546853249
1890.0	0.38468279705686464
1895.0	0.14827082106263592
1900.0	0.015174967153316099
1905.0	0.021691608475846356
1910.0	0.165824712497425
1915.0	0.40703130918600006
1920.0	0.6772605427735492
1925.0	0.9002025363292623
1930.0	1.013111357200496
1935.0	0.9847265048462903
1940.0	0.8239662259605417
1945.0	0.576852599494369
1950.0	0.3126851029742591
1955.0	0.10369925791977488
1960.0	0.004336554610543301
1965.0	0.036245392965567426
1970.0	0.1832658968303021
1975.0	0.39754035264215604
1980.0	0.6145263917942171
1985.0	0.7721155993515856
1990.0	0.8280417525378413
1995.0	0.7705546214852018
2000.0	0.6196165775907267
2005.0	0.4188770238094738
2010.0	0.22143102209149698
2015.0	0.07403431534833099
2020.0	0.0045727279742241375
2025.0	0.016225671501761896
2030.0	0.08944323893135317
2035.0	0.19036951007040984
2040.0	0.2824885031102979
2045.0	0.33758543865580715
2050.0	0.34273101739848827
2055.0	0.301606658191296
2060.0	0.23048817673704353
2065.0	0.15090579399386553
2070.0	0.0818624982224821
2075.0	0.03430356554252321
2080.0	0.009441432697931604
2085.0	0.0009998787799859858
2090.0	1.923999518080347e-05
2095.0	4.879236678070785e-05
2100.0	0.0005882117740794498
2105.0	0.007458355106394418
2110.0	0.030042519912159116
2115.0	0.07656527474558485
2120.0	0.14932573252902934
2125.0	0.24182323511379342
2130.0	0.3390211808107397
2135.0	0.42085505324748135
2140.0	0.4679169960587783
2145.0	0.46745340130302265
2150.0	0.41766270253117466
2155.0	0.32881738723715404
2160.0	0.22076321619428424
2165.0	0.11751725465138495
2170.0	0.04060796883649946
2175.0	0.003184000914577186
2180.0	0.006658098313390876
2185.0	0.04085434707259862
2190.0	0.08756039166797067
2195.0	0.12639041543357332
2200.0	0.14123533611164865
2205.0	0.1254780982849712
2210.0	0.08457628185102617
2215.0	0.035399102638747126
2220.0	0.002598211193868564
2225.0	0.01303305785300537
2230.0	0.08967546230237672
2235.0	0.2464157850691618
2240.0	0.48483829564628483
2245.0	0.7934685946636071
2250.0	1.1493982813501358
2255.0	1.5217168271269936
2260.0	1.8759216613915173
2265.0	2.1784526759603167
2270.0	2.4006591581569117
2275.0	2.521769801714101
2280.0	2.5307080980017735
2285.0	2.426804753557545
2290.0	2.219569756743787
2295.0	1.9277005712570434
2300.0	1.5774504683662223
2305.0	1.2004095451124812
2310.0	0.8307099249155762
2315.0	0.5016940539306806
2320.0	0.24219638281697214
2325.0	0.07276931501417702
2330.0	0.0023871175635742097
2335.0	0.02631365457449797
2340.0	0.125839087753901
2345.0	0.2704110075838821
2350.0	0.4222857676034051
2355.0	0.5432528521909692
2360.0	0.6023592950932047
2365.0	0.5830575589557025
2370.0	0.488004571054889
2375.0	0.33998812949071566
2380.0	0.17817870892920973
2385.0	0.04998713606082616
2390.0	3.837662131690478e-06
2395.0	0.05847405832063325
2400.0	0.2322057271498389
2405.0	0.5005054547201132
2410.0	0.8176816354074414
2415.0	1.1220557874072588
2420.0	1.3496852891161968
2425.0	1.4496076527745867
2430.0	1.3967961433321898
2435.0	1.1994027140747299
2440.0	0.8982099438147081
2445.0	0.5581863801666084
2450.0	0.25410590942911354
2455.0	0.053769402411353355
2460.0	0.0030000057510125144
2465.0	0.11608420540093853
2470.0	0.37384164517721447
2475.0	0.7294606563022293
2480.0	1.1202258882125793
2485.0	1.4818592199622675
2490.0	1.7617686799695014
2495.0	1.9281193829319658
2500.0	1.973055563192507
2505.0	1.9101379571409756
2510.0	1.7675756138398828
2515.0	1.5796962417852731
2520.0	1.3791273068325995
2525.0	1.191450473584526
2530.0	1.0329749479074728
2535.0	0.9111809145385454
2540.0	0.8266841146732277
2545.0	0.7754519369547178
2550.0	0.7504069563696747
2555.0	0.7422334200591656
2560.0	0.7398177393406337
2565.0	0.7310233909455748
2570.0	0.7043118900199767
2575.0	0.6511761635058089
2580.0	0.5687203887487972
2585.0	0.46132337951163416
2590.0	0.34039533120110127
2595.0	0.22181827651369201
2600.0	0.12155941033426516
2605.0	0.05080867739167747
2610.0	0.0124333853772266
2615.0	0.0003083951042332429
2620.0	0.0021653892674082065
2625.0	0.00528300028175162
2630.0	0.0030858972338093306
2635.0	4.480030180454058e-05
2640.0	0.012519486360238469
2645.0	0.06439804717784747
2650.0	0.17823044701542193
2655.0	0.3644258483044795
2660.0	0.6122896174967682
2665.0	0.8866853764371252
2670.0	1.1327564316133216
2675.0	1.288729952598634
2680.0	1.3040604261449245
2685.0	1.157946884756405
2690.0	0.8723873534940734
2695.0	0.5148448945820416
2700.0	0.18817512487124638
2705.0	0.009038226612993212
2710.0	0.07955376592864996
2715.0	0.4593615176397979
2720.0	1.1457214924271901
2725.0	2.0675721461708862
2730.0	3.0959727805171897
2735.0	4.069040059452032
2740.0	4.825575345759227
2745.0	5.2391966908652305
2750.0	5.2446238811408366
2755.0	4.849856535452958
2760.0	4.131718390774204
2765.0	3.216537877352764
2770.0	2.2513860931671332
2775.0	1.3733185948550906
2780.0	0.683997951696732
2785.0	0.2350660620793466
2790.0	0.026390100685260983
2795.0	0.015828187210106995
2800.0	0.1364386045901551
2805.0	0.31576814194226416
2810.0	0.4921930261872189
2815.0	0.6249432834382715
2820.0	0.6967565267486273
2825.0	0.7103051501349866
2830.0	0.6809876099350067
2835.0	0.6290595821757193
2840.0	0.5734762722769923
2845.0	0.5286037579032352
2850.0	0.5036564238345422
2855.0	0.5037952818167071
2860.0	0.531534664160659
2865.0	0.5874367027777456
2870.0	0.6697781956417678
2875.0	0.7735977948002871
2880.0	0.8899571863016771
2885.0	1.0062203962573413
2890.0	1.1077179313036687
2895.0	1.1805329615145879
2900.0	1.214609507518872
2905.0	1.2061701921533798
2910.0	1.1586319136359309
2915.0	1.0817358497350749
2920.0	0.9892444338813785
2925.0	0.8960432376581002
2930.0	0.8156271852464659
2935.0	0.7586985879236529
2940.0	0.7330706886008499
2945.0	0.7444806065359054
2950.0	0.7975178334162308
2955.0	0.895838709558242
2960.0	1.0411865029820229
2965.0	1.231335947450061
2970.0	1.4576891962411682
2975.0	1.7036132074933736
2980.0	1.9445593714081393
2985.0	2.1505312199514814
2990.0	2.290714528623741
2995.0	2.339315389823498
3000.0	2.281141191016888
3005.0	2.1153974949271044
3010.0	1.8565970419814262
3015.0	1.5322546447804815
3020.0	1.1779228583888086
3025.0	0.8308266971165509
3030.0	0.523667437395926
3035.0	0.28000989094463336
3040.0	0.11212552990648707
3045.0	0.021435751720149082
3050.0	0.0010270987624237868
3055.0	0.03928950196626226
3060.0	0.12364643781022261
3065.0	0.2435618713795246
3070.0	0.3923867328274754
3075.0	0.567980368499229
3080.0	0.7722826871351485
3085.0	1.0100803736556587
3090.0	1.2871578556228245
3095.0	1.6079589122006563
3100.0	1.9729109256880872
3105.0	2.3757206221665546
3110.0	2.801186170350634
3115.0	3.224258414424487
3120.0	3.6110757225587604
3125.0	3.922395802523393
3130.0	4.119267369226619
3135.0	4.170066224425746
3140.0	4.0573983971856515
3145.0	3.7830951982726404
3150.0	3.369756635552236
3155.0	2.8580477457009894
3160.0	2.3000421397063646
3165.0	1.7500236104956037
3170.0	1.2549430694717356
3175.0	0.8469069496242562
3180.0	0.5395491612729791
3185.0	0.3290433110554884
3190.0	0.19917163661956225
3195.0	0.128701574824044
3200.0	0.09870451259951812
3205.0	0.09758564630935829
3210.0	0.1224357234548982
3215.0	0.17658697832785983
3220.0	0.2645353848898515
3225.0	0.3862555916104293
3230.0	0.5331005041882236
3235.0	0.6868977619777716
3240.0	0.8227347523179931
3245.0	0.9146465999737079
3250.0	0.942419502343394
3255.0	0.897326827312747
3260.0	0.7849487447313496
3265.0	0.6241614391834229
3270.0	0.44259410613520506
3275.0	0.2699332241037978
3280.0	0.1310547383839904
3285.0	0.04091150062122433
3290.0	0.002448287227502216
3295.0	0.007811046197527573
3300.0	0.042113888361079835
3305.0	0.08835475431328574
3310.0	0.1319195765357772
3315.0	0.1634816687673012
3320.0	0.17980551113651447
3325.0	0.18271932919236347
3330.0	0.17705624810529402
3335.0	0.16851628469464427
3340.0	0.1621696257877895
3345.0	0.16185313351847366
3350.0	0.17023389866774608
3355.0	0.18903553840177426
3360.0	0.21895165146749698
3365.0	0.25907038753856254
3370.0	0.3060456480354446
3375.0	0.35356349348754496
3380.0	0.3926972922943893
3385.0	0.4134694477669629
3390.0	0.40743365205627086
3395.0	0.37056439333589325
3400.0	0.3054256423113405
3405.0	0.22165637626602808
3410.0	0.1342813271060678
3415.0	0.060090313181831875
3420.0	0.013066970821746349
3425.0	0.000300500137062685
3430.0	0.019781451508334196
3435.0	0.060935061117125475
3440.0	0.10784803973904818
3445.0	0.14420566380407626
3450.0	0.1583192573680477
3455.0	0.14654050629738216
3460.0	0.1138868613274925
3465.0	0.07167553457909123
3470.0	0.033042805372386144
3475.0	0.00801603063929756
3480.0	2.8779132375428516e-06
3485.0	0.005068006564298873
3490.0	0.014336875851538231
3495.0	0.018661615813310828
3500.0	0.013749031056734364
3505.0	0.003651127191394713
3510.0	0.0010017415466875184
3515.0	0.02351403717295545
3520.0	0.08765116823726732
3525.0	0.20154570854821377
3530.0	0.3597295990019455
3535.0	0.541824072656938
3540.0	0.7161193534937754
3545.0	0.8473329256434702
3550.0	0.9063299371496848
3555.0	0.878758000532691
3560.0	0.7697194561990811
3565.0	0.6027707446974775
3570.0	0.41334821468345906
3575.0	0.23858211393301504
3580.0	0.1067425928966532
3585.0	0.029803567466770833
3590.0	0.0016889024124464253
3595.0	0.002946216411215591
3600.0	0.010452847040451721
3605.0	0.008997502391100387
3610.0	0.0007950426389393351
3615.0	0.009469738367254314
3620.0	0.07666620557517077
3625.0	0.25172454339483785
3630.0	0.5770762795079005
3635.0	1.073479874319166
3640.0	1.7294530749098092
3645.0	2.498191522965734
3650.0	3.303211869893959
3655.0	4.051545071517819
3660.0	4.6512516124556
3665.0	5.0289270761693485
3670.0	5.142998946281791
3675.0	4.989887461751422
3680.0	4.602085619860685
3685.0	4.039295017624611
3690.0	3.3753413930642737
3695.0	2.684290270174052
3700.0	2.028894702995444
3705.0	1.4534411599761217
3710.0	0.9816286715732301
3715.0	0.6187850882314525
3720.0	0.35685549226166746
3725.0	0.1803499026032656
3730.0	0.0717429759298853
3735.0	0.015443042125023225
3740.0	0.00010016669426331954
3745.0	0.01947071266079561
3750.0	0.0722042547022665
3755.0	0.16082506051791623
3760.0	0.2900054071856664
3765.0	0.46414796138909004
3770.0	0.684412894490277
3775.0	0.9456217302800387
3780.0	1.2338054142751282
3785.0	1.5253425837380332
3790.0	1.788491949819636
3795.0	1.9876111153368623
3800.0	2.089577783646752
3805.0	2.071124382764784
3810.0	1.9252531634476377
3815.0	1.6648521764228916
3820.0	1.3221712262164493
3825.0	0.9438338330285588
3830.0	0.5822757972144113
3835.0	0.28554452946683967
3840.0	0.08793040357361002
3845.0	0.003744491926328333
3850.0	0.025734340272051785
3855.0	0.12838067230634098
3860.0	0.27501864018934064
3865.0	0.4267668675370603
3870.0	0.5509028730841601
3875.0	0.6266709534838478
3880.0	0.6474047996797431
3885.0	0.6189830103557508
3890.0	0.5556446965955002
3895.0	0.4747738429318488
3900.0	0.39227607114218493
3905.0	0.31967910960949414
3910.0	0.26331226993074247
3915.0	0.22515984435429742
3920.0	0.2045029495681344
3925.0	0.19940165186975842
3930.0	0.20739429192928066
3935.0	0.2253288961461957
3940.0	0.24874794540269413
3945.0	0.2715067321857182
3950.0	0.286213403455007
3955.0	0.2856817771721974
3960.0	0.26506079465820237
3965.0	0.22387865246926306
3970.0	0.16711026207343685
3975.0	0.10462257758286124
3980.0	0.0489014279863385
3985.0	0.011616506159536053
3990.0	8.556426825001847e-05
3995.0	0.014845547247610103
4000.0	0.049244719282505026
4005.0	0.09131706801360055
4010.0	0.12741011659097998
4015.0	0.14639460527578715
4020.0	0.143033564548891
4025.0	0.11934019328069381
4030.0	0.08343996002153978
4035.0	0.046341662200436944
4040.0	0.017799597980353788
4045.0	0.0028261137274416654
4050.0	0.00023446851438611068
4055.0	0.003894009907186402
4060.0	0.0063891465336905935
4065.0	0.003831927698372972
4070.0	2.563406319278013e-05
4075.0	0.008233250930383332
4080.0	0.049487287690402657
4085.0	0.1474872503480025
4090.0	0.3213135732948307
4095.0	0.5780470955429399
4100.0	0.907618158376566
4105.0	1.2817119434555955
4110.0	1.6574559664029151
4115.0	1.9852396842777043
4120.0	2.2187879741463017
4125.0	2.324911976978917
4130.0	2.2904108348866346
4135.0	2.1243810914769528
4140.0	1.8554647732590746
4145.0	1.524942614081926
4150.0	1.177643823317131
4155.0	0.8530947679486405
4160.0	0.5790627650595717
4165.0	0.36878994973921747
4170.0	0.22205495496967223
4175.0	0.1291195863374087
4180.0	0.07593744298568116
4185.0	0.04889523754513607
4190.0	0.03780230114635087
4195.0	0.03663977964585999
4200.0	0.04242970026094506
4205.0	0.05319397329783697
4210.0	0.06615794784490255
4215.0	0.07708729931821433
4220.0	0.08106542076020049
4225.0	0.07435873500660951
4230.0	0.05653057657458911
4235.0	0.03182547411234263
4240.0	0.00909494587411993
4245.0	7.02482930146549e-05
4250.0	0.016403387971541644
4255.0	0.06636796442767
4260.0	0.15226760912687728
4265.0	0.26939065364492076
4270.0	0.4068556445048802
4275.0	0.5500924654871043
4280.0	0.6842083431570959
4285.0	0.7972618635597308
4290.0	0.882573481706629
4295.0	0.9395789021008704
4300.0	0.9732286520608074
4305.0	0.9923657993594568
4310.0	1.0077244701400552
4315.0	1.0301283972770787
4320.0	1.0691873061584092
4325.0	1.1324331768845426
4330.0	1.2245802624963078
4335.0	1.3465612151589195
4340.0	1.4942169384818507
4345.0	1.6569127258171805
4350.0	1.816741311119312
4355.0	1.9491544468361686
4360.0	2.025695405487121
4365.0	2.0189652269624703
4370.0	1.9091734533391973
4375.0	1.6908468316129843
4380.0	1.3777876605054618
4385.0	1.0044207091693365
4390.0	0.6223296162262507
4395.0	0.2919494252987048
4400.0	0.07075769350212997
4405.0	0.000492752474232396
4410.0	0.0965375852812107
4415.0	0.3423927426816527
4420.0	0.6911015212207315
4425.0	1.0738180461946643
4430.0	1.413856644772372
4435.0	1.6430432581781935
4440.0	1.7164527633240263
4445.0	1.6219018104235223
4450.0	1.3818327541320294
4455.0	1.0471465084675495
4460.0	0.684602113310693
4465.0	0.36103224099595277
4470.0	0.12837674116029188
4475.0	0.013208278393102794
4480.0	0.013119875088074481
4485.0	0.10044429773376713
4490.0	0.23182345080829247
4495.0	0.36068887079572143
4500.0	0.4491419706932187
4505.0	0.4761573387713405
4510.0	0.44030003088682557
4515.0	0.3568380018426266
4520.0	0.25072687440799235
4525.0	0.14798194191240563
4530.0	0.06815843707789433
4535.0	0.02002938458341403
4540.0	0.001332621934802425
4545.0	0.0020759140782746354
4550.0	0.009792546247294498
4555.0	0.014665675561137922
4560.0	0.012705674071620177
4565.0	0.0060388190932459986
4570.0	0.0005175865482208614
4575.0	0.0018785934485943043
4580.0	0.012197264510171134
4585.0	0.028239180468997375
4590.0	0.04254456197187292
4595.0	0.04697936057221675
4600.0	0.03744262715903911
4605.0	0.01782149723293393
4610.0	0.0013723458572737338
4615.0	0.008486462002338895
4620.0	0.061035015377242124
4625.0	0.17477402949697485
4630.0	0.35217896750190336
4635.0	0.5782337649820969
4640.0	0.8210121964825444
4645.0	1.03752692441272
4650.0	1.1836832578293357
4655.0	1.2257736470903329
4660.0	1.1502501572064616
4665.0	0.9687801820875763
4670.0	0.7167963892209361
4675.0	0.44556974115685255
4680.0	0.2097337556547821
4685.0	0.053592399000157345
4690.0	9.16979412137709e-06
4695.0	0.045031347804930864
4700.0	0.15981528721630803
4705.0	0.29934113970321014
4710.0	0.41545034713522105
4715.0	0.4704903290651502
4720.0	0.44768479659143023
4725.0	0.3553181101817943
4730.0	0.22363937148601543
4735.0	0.09551315291210624
4740.0	0.013636571469799583
4745.0	0.008078344112665819
4750.0	0.08771015028494263
4755.0	0.23787157400531153
4760.0	0.42472806563264526
4765.0	0.6048262705416199
4770.0	0.736909385737651
4775.0	0.7925403387649788
4780.0	0.7626099031703996
4785.0	0.6581741913253643
4790.0	0.5058162176164881
4795.0	0.3393063612473897
4800.0	0.1902729399617199
4805.0	0.08063881546031489
4810.0	0.018779740555347715
4815.0	2.7817549400335035e-05
4820.0	0.010743699822625722
4825.0	0.03417113655776114
4830.0	0.05596574478569026
4835.0	0.06770460120973414
4840.0	0.06762816863057905
4845.0	0.058964006185927766
4850.0	0.04702419114331894
4855.0	0.036562165883087444
4860.0	0.030543743595116673
4865.0	0.030694400498486013
4870.0	0.03926817486091807
4875.0	0.06082586723341668
4880.0	0.10269552883900235
4885.0	0.17329021641960035
4890.0	0.27840608441590303
4895.0	0.4166586820769675
4900.0	0.5759164077087563
4905.0	0.7326319271976668
4910.0	0.8552530493865684
4915.0	0.9115896876746951
4920.0	0.8785329685664371
4925.0	0.7513805612908169
4930.0	0.5496630417441158
4935.0	0.317003049991401
4940.0	0.11406481878293992
4945.0	0.005652633102162889
4950.0	0.04489161719303434
4955.0	0.25857140229620096
4960.0	0.6377468712895291
4965.0	1.1364998629268224
4970.0	1.6796720472616007
4975.0	2.177970939150867
4980.0	2.546828156883486
4985.0	2.724347229554722
4990.0	2.68392398432081
4995.0	2.4385783336681475
5000.0	2.0362666267080924
5005.0	1.5477928846651787
5010.0	1.0507338418002563
5015.0	0.6135548026667943
5020.0	0.2836682053921396
5025.0	0.08178249177917327
5030.0	0.0029905807597841575
5035.0	0.02324966960278461
5040.0	0.1087182004671844
5045.0	0.22511418774217432
5050.0	0.3448093699691307
5055.0	0.4504778041968702
5060.0	0.53533752427443
5065.0	0.6009455297375552
5070.0	0.6538816070371546
5075.0	0.7024745999421735
5080.0	0.7541902779621579
5085.0	0.8137300301082393
5090.0	0.8815730243044785
5095.0	0.9527682970798851
5100.0	1.0161755430483816
5105.0	1.054814949656308
5110.0	1.0482000501453173
5115.0	0.9772527165379575
5120.0	0.8315949439300137
5125.0	0.6178855741925956
5130.0	0.36682833835758855
5135.0	0.1359892423292013
5140.0	0.005977523750850858
5145.0	0.06894197272823746
5150.0	0.410442915748816
5155.0	1.0880080807373738
5160.0	2.111354947157767
5165.0	3.429735528502612
5170.0	4.930810335185905
5175.0	6.4530090765201225
5180.0	7.810055784965673
5185.0	8.823098837872392
5190.0	9.353619259401079
5195.0	9.32969362083112
5200.0	8.759509117893055
5205.0	7.728971890707217
5210.0	6.38404693286033
5215.0	4.902096511904734
5220.0	3.458966047490651
5225.0	2.199255612969881
5230.0	1.215983002907983
5235.0	0.5431074139884124
5240.0	0.1609659617369464
5245.0	0.011553834770218568
5250.0	0.018584064959722937
5255.0	0.10684242604050413
5260.0	0.2164602894206131
5265.0	0.30986989201107323
5270.0	0.371626108410578
5275.0	0.4032131263133453
5280.0	0.41587483076480275
5285.0	0.4242705759698788
5290.0	0.4426187883430719
5295.0	0.4834845582840481
5300.0	0.5581026288395857
5305.0	0.6765673452841924
5310.0	0.8465282387021871
5315.0	1.0700223174581232
5320.0	1.3393080442674332
5325.0	1.633508250651664
5330.0	1.918098076852829
5335.0	2.1486361998841152
5340.0	2.278807763841648
5345.0	2.271269867619215
5350.0	2.108525048251182
5355.0	1.800574528969447
5360.0	1.3866508412822984
5365.0	0.929793278995097
5370.0	0.5049961245208289
5375.0	0.18353782014973288
5380.0	0.01731000607942479
5385.0	0.027126024946356155
5390.0	0.19803367109176148
5395.0	0.48285664989140886
5400.0	0.8130614453501951
5405.0	1.1141948837204756
5410.0	1.3220688692763767
5415.0	1.3958450580172639
5420.0	1.3251470863398505
5425.0	1.1299771658172333
5430.0	0.8540479243947909
5435.0	0.5536580608129641
5440.0	0.2850731203911795
5445.0	0.09337689781307121
5450.0	0.005032839500749331
5455.0	0.02522232648350615
5460.0	0.13977368205088686
5465.0	0.3204953101899497
5470.0	0.5321900901206872
5475.0	0.7396062387117861
5480.0	0.9129753558564717
5485.0	1.0314122736360034
5490.0	1.0840944532496442
5495.0	1.0696348618639855
5500.0	0.9943248615776417
5505.0	0.8699495549054258
5510.0	0.7117258071137478
5515.0	0.5366691046211258
5520.0	0.36244242686424927
5525.0	0.20653931719213417
5530.0	0.08553900936751575
5535.0	0.014157416795852237
5540.0	0.0039032399908013695
5545.0	0.06132019950838802
5550.0	0.18602512392694973
5555.0	0.36898686392321517
5560.0	0.5916622443779999
5565.0	0.8266347160142714
5570.0	1.0402286568945347
5575.0	1.1971840625937933
5580.0	1.2669286461963116
5585.0	1.23040483480262
5590.0	1.0859724302351934
5595.0	0.8527862181946945
5600.0	0.5703516189724034
5605.0	0.2936876253953611
5610.0	0.08453823727686571
5615.0	0.00012331012533815282
5620.0	0.08171092663940915
5625.0	0.34556971925690344
5630.0	0.77849009614739
5635.0	1.3390961010327254
5640.0	1.9648321930264783
5645.0	2.583151449306855
5650.0	3.1244258710852395
5655.0	3.5337278596950847
5660.0	3.7789979569785093
5665.0	3.854107167474287
5670.0	3.776650098997085
5675.0	3.5815831452546822
5680.0	3.3126928237853086
5685.0	3.0141238038010973
5690.0	2.723797269924297
5695.0	2.4696915878923273
5700.0	2.268954771156942
5705.0	2.1290103911557687
5710.0	2.0494516420710203
5715.0	2.0236667856509505
5720.0	2.0396878942141776
5725.0	2.0804476554115996
5730.0	2.1241671718589856
5735.0	2.1457512112719463
5740.0	2.119760590572221
5745.0	2.0248717266193856
5750.0	1.8489730026168012
5755.0	1.5934914896464758
5760.0	1.2754368903778721
5765.0	0.9260844541110516
5770.0	0.5860941294585036
5775.0	0.297913734577992
5780.0	0.09719673302178918
5785.0	0.00537750890752259
5790.0	0.025331592363377682
5795.0	0.141250698235044
5800.0	0.3227196855100655
5805.0	0.5318461118288587
5810.0	0.7315127801579049
5815.0	0.8926319877553824
5820.0	0.998716397615892
5825.0	1.0469817313313574
5830.0	1.046252546593578
5835.0	1.0128081325326828
5840.0	0.9657147038057355
5845.0	0.9230439384660099
5850.0	0.8997738645908222
5855.0	0.9073594004585024
5860.0	0.9542617214184181
5865.0	1.0464010655065166
5870.0	1.186663019984082
5875.0	1.3731721121414096
5880.0	1.596814797888338
5885.0	1.8391347307398545
5890.0	2.071959500239875
5895.0	2.259810450066545
5900.0	2.365350168446209
5905.0	2.3570737943109266
5910.0	2.2174976150191053
5915.0	1.9495837814544568
5920.0	1.5792843925512785
5925.0	1.1529120745012946
5930.0	0.7293511154781653
5935.0	0.3685535062719467
5940.0	0.11890132038735665
5945.0	0.006513433881669024
5950.0	0.029258899205385148
5955.0	0.1571689574793536
5960.0	0.3393869225829886
5965.0	0.5161690163247608
5970.0	0.633179034470167
5975.0	0.6547353723435145
5980.0	0.5729126585125416
5985.0	0.41039404017605524
5990.0	0.21644550107577915
5995.0	0.05696147333196646
6000.0	0.0008269084301282616
6005.0	0.10556394408961219
6010.0	0.4052505900272385
6015.0	0.9030629545336504
6020.0	1.5697001974863856
6025.0	2.347687421637695
6030.0	3.1604085139249514
6035.0	3.9239281398640844
6040.0	4.559341233392212
6045.0	5.00354070790395
6050.0	5.216819559686278
6055.0	5.186460209239981
6060.0	4.92623547947673
6065.0	4.472402517935416
6070.0	3.8772170577379597
6075.0	3.2011962420925895
6080.0	2.505333443990917
6085.0	1.8442738038731659
6090.0	1.261165037840025
6095.0	0.7845710984536992
6100.0	0.4275274463489924
6105.0	0.1885570647181786
6110.0	0.0542694204734128
6115.0	0.0030325022174025242
6120.0	0.009138617011034548
6125.0	0.046876224940769345
6130.0	0.0939732956999829
6135.0	0.13399290456161878
6140.0	0.157434395679263
6145.0	0.16150835998755578
6150.0	0.14878233776360628
6155.0	0.12509600823610362
6160.0	0.09727426662097072
6165.0	0.07118561753316532
6170.0	0.050583911902259984
6175.0	0.036947128146484945
6180.0	0.03023571988707273
6185.0	0.03021023974409585
6190.0	0.0377577549085512
6195.0	0.05564732766733237
6200.0	0.08829431733393714
6205.0	0.14043293371973667
6210.0	0.2149917517547099
6215.0	0.31081624572655714
6220.0	0.4210619763470616
6225.0	0.5330066077337675
6230.0	0.6296859168291873
6235.0	0.693223286193022
6240.0	0.709143563935275
6245.0	0.6705256700085878
6250.0	0.5807175861937882
6255.0	0.4535976479009674
6260.0	0.310985996207895
6265.0	0.17763734103950565
6270.0	0.07504261743937302
6275.0	0.015775839019825537
6280.0	0.00014883943965232044
6285.0	0.016417574416021753
6290.0	0.04482173626992581
6295.0	0.06458691194738041
6300.0	0.06201240686546002
6305.0	0.03723202337690424
6310.0	0.007378090696599903
6315.0	0.004719824676037313
6320.0	0.06969398307119898
6325.0	0.24023928460494565
6330.0	0.5400562634248405
6335.0	0.9689659491662186
6340.0	1.498229379804828
6345.0	2.0725518513684684
6350.0	2.6188096603525812
6355.0	3.059752626924938
6360.0	3.3295486641789496
6365.0	3.387445985144948
6370.0	3.2262178918208964
6375.0	2.8733351381482386
6380.0	2.384640541327555
6385.0	1.8321822839216073
6390.0	1.2892839109612624
6395.0	0.8165099051277425
6400.0	0.45178526797335583
6405.0	0.2066825113266509
6410.0	0.06917049880122336
6415.0	0.011420072099992047
6420.0	5.256630950457915e-05
6425.0	0.00581277362286952
6430.0	0.010117683555034146
6435.0	0.007090753193709159
6440.0	0.0011608352856290404
6445.0	0.0016339657170883475
6450.0	0.01644677530938148
6455.0	0.04737051576369501
6460.0	0.08827597810520535
6465.0	0.1269315282077174
6470.0	0.14956658353593202
6475.0	0.14648702378648745
6480.0	0.11667003811539021
6485.0	0.06959644112455993
6490.0	0.023484063769034183
6495.0	0.00027427417552874624
6500.0	0.018817643153613884
6505.0	0.08835824651364704
6510.0	0.2044196738032293
6515.0	0.3485393056757568
6520.0	0.49217211498061436
6525.0	0.603826051367322
6530.0	0.6574765479066652
6535.0	0.6398478172410911
6540.0	0.5543931173842508
6545.0	0.4206997703086929
6550.0	0.2693415880653383
6555.0	0.1335342799804951
6560.0	0.039933535973832285
6565.0	0.0012573869912395758
6570.0	0.012996048395314368
6575.0	0.05538667925008534
6580.0	0.10035907742054022
6585.0	0.12169788279972538
6590.0	0.10562307863177316
6595.0	0.05866885228495119
6600.0	0.010262171923089872
6605.0	0.008666648050482824
6610.0	0.11066377297090906
6615.0	0.3670642714209087
6620.0	0.8074283321220727
6625.0	1.427870110652968
6630.0	2.1853612939538234
6635.0	3.0005981106226955
6640.0	3.769549244181908
6645.0	4.381712192191751
6650.0	4.741379602045312
6655.0	4.787292320324863
6660.0	4.5061906465733665
6665.0	3.936979940101375
6670.0	3.1642529188615223
6675.0	2.302303371146702
6680.0	1.4729658947095783
6685.0	0.7820937202092502
6690.0	0.29986980003499264
6695.0	0.04931654369296472
6700.0	0.00549805096303823
6705.0	0.10542329202513069
6710.0	0.2661467148308764
6715.0	0.4066313027210356
6720.0	0.46806594797912704
6725.0	0.4277410136254543
6730.0	0.30319637104051855
6735.0	0.14577885444036645
6740.0	0.025385634060457758
6745.0	0.01036792198620202
6750.0	0.14776994217359726
6755.0	0.4489721829654253
6760.0	0.8844169321246758
6765.0	1.3887693658933604
6770.0	1.8752039219827668
6775.0	2.2551894800337897
6780.0	2.4587763520683046
6785.0	2.4503152786307596
6790.0	2.235774367617615
6795.0	1.8600295154716133
6800.0	1.3950960205681882
6805.0	0.9225550880946792
6810.0	0.5148089631047701
6815.0	0.21992410544702698
6820.0	0.053689100926689326
6825.0	0.00046054703860453836
6830.0	0.021977535296630785
6835.0	0.07125389523595034
6840.0	0.10746070869869308
6845.0	0.10768409674269991
6850.0	0.07254367716020026
6855.0	0.024529656174550662
6860.0	2.0320696122435083e-06
6865.0	0.03749808738877483
6870.0	0.16585473087632233
6875.0	0.39547463141054545
6880.0	0.7149631498481368
6885.0	1.0937121418795237
6890.0	1.4893198749275598
6895.0	1.857504471191237
6900.0	2.1617140935886456
6905.0	2.3800271367153574
6910.0	2.507975981022145
6915.0	2.557240547644425
6920.0	2.5513116761984915
6925.0	2.51987504002034
6930.0	2.4936618202167535
6935.0	2.5009297556589605
6940.0	2.5658435068248564
6945.0	2.708170381825579
6950.0	2.9432119355074606
6955.0	3.280923039345351
6960.0	3.723696692115023
6965.0	4.263100419592656
6970.0	4.876620100926907
6975.0	5.525891421192083
6980.0	6.157789287405197
6985.0	6.709098910517471
6990.0	7.11449460632303
6995.0	7.316515943036116
7000.0	7.275490391289372
7005.0	6.977153827572578
7010.0	6.436143793339141
7015.0	5.694472293746774
7020.0	4.815259287472938
7025.0	3.8730928934007887
7030.0	2.9430839623930956
7035.0	2.0908328122875326
7040.0	1.3651248125462823
7045.0	0.7943750672404107
7050.0	0.38690200350261883
7055.0	0.13428726741157
7060.0	0.016568427749682733
7065.0	0.007888034508965316
7070.0	0.08144207910760314
7075.0	0.2130005133294117
7080.0	0.38275094514134295
7085.0	0.5756111251562167
7090.0	0.7803982551715617
7095.0	0.9883350728899294
7100.0	1.191362247970971
7105.0	1.3806714383654244
7110.0	1.5458076614971876
7115.0	1.6746108289900645
7120.0	1.7541455164851512
7125.0	1.7725782555969734
7130.0	1.7217080510440175
7135.0	1.5995919158381393
7140.0	1.4125256592758992
7145.0	1.1756393040499353
7150.0	0.9116047765841172
7155.0	0.6474113868723732
7160.0	0.4097329322099718
7165.0	0.21991451982236798
7170.0	0.08986325003899842
7175.0	0.02000965707642254
7180.0	6.082403560927724e-06
7185.0	0.012067808801916895
7190.0	0.03607142640012538
7195.0	0.05496422796866861
7200.0	0.058912154034631604
7205.0	0.04698978795855589
7210.0	0.025991727463598836
7215.0	0.006872934270834743
7220.0	9.391673601750957e-05
7225.0	0.011485903935764867
7230.0	0.040035036900309046
7235.0	0.07828095280617696
7240.0	0.11507940752450752
7245.0	0.1396305400336368
7250.0	0.14523617171340716
7255.0	0.13138852996634143
7260.0	0.1034634563987733
7265.0	0.07024409889891907
7270.0	0.040369859270670806
7275.0	0.019242427304513407
7280.0	0.007733427232280649
7285.0	0.00327292564152503
7290.0	0.0028370559895544707
7295.0	0.006419349186443832
7300.0	0.019170955132241586
7305.0	0.05075752948490781
7310.0	0.11154643195641958
7315.0	0.20665603739924646
7320.0	0.3301325125373723
7325.0	0.46203378600474326
7330.0	0.5706698836510301
7335.0	0.6207056621682485
7340.0	0.5856980560772594
7345.0	0.4616173995617312
7350.0	0.2767507633831986
7355.0	0.09365478036545193
7360.0	0.0006376882397866853
7365.0	0.09320807466087858
7370.0	0.4491966443621981
7375.0	1.1038047143891503
7380.0	2.031755300041877
7385.0	3.142554565444373
7390.0	4.291774438649321
7395.0	5.307023758239124
7400.0	6.023080993104223
7405.0	6.317771889026858
7410.0	6.139515577351166
7415.0	5.519325242502333
7420.0	4.563980342988427
7425.0	3.4320032588205063
7430.0	2.2985783129998696
7435.0	1.3183569634194354
7440.0	0.595409631473878
7445.0	0.16735914897110046
7450.0	0.006657344190149866
7455.0	0.037265458476992454
7460.0	0.16103781301783987
7465.0	0.285982280158512
7470.0	0.34878325786932896
7475.0	0.32630499308285005
7480.0	0.23440866515817393
7485.0	0.11615141057067072
7490.0	0.02417694004061689
7495.0	0.0031366812352504447
7500.0	0.07716798049457466
7505.0	0.24525542853980514
7510.0	0.48455484252123016
7515.0	0.7593900514575787
7520.0	1.0323351125830773
7525.0	1.2738278490722066
7530.0	1.4679067271644086
7535.0	1.613355023409039
7540.0	1.721097093619231
7545.0	1.809591894258267
7550.0	1.9000067919688126
7555.0	2.012296826001952
7560.0	2.1623913343318915
7565.0	2.3599926722970292
7570.0	2.606357092628766
7575.0	2.891894629525274
7580.0	3.1942219287022104
7585.0	3.477970173132031
7590.0	3.6977490827424644
7595.0	3.80498311621232
7600.0	3.7580008719129405
7605.0	3.53323508041771
7610.0	3.1343080411939117
7615.0	2.5956869968785243
7620.0	1.978729859347363
7625.0	1.3600857531942459
7630.0	0.8149264896458656
7635.0	0.399498495837706
7640.0	0.13821138141334924
7645.0	0.019510157510372297
7650.0	0.002271970829003126
7655.0	0.031147831188484573
7660.0	0.056212220530941014
7665.0	0.05056576915797835
7670.0	0.01985426625000585
7675.0	6.217652476391931e-05
7680.0	0.04373515908556632
7685.0	0.19877774262023254
7690.0	0.4868055473740914
7695.0	0.8886628529817199
7700.0	1.3427907931039507
7705.0	1.7581448065149168
7710.0	2.038538564527103
7715.0	2.1112159177343246
7720.0	1.9505404213974773
7725.0	1.588711491742341
7730.0	1.1091929109835121
7735.0	0.6239680705254598
7740.0	0.2411047199572743
7745.0	0.03264146615742684
7750.0	0.013240102791718188
7755.0	0.13708165427951438
7760.0	0.31491795137051415
7765.0	0.44670651242456405
7770.0	0.45990879055655365
7775.0	0.3410968854489737
7780.0	0.1499080989254165
7785.0	0.009343174548362459
7790.0	0.07351776064274233
7795.0	0.4811137552532768
7800.0	1.3077246850631215
7805.0	2.5314435881096737
7810.0	4.022920056614523
7815.0	5.564523500532647
7820.0	6.895065565473263
7825.0	7.7691382703724985
7830.0	8.0156925769126
7835.0	7.580332613867689
7840.0	6.540000328046394
7845.0	5.086075903981926
7850.0	3.480323213256172
7855.0	1.995196838443577
7860.0	0.8538511433362296
7865.0	0.1847823863422844
7870.0	0.0016484065288779012
7875.0	0.2118114502886565
7880.0	0.649573360950378
7885.0	1.1240110561381582
7890.0	1.468324550982836
7895.0	1.578279914276914
7900.0	1.4312071418717767
7905.0	1.0827869363274567
7910.0	0.6448048553875052
7915.0	0.2515493364232277
7920.0	0.02452233050350618
7925.0	0.04436230262316429
7930.0	0.33588696017795877
7935.0	0.8680373126758011
7940.0	1.5665115315543907
7945.0	2.3340736738852144
7950.0	3.0724803975431776
7955.0	3.700677766424945
7960.0	4.165877545571654
7965.0	4.446559185913273
7970.0	4.548597796770956
7975.0	4.49706177758144
7980.0	4.3265787748528854
7985.0	4.072691960902037
7990.0	3.7656891767963647
7995.0	3.4273963548847797
8000.0	3.0706864722018725
8005.0	2.7010796998997324
8010.0	2.319732156598373
8015.0	1.9271614219449311
8020.0	1.5270761014828416
8025.0	1.129599494452538
8030.0	0.7530656382531775
8035.0	0.423571066736208
8040.0	0.17174238144077306
8045.0	0.026790768589305854
8050.0	0.008778342551873758
8055.0	0.12087439552278889
8060.0	0.34390889439370986
8065.0	0.6354500745160819
8070.0	0.9348155062685719
8075.0	1.1739802934987291
8080.0	1.2926169352617054
8085.0	1.2539852001061538
8090.0	1.0575882609659484
8095.0	0.7447659931188148
8100.0	0.394766075796515
8105.0	0.11104775965336011
8110.0	8.811000449273308e-05
8115.0	0.1471026883632421
8120.0	0.5942487221018886
8125.0	1.3266758731323358
8130.0	2.270210725283645
8135.0	3.3018607157982047
8140.0	4.2713380002843975
8145.0	5.029182510706544
8150.0	5.455466641481908
8155.0	5.482888614637499
8160.0	5.10934042494735
8165.0	4.397436877034691
8170.0	3.4614125903279613
8175.0	2.444525123104921
8180.0	1.492011873009346
8185.0	0.7253333708525957
8190.0	0.22280910245920035
8195.0	0.010043568120515456
8200.0	0.06121713882462662
8205.0	0.30995202210081496
8210.0	0.6665922682741895
8215.0	1.0377296973306536
8220.0	1.3438024909085997
8225.0	1.5314857893188032
8230.0	1.5790883772285609
8235.0	1.4948689883295816
8240.0	1.309693040938668
8245.0	1.0664589201722199
8250.0	0.8090728930303921
8255.0	0.5734481043538784
8260.0	0.38219263755489474
8265.0	0.2435731778949653
8270.0	0.15426250125307706
8275.0	0.10453802152297087
8280.0	0.08415574853680564
8285.0	0.08713964072145465
8290.0	0.11415929172878916
8295.0	0.1718945611453355
8300.0	0.2696275072874567
8305.0	0.414068534279471
8310.0	0.603945812342419
8315.0	0.8260481736241064
8320.0	1.0541684445708415
8325.0	1.2517846702991242
8330.0	1.3784554928501473
8335.0	1.3989659770154899
8340.0	1.2934432191628704
8345.0	1.0661604412239232
8350.0	0.7507089708898285
8355.0	0.40970092156475835
8360.0	0.12812624141776832
8365.0	0.0007704337509991756
8370.0	0.11545741230297878
8375.0	0.5350219028423581
8380.0	1.281556704609409
8385.0	2.326420328656123
8390.0	3.588664560590152
8395.0	4.943052271124486
8400.0	6.236950288808195
8405.0	7.31348635838109
8410.0	8.036878445650876
8415.0	8.315145118973607
8420.0	8.11570056674478
8425.0	7.470622343776018
8430.0	6.470416088070842
8435.0	5.2474597809551655
8440.0	3.952463599800124
8445.0	2.7287301386198415
8450.0	1.6893960167225344
8455.0	0.9020763338398288
8460.0	0.38359235500758493
8465.0	0.10515472814989979
8470.0	0.006053374406551651
8475.0	0.012125065524059167
8480.0	0.054443772253596624
8485.0	0.08397429021610568
8490.0	0.07922753556137409
8495.0	0.04588747999382281
8500.0	0.009428707821107378
8505.0	0.003386337092696502
8510.0	0.056784032026777495
8515.0	0.18410850523083302
8520.0	0.3802402324535083
8525.0	0.6212317177051913
8530.0	0.8702097747718328
8535.0	1.0864031180670959
8540.0	1.2346709391568258
8545.0	1.2930392561743433
8550.0	1.2565302398503078
8555.0	1.1367181561758215
8560.0	0.9576118972585363
8565.0	0.7493282469085384
8570.0	0.5413822647400716
8575.0	0.35724674412189594
8580.0	0.21124360170919668
8585.0	0.10805089263731482
8590.0	0.04438807922566067
8595.0	0.011973794003163868
8600.0	0.0007242071303993902
8605.0	0.0013485008372141857
8610.0	0.0068821442015110975
8615.0	0.013120844783172709
8620.0	0.018238710397699504
8625.0	0.022015034634222583
8630.0	0.025054021861142774
8635.0	0.028223099877476635
8640.0	0.03235009318900741
8645.0	0.03808891581172851
8650.0	0.04582866064276739
8655.0	0.05557280292359855
8660.0	0.06680605182991456
8665.0	0.07843665994326914
8670.0	0.08890933695085901
8675.0	0.09652202539700062
8680.0	0.09987993761250044
8685.0	0.09833521475597287
8690.0	0.09223876590901825
8695.0	0.08289214881826337
8700.0	0.07221154794576659
8705.0	0.06224931011458294
8710.0	0.05479657263791406
8715.0	0.051267252823375194
8720.0	0.05293518819695034
8725.0	0.06140778122414366
8730.0	0.07905139107359571
8735.0	0.10902011622204785
8740.0	0.1546320439077272
8745.0	0.21807711917426223
8750.0	0.2987546353871737
8755.0	0.39180736984404957
8760.0	0.487521931205552
8765.0	0.5721246153479664
8770.0	0.6301247974857408
8775.0	0.6478413450914342
8780.0	0.6172573487414016
8785.0	0.5390658269467355
8790.0	0.4238265250016647
8795.0	0.2905817461065631
8800.0	0.16298257803163044
8805.0	0.06375547625540737
8810.0	0.008944992191630701
8815.0	0.0035859373715393674
8820.0	0.04017985051452787
8825.0	0.10062152298307782
8830.0	0.1612363442107838
8835.0	0.19963927783422608
8840.0	0.20150978476027262
8845.0	0.16530376981279649
8850.0	0.1034428527872607
8855.0	0.0394986436480246
8860.0	0.002043071878495024
8865.0	0.016819809845891612
8870.0	0.099405314500983
8875.0	0.2504099155285353
8880.0	0.4545513748765373
8885.0	0.6838315716910321
8890.0	0.9038946828125545
8895.0	1.081787779984379
8900.0	1.193030900994046
8905.0	1.2262085769121327
8910.0	1.184099973849296
8915.0	1.0814007161731667
8920.0	0.940026573143251
8925.0	0.7835464249201134
8930.0	0.6323261732013289
8935.0	0.5005123821801923
8940.0	0.3952387456116559
8945.0	0.3176790021909506
8950.0	0.2650598234179658
8955.0	0.23264184101172083
8960.0	0.21497282217274152
8965.0	0.206258904825005
8970.0	0.20024363917871812
8975.0	0.19029220556797566
8980.0	0.17031016589659898
8985.0	0.1366980187450499
8990.0	0.09092355669723941
8995.0	0.041745379729864265
9000.0	0.005899078447506843
9005.0	0.006311600010275028
9010.0	0.06761413048631021
9015.0	0.20967460505954244
9020.0	0.4407438338633499
9025.0	0.7522705964841168
9030.0	1.1172686041467261
9035.0	1.4932910878588412
9040.0	1.8297926827084394
9045.0	2.0783127783941024
9050.0	2.2029357553514544
9055.0	2.1882195671978106
9060.0	2.0423708889378696
9065.0	1.794746824700053
9070.0	1.488401530438626
9075.0	1.1698621951837305
9080.0	0.8791354411859686
9085.0	0.6428266362052946
9090.0	0.472210402859173
9095.0	0.3664358431488362
9100.0	0.31931429984796034
9105.0	0.32689847504451514
9110.0	0.39275499069630987
9115.0	0.5286001068324921
9120.0	0.7495981172933558
9125.0	1.0656013528842507
9130.0	1.4712826799340861
9135.0	1.938885257389366
9140.0	2.416864866415349
9145.0	2.836088699475885
9150.0	3.122929414562475
9155.0	3.21626404495989
9160.0	3.08380823467162
9165.0	2.732945236990131
9170.0	2.212419203819348
9175.0	1.6036677993297253
9180.0	1.0034948742320677
9185.0	0.5023606377823194
9190.0	0.1639955450506863
9195.0	0.0118480167387502
9200.0	0.026059382930499895
9205.0	0.15172144259557033
9210.0	0.3159671686171328
9215.0	0.4489286015022286
9220.0	0.5025321423619473
9225.0	0.4618245161800819
9230.0	0.34582621434749344
9235.0	0.1981011455552803
9240.0	0.07034035237143099
9245.0	0.004330301789175394
9250.0	0.018071858754424384
9255.0	0.10040962924271989
9260.0	0.21575826752729627
9265.0	0.3172388543441292
9270.0	0.36379600266342516
9275.0	0.3355303898031104
9280.0	0.24199442369983573
9285.0	0.12042463124329826
9290.0	0.02414183638913465
9295.0	0.0046176676807700885
9300.0	0.09293659335457528
9305.0	0.2868334605389951
9310.0	0.5479584538688219
9315.0	0.8109349292152284
9320.0	1.0020542579762646
9325.0	1.0622468058753451
9330.0	0.9673058839344586
9335.0	0.7388017081092866
9340.0	0.4416466086671312
9345.0	0.1681644377495978
9350.0	0.012637533811569795
9355.0	0.04340786903324127
9360.0	0.2807176131049026
9365.0	0.6871814840994884
9370.0	1.1743895350157763
9375.0	1.624579580181993
9380.0	1.9218990270055034
9385.0	1.98479387223113
9390.0	1.7904245977399507
9395.0	1.3839575051238204
9400.0	0.8696134935134837
9405.0	0.38536306242598195
9410.0	0.06773053165560883
9415.0	0.016014106208782023
9420.0	0.26552450743885947
9425.0	0.7770929881706574
9430.0	1.4457453783977932
9435.0	2.1262901300430306
9440.0	2.669051047025302
9445.0	2.9563298322000127
9450.0	2.9301172379800766
9455.0	2.6040669226340603
9460.0	2.0570761332766816
9465.0	1.4107613528361562
9470.0	0.7973113043445126
9475.0	0.3265207816425279
9480.0	0.06068020882552778
9485.0	0.0035330650904271486
9490.0	0.10547040315056176
9495.0	0.28267073200297965
9500.0	0.44424760743666186
9505.0	0.5195957036359101
9510.0	0.47845962715572654
9515.0	0.3385937293738664
9520.0	0.15949822228932453
9525.0	0.02455696304580236
9530.0	0.016909257943375135
9535.0	0.19579246029151617
9540.0	0.5796080031200109
9545.0	1.1398389708671564
9550.0	1.8068629380743424
9555.0	2.4855560817354228
9560.0	3.0762229811769024
9565.0	3.4953816015636474
9570.0	3.6914392856308975
9575.0	3.6520420248498673
9580.0	3.4022802338396456
9585.0	2.995280868230209
9590.0	2.4983860133383597
9595.0	1.9787435814170165
9600.0	1.4916800843248348
9605.0	1.0739591464568377
9610.0	0.7424178291926548
9615.0	0.49701798060997554
9620.0	0.3264379544424995
9625.0	0.21413040322619856
9630.0	0.14321280982904247
9635.0	0.09938004021547676
9640.0	0.07189313143258443
9645.0	0.053307251883318925
9650.0	0.03879164709251763
9655.0	0.025678519772538502
9660.0	0.01342080390031237
9665.0	0.003681353559627865
9670.0	3.750467254597807e-05
9675.0	0.006879058799807371
9680.0	0.027470855864874872
9685.0	0.06167631206714816
9690.0	0.10425939779297605
9695.0	0.14478488706400475
9700.0	0.16981268957009962
9705.0	0.16738066703817892
9710.0	0.13289259693780814
9715.0	0.0747680255239649
9720.0	0.017860552773220875
9725.0	0.0028992470910304408
9730.0	0.08106642627882281
9735.0	0.304109114322759
9740.0	0.7117512288937672
9745.0	1.3192276944909485
9750.0	2.1081558697951417
9755.0	3.023514154386455
9760.0	3.9782609331211254
9765.0	4.865375069802255
9770.0	5.575267986940199
9775.0	6.0150871297436845
9780.0	6.125793601313451
9785.0	5.893246849963916
9790.0	5.350804654454162
9795.0	4.5728423708472175
9800.0	3.660642844250226
9805.0	2.723799264346422
9810.0	1.8611938819915186
9815.0	1.1455543255715213
9820.0	0.61458846074783
9825.0	0.27003718529688947
9830.0	0.0840981254447252
9835.0	0.011036013738333593
9840.0	0.0007953834322047924
9845.0	0.011273168199490447
9850.0	0.016571678934432767
9855.0	0.009807599486493958
9860.0	0.0005367700570077232
9865.0	0.008173769635465516
9870.0	0.053620817841239336
9875.0	0.15150651988761435
9880.0	0.30498999192639625
9885.0	0.5041918111484484
9890.0	0.7282518143440517
9895.0	0.9500814603432277
9900.0	1.1423047762412841
9905.0	1.282773883863425
9910.0	1.3583712900502158
9915.0	1.3664258787250505
9920.0	1.3137670830735462
9925.0	1.2140214491509362
9930.0	1.0840788017795688
9935.0	0.9406761320735801
9940.0	0.7978147085623885
9945.0	0.665354282062319
9950.0	0.5487533750210014
9955.0	0.4496579047606952
9960.0	0.36693686406902487
9965.0	0.29781298572028064
9970.0	0.23887640120086787
9975.0	0.18691760687574896
9980.0	0.13960384484280355
9985.0	0.0960216135614115
9990.0	0.05703722875220003
[truncated: 201 more rows]
