# Supplementary material for: Spinon mediation of witness spin dynamics in herbertsmithite
Source: Nat Phys. 2026 Jun 10;22(7):1071–8. doi: 10.1038/s41567-026-03303-6 (PMC13423850; doi:10.1038/s41567-026-03303-6)
Supplement: Supplementary file 4 — Statistical source data. [file 41567_2026_3303_MOESM4_ESM.zip › Fig4b_300mK.csv]

Time (MCS)	Magnetization squared (pT/mu_0)^2
0.0	0.3330440694809387
5.0	0.822515192608071
10.0	1.4678015367880874
15.0	2.1635108791145803
20.0	2.7805703678429095
25.0	3.1956515171770867
30.0	3.320771862535304
35.0	3.1254713850719265
40.0	2.6456815402144187
45.0	1.9767293484318296
50.0	1.2519711940572513
55.0	0.6122479040884624
60.0	0.17370634779833402
65.0	0.0019224022259762684
70.0	0.09859925885375646
75.0	0.40386783696233003
80.0	0.8132604763571466
85.0	1.2048092215714972
90.0	1.4693599563024307
95.0	1.5366538036926338
100.0	1.3910693783123638
105.0	1.07371338692027
110.0	0.6710097630332642
115.0	0.2931600777547299
120.0	0.048042208120938824
125.0	0.016810373205669277
130.0	0.23660434650308146
135.0	0.6937113665013555
140.0	1.3278651503657433
145.0	2.045813825754552
150.0	2.740442008432032
155.0	3.3109473654778236
160.0	3.6798993506417226
165.0	3.8042191521475273
170.0	3.6788044134719033
175.0	3.3332171589796697
180.0	2.823168636910492
185.0	2.2192394163643336
190.0	1.5953247447448506
195.0	1.0188154033417278
200.0	0.5437352291857412
205.0	0.2072040341214792
210.0	0.028882054061273376
215.0	0.012599787369629615
220.0	0.14921446380313302
225.0	0.4198172867699166
230.0	0.7986581898328154
235.0	1.2554622942597937
240.0	1.7571044144753944
245.0	2.2688303935624416
250.0	2.755338127859018
255.0	3.1820485815730737
260.0	3.5168145016691503
265.0	3.732151009721176
270.0	3.8078596896939993
275.0	3.733700991117756
280.0	3.511602444720305
285.0	3.156825166059573
290.0	2.6975858467809712
295.0	2.1728532307494337
300.0	1.6283751170920189
305.0	1.1113749300476834
310.0	0.664693244696745
315.0	0.3213473532829874
320.0	0.10047653195873615
325.0	0.005416582953180454
330.0	0.024246210652844023
335.0	0.13266047051940927
340.0	0.2985690458340559
345.0	0.48749938521194114
350.0	0.6677800317588579
355.0	0.8146045541507075
360.0	0.912388436885695
365.0	0.9552416902871395
370.0	0.9457816447048847
375.0	0.8928082184457676
380.0	0.8084998590913197
385.0	0.7057537614979463
390.0	0.5961263344386838
395.0	0.48859605329865646
400.0	0.38914342874265906
405.0	0.3009780102971404
410.0	0.22516590073837134
415.0	0.16141653509790568
420.0	0.10884451282807649
425.0	0.06659343565611688
430.0	0.03426446920170135
435.0	0.012121284802190439
440.0	0.0010528436106971033
445.0	0.0022854892122073965
450.0	0.01686474549327884
455.0	0.044981670217919406
460.0	0.08528726280613201
465.0	0.13439458992655479
470.0	0.18678015784794136
475.0	0.23524066151073839
480.0	0.2719367177037682
485.0	0.28988616856785615
490.0	0.2846028309677801
495.0	0.2554678321137734
500.0	0.20641609277205497
505.0	0.1456395314237176
510.0	0.08423379361194333
515.0	0.03399375890685017
520.0	0.004819030324680184
525.0	0.0023469521803965573
530.0	0.026432367132395083
535.0	0.07092565855907171
540.0	0.12489670278751487
545.0	0.1750864594993283
550.0	0.20903653934218885
555.0	0.21814251003490337
560.0	0.19986078059536658
565.0	0.15848443918542715
570.0	0.10424881912445971
575.0	0.05094654684046636
580.0	0.012615758682131184
585.0	0.00011207027777339209
590.0	0.01841708989080973
595.0	0.06535927910914383
600.0	0.13207011224264176
605.0	0.20506011922266648
610.0	0.269389339496921
615.0	0.31213222838947957
620.0	0.32527029926470147
625.0	0.3073043760445259
630.0	0.2632202788086354
635.0	0.20287620681040877
640.0	0.1382911497356706
645.0	0.08059127865040522
650.0	0.0374408154923892
655.0	0.011626745374767255
660.0	0.0011261681242722631
665.0	0.0005554025158771113
670.0	0.0035016056173965363
675.0	0.004984456150372417
680.0	0.003262578720423142
685.0	0.00040106948683824896
690.0	0.0013996904484302065
695.0	0.01213810678203454
700.0	0.036790627131029985
705.0	0.075575088666843
710.0	0.12365332071234493
715.0	0.17169136367146967
720.0	0.20809222669670577
725.0	0.22237020746004857
730.0	0.2087072105461618
735.0	0.1685608368923223
740.0	0.11135887481520532
745.0	0.052798648693539625
750.0	0.01095799065911079
755.0	0.0011298500286136433
760.0	0.030802989946625458
765.0	0.09635154759516017
770.0	0.18268331644999222
775.0	0.26637324470658863
780.0	0.3218433590784137
785.0	0.32920003065925413
790.0	0.28168259684250924
795.0	0.1905343056641557
800.0	0.08557027843197063
805.0	0.010714667256601092
810.0	0.015078239574275456
815.0	0.14141067698643217
820.0	0.4146346140317348
825.0	0.8333799969533832
830.0	1.3668834542772654
835.0	1.9584009319675717
840.0	2.5346961333471967
845.0	3.019623276409342
850.0	3.348738412672703
855.0	3.4815561875951313
860.0	3.408623410882798
865.0	3.1518734081058186
870.0	2.7584146794819056
875.0	2.2895376067647737
880.0	1.8078505117516492
885.0	1.3657780068031655
890.0	0.9980953822271482
895.0	0.7199087228131837
900.0	0.5298972386854386
905.0	0.4171768263257871
910.0	0.3692388913192483
915.0	0.37831166576734504
920.0	0.44418612810663943
925.0	0.5728087804811524
930.0	0.7713677407809523
935.0	1.0417454108721902
940.0	1.3747341743230368
945.0	1.7471645646875333
950.0	2.1231723443610964
955.0	2.4595328206328966
960.0	2.7137272320586483
965.0	2.8525659366339013
970.0	2.8590238195849444
975.0	2.7354776607601203
980.0	2.5025876987997564
985.0	2.194297741350014
990.0	1.8504598417204943
995.0	1.5091202225068725
1000.0	1.2004029094907196
1005.0	0.943270298277743
1010.0	0.7454693481468178
1015.0	0.6060147130234494
1020.0	0.5189150783528247
1025.0	0.4766926747960229
1030.0	0.4725817754500688
1035.0	0.5009601958637067
1040.0	0.5563094119661618
1045.0	0.6315495728692049
1050.0	0.716776401931499
1055.0	0.7992005630326315
1060.0	0.8645657044917417
1065.0	0.8997080455848729
1070.0	0.8954476258685087
1075.0	0.8488368809471051
1080.0	0.7639851617019496
1085.0	0.6511468567196678
1090.0	0.5243293408667824
1095.0	0.3981409169453039
1100.0	0.28480102384921463
1105.0	0.19211912098337053
1110.0	0.1228748525079665
1115.0	0.07554867555462358
1120.0	0.045936940106762185
1125.0	0.028978985253366483
1130.0	0.02017972876465821
1135.0	0.016281302020862042
1140.0	0.015196010389747163
1145.0	0.015510257107938272
1150.0	0.01599055774864581
1155.0	0.015433232137433143
1160.0	0.012953891555100594
1165.0	0.008531228791972928
1170.0	0.003434973100247551
1175.0	0.00017020078252352215
1180.0	0.0017676331033231586
1185.0	0.010563006993959465
1190.0	0.026902419085990375
1195.0	0.04834760571323199
1200.0	0.06985477501243967
1205.0	0.08507618200381391
1210.0	0.08849374795385126
1215.0	0.07770555862803488
1220.0	0.055011723596539296
1225.0	0.02757966468005177
1230.0	0.0058935245406734485
1235.0	0.0007786175740448064
1240.0	0.01983862693017222
1245.0	0.06444806773894661
1250.0	0.12837591126268663
1255.0	0.1986731245456079
1260.0	0.2587649680626652
1265.0	0.29296961545872513
1270.0	0.2911590232760235
1275.0	0.25216330163139095
1280.0	0.18484676796213437
1285.0	0.10645646898283144
1290.0	0.038650450716862975
1295.0	0.002296785693823491
1300.0	0.012480187624062724
1305.0	0.07505887782956484
1310.0	0.18562306450768404
1315.0	0.3309874054436023
1320.0	0.4926381281978818
1325.0	0.651070283817392
1330.0	0.7898229597380555
1335.0	0.8982547551821182
1340.0	0.9725843609595393
1345.0	1.015267862937403
1350.0	1.0332119615261408
1355.0	1.0355121927725417
1360.0	1.0313394684041723
1365.0	1.02835430914498
1370.0	1.0317379104137074
1375.0	1.0437200545697285
1380.0	1.0634265666890788
1385.0	1.0869527774972618
1390.0	1.1077139783878502
1395.0	1.1172213062497356
1400.0	1.1064001877494116
1405.0	1.067394441121186
1410.0	0.9955471761517987
1415.0	0.891038035970188
1420.0	0.7596050347035442
1425.0	0.6119530669518772
1430.0	0.4618227327024597
1435.0	0.3231433075334745
1440.0	0.20705223365676373
1445.0	0.1196757965226461
1450.0	0.06135953553187541
1455.0	0.027561533419081873
1460.0	0.011039580715318808
1465.0	0.004494944327967068
1470.0	0.002675454166937681
1475.0	0.0031754701101629687
1480.0	0.005733473956610226
1485.0	0.010512169955414843
1490.0	0.01637311393714866
1495.0	0.02028499840380874
1500.0	0.018625854677550915
1505.0	0.010343879810433452
1510.0	0.0010010179504414316
1515.0	0.006006165317505064
1520.0	0.05118344247393515
1525.0	0.16937894449659627
1530.0	0.3929979674013
1535.0	0.7438452099511413
1540.0	1.2229194390341587
1545.0	1.8034048749847913
1550.0	2.42969883688165
1555.0	3.023921468390148
1560.0	3.4993079677527157
1565.0	3.7777772698031975
1570.0	3.8074671258569337
1575.0	3.575645169319443
1580.0	3.113346934548056
1585.0	2.490147130887971
1590.0	1.8000736612587782
1595.0	1.1420676470202766
1600.0	0.5998636293572712
1605.0	0.22626915873231673
1610.0	0.03553270931460326
1615.0	0.005198523101011121
1620.0	0.08625096428142848
1625.0	0.21822134531824766
1630.0	0.34487278796749316
1635.0	0.42634691594295226
1640.0	0.445083329054139
1645.0	0.40489274386407825
1650.0	0.32459400714546205
1655.0	0.2289927986229081
1660.0	0.14032527002277745
1665.0	0.07261458985777475
1670.0	0.03002961807792117
1675.0	0.008826686397827882
1680.0	0.001329885148725511
1685.0	7.0993050859044335e-06
1690.0	7.791715167837977e-05
1695.0	5.035332506302521e-06
1700.0	0.0002531627434764365
1705.0	0.0014206578008804304
1710.0	0.0029882889983287534
1715.0	0.0034706035282695245
1720.0	0.0019327536370510152
1725.0	3.125868916716706e-05
1730.0	0.0033216368139255136
1735.0	0.020755301776009833
1740.0	0.06201728583149502
1745.0	0.1333514308489924
1750.0	0.2333672420322072
1755.0	0.35064292851404905
1760.0	0.4645415676163095
1765.0	0.5496266106923716
1770.0	0.5827417074044047
1775.0	0.5506903064802141
1780.0	0.45595774456143684
1785.0	0.3183000210877878
1790.0	0.17120937063595695
1795.0	0.05389051452357908
1800.0	0.0008999193116656778
1805.0	0.03248245897342514
1810.0	0.14855679743562256
1815.0	0.3282486065021664
1820.0	0.5351794800928333
1825.0	0.726943897141451
1830.0	0.8659359859799344
1835.0	0.928341382755023
1840.0	0.9087908854593802
1845.0	0.8196352757796329
1850.0	0.6855360281589971
1855.0	0.5354839967542693
1860.0	0.39499191933443356
1865.0	0.28087641340890795
1870.0	0.1999130395270739
1875.0	0.15115249152331978
1880.0	0.13037884894635973
1885.0	0.13453636294872307
1890.0	0.1641607266146463
1895.0	0.22281174551159647
1900.0	0.31382883519381505
1905.0	0.4359034780714103
1910.0	0.5795334467143024
1915.0	0.7261732043128667
1920.0	0.8509146394494679
1925.0	0.9281876558286273
1930.0	0.9387641309967796
1935.0	0.8757355669350233
1940.0	0.7473525085653375
1945.0	0.5755975933591682
1950.0	0.39077036084811384
1955.0	0.22369431442222842
1960.0	0.09794628770212657
1965.0	0.02448197217183637
1970.0	0.00020799200439744866
1975.0	0.010728922873776333
1980.0	0.03614419473331432
1985.0	0.057849979622567174
1990.0	0.0641126062665718
1995.0	0.052752407495065524
2000.0	0.03037108388692972
2005.0	0.008760410116043041
2010.0	1.769514241079841e-05
2015.0	0.012175185449090497
2020.0	0.046774925409577714
2025.0	0.09897868603922537
2030.0	0.15984342774919993
2035.0	0.21968241361019536
2040.0	0.27121289175738234
2045.0	0.31149524726361105
2050.0	0.3423168022055953
2055.0	0.3693595011683592
2060.0	0.40091250118055216
2065.0	0.4468776166237305
2070.0	0.5183990683929657
2075.0	0.6278477508138692
2080.0	0.7884158157036932
2085.0	1.012497875814796
2090.0	1.3084524825020827
2095.0	1.6761298286905129
2100.0	2.102407183368983
2105.0	2.558507381517541
2110.0	3.000785473789273
2115.0	3.375869633399977
2120.0	3.629725747939152
2125.0	3.718801401879969
2130.0	3.6204043095517973
2135.0	3.3392966808433555
2140.0	2.908294965441211
2145.0	2.3822708152540635
2150.0	1.826874627710317
2155.0	1.3049242503545153
2160.0	0.8641633325744428
2165.0	0.529708360964372
2170.0	0.3030617184765734
2175.0	0.16752268772652334
2180.0	0.09784741759960061
2185.0	0.07075084460006273
2190.0	0.07272932323416575
2195.0	0.10274672519843221
2200.0	0.16920061660962446
2205.0	0.28262171666649866
2210.0	0.447056183568011
2215.0	0.6535215423045931
2220.0	0.8781662400560935
2225.0	1.0860722201396404
2230.0	1.2396159917195173
2235.0	1.3086580286152145
2240.0	1.2791403252689368
2245.0	1.1571786870608827
2250.0	0.9672610193112376
2255.0	0.7451706223785965
2260.0	0.5280418727938139
2265.0	0.3449011651068247
2270.0	0.21082165361389138
2275.0	0.12650848540649198
2280.0	0.08319256448046325
2285.0	0.07082207026943928
2290.0	0.08635845362413357
2295.0	0.1389170226684947
2300.0	0.24956532821062327
2305.0	0.44543919994754594
2310.0	0.7498298633263898
2315.0	1.1713651647904402
2320.0	1.6958650558359931
2325.0	2.2837497279002834
2330.0	2.8742540805937797
2335.0	3.3956839442756532
2340.0	3.779177362890494
2345.0	3.972446366302825
2350.0	3.950039246299584
2355.0	3.7177080422212785
2360.0	3.310122452920361
2365.0	2.7829130813600615
2370.0	2.201346875629283
2375.0	1.6285049254907273
2380.0	1.1155769680233634
2385.0	0.6959897544525545
2390.0	0.38389310326980086
2395.0	0.17641691478116153
2400.0	0.05837472165542862
2405.0	0.007851077253661298
2410.0	0.0013257052328699637
2415.0	0.017488775409215777
2420.0	0.039478346937577624
2425.0	0.055745910790244095
2430.0	0.0600309445015054
2435.0	0.05098624043890709
2440.0	0.03188582631879676
2445.0	0.010630527467099018
2450.0	8.16793015753311e-07
2455.0	0.01784018204617271
2460.0	0.08663474118293485
2465.0	0.23185315501526602
2470.0	0.47850681296232034
2475.0	0.8457518130451337
2480.0	1.3399868044973038
2485.0	1.9477005410975539
2490.0	2.630062610139928
2495.0	3.321619507967566
2500.0	3.935158984452023
2505.0	4.373683829736044
2510.0	4.548593316959569
2515.0	4.4010079984411705
2520.0	3.92133156740811
2525.0	3.1613295798094794
2530.0	2.2337546808925923
2535.0	1.296994065221286
2540.0	0.5259511830143944
2545.0	0.07448492187150445
2550.0	0.0380043335444645
2555.0	0.4261007412131744
2560.0	1.1536843082380226
2565.0	2.055017689458732
2570.0	2.9191825076068016
2575.0	3.539418118557555
2580.0	3.7642333544172324
2585.0	3.536720603119867
2590.0	2.910815990041134
2595.0	2.0389769115287013
2600.0	1.1334474902549077
2605.0	0.41080766509702793
2610.0	0.03461607443845946
2615.0	0.07201873702034786
2620.0	0.476698699807815
2625.0	1.1033319950739202
2630.0	1.749794096533192
2635.0	2.215320519623554
2640.0	2.3580745183407683
2645.0	2.1355964104350065
2650.0	1.6164790023064817
2655.0	0.9599460043800836
2660.0	0.3693543916055013
2665.0	0.03321657596849451
2670.0	0.07088151118610213
2675.0	0.498477900497471
2680.0	1.224599511134685
2685.0	2.0763813922929715
2690.0	2.847759571603367
2695.0	3.3554811137897795
2700.0	3.4866471722366192
2705.0	3.2246493984690288
2710.0	2.6472254899631333
2715.0	1.8988083507196065
2720.0	1.146752896400895
2725.0	0.5351825215308261
2730.0	0.1499799310767357
2735.0	0.004135931540563887
2740.0	0.04581336144143173
2745.0	0.18435976020335254
2750.0	0.324366383353065
2755.0	0.39623418016336165
2760.0	0.3738824268600299
2765.0	0.2752871610481701
2770.0	0.14763787327628086
2775.0	0.04397102208374734
2780.0	0.0005391116313928811
2785.0	0.02323375398968943
2790.0	0.08758428965742218
2795.0	0.15163402876637394
2800.0	0.17622204356516838
2805.0	0.14452610590764034
2810.0	0.07304029524391299
2815.0	0.009306633026316905
2820.0	0.016559042594129617
2825.0	0.15026752083129302
2830.0	0.4347082850054614
2835.0	0.8480394233117217
2840.0	1.321790300068177
2845.0	1.7560238756585747
2850.0	2.046245782327466
2855.0	2.1141284437781667
2860.0	1.9326140272504495
2865.0	1.537453945810577
2870.0	1.021257419639833
2875.0	0.5113750508758627
2880.0	0.13777667944098326
2885.0	1.5222163910951007e-07
2890.0	0.14238884124873205
2895.0	0.544230846834754
2900.0	1.1269437534120474
2905.0	1.7755406399346734
2910.0	2.36776447107967
2915.0	2.8025883541115064
2920.0	3.0206239584864036
2925.0	3.011932608048994
2930.0	2.8107438412698946
2935.0	2.4803511972699273
2940.0	2.0938448539501437
2945.0	1.7167455069142195
2950.0	1.396090816800059
2955.0	1.1577685589557092
2960.0	1.0109068995027368
2965.0	0.9559267356068014
2970.0	0.9920970060151922
2975.0	1.1212386162038066
2980.0	1.3461830065686198
2985.0	1.664928993516286
2990.0	2.0632984389751083
2995.0	2.5096252106434225
3000.0	2.9544015451679226
3005.0	3.3361040435131812
3010.0	3.5922460363860247
3015.0	3.6728119299731135
3020.0	3.5522601200602124
3025.0	3.2365445350064026
3030.0	2.76299555406985
3035.0	2.1929510837980946
3040.0	1.5990766270414025
3045.0	1.0507274623185356
3050.0	0.6010851468634408
3055.0	0.2790878651746492
3060.0	0.08765417201247007
3065.0	0.007885092585619901
3070.0	0.007383074552380146
3075.0	0.049979827063756505
3080.0	0.10419482972740854
3085.0	0.14854018665417454
3090.0	0.17300820912233433
3095.0	0.17729324413334555
3100.0	0.1671305130953469
3105.0	0.15037522639931167
3110.0	0.13410909437082397
3115.0	0.12335466089463418
3120.0	0.12120783671804133
3125.0	0.129657068812275
3130.0	0.15021867344253245
3135.0	0.1837888301445341
3140.0	0.22964404772150132
3145.0	0.2840738929280008
3150.0	0.33946656037004763
3155.0	0.3846445533054633
3160.0	0.4068606437423229
3165.0	0.3952487152590732
3170.0	0.3449030994136659
3175.0	0.2603638285399473
3180.0	0.1572704196942783
3185.0	0.061342634551726054
3190.0	0.004545643627259116
3195.0	0.01909119396826783
3200.0	0.13057548416287884
3205.0	0.35186252841405935
3210.0	0.6791970868191506
3215.0	1.0915111506218849
3220.0	1.5531230051956497
3225.0	2.0192319909412406
3230.0	2.4429968151016723
3235.0	2.782699208054531
3240.0	3.0075860418285796
3245.0	3.101394715809227
3250.0	3.0631627009735145
3255.0	2.905534045029363
3260.0	2.6512525624727976
3265.0	2.3287791867862837
3270.0	1.9679692092652947
3275.0	1.596540728084629
3280.0	1.2377476876409497
3285.0	0.9093380399379273
3290.0	0.6236089301206701
3295.0	0.3882090607956553
3300.0	0.20728790215253137
3305.0	0.08262891210775973
3310.0	0.014495008266243175
3315.0	0.0020285509905580983
3320.0	0.04316594196378695
3325.0	0.13414007820065446
3330.0	0.2687472121773613
3335.0	0.43763836960875074
3340.0	0.6279408392805196
3345.0	0.8234987560686433
3350.0	1.0059251175285966
3355.0	1.1564806409160986
3360.0	1.2585652511052254
3365.0	1.3003810104248157
3370.0	1.2771723289774444
3375.0	1.1924362468560945
3380.0	1.0576580214957971
3385.0	0.8904509705820014
3390.0	0.7113948829290925
3395.0	0.5402619561395011
3400.0	0.3925676999105054
3405.0	0.2773870396636772
3410.0	0.19709590161264917
3415.0	0.1491826319820543
3420.0	0.12964940119166193
3425.0	0.13697045310793396
3430.0	0.17527258883528238
3435.0	0.2554797161209536
3440.0	0.39364282551997093
3445.0	0.6064637202835561
3450.0	0.9049141108797844
3455.0	1.2875942623592003
3460.0	1.735826205906805
3465.0	2.2122848204371217
3470.0	2.6642295870004307
3475.0	3.0312646276371744
3480.0	3.256308629586126
3485.0	3.2974412771560955
3490.0	3.1378139864224255
3495.0	2.7910472962063495
3500.0	2.300474302490148
3505.0	1.7320205468161212
3510.0	1.1620771350024577
3515.0	0.6630104334584148
3520.0	0.28960177455852143
3525.0	0.06952946831000047
3530.0	2.1453326720439954e-05
3535.0	0.05127066849945643
3540.0	0.17552418638689515
3545.0	0.31938332907683814
3550.0	0.4361539473503952
3555.0	0.49524286112857513
3560.0	0.486545577854469
3565.0	0.41922593428523675
3570.0	0.3158253737135322
3575.0	0.2038201569519562
3580.0	0.10724735385157484
3585.0	0.040733785534495325
3590.0	0.007314620397173159
3595.0	0.00014354113413949572
3600.0	0.006988253566713777
3605.0	0.01564644167072722
3610.0	0.018322924670156657
3615.0	0.01357076126297528
3620.0	0.005394630872491205
3625.0	0.0001846656603197184
3630.0	0.0029195986403295097
3635.0	0.014288409803913887
3640.0	0.029968351875688977
3645.0	0.042422632294679984
3650.0	0.044565261398803
3655.0	0.033857004230886084
3660.0	0.015138169378208607
3665.0	0.0008791853093793321
3670.0	0.0084199596574887
3675.0	0.05486629441658824
3680.0	0.15122488614443264
3685.0	0.2977503678231125
3690.0	0.4821872194297467
3695.0	0.6816940073871329
3700.0	0.86803382266666
3705.0	1.0145190403437605
3710.0	1.1026009688635778
3715.0	1.1261190808889459
3720.0	1.0920406312061501
3725.0	1.0177483891833181
3730.0	0.926132003636974
3735.0	0.8404628340355236
3740.0	0.7809972608516034
3745.0	0.7644457925394312
3750.0	0.8061427370483951
3755.0	0.9234377219361397
3760.0	1.138029233137285
3765.0	1.4750424854722284
3770.0	1.9576883473094464
3775.0	2.5980432253553545
3780.0	3.386298691819596
3785.0	4.282080346453052
3790.0	5.211591886438008
3795.0	6.073195587609665
3800.0	6.7518181217663455
3805.0	7.13988565043874
3810.0	7.160173809193638
3815.0	6.784789083857779
3820.0	6.044951460000139
3825.0	5.028312943843605
3830.0	3.8637022506071084
3835.0	2.696543926411636
3840.0	1.6607701038956604
3845.0	0.8540425081313742
3850.0	0.32220850662740713
3855.0	0.056375473563993556
3860.0	0.0025502673261771206
3865.0	0.08047243143561802
3870.0	0.20603941198424777
3875.0	0.3111971808568442
3880.0	0.35642863953288345
3885.0	0.3335419795333302
3890.0	0.25948302672181706
3895.0	0.16441257571562726
3900.0	0.07855893074403084
3905.0	0.022080826912784044
3910.0	0.000582874261635871
3915.0	0.006661766405843444
3920.0	0.025753747776384773
3925.0	0.04331559301782904
3930.0	0.05035940746548863
3935.0	0.04546775924222253
3940.0	0.03312817042236362
3945.0	0.019834517304863006
3950.0	0.010270876733625952
3955.0	0.005697021992080984
3960.0	0.0055013258566071225
3965.0	0.011268931310780226
3970.0	0.0313166738708131
3975.0	0.08308327149793693
3980.0	0.19132869091945567
3985.0	0.38164193068056385
3990.0	0.6707299573637193
3995.0	1.0566026734277767
4000.0	1.5123945776322916
4005.0	1.9868287724225884
4010.0	2.4123794438361896
4015.0	2.7196360466937453
4020.0	2.8540932551276645
4025.0	2.790422376691993
4030.0	2.539713930369314
4035.0	2.14716899943517
4040.0	1.6806611184117621
4045.0	1.2135299937159278
4050.0	0.8069010471825571
4055.0	0.4970549374733176
4060.0	0.2917620799948968
4065.0	0.17653634855875508
4070.0	0.12841249384068779
4075.0	0.13223470785358765
4080.0	0.19346062756893817
4085.0	0.3425068440322948
4090.0	0.6283941095646394
4095.0	1.1030217831257674
4100.0	1.8006485022025809
4105.0	2.7190092137151933
4110.0	3.8083346352477796
4115.0	4.972387727321273
4120.0	6.082162626468719
4125.0	6.999190368681489
4130.0	7.602606494903162
4135.0	7.81309116222026
4140.0	7.607757133023978
4145.0	7.022667669400733
4150.0	6.143060914068072
4155.0	5.0844956952388305
4160.0	3.970123843925685
4165.0	2.909667193367191
4170.0	1.9845011002777309
4175.0	1.2410528590825225
4180.0	0.692290513380336
4185.0	0.32514893798979105
4190.0	0.11078710699385887
4195.0	0.01467529387599113
4200.0	0.004399781748201203
4205.0	0.05427174655277681
4210.0	0.14686969420910542
4215.0	0.2722451382341196
4220.0	0.4256488840024232
4225.0	0.6044729913565757
4230.0	0.8049156671795216
4235.0	1.018855644727243
4240.0	1.2315860038955002
4245.0	1.4212398229164322
4250.0	1.560688525831739
4255.0	1.6222181021499558
4260.0	1.5843965458840146
4265.0	1.4394949425405232
4270.0	1.1990515102696606
4275.0	0.8951167390831262
4280.0	0.5756297570268661
4285.0	0.29413188004265445
4290.0	0.09611692952088587
4295.0	0.005993352532081215
4300.0	0.019150956996058715
4305.0	0.10256617918700986
4310.0	0.20486807783151226
4315.0	0.27352879491250703
4320.0	0.27394120812088135
4325.0	0.20374007710894448
4330.0	0.0965536225172153
4335.0	0.012453873012595977
4340.0	0.016888763758790094
4345.0	0.15437300053464836
4350.0	0.42605133663248723
4355.0	0.7801808182996289
4360.0	1.121248331137128
4365.0	1.3376054830676594
4370.0	1.3408987085359778
4375.0	1.1054043348871143
4380.0	0.693604351104346
4385.0	0.25696704205189086
4390.0	0.007547215752708986
4395.0	0.16492300879400482
4400.0	0.8914504220074716
4405.0	2.234052237331559
4410.0	4.0907875692596525
4415.0	6.214817054400671
4420.0	8.258407865729774
4425.0	9.84809779242008
4430.0	10.672502084716658
4435.0	10.559541944058823
4440.0	9.521758459245419
4445.0	7.756548917423567
4450.0	5.600386838389207
4455.0	3.448830096066316
4460.0	1.6636200129564718
4465.0	0.49159468356066127
4470.0	0.016463509549431384
4475.0	0.1548394486358647
4480.0	0.6952211383439636
4485.0	1.3666709231462704
4490.0	1.916268485763833
4495.0	2.173182282609386
4500.0	2.0825296094660506
4505.0	1.7022186682678817
4510.0	1.1674346769621091
4515.0	0.6367763871254366
4520.0	0.23850375465377313
4525.0	0.033801431560669906
4530.0	0.007212002472850588
4535.0	0.08486394338879838
4540.0	0.17199397331034516
4545.0	0.19543979466476996
4550.0	0.13595477629058023
4555.0	0.039376377893806
4560.0	0.0032547856396854024
4565.0	0.1438882887755504
4570.0	0.5550705589893695
4575.0	1.272264940969374
4580.0	2.253794405402418
4585.0	3.38488442202679
4590.0	4.503053614484061
4595.0	5.436845994398356
4600.0	6.046255161266167
4605.0	6.253374726604938
4610.0	6.055494875083525
4615.0	5.518625637164207
4620.0	4.7552797098300195
4625.0	3.8944428264520057
4630.0	3.0528804618768746
4635.0	2.3151978721289304
4640.0	1.7262818666896642
4645.0	1.2953880942582043
4650.0	1.0077071587812136
4655.0	0.8377676821257459
4660.0	0.7597424723746176
4665.0	0.7520502506920682
4670.0	0.7965128018408226
4675.0	0.8745865500426071
4680.0	0.9640454314804463
4685.0	1.0387745249514633
4690.0	1.0724982277220851
4695.0	1.0451749958807406
4700.0	0.9493459877470274
4705.0	0.7935144794147807
4710.0	0.600712716749807
4715.0	0.40230981312979763
4720.0	0.22903440278698448
4725.0	0.1023403774544369
4730.0	0.029163980358381573
4735.0	0.0018368606044008016
4740.0	0.0029445496642550215
4745.0	0.01303898852898509
4750.0	0.018074424926898026
4755.0	0.013652190149310307
4760.0	0.004548915520698307
4765.0	1.560311250202574e-05
4770.0	0.007167716984137083
4775.0	0.025692011165201187
4780.0	0.04667653520989545
4785.0	0.056739907747981294
4790.0	0.04638827523087297
4795.0	0.019522518359000016
4800.0	5.958422956438114e-05
4805.0	0.03216612629056462
4810.0	0.17253753820755552
4815.0	0.47587619552835897
4820.0	0.977298953856068
4825.0	1.6769147300511016
4830.0	2.5316737902717525
4835.0	3.4577656434530515
4840.0	4.343867920717015
4845.0	5.072355428982913
4850.0	5.543181169501286
4855.0	5.694298266246364
4860.0	5.513457479350844
4865.0	5.0386633309428595
4870.0	4.347717253821192
4875.0	3.5401431008844266
4880.0	2.7165364092168724
4885.0	1.9605597115640196
4890.0	1.3274959737909202
4895.0	0.8410051045401842
4900.0	0.49729152047914527
4905.0	0.2740466673829794
4910.0	0.14076909680039656
4915.0	0.06746677606735102
4920.0	0.029997541435212875
4925.0	0.011844189301743023
4930.0	0.0033667101240496982
4935.0	0.0001273047271940245
4940.0	0.0016554931586931845
4945.0	0.01123221099641064
4950.0	0.03634035062857751
4955.0	0.08878908537631637
4960.0	0.1834502969278646
4965.0	0.3350713548666688
4970.0	0.5535202644417339
4975.0	0.8386952579226237
4980.0	1.1768124088002363
4985.0	1.539644311611907
4990.0	1.8875306358800197
4995.0	2.1758599469717788
5000.0	2.363614183092079
5005.0	2.42185412108585
5010.0	2.3399500780426687
5015.0	2.1279511316771873
5020.0	1.8145414738783374
5025.0	1.4412126907903098
5030.0	1.0542219698739856
5035.0	0.696344335270321
5040.0	0.40027657173092934
5045.0	0.18491652395687375
5050.0	0.05486571594812025
5055.0	0.0026702190710889955
5060.0	0.012754451208166805
5065.0	0.06582478935888744
5070.0	0.14269838486470224
5075.0	0.22691881622380808
5080.0	0.30598590027760325
5085.0	0.37140823497091596
5090.0	0.4180057640911739
5095.0	0.4429406012082516
5100.0	0.4448824450539758
5105.0	0.42357912652965163
5110.0	0.3799463441610263
5115.0	0.31663094084635873
5120.0	0.23884233797204793
5125.0	0.1550983099506291
5130.0	0.07743054794794252
5135.0	0.020601462366931538
5140.0	5.2882742524864057e-05
5145.0	0.0286553418790536
5150.0	0.11279610987155397
5155.0	0.24879899898730437
5160.0	0.4209261487024599
5165.0	0.6021056997314829
5170.0	0.7579860806622132
5175.0	0.854011992523262
5180.0	0.8641789033029607
5185.0	0.7792841252120153
5190.0	0.6121843858005328
5195.0	0.3980003011511367
5200.0	0.18836622796657224
5205.0	0.040448787744808125
5210.0	0.0030934829597444673
5215.0	0.10358732959033577
5220.0	0.3387322600109199
5225.0	0.6730496242892124
5230.0	1.04515192137945
5235.0	1.3810975214191694
5240.0	1.611531116171369
5245.0	1.688223483222527
5250.0	1.5956498215815653
5255.0	1.3545181777927364
5260.0	1.0163293882513451
5265.0	0.650488974893389
5270.0	0.3274845024861165
5275.0	0.10261032590874994
5280.0	0.004402690635232673
5285.0	0.030472643321698974
5290.0	0.15126752190795587
5295.0	0.32011594153386785
5300.0	0.48635209888684383
5305.0	0.6077861805387398
5310.0	0.6593627629072571
5315.0	0.6362614275238301
5320.0	0.5514435169954326
5325.0	0.42917928290064844
5330.0	0.2969685671492193
5335.0	0.17831433426981325
5340.0	0.08812375813294017
5345.0	0.03141657254676202
5350.0	0.004922487793824461
5355.0	0.00039644533408030464
5360.0	0.00825104993950612
5365.0	0.020372119333563254
5370.0	0.031552740704218096
5375.0	0.03958989021655525
5380.0	0.044509727073540756
5385.0	0.047513953632301015
5390.0	0.05010000915272804
5395.0	0.05353474831023953
5400.0	0.058615680142893485
5405.0	0.0655490453743254
5410.0	0.07382967585226403
5415.0	0.08215239893718172
5420.0	0.08850267309802964
5425.0	0.09057036591569777
5430.0	0.0864850068876682
5435.0	0.07565292098730418
5440.0	0.05931354945660018
5445.0	0.04044408658301128
5450.0	0.02287354429280608
5455.0	0.009852339103090173
5460.0	0.0026960886502372847
5465.0	0.0002840061244169823
5470.0	3.1473132432345203e-06
5475.0	0.00018750780579012948
5480.0	0.0033695567905742832
5485.0	0.01902955570437193
5490.0	0.06430356719994897
5495.0	0.1614931855843656
5500.0	0.3321929412187963
5505.0	0.5891526786639459
5510.0	0.9281766551033073
5515.0	1.3229467535265467
5520.0	1.725307287441366
5525.0	2.0722221803276937
5530.0	2.298623723334854
5535.0	2.353312951360698
5540.0	2.2136466356820783
5545.0	1.8945222245395323
5550.0	1.4483677359813087
5555.0	0.9552163898281856
5560.0	0.5048346844086715
5565.0	0.17538883266210945
5570.0	0.014444969028054363
5575.0	0.02770962151698242
5580.0	0.17885900760749923
5585.0	0.4006503847363786
5590.0	0.6142044642572659
5595.0	0.7509228372155057
5600.0	0.7707320844981629
5605.0	0.6714873068723868
5610.0	0.48707568861883893
5615.0	0.27518742559296383
5620.0	0.09879022831688734
5625.0	0.007099243012420218
5630.0	0.02175259943529008
5635.0	0.13205742807922471
5640.0	0.30020008460561726
5645.0	0.474200208636939
5650.0	0.6041283016572409
5655.0	0.6563844174026283
5660.0	0.6218065213367209
5665.0	0.5156358844217731
5670.0	0.3701050527310289
5675.0	0.2227069644419876
5680.0	0.10432625144889972
5685.0	0.031073537522222937
5690.0	0.002077687129586444
5695.0	0.003283581693905269
5700.0	0.015268189874218954
5705.0	0.02190613389867421
5710.0	0.016726522713453054
5715.0	0.004906763587648941
5720.0	0.0005736468050966036
5725.0	0.0207725745090861
5730.0	0.0785305016443629
5735.0	0.1775542414957273
5740.0	0.31031527441845425
5745.0	0.45993852341051333
5750.0	0.6049628054432473
5755.0	0.7251589398596897
5760.0	0.8064437830965275
5765.0	0.8434829874447483
5770.0	0.8395424639422024
5775.0	0.804117187832508
5780.0	0.7494761579196635
5785.0	0.6873435129573097
5790.0	0.6265567427178721
5795.0	0.5719572023135877
5800.0	0.5242837963641681
5805.0	0.4806730330111242
5810.0	0.4355415566209902
5815.0	0.3819672019044223
5820.0	0.31391074694401294
5825.0	0.22949224345093341
5830.0	0.13499127688518262
5835.0	0.04846081886285936
5840.0	0.0012056617805663661
5845.0	0.03530005205256379
5850.0	0.19607456211546537
5855.0	0.520045059071755
5860.0	1.0206769959136996
5865.0	1.6759978832775855
5870.0	2.422669361762062
5875.0	3.1602270961330117
5880.0	3.7667827720466454
5885.0	4.124105507999766
5890.0	4.146650885310723
5895.0	3.806925201940903
5900.0	3.149465666053501
5905.0	2.2880073834125163
5910.0	1.384657584640176
5915.0	0.6149758518990777
5920.0	0.1272545275718043
5925.0	0.006581582854666139
5930.0	0.25358608178395187
5935.0	0.7841320009449353
5940.0	1.4505855653358894
5945.0	2.0792528170975295
5950.0	2.513971275597243
5955.0	2.654064061827001
5960.0	2.4765054219959155
5965.0	2.036737612203545
5970.0	1.4487421598948413
5975.0	0.8508392386166782
5980.0	0.3675036057807927
5985.0	0.07813707024078444
5990.0	0.0011183750258965573
5995.0	0.09647302371968766
6000.0	0.2847883225077972
6005.0	0.475338660767524
6010.0	0.5941751087024847
6015.0	0.603727017416322
6020.0	0.5088318326409379
6025.0	0.348818052419301
6030.0	0.1797141219482489
6035.0	0.053419337549844174
6040.0	0.0009680229554716604
6045.0	0.02493096377243873
6050.0	0.10240867571765726
6055.0	0.19631326964393989
6060.0	0.27001524075586775
6065.0	0.2997761266917758
6070.0	0.2807832818726183
6075.0	0.22540015497736496
6080.0	0.15532778347558887
6085.0	0.09157893066527457
6090.0	0.046711759254730596
6095.0	0.0225224604861964
6100.0	0.01390250780581348
6105.0	0.01683217812098814
6110.0	0.036589474819633684
6115.0	0.09195521069628654
6120.0	0.21263512117603836
6125.0	0.4297811618728281
6130.0	0.7623871086361166
6135.0	1.204358624421939
6140.0	1.7174083451825113
6145.0	2.2333869914617144
6150.0	2.6666955714000986
6155.0	2.934018937689225
6160.0	2.975947125897236
6165.0	2.7740525920427492
6170.0	2.358057840006047
6175.0	1.8005549814372426
6180.0	1.200430537307355
6185.0	0.6595204095411519
6190.0	0.25899607545423214
6195.0	0.041953907095611837
6200.0	0.006694070009866566
6205.0	0.11190979022353457
6210.0	0.29152510954685773
6215.0	0.4743089176866161
6220.0	0.6024143069369866
6225.0	0.6438427464785633
6230.0	0.5961140753133826
6235.0	0.48130774282192973
6240.0	0.33516961895348224
6245.0	0.1943880319988146
6250.0	0.08610095033311017
6255.0	0.022379661228867913
6260.0	0.00042397252961769177
6265.0	0.007251943312851641
6270.0	0.026422302984862055
6275.0	0.04412014615388086
6280.0	0.052692758837175564
6285.0	0.05103241837975533
6290.0	0.04250322538437862
6295.0	0.031907039862549516
6300.0	0.023037641484031923
6305.0	0.01776168808527669
6310.0	0.016631832283773424
6315.0	0.020228204263891526
6320.0	0.030100365286214372
6325.0	0.04847094982211621
6330.0	0.07661310932469857
6335.0	0.11266511012538394
6340.0	0.1501816969788093
6345.0	0.17865299190950845
6350.0	0.1865126650877785
6355.0	0.16605545208906464
6360.0	0.11863226770677249
6365.0	0.05795532916710887
6370.0	0.009626070855640666
6375.0	0.006095310292336989
6380.0	0.07785385660154186
6385.0	0.24318384734276108
6390.0	0.49969515957820926
6395.0	0.8207287919070733
6400.0	1.15847499466014
6405.0	1.4536599311551046
6410.0	1.6495254819261913
6415.0	1.706276503446123
6420.0	1.6117571331813163
6425.0	1.3850451573822788
6430.0	1.071682357177764
6435.0	0.7317729631331367
6440.0	0.4243828908531636
6445.0	0.1928395458203702
6450.0	0.05526681389121372
6455.0	0.003053495492881231
6460.0	0.007454999115360505
6465.0	0.03196376179275899
6470.0	0.0462791183473007
6475.0	0.03724731450833953
6480.0	0.013179251835673434
6485.0	0.0001550307114479022
6490.0	0.0315800011958486
6495.0	0.13450795544538308
6500.0	0.3173636195791602
6505.0	0.563313576754806
6510.0	0.8317685727986349
6515.0	1.0679105101097137
6520.0	1.217547308052404
6525.0	1.2428316553227154
6530.0	1.1339984429980443
6535.0	0.913406450171493
6540.0	0.6304649161768298
6545.0	0.3487753861484405
6550.0	0.12917588359865834
6555.0	0.01361584880618504
6560.0	0.014541108504904724
6565.0	0.11281140493116573
6570.0	0.264619263685119
6575.0	0.4152058197007838
6580.0	0.5151825078969225
6585.0	0.5345582023366193
6590.0	0.4703411020979261
6595.0	0.3455907059682844
6600.0	0.20042835925988325
6605.0	0.07798397094488076
6610.0	0.009823390973274584
6615.0	0.005595850479584567
6620.0	0.05039694043227555
6625.0	0.11101264007042892
6630.0	0.14946337524348083
6635.0	0.13989900000766464
6640.0	0.08360240975646557
6645.0	0.0170445482935531
6650.0	0.00959455183002297
6655.0	0.15021601349988692
6660.0	0.5255643800900753
6665.0	1.1945185755766976
6670.0	2.165611745257402
6675.0	3.383642384976458
6680.0	4.729924377770088
6685.0	6.037566259066321
6690.0	7.11957491470201
6695.0	7.80432708578437
6700.0	7.970853947733701
6705.0	7.5759917474638545
6710.0	6.666920475281749
6715.0	5.37565650090231
6720.0	3.896015150575439
6725.0	2.447514547952692
6730.0	1.2337279344165883
6735.0	0.4039771898680036
6740.0	0.026635269550505734
6745.0	0.07977442313674511
6750.0	0.4610165882199121
6755.0	1.014099492990871
6760.0	1.565882172683138
6765.0	1.9651805470560846
6770.0	2.1145187959789964
6775.0	1.9876970828039051
6780.0	1.62958741050504
6785.0	1.1389296824596498
6790.0	0.6390376252655819
6795.0	0.244206246810399
6800.0	0.030507776293865075
6805.0	0.018336876193916142
6810.0	0.17085316983623608
6815.0	0.408200723192296
6820.0	0.633180008037708
6825.0	0.7610258409637604
6830.0	0.7449202324455856
6835.0	0.5901273172331192
6840.0	0.3528444412146277
6845.0	0.12414476851506775
6850.0	0.0035603053553169063
6855.0	0.06975531549416451
6860.0	0.356550374537756
6865.0	0.8410429263790591
6870.0	1.4471573578865338
6875.0	2.063618483447603
6880.0	2.571319518522063
6885.0	2.8725021608769117
6890.0	2.9138065528459838
6895.0	2.697161846180306
6900.0	2.2760824370083332
6905.0	1.7391254585736817
6910.0	1.1858011555745724
6915.0	0.7020743842078692
6920.0	0.3422497590515344
6925.0	0.12167556090807376
6930.0	0.021133837790075098
6935.0	0.00016874556352797863
6940.0	0.014090654449086894
6945.0	0.028743757639913124
6950.0	0.02847354825173214
6955.0	0.015542765879016603
6960.0	0.0025008014358784076
6965.0	0.0015555507149822274
6970.0	0.01593147083354092
6975.0	0.03719839837003648
6980.0	0.04998990984872763
6985.0	0.04233916764833919
6990.0	0.017238699196751205
6995.0	6.448832836871506e-06
7000.0	0.037100615341068226
7005.0	0.18491759536462346
7010.0	0.49089244601863097
7015.0	0.9725733090886325
7020.0	1.601994457061375
7025.0	2.3018725233888286
7030.0	2.9569505535280203
7035.0	3.4391093023572843
7040.0	3.640135481910324
7045.0	3.5028798857771926
7050.0	3.0411338823758514
7055.0	2.3412402625033435
7060.0	1.5435723478324348
7065.0	0.8080660955339152
7070.0	0.27309044661512044
7075.0	0.019419988548302902
7080.0	0.050024316229943605
7085.0	0.2919920865509103
7090.0	0.6204164928571665
7095.0	0.8974387748138013
7100.0	1.01493413028722
7105.0	0.9280360589170654
7110.0	0.6692967960025873
7115.0	0.3390327877789837
7120.0	0.07457379020074975
7125.0	0.007532617258072337
7130.0	0.2218748421298925
7135.0	0.72536887470386
7140.0	1.4430033908691275
7145.0	2.234404989569114
7150.0	2.930184256832854
7155.0	3.3766377566040076
7160.0	3.475966769809323
7165.0	3.2107515596520693
7170.0	2.6462678698414615
7175.0	1.9107983542927467
7180.0	1.1603543129150298
7185.0	0.5383302861189648
7190.0	0.14144635821089752
7195.0	0.0008167272393848189
7200.0	0.08206288699770836
7205.0	0.30268415547544836
7210.0	0.5601616787871795
7215.0	0.7618438748163594
7220.0	0.8480783911340759
7225.0	0.8029423388370893
7230.0	0.6511767090396885
7235.0	0.44412723931729853
7240.0	0.24035982570654277
7245.0	0.08742230381035314
7250.0	0.009957437885904542
7255.0	0.00668028563977674
7260.0	0.055642055904950236
7265.0	0.12474329283373012
7270.0	0.18333050122727482
7275.0	0.21108619527309821
7280.0	0.20195683884617402
7285.0	0.16287139304472203
7290.0	0.10873855967783035
7295.0	0.05613124243713185
7300.0	0.01799715944114364
7305.0	0.0008780559922923507
7310.0	0.004930029432356456
7315.0	0.026013085874293213
7320.0	0.058607365097941025
7325.0	0.09840026411403084
7330.0	0.14389763276692977
7335.0	0.19701944716213707
7340.0	0.26303472959328095
7345.0	0.3502139405673757
7350.0	0.46928566873870364
7355.0	0.6324073462059022
7360.0	0.8511779713800784
7365.0	1.1334216782499797
7370.0	1.4790436719853157
7375.0	1.8759813267276508
7380.0	2.297792949615699
7385.0	2.704420251596489
7390.0	3.0469850146946773
7395.0	3.276266197950146
7400.0	3.3531368570872604
7405.0	3.25823398327374
7410.0	2.9979338049796884
7415.0	2.6044998830578128
7420.0	2.1298926530671323
7425.0	1.634678997943891
7430.0	1.175092201099671
7435.0	0.7919689925316218
7440.0	0.5047333655652573
7445.0	0.3119399765165347
7450.0	0.19767652299853952
7455.0	0.14113027646626805
7460.0	0.12558218391727446
7465.0	0.14341856605007028
7470.0	0.1953722572414356
7475.0	0.28456104292354917
7480.0	0.4081156501115647
7485.0	0.5504182577906817
7490.0	0.6816660109542416
7495.0	0.7636380907364009
7500.0	0.7617622509458895
7505.0	0.6598282238545542
7510.0	0.47202469894465116
7515.0	0.2471122708077575
7520.0	0.06161437133204734
7525.0	0.002351947029795331
7530.0	0.14237275345469258
7535.0	0.5170588448647705
7540.0	1.107915853203845
7545.0	1.839856345195931
7550.0	2.5940804515668403
7555.0	3.234021534537498
7560.0	3.637715923323672
7565.0	3.7277168620512025
7570.0	3.4900871309172943
7575.0	2.9770206017551435
7580.0	2.292369953461175
7585.0	1.564341742971099
7590.0	0.9133084941891911
7595.0	0.4239326753249571
7600.0	0.12922984401372267
7605.0	0.010345531879179698
7610.0	0.010932168678314322
7615.0	0.06064886379539979
7620.0	0.09982987559852118
7625.0	0.09750183119633785
7630.0	0.05754009996736071
7635.0	0.011909721843746921
7640.0	0.004232283390296355
7645.0	0.06995363009703146
7650.0	0.22021566303965157
7655.0	0.4349730170320988
7660.0	0.667550531831279
7665.0	0.8588851480659838
7670.0	0.9564693864425942
7675.0	0.9315565162227903
7680.0	0.7889178777674309
7685.0	0.5660374326219353
7690.0	0.3221592252912577
7695.0	0.12086965584965588
7700.0	0.011836341323529571
7705.0	0.01736262872603561
7710.0	0.12763055089773662
7715.0	0.3055719450584551
7720.0	0.49924677167998427
7725.0	0.6574233126796021
7730.0	0.7434013890150202
7735.0	0.7431035014178057
7740.0	0.6656358822364903
7745.0	0.537081541986404
7750.0	0.3903515431173233
7755.0	0.25484419914719436
7760.0	0.1492377667427789
7765.0	0.07924118484075955
7770.0	0.04016971113541792
7775.0	0.022526112624181294
7780.0	0.017926074834362565
7785.0	0.022934322510193138
7790.0	0.0394979834731952
7795.0	0.0721864363514488
7800.0	0.12376851719522039
7805.0	0.19128791491266786
7810.0	0.26453194514774936
7815.0	0.32777034201842165
7820.0	0.36428885756131274
7825.0	0.3620861623993873
7830.0	0.31857971888386794
7835.0	0.24246553747414487
7840.0	0.15187645639965397
7845.0	0.06930682157378756
7850.0	0.01493148254139818
7855.0	0.0005275501916936756
7860.0	0.026010468187398345
7865.0	0.07970589630186947
7870.0	0.14222223678956827
7875.0	0.1926093659472542
7880.0	0.2147874697490678
7885.0	0.20222383223671697
7890.0	0.15949352673690337
7895.0	0.10042546087986373
7900.0	0.043628166121304345
7905.0	0.006946165940492814
7910.0	0.002594418924884498
7915.0	0.034339174848796124
7920.0	0.09731857588767338
7925.0	0.18022199745959944
7930.0	0.26887249670875696
7935.0	0.3499787016875041
7940.0	0.41397762333017024
7945.0	0.4563601783056517
7950.0	0.47744563897052694
7955.0	0.48103503648865453
7960.0	0.4725887637605584
7965.0	0.4575205022688842
7970.0	0.4399664373078284
7975.0	0.4221189971179375
7980.0	0.4040365393844553
7985.0	0.38381157158259493
7990.0	0.35806660625097325
7995.0	0.3228488867087815
8000.0	0.27500304208688015
8005.0	0.21395537359924535
8010.0	0.14357539351295742
8015.0	0.07350582686503243
8020.0	0.019227946036715692
8025.0	0.0002805087021665543
8030.0	0.036506566037182706
8035.0	0.14286302712577975
8040.0	0.3239834928840311
8045.0	0.5700838687476574
8050.0	0.8557423465811373
8055.0	1.1425061020659468
8060.0	1.3852899292499272
8065.0	1.54140816764094
8070.0	1.5801698507969428
8075.0	1.490581099163581
8080.0	1.285005745932801
8085.0	0.9975907571373139
8090.0	0.6776143045796349
8095.0	0.3792733686591998
8100.0	0.1503922506618272
8105.0	0.02281511630904918
8110.0	0.00676284828557596
8115.0	0.09033712980930732
8120.0	0.2439750356750479
8125.0	0.42840217330419206
8130.0	0.6038538839421842
8135.0	0.7382230364193775
8140.0	0.8123283091370904
8145.0	0.8214653641897371
8150.0	0.7734804438044123
8155.0	0.6844668426992616
8160.0	0.5736068260214146
8165.0	0.4586047421708529
8170.0	0.3526846226142803
8175.0	0.2634704863036293
8180.0	0.1934676272449861
8185.0	0.14149717741765347
8190.0	0.10437121445184927
8195.0	0.07828062468802863
8200.0	0.05967167224688332
8205.0	0.04566149244425757
8210.0	0.034183602426168906
8215.0	0.024038280853124098
8220.0	0.014903979623576124
8225.0	0.0072423366011728895
8230.0	0.001989579198365945
8235.0	6.553536734606208e-06
8240.0	0.0014225560065907182
8245.0	0.0051641250892223555
8250.0	0.009007118080028074
8255.0	0.010366742885868379
8260.0	0.007759894250287367
8265.0	0.0025317599543897397
8270.0	0.00017744758391884615
8275.0	0.010544332581335676
8280.0	0.04643900667182025
8285.0	0.12064545483935266
8290.0	0.2419455169261609
8295.0	0.41121509693610664
8300.0	0.6188570198299214
8305.0	0.8446157202501128
8310.0	1.0602249993403867
8315.0	1.23452864618087
8320.0	1.3399346762743192
8325.0	1.35857467515575
8330.0	1.2865164441805712
8335.0	1.1348516544543703
8340.0	0.9273200116895102
8345.0	0.6950849050869821
8350.0	0.47004981769948934
8355.0	0.2784634529686185
8360.0	0.13640241473275808
8365.0	0.04810772995794092
8370.0	0.007292070379155392
8375.0	0.0007050337881158
8380.0	0.012697570371654969
8385.0	0.029410548772809127
8390.0	0.041523865106142956
8395.0	0.04509897005601332
8400.0	0.04070468248734335
8405.0	0.03151007299636339
8410.0	0.021214132122714623
8415.0	0.012538452833846192
8420.0	0.006635475662767234
8425.0	0.0033338542330783203
8430.0	0.0018292899127232362
8435.0	0.0013432529499234718
8440.0	0.0014188864392549769
8445.0	0.0018093976422528819
8450.0	0.0021909871666559366
8455.0	0.002062202817921177
8460.0	0.0011072908842834856
8465.0	3.5509433346586244e-05
8470.0	0.0015819743642670131
8475.0	0.011126662410854797
8480.0	0.03638498712565577
8485.0	0.08588607234599392
8490.0	0.16641098152482306
8495.0	0.28004806849547376
8500.0	0.42183902431908116
8505.0	0.5789841219556451
8510.0	0.7322048004578794
8515.0	0.8592183294283883
8520.0	0.9395674835711824
8525.0	0.9595169698316508
8530.0	0.9155822111454694
8535.0	0.8155769737708801
8540.0	0.6767764466847302
8545.0	0.5216729903246747
8550.0	0.3725635617253623
8555.0	0.246589529941275
8560.0	0.15271038010468657
8565.0	0.09146526452484441
8570.0	0.057460272587549814
8575.0	0.043616868901414856
8580.0	0.04563116258396355
8585.0	0.06502462243265404
8590.0	0.10964230694289562
8595.0	0.19131922077014737
8600.0	0.32140233754252134
8605.0	0.5055639680673792
8610.0	0.7396241457487526
8615.0	1.0078244503932057
8620.0	1.2842568868982402
8625.0	1.5371931105957315
8630.0	1.7351913353748019
8635.0	1.8533519218931906
8640.0	1.8780923401199794
8645.0	1.8092933445034578
8650.0	1.6594538124588303
8655.0	1.4503196432496577
8660.0	1.2080673433859557
8665.0	0.9583613595303679
8670.0	0.7224394316271183
8675.0	0.5149187542595226
8680.0	0.3434461162168172
8685.0	0.2098326470446737
8690.0	0.11204995586006054
8695.0	0.046448296076681765
8700.0	0.00972014530156497
8705.0	0.0003513120195467898
8710.0	0.01946129359833677
8715.0	0.07098113742255358
8720.0	0.16107917259403903
8725.0	0.2967146301657072
8730.0	0.4832796475276238
8735.0	0.7215345117392903
8740.0	1.0044091116335112
8745.0	1.3145998632971234
8750.0	1.624049298842962
8755.0	1.8961951293624653
8760.0	2.0912649112416206
8765.0	2.1739779420556844
8770.0	2.122056258684939
8775.0	1.9332824885778304
8780.0	1.6287817516651641
8785.0	1.2509000336651461
8790.0	0.8554142945514552
8795.0	0.49950203702533896
8800.0	0.22841167526426404
8805.0	0.0645821066680556
8810.0	0.0026917951027999776
8815.0	0.012711247298476917
8820.0	0.0507904221784335
8825.0	0.07534655024997483
8830.0	0.06378509686421947
8835.0	0.024559306181658313
8840.0	0.00011429695746693186
8845.0	0.05857666600076641
8850.0	0.2752774787237055
8855.0	0.7084378426961218
8860.0	1.3756193654351487
8865.0	2.238074277010005
8870.0	3.1986108699241997
8875.0	4.115296264189852
8880.0	4.829071436664177
8885.0	5.199307653268806
8890.0	5.138656090661082
8895.0	4.638073008065833
8900.0	3.774894640050371
8905.0	2.700858971462999
8910.0	1.6120100341572055
8915.0	0.7071422726318576
8920.0	0.14456576460538131
8925.0	0.007624728734873867
8930.0	0.287366801499733
8935.0	0.8865481202450382
8940.0	1.643866509231395
8945.0	2.3723276335031462
8950.0	2.902262657087768
8955.0	3.118586778407365
8960.0	2.9836081007282447
8965.0	2.5405553930926166
8970.0	1.897932983564017
8975.0	1.1995236573448638
8980.0	0.5881461404676898
8985.0	0.17235532840090628
8990.0	0.00398435673914265
8995.0	0.07122722967995199
9000.0	0.3077803285732418
9005.0	0.614531640112336
9010.0	0.887428168169037
9015.0	1.0441124059157918
9020.0	1.0428278891891918
9025.0	0.8895669600666174
9030.0	0.632711600526459
9035.0	0.34759592482617335
9040.0	0.11569632448834129
9045.0	0.004037136723414677
9050.0	0.049797888758477814
9055.0	0.2533257580146607
9060.0	0.5803698722625847
9065.0	0.9720321484582387
9070.0	1.3592504131364078
9075.0	1.677938605952825
9080.0	1.8812550348453136
9085.0	1.946629302743543
9090.0	1.8767486499878874
9095.0	1.6952323192981344
9100.0	1.438831831205506
9105.0	1.1484743771353636
9110.0	0.8613009926373068
9115.0	0.6051959290956906
9120.0	0.3964150206830932
9125.0	0.24007029730511054
9130.0	0.13262580241199168
9135.0	0.06530784965620502
9140.0	0.02741811315664836
9145.0	0.008856798142291416
9150.0	0.0015705850825576348
9155.0	1.0188375464827887e-07
9160.0	0.0008259263692076805
9165.0	0.002375903632106661
9170.0	0.003991868988700971
9175.0	0.005525289892465846
9180.0	0.007006086374116539
9185.0	0.008452080989117025
9190.0	0.009769552968166754
9195.0	0.010719374436964295
9200.0	0.010954114443727545
9205.0	0.010139124419799701
9210.0	0.008143682525019099
9215.0	0.005239398871933757
9220.0	0.00220223442573874
9225.0	0.00021394586919095182
9230.0	0.0005161310527130467
9235.0	0.003876546513927085
9240.0	0.010046893483929958
9245.0	0.01747144860063879
9250.0	0.023497912412914032
9255.0	0.025221926380415143
9260.0	0.020881298294966922
9265.0	0.01146359505649881
9270.0	0.001988273398333455
9275.0	0.0018605708563276722
9280.0	0.023827721681512426
9285.0	0.08140111127206824
9290.0	0.18507541769427344
9295.0	0.33815410441783217
9300.0	0.5333283514479218
9305.0	0.7512180720560806
9310.0	0.9617947296392778
9315.0	1.1289859232812067
9320.0	1.21793332280469
9325.0	1.2035418013382118
9330.0	1.0783546152221664
9335.0	0.8576220131709426
9340.0	0.5798095035743784
9345.0	0.3016909252357974
9350.0	0.08841828300616411
9355.0	0.0002680972773686469
9360.0	0.07879734352524828
9365.0	0.33560299496203444
9370.0	0.746590888113434
9375.0	1.2536242885643856
9380.0	1.7738357466713819
9385.0	2.21510037513768
9390.0	2.494613883201754
9395.0	2.5565942975459652
9400.0	2.3850976024455672
9405.0	2.008859965557079
9410.0	1.4967737088875077
9415.0	0.9446922840052144
9420.0	0.45625144908352194
9425.0	0.12180837612556672
9430.0	8.605025712119484e-05
9435.0	0.1065363316769402
9440.0	0.4109278423441709
9445.0	0.8445792778971419
9450.0	1.3154910469681358
9455.0	1.7278924858564344
9460.0	2.0018226294267065
9465.0	2.0884950209301905
9470.0	1.978302727192157
9475.0	1.7001061176808008
9480.0	1.312465555086142
9485.0	0.8892472880937342
9490.0	0.5031397217809502
9495.0	0.21084415448562488
9500.0	0.0430500389592272
9505.0	0.0009837195525492668
9510.0	0.05969197113061635
9515.0	0.17669544156331835
9520.0	0.3035729164695735
9525.0	0.3976261566452772
9530.0	0.43105798004489465
9535.0	0.39593356137219454
9540.0	0.3043279973289035
9545.0	0.18419166157389558
9550.0	0.0723261974935765
9555.0	0.006294207283795547
9560.0	0.017047395977629578
9565.0	0.1236319655670328
9570.0	0.3306777696593195
9575.0	0.6286879311956671
9580.0	0.9965827176194567
9585.0	1.405618716425201
9590.0	1.8237296094536002
9595.0	2.219478760989514
9600.0	2.5650940188132165
9605.0	2.8383762927964526
9610.0	3.023553889019422
9615.0	3.1113422643734276
9620.0	3.0985456875582273
9625.0	2.9875132609003376
9630.0	2.7856644554182113
9635.0	2.5051633855917292
9640.0	2.162680958664169
9645.0	1.7790705575278303
9650.0	1.3787217593345436
9655.0	0.9883666177636713
9660.0	0.6352025942647775
9665.0	0.3443579961167975
9670.0	0.13593262855066232
9675.0	0.02205157952501817
9680.0	0.004514575368052093
9685.0	0.07365013789401093
9690.0	0.2088561932170456
9695.0	0.381027202337145
9700.0	0.556678011787646
9705.0	0.7031626293734758
9710.0	0.7940596212826468
9715.0	0.8136546384456976
9720.0	0.7595555855533559
9725.0	0.6428259149906864
9730.0	0.48554658620990293
9735.0	0.3162928504826441
9740.0	0.1644910224891191
9745.0	0.05487430256982267
9750.0	0.003214034831066384
9755.0	0.014172068496575943
9760.0	0.08158945484539314
9765.0	0.19094027484539472
9770.0	0.32319439497686475
9775.0	0.4590742688686844
9780.0	0.5827144231818289
9785.0	0.6840099004076953
9790.0	0.7593709266801904
9795.0	0.811045923756624
9800.0	0.8455008608517501
9805.0	0.8714657203287162
9810.0	0.898167942352745
9815.0	0.9340306285917562
9820.0	0.9858303807724527
9825.0	1.0581029139453357
9830.0	1.152534788010619
9835.0	1.26720177483219
9840.0	1.395752069087074
9845.0	1.526878175115919
9850.0	1.644555841990474
9855.0	1.7294668210579116
9860.0	1.761748522783188
9865.0	1.7247929926919379
9870.0	1.6093798959223617
9875.0	1.4171276580203378
9880.0	1.1622105275972927
9885.0	0.8705708489323593
9890.0	0.5764112985810617
9895.0	0.31644572022514783
9900.0	0.12302853521550336
9905.0	0.017680894053118058
9910.0	0.006554823680622502
9915.0	0.07899401354006594
9920.0	0.20964559899444432
9925.0	0.3637292088519097
9930.0	0.5043002587093139
9935.0	0.599858512264572
9940.0	0.6305788484945926
9945.0	0.5917957658927656
9950.0	0.4940580783415485
9955.0	0.35990141447647134
9960.0	0.21824654731135623
9965.0	0.09783173117547239
9970.0	0.021215209966143816
9975.0	0.0006317061122014225
9980.0	0.03644537344567973
9985.0	0.1182708478183046
9990.0	0.22821315376452816
[truncated: 201 more rows]
