# Supplementary material for: Spinon mediation of witness spin dynamics in herbertsmithite
Source: Nat Phys. 2026 Jun 10;22(7):1071–8. doi: 10.1038/s41567-026-03303-6 (PMC13423850; doi:10.1038/s41567-026-03303-6)
Supplement: Supplementary file 4 — Statistical source data. [file 41567_2026_3303_MOESM4_ESM.zip › Fig4b_350mK.csv]

Time (MCS)	Magnetization squared (pT/mu_0)^2
0.0	0.19533785250085184
5.0	0.07025254307217918
10.0	0.003736499683775905
15.0	0.02609772883765377
20.0	0.15363698065015527
25.0	0.3809532356516877
30.0	0.6782006946514658
35.0	0.9949314353168539
40.0	1.27025917906699
45.0	1.4470526958941425
50.0	1.4863887104455775
55.0	1.3781037088219665
60.0	1.144188771094053
65.0	0.8337547347244765
70.0	0.5107678967012801
75.0	0.23794087262113509
80.0	0.061346812426549345
85.0	0.00010406444697900243
90.0	0.043902702856198426
95.0	0.15871305814751768
100.0	0.2985185620603045
105.0	0.4191678538157777
110.0	0.49001155538080227
115.0	0.49999786548849406
120.0	0.45697552229453187
125.0	0.38135191329148943
130.0	0.29712563283725313
135.0	0.22399358457399013
140.0	0.17348983747254462
145.0	0.15023643441904871
150.0	0.15709385659849492
155.0	0.20118613631415833
160.0	0.29718789864069817
165.0	0.4652069358832243
170.0	0.72280906466164
175.0	1.0734327067262661
180.0	1.495594028167459
185.0	1.937966585151589
190.0	2.3241739222923976
195.0	2.568176168395254
200.0	2.5973371748443888
205.0	2.3769057434030225
210.0	1.92799667436728
215.0	1.3320154908055248
220.0	0.7178493952508364
225.0	0.23319731538700428
230.0	0.006633599463547075
235.0	0.11069176360250485
240.0	0.5370660760460614
245.0	1.1924343498450414
250.0	1.917939075705979
255.0	2.528520383854489
260.0	2.8621095228106186
265.0	2.8251246962732006
270.0	2.4210161471066933
275.0	1.7528991586090907
280.0	0.9984770073594241
285.0	0.3634416218751421
290.0	0.02596755243815877
295.0	0.08780240474266383
300.0	0.5458462295884636
305.0	1.2923930459362698
310.0	2.14402586065458
315.0	2.890929877554231
320.0	3.352572398832893
325.0	3.424030127578874
330.0	3.1002067755120875
335.0	2.4718504172097107
340.0	1.6956051612086773
345.0	0.9477860004670855
350.0	0.37592149329290886
355.0	0.06212665729699188
360.0	0.008167426703638927
365.0	0.14507611985609584
370.0	0.36262265532123444
375.0	0.5481936763415107
380.0	0.6223987284540532
385.0	0.5605620356681582
390.0	0.3944144153039589
395.0	0.19498677027516292
400.0	0.04371285795279326
405.0	0.002164492160720959
410.0	0.09066951692314916
415.0	0.28251496535084214
420.0	0.5148317750346713
425.0	0.7115459272146636
430.0	0.809884889223514
435.0	0.7810961477476575
440.0	0.6384409282190705
445.0	0.4302398242004436
450.0	0.22107340694106592
455.0	0.06831617369373921
460.0	0.00261518026611833
465.0	0.01926722401158421
470.0	0.08333662597523281
475.0	0.14627697845382762
480.0	0.1675892720481587
485.0	0.13317347057467535
490.0	0.0631867279479436
495.0	0.00601642473941824
500.0	0.020082391612169292
505.0	0.14979516068434826
510.0	0.40445912017005975
515.0	0.7482913445273205
520.0	1.1061590683837077
525.0	1.3842832448333389
530.0	1.499822442482102
535.0	1.4097881324198103
540.0	1.1294027177393644
545.0	0.7330164935609573
550.0	0.3361431549999685
555.0	0.0633074414340317
560.0	0.011204824847287605
565.0	0.21853314925878503
570.0	0.6520946092770655
575.0	1.2138873184279726
580.0	1.7674387374220615
585.0	2.1756407149030412
590.0	2.3387511903057696
595.0	2.221186921415512
600.0	1.859256336758256
605.0	1.3479356089425047
610.0	0.8112629077139644
615.0	0.3658528783039486
620.0	0.0888714642607079
625.0	2.9863154555418267e-05
630.0	0.06239924249311026
635.0	0.20070767517809096
640.0	0.33026766130972285
645.0	0.3865625993756291
650.0	0.34574356075699336
655.0	0.22969149734022015
660.0	0.0946838232382388
665.0	0.008242585149014967
670.0	0.02259640930822217
675.0	0.15411675062851338
680.0	0.37584226741964366
685.0	0.6255951509100774
690.0	0.8268052696315628
695.0	0.9148125687984503
700.0	0.8595627125572171
705.0	0.6768438351674576
710.0	0.42409478714899623
715.0	0.18202975242957053
720.0	0.028120929017282224
725.0	0.01076272017507982
730.0	0.13278911892277775
735.0	0.3499874420567823
740.0	0.5853498557305536
745.0	0.7546406151918329
750.0	0.7951170984193775
755.0	0.6881355995203315
760.0	0.4682439997599225
765.0	0.21559469026961553
770.0	0.033734657175385485
775.0	0.01938046090820118
780.0	0.23324090220345778
785.0	0.6805776187140959
790.0	1.3071694183589482
795.0	2.0116729470811596
800.0	2.6705383863313332
805.0	3.168130894942609
810.0	3.4235424816267774
815.0	3.40699890525373
820.0	3.1422010101522218
825.0	2.695222688227954
830.0	2.154355267800714
835.0	1.6074242852072869
840.0	1.1230808896818891
845.0	0.7405789320206584
850.0	0.46939493342045346
855.0	0.2968470537155357
860.0	0.19966074882260818
865.0	0.15483907711187694
870.0	0.14625654067449465
875.0	0.1655747069884512
880.0	0.20849859615907798
885.0	0.2691580993151704
890.0	0.3359066827841359
895.0	0.3909704204156144
900.0	0.4145519783705052
905.0	0.3919389268141136
910.0	0.3206906144228755
915.0	0.21465964403875465
920.0	0.10258354308740397
925.0	0.02091740771840449
930.0	0.0027695821874859907
935.0	0.06644420986370111
940.0	0.20756280979044237
945.0	0.3978130312298731
950.0	0.5913245786931381
955.0	0.737167954624363
960.0	0.7943532177956719
965.0	0.7447031239969909
970.0	0.599455732972251
975.0	0.3972940834021796
980.0	0.19412989507228873
985.0	0.04754430405145843
990.0	0.0004821476172723902
995.0	0.06906090330331453
1000.0	0.23810522625246736
1005.0	0.46565359523971783
1010.0	0.694958472490318
1015.0	0.870275750103213
1020.0	0.9517018500124012
1025.0	0.9247667815735485
1030.0	0.8022496233486102
1035.0	0.6181593549080083
1040.0	0.41621645374199207
1045.0	0.23672702176398616
1050.0	0.10599933278124571
1055.0	0.031381001174817305
1060.0	0.0029901600366070663
1065.0	0.0009605961482180509
1070.0	0.00526122233623116
1075.0	0.0044427222032763225
1080.0	0.00020632557120378383
1085.0	0.006264012260485412
1090.0	0.042014940017048384
1095.0	0.1234026521167213
1100.0	0.2543295522715478
1105.0	0.4218599102412673
1110.0	0.5971958665257227
1115.0	0.7424787190259817
1120.0	0.8214868845629817
1125.0	0.8109211682822001
1130.0	0.7086397935259777
1135.0	0.5360437926119554
1140.0	0.3335604445705023
1145.0	0.15028514135204507
1150.0	0.030664460904575964
1155.0	0.0020720492356592337
1160.0	0.0669459945844424
1165.0	0.20187591546855524
1170.0	0.36403416191770477
1175.0	0.5032305700253074
1180.0	0.5762531029706698
1185.0	0.5594993426795524
1190.0	0.4563797411768365
1195.0	0.29742653513149714
1200.0	0.13304276280517693
1205.0	0.02080465979130028
1210.0	0.010646399384602209
1215.0	0.1317460162586314
1220.0	0.3844033015455248
1225.0	0.7388428444877629
1230.0	1.1410877451362704
1235.0	1.5243193912631399
1240.0	1.8229036353866335
1245.0	1.9857983321156216
1250.0	1.986414639575483
1255.0	1.8270234418312064
1260.0	1.5371669709071796
1265.0	1.1668892800822783
1270.0	0.7766195755360434
1275.0	0.4260334712088564
1280.0	0.16413793893106948
1285.0	0.022277827059631494
1290.0	0.01094228080144107
1295.0	0.12038577905790582
1300.0	0.3243674765974465
1305.0	0.5858774758778341
1310.0	0.8635941256636622
1315.0	1.1179585538443224
1320.0	1.3160670854372818
1325.0	1.4349587983763412
1330.0	1.4632186100933333
1335.0	1.4010642854690833
1340.0	1.2592170200840553
1345.0	1.056883149099417
1350.0	0.8191352806524973
1355.0	0.5739194157490681
1360.0	0.3488703784495196
1365.0	0.16811661118010085
1370.0	0.04930224953311291
1375.0	0.0011327008662890263
1380.0	0.021824207453261066
1385.0	0.09886158844642737
1390.0	0.21039645455891756
1395.0	0.3284223724115418
1400.0	0.4235470567666565
1405.0	0.47078918245369916
1410.0	0.45544368307139244
1415.0	0.37779540081503027
1420.0	0.2554267016084449
1425.0	0.12213479929803811
1430.0	0.023055810768332203
1435.0	0.006404652784716515
1440.0	0.11311868397251203
1445.0	0.366420452258587
1450.0	0.7636714066901353
1455.0	1.272715588885324
1460.0	1.8341687709534824
1465.0	2.3699004885699178
1470.0	2.796530054297335
1475.0	3.0414498276987967
1480.0	3.05804603583815
1485.0	2.83667120618842
1490.0	2.4086302630195107
1495.0	1.8418655848497716
1500.0	1.2288611724998866
1505.0	0.6691008168302984
1510.0	0.2497567365726017
1515.0	0.028798601170456704
1520.0	0.024240440827177044
1525.0	0.21187429825299323
1530.0	0.531896287515747
1535.0	0.9027878843613375
1540.0	1.2391783608382876
1545.0	1.4695864578913282
1550.0	1.55011453838804
1555.0	1.4712806048010814
1560.0	1.2569170385554396
1565.0	0.9559796442516587
1570.0	0.6297082482268379
1575.0	0.3374754409904238
1580.0	0.12467027059748063
1585.0	0.01514871357104791
1590.0	0.009416550006555295
1595.0	0.08819374117937237
1600.0	0.21975193138393653
1605.0	0.3687219381712831
1610.0	0.5040570395399039
1615.0	0.6044297274519195
1620.0	0.6602930569644225
1625.0	0.6728365582891949
1630.0	0.650821047669486
1635.0	0.6066078671322186
1640.0	0.5525814472518621
1645.0	0.49871928407566074
1650.0	0.45149876836008934
1655.0	0.41386253087170854
1660.0	0.38574187089926587
1665.0	0.36469575114985714
1670.0	0.3464786049804232
1675.0	0.32564636569267774
1680.0	0.29648200845375466
1685.0	0.2544667217393969
1690.0	0.19824409374830848
1695.0	0.1316348001903763
1700.0	0.06493852132806291
1705.0	0.014685952591105745
1710.0	0.0012774440925175442
1715.0	0.04453884338042078
1720.0	0.15797834334105154
1725.0	0.3431892527690108
1730.0	0.5861530897312341
1735.0	0.8569809764647426
1740.0	1.1138727004062707
1745.0	1.3109384134603967
1750.0	1.4083310631006154
1755.0	1.3822494387745643
1760.0	1.2321048896452993
1765.0	0.9826467945922236
1770.0	0.6800336228727833
1775.0	0.3824194581096223
1780.0	0.1471602203873347
1785.0	0.0177756160730957
1790.0	0.01400342697049703
1795.0	0.12755591422446852
1800.0	0.32470989854840365
1805.0	0.5550378232917496
1810.0	0.7639360749577282
1815.0	0.9056080856137868
1820.0	0.9531062175147283
1825.0	0.902943037252393
1830.0	0.773378177325697
1835.0	0.5972944301380061
1840.0	0.4120575674646409
1845.0	0.24947375958779244
1850.0	0.12871884969259922
1855.0	0.05401517855674183
1860.0	0.017238977403594924
1865.0	0.004067971529436088
1870.0	0.0012235874107830705
1875.0	0.002150725260232881
1880.0	0.009159764412718133
1885.0	0.03138863640958365
1890.0	0.07947393717555018
1895.0	0.15903180432504554
1900.0	0.26552979389775766
1905.0	0.38270986015535563
1910.0	0.4855290225208034
1915.0	0.5470079766557316
1920.0	0.5469436601912357
1925.0	0.47963881942825837
1930.0	0.35792164466726023
1935.0	0.21176596403879272
1940.0	0.08147002582673504
1945.0	0.00709435884931752
1950.0	0.017136430013581033
1955.0	0.11980704817745082
1960.0	0.29962089936580694
1965.0	0.5204996276765619
1970.0	0.7346655959047323
1975.0	0.8948688018757541
1980.0	0.9664791379382424
1985.0	0.9360098927063234
1990.0	0.8137100108415081
1995.0	0.6296414362886441
2000.0	0.4245919906941498
2005.0	0.23866486673278606
2010.0	0.1009767072777819
2015.0	0.023417893598169086
2020.0	5.082483749626966e-05
2025.0	0.011897538373946439
2030.0	0.035186320363837405
2035.0	0.050123570708655925
2040.0	0.047241675581238186
2045.0	0.02933078719228236
2050.0	0.008558988824568205
2055.0	8.027765719358047e-05
2060.0	0.014652216494178435
2065.0	0.05312226164571551
2070.0	0.10497601764915018
2075.0	0.151690269036813
2080.0	0.17388362617780112
2085.0	0.15980231470075107
2090.0	0.11202635620458996
2095.0	0.04968455074391017
2100.0	0.004832833717159736
2105.0	0.013564360055667142
2110.0	0.10427007480031121
2115.0	0.2866422234225439
2120.0	0.5450927080143425
2125.0	0.839161414805698
2130.0	1.1115060519121462
2135.0	1.301774547376564
2140.0	1.362760072740174
2145.0	1.2743264685932667
2150.0	1.0509829582595316
2155.0	0.740609339769854
2160.0	0.41424208371960963
2165.0	0.1493400327982828
2170.0	0.010827476768292868
2175.0	0.03491033917763555
2180.0	0.2199667769583611
2185.0	0.526918704366682
2190.0	0.8889337004448798
2195.0	1.2278124144693165
2200.0	1.4726842266747318
2205.0	1.5761349989224565
2210.0	1.5237368047255846
2215.0	1.3348678103459704
2220.0	1.0551320094691239
2225.0	0.7429198890885649
2230.0	0.45407731109096644
2235.0	0.22890781012361575
2240.0	0.08480634386313242
2245.0	0.01603049617902668
2250.0	9.058830026250609e-06
2255.0	0.007780825005130522
2260.0	0.01514478059267782
2265.0	0.011129993320619019
2270.0	0.001392814058781615
2275.0	0.005779682052745534
2280.0	0.051053543846481565
2285.0	0.16115992031689083
2290.0	0.3480325841731951
2295.0	0.6056728734221113
2300.0	0.9092061069774239
2305.0	1.2191576670054256
2310.0	1.489734983535932
2315.0	1.678855586704523
2320.0	1.7572895094981202
2325.0	1.7146446333556709
2330.0	1.5608671260439002
2335.0	1.3231575943726541
2340.0	1.0393643171814049
2345.0	0.7497034058927433
2350.0	0.48889560205502675
2355.0	0.28048942902204627
2360.0	0.13440178770567343
2365.0	0.04778949506423585
2370.0	0.008530808370240225
2375.0	5.4837948520316094e-05
2380.0	0.006115309500863057
2385.0	0.014348780706519458
2390.0	0.01796900243036961
2395.0	0.015553821782834406
2400.0	0.00940184751636795
2405.0	0.0032430574437020488
2410.0	0.0001274916576532095
2415.0	0.0011173399311287249
2420.0	0.0050607549969553176
2425.0	0.009349910212083076
2430.0	0.011271888302753096
2435.0	0.009421368451838004
2440.0	0.004678054455124482
2445.0	0.00042754202328747833
2450.0	0.0019549033313501045
2455.0	0.015186952285706481
2460.0	0.04513465398800258
2465.0	0.09445221748780382
2470.0	0.16247937548696936
2475.0	0.24499428041533827
2480.0	0.3347217751765234
2485.0	0.4224656820933744
2490.0	0.4986055967089614
2495.0	0.5546421976129622
2500.0	0.584493451013714
2505.0	0.5853226683805068
2510.0	0.557792362363278
2515.0	0.5057562901541536
2520.0	0.43550102948536434
2525.0	0.3547116742003482
2530.0	0.27135794605420765
2535.0	0.19268076394273503
2540.0	0.12441520811868416
2545.0	0.07032699962218791
2550.0	0.03207898538431696
2555.0	0.009392011880362233
2560.0	0.00042756699719494483
2565.0	0.0023003532384766215
2570.0	0.01162688730130171
2575.0	0.025028284135607166
2580.0	0.03952718241692124
2585.0	0.05280540714353523
2590.0	0.06331574013057122
2595.0	0.07026409326786348
2600.0	0.07349457735949141
2605.0	0.07331794838339156
2610.0	0.07032373432217227
2615.0	0.06520948143187184
2620.0	0.058649577952037124
2625.0	0.05121405329184478
2630.0	0.04333734078937888
2635.0	0.03532992233302049
2640.0	0.027422261474765283
2645.0	0.019829295507471516
2650.0	0.012823048472909725
2655.0	0.00679897585994866
2660.0	0.002318146762391416
2665.0	0.00010399911836579784
2670.0	0.0009726393010209512
2675.0	0.0056835228286429024
2680.0	0.014715433694064918
2685.0	0.028000028423813487
2690.0	0.04467605777657676
2695.0	0.06295148758047216
2700.0	0.08016581417400297
2705.0	0.09312069325987746
2710.0	0.09869020108106792
2715.0	0.09463980244528482
2720.0	0.0804940574441905
2725.0	0.05822435118101221
2730.0	0.03250809070602432
2735.0	0.010360645423596864
2740.0	6.46312165232089e-05
2745.0	0.009499239991778489
2750.0	0.04416459604005895
2755.0	0.10534813536796285
2760.0	0.1889377598016003
2765.0	0.28531353594893466
2770.0	0.38054180927002046
2775.0	0.4587881852631655
2780.0	0.5055300090439004
2785.0	0.5108759495900661
2790.0	0.4721770217908771
2795.0	0.3951958839147304
2800.0	0.2933935608325779
2805.0	0.18533876386861142
2810.0	0.0907374657296516
2815.0	0.0259864480646618
2820.0	0.00035176118979148317
2825.0	0.013786492545449737
2830.0	0.057031199395804
2835.0	0.11406558851827436
2840.0	0.1663475911813169
2845.0	0.19776025475568845
2850.0	0.1989419729338845
2855.0	0.16978884850561646
2860.0	0.11937955690961137
2865.0	0.06327184749780206
2870.0	0.018868963241222905
2875.0	0.00014081773019847526
2880.0	0.013230154229642884
2885.0	0.05428814054433016
2890.0	0.11029704143967
2895.0	0.1627980836033652
2900.0	0.19358029488293457
2905.0	0.19074996410413153
2910.0	0.15338718768691523
2915.0	0.09329052655633724
2920.0	0.03305581552595812
2925.0	0.0007410218978863511
2930.0	0.022362187677689837
2935.0	0.11416312797537767
2940.0	0.2767920745336865
2945.0	0.49312447684773114
2950.0	0.7305766117875855
2955.0	0.9475867199715358
2960.0	1.1028104061316164
2965.0	1.164795756002322
2970.0	1.1196944636605006
2975.0	0.9750001149241379
2980.0	0.7582808759841743
2985.0	0.5111390748454764
2990.0	0.2798503387399729
2995.0	0.10498468203902099
3000.0	0.012563923929163397
3005.0	0.00889746098286472
3010.0	0.08027421386568857
3015.0	0.19743296207941194
3020.0	0.3235227966374156
3025.0	0.4234201327535796
3030.0	0.47200503173317726
3035.0	0.45937254780506576
3040.0	0.3918458927467421
3045.0	0.288811242643143
3050.0	0.17648881016144014
3055.0	0.08049712738317187
3060.0	0.01926987070385985
3065.0	1.547774366045752e-05
3070.0	0.01809781967857502
3075.0	0.05970887476171792
3080.0	0.10679453051759176
3085.0	0.1426356780290955
3090.0	0.15642128451438336
3095.0	0.14557247440411092
3100.0	0.11533911067698792
3105.0	0.07605064943497883
3110.0	0.03909832866190662
3115.0	0.013051331073915902
3120.0	0.001178791067172495
3125.0	0.00111769621429265
3130.0	0.0066721169862516356
3135.0	0.010997091104372254
3140.0	0.009947278052559369
3145.0	0.004310398698989281
3150.0	2.2056046694082818e-05
3155.0	0.006155860979203613
3160.0	0.03127930946979556
3165.0	0.07940145891818548
3170.0	0.14699499800558022
3175.0	0.22234658346894381
3180.0	0.2878188633651283
3185.0	0.32468195047837883
3190.0	0.31926992015037636
3195.0	0.26862868032249027
3200.0	0.18375707732417013
3205.0	0.08906790676104592
3210.0	0.017698121642304922
3215.0	0.0035129876661879962
3220.0	0.07172845662093695
3225.0	0.23068578688067196
3230.0	0.4672337077771704
3235.0	0.7473747555844584
3240.0	1.0224911292951302
3245.0	1.2399293034574468
3250.0	1.355419581177689
3255.0	1.344125704650531
3260.0	1.2072956339434409
3265.0	0.9725216007540436
3270.0	0.6872731929269262
3275.0	0.4072077468548972
3280.0	0.18227561977361342
3285.0	0.044375759520234204
3290.0	2.7159866640770956e-05
3295.0	0.03023163864957378
3300.0	0.09772814917983397
3305.0	0.15970801821892672
3310.0	0.18237857356619577
3315.0	0.15304025146952646
3320.0	0.08584450096762608
3325.0	0.01905552419129954
3330.0	0.004041001394564018
3335.0	0.08871834469842368
3340.0	0.30006669378861217
3345.0	0.6309939893824508
3350.0	1.0360414666700968
3355.0	1.4382374854486821
3360.0	1.746396329916187
3365.0	1.8790867408997765
3370.0	1.7892293202111198
3375.0	1.4825138547678165
3380.0	1.0238791005907548
3385.0	0.5290095098342812
3390.0	0.14155174808808949
3395.0	0.0005949947674911277
3400.0	0.20586993636632345
3405.0	0.78927299527079
3410.0	1.7003123864178906
3415.0	2.810052448448857
3420.0	3.933789849605123
3425.0	4.868090922864008
3430.0	5.434120586588324
3435.0	5.517368962455697
3440.0	5.09444359074199
3445.0	4.24045402741588
3450.0	3.114994660010962
3455.0	1.9297341119966067
3460.0	0.9049094977640219
3465.0	0.22454407788026487
3470.0	0.00035178687689930494
3475.0	0.25206009629742976
3480.0	0.9078699464240517
3485.0	1.8240090922798269
3490.0	2.818014806803837
3495.0	3.7075449141378614
3500.0	4.345790201116993
3505.0	4.646013040641198
3510.0	4.590877957204636
3515.0	4.22617827207229
3520.0	3.6422570969587356
3525.0	2.9489600931858764
3530.0	2.2507942362090447
3535.0	1.6280396090899072
3540.0	1.127277969735931
3545.0	0.7618974116442403
3550.0	0.5204453599028127
3555.0	0.3789370566677429
3560.0	0.3127700442247563
3565.0	0.30473257916322644
3570.0	0.3473464025589036
3575.0	0.43984542898431833
3580.0	0.5818203731229483
3585.0	0.7664676307438687
3590.0	0.9762658311430105
3595.0	1.1828849682196356
3600.0	1.3515938011619761
3605.0	1.4488845443388567
3610.0	1.4509607877136848
3615.0	1.3504418970840197
3620.0	1.1591766697508952
3625.0	0.9062282924045443
3630.0	0.6315113890990335
3635.0	0.37679663257729307
3640.0	0.17649449915386164
3645.0	0.05061174468956878
3650.0	0.0015856497925883508
3655.0	0.015577216868247921
3660.0	0.06759000761692549
3665.0	0.12882217873940727
3670.0	0.17420253891019644
3675.0	0.18819201701794855
3680.0	0.1675621190037549
3685.0	0.12077227723972492
3690.0	0.06448252089504554
3695.0	0.01840856679662412
3700.0	6.136282987155485e-07
3705.0	0.020280071818363297
3710.0	0.08169493073805065
3715.0	0.17822660692998463
3720.0	0.2973892180276861
3725.0	0.42335809070685976
3730.0	0.5403238781300869
3735.0	0.6352824328359554
3740.0	0.6997606982413975
3745.0	0.7303336269091388
3750.0	0.7280994848707507
3755.0	0.6974785666976185
3760.0	0.6447594024748905
3765.0	0.5767574178433496
3770.0	0.4998215895088021
3775.0	0.41927864268734116
3780.0	0.3392833034899169
3785.0	0.26296735590569503
3790.0	0.1927498279512547
3795.0	0.13067348166567927
3800.0	0.07865481786847904
3805.0	0.038567106635552795
3810.0	0.012116348767530483
3815.0	0.0005195005981805103
3820.0	0.004050842485539343
3825.0	0.021576885812414095
3830.0	0.05023641699600453
3835.0	0.08542202204368962
3840.0	0.1211710689557023
3845.0	0.15098018107315445
3850.0	0.16893755919246167
3855.0	0.17095559690586204
3860.0	0.15581928283350674
3865.0	0.12577184543564798
3870.0	0.08644549998260379
3875.0	0.046094226392348135
3880.0	0.014257933328977072
3885.0	0.00013394622578556754
3890.0	0.011009097371191075
3895.0	0.051090499662268
3900.0	0.1209699454068906
3905.0	0.2177967121139333
3910.0	0.3360632662115863
3915.0	0.4687753278378089
3920.0	0.6087148798820511
3925.0	0.7495210298950088
3930.0	0.8863938110056458
3935.0	1.0163381260763824
3940.0	1.1379734788374485
3945.0	1.2510132391866169
3950.0	1.3555548970254252
3955.0	1.4513266015504926
3960.0	1.5370213814772404
3965.0	1.609834084616036
3970.0	1.6653028666151921
3975.0	1.697539897726832
3980.0	1.6998995053301926
3985.0	1.6660628246131892
3990.0	1.591415963250542
3995.0	1.4744833450779296
4000.0	1.318086762090076
4005.0	1.1298775054292123
4010.0	0.9219661929806818
4015.0	0.7095565356201133
4020.0	0.5087416559185978
4025.0	0.33387757217613445
4030.0	0.1951255396387321
4035.0	0.09678236586880071
4040.0	0.036864046068674765
4045.0	0.008097941870032106
4050.0	9.271085675418925e-05
4055.0	0.0021085817213126884
4060.0	0.005657865087036555
4065.0	0.006201142457437595
4070.0	0.0034731566470784753
4075.0	0.0004011841054368273
4080.0	0.0010353437398730497
4085.0	0.008243675394777682
4090.0	0.022015167326764753
4095.0	0.03901655884412775
4100.0	0.05361507881382157
4105.0	0.06004603380209378
4110.0	0.054952302694693825
4115.0	0.03931803843703193
4120.0	0.018953035550094498
4125.0	0.0031377765721481567
4130.0	0.001679474842508867
4135.0	0.02124770078354982
4140.0	0.06223532687755533
4145.0	0.11737137602944857
4150.0	0.17286358763959248
4155.0	0.2120796381801503
4160.0	0.22091381616596287
4165.0	0.19330828166301772
4170.0	0.13514555457959784
4175.0	0.06502371174803459
4180.0	0.011223411608697794
4185.0	0.005268121769953442
4190.0	0.0735497545659484
4195.0	0.22921070584738262
4200.0	0.46659751336372735
4205.0	0.7600563111409163
4210.0	1.0677498264676095
4215.0	1.339832583156743
4220.0	1.5291041199706508
4225.0	1.601522996543685
4230.0	1.543929142435072
4235.0	1.3670108146546467
4240.0	1.1027784275734092
4245.0	0.7972292402811102
4250.0	0.5001081310933968
4255.0	0.2543558381866823
4260.0	0.0878108161275376
4265.0	0.009024483646175557
4270.0	0.007884646547710072
4275.0	0.06046206109381072
4280.0	0.1364606244056348
4285.0	0.2071331765175499
4290.0	0.25162877272794426
4295.0	0.2603837346067455
4300.0	0.23512703581546515
4305.0	0.18603776241937925
4310.0	0.12728955729719618
4315.0	0.0724714652101145
4320.0	0.031163925906565634
4325.0	0.007394275627975985
4330.0	1.238832704622409e-05
4335.0	0.004444628141465458
4340.0	0.014974122491675162
4345.0	0.026718710300549543
4350.0	0.036776411355781774
4355.0	0.044435312762566785
4360.0	0.05072478667883613
4365.0	0.05777847941262146
4370.0	0.06843133021486865
4375.0	0.08622709532142142
4380.0	0.11569103955026523
4385.0	0.1624740186755602
4390.0	0.2329176025581303
4395.0	0.33276631927438255
4400.0	0.4651088596261762
4405.0	0.6280344137584575
4410.0	0.8127820202632556
4415.0	1.0032073429155348
4420.0	1.1771394180789179
4425.0	1.309699927376486
4430.0	1.3780519740043706
4435.0	1.3665252471699103
4440.0	1.2708075118583333
4445.0	1.1000031026238208
4450.0	0.875831415466543
4455.0	0.6289529345015811
4460.0	0.3931682904655472
4465.0	0.1988186145462715
4470.0	0.06695132259311361
4475.0	0.005632332114927353
4480.0	0.00923318615594109
4485.0	0.060755807550056676
4490.0	0.1364940198828807
4495.0	0.21177967051643348
4500.0	0.26636555484281155
4505.0	0.28819422994007066
4510.0	0.274814973311966
4515.0	0.23237869271421369
4520.0	0.17276680582598644
4525.0	0.10982479792620874
4530.0	0.055778117020862744
4535.0	0.01870829409651656
4540.0	0.001551233900999189
4545.0	0.0025930962909768984
4550.0	0.017033690699674003
4555.0	0.03897315853674647
4560.0	0.06319314657557218
4565.0	0.08630928596928328
4570.0	0.10717056856842425
4575.0	0.12665602696712605
4580.0	0.1471744822700389
4585.0	0.17216704650662315
4590.0	0.20576783991843614
4595.0	0.252572895484132
4600.0	0.31730051441572144
4605.0	0.40408314541197876
4610.0	0.5152474972318154
4615.0	0.6496876292284869
4620.0	0.8012284557834591
4625.0	0.9575970035776439
4630.0	1.100657958135709
4635.0	1.2083700820457783
4640.0	1.258498439981294
4645.0	1.2335709027882473
4650.0	1.1260504275932004
4655.0	0.9423765426899481
4660.0	0.7045438490580598
4665.0	0.4482849861311478
4670.0	0.2176574550315485
4675.0	0.0567427959675973
4680.0	2.8547100447115994e-05
4685.0	0.06361989907307818
4690.0	0.23953043630869877
4695.0	0.494846232265632
4700.0	0.7765977747671248
4705.0	1.021897232508292
4710.0	1.1715895279708852
4715.0	1.1846427941524043
4720.0	1.0500413674387816
4725.0	0.7932018954593673
4730.0	0.47490802441770424
4735.0	0.1822773627123958
4740.0	0.013021417292006619
4745.0	0.055846742161068996
4750.0	0.3708996539067771
4755.0	0.9744066358709452
4760.0	1.831008588841763
4765.0	2.855832550732827
4770.0	3.9263797212785976
4775.0	4.902251149926685
4780.0	5.6490351379545665
4785.0	6.061728114056104
4790.0	6.083079682049756
4795.0	5.7132542884841175
4800.0	5.008976388366332
4805.0	4.07248615944111
4810.0	3.032702408600619
4815.0	2.0225125626275076
4820.0	1.1567577055798937
4825.0	0.5151285714855509
4830.0	0.13294350419793968
4835.0	0.00095335782714826
4840.0	0.07334970534993716
4845.0	0.28149877144864793
4850.0	0.5499483283689077
4855.0	0.8111425229157188
4860.0	1.0159945727985984
4865.0	1.1387713271107385
4870.0	1.1762655890260811
4875.0	1.142570030028868
4880.0	1.061595710857417
4885.0	0.9596342860126134
4890.0	0.8597783612385466
4895.0	0.7790985919914276
4900.0	0.7284456764043281
4905.0	0.713926034699014
4910.0	0.7387282621427149
4915.0	0.8041325781749321
4920.0	0.9091207758956901
4925.0	1.0487836830854378
4930.0	1.2124019142010274
4935.0	1.3823982681997877
4940.0	1.5351963058385447
4945.0	1.644409792840197
4950.0	1.685932404832785
4955.0	1.6436933084634768
4960.0	1.5143874225816352
4965.0	1.3095724448897377
4970.0	1.0541680523995192
4975.0	0.7814264584650503
4980.0	0.5255543732692014
4985.0	0.31399290901551213
4990.0	0.161611139686727
4995.0	0.06861688393492205
5000.0	0.02293064968687789
5005.0	0.006403414142884419
5010.0	0.0030018346129169777
5015.0	0.0063428109676279066
5020.0	0.024001119989712133
5025.0	0.07687508886837463
5030.0	0.19335588362856226
5035.0	0.39968562511603767
5040.0	0.7092091160775419
5045.0	1.1137973062720024
5050.0	1.5803300222487342
5055.0	2.053837986300259
5060.0	2.4670626999489755
5065.0	2.7543220627057163
5070.0	2.8662229981567093
5075.0	2.7813554505298432
5080.0	2.5117837116454615
5085.0	2.1007520825676407
5090.0	1.6130994269114134
5095.0	1.1208417328628646
5100.0	0.6876703983210837
5105.0	0.3563569678904286
5110.0	0.14218616815525031
5115.0	0.033814889176094716
5120.0	0.0008779235810685152
5125.0	0.005830774899031669
5130.0	0.016453695993875878
5135.0	0.015425269099022873
5140.0	0.004382415581800884
5145.0	0.0015935037581192794
5150.0	0.03426428614428425
5155.0	0.12801817248138225
5160.0	0.2968161492243321
5165.0	0.536330033853753
5170.0	0.822670412536799
5175.0	1.1167586851168467
5180.0	1.3730113197847134
5185.0	1.5498422010477813
5190.0	1.6190954623526217
5195.0	1.571964352672355
5200.0	1.420051618354731
5205.0	1.1916243436124725
5210.0	0.9243906210763202
5215.0	0.6569237972133262
5220.0	0.42099664631032363
5225.0	0.23658639376170282
5230.0	0.11038072921591492
5235.0	0.03756973909015521
5240.0	0.0058654851173885955
5245.0	0.00027151283455541865
5250.0	0.007197498123502818
5255.0	0.016989470870092418
5260.0	0.02461956172557985
5265.0	0.028909466136745776
5270.0	0.031050900835905185
5275.0	0.03323934910963506
5280.0	0.03798287738430606
5285.0	0.048215889242935385
5290.0	0.06791681976717476
5295.0	0.10266108891769214
5300.0	0.1595280676621486
5305.0	0.24601889272388208
5310.0	0.36803764407807
5315.0	0.5273967160162697
5320.0	0.7195826125012845
5325.0	0.9325628690620454
5330.0	1.1472075408356883
5335.0	1.3394992051422916
5340.0	1.4842311833218638
5345.0	1.5594814342858627
5350.0	1.5509136424433438
5355.0	1.4549576764358003
5360.0	1.2801519469048366
5365.0	1.0463236467293617
5370.0	0.7817365596463421
5375.0	0.5187416745732834
5380.0	0.2887375717256826
5385.0	0.11734072502736717
5390.0	0.020581377586372632
5395.0	0.0027171135865924905
5400.0	0.05595405326948804
5405.0	0.16204876068445256
5410.0	0.295485285079783
5415.0	0.427714645826633
5420.0	0.5318216923607832
5425.0	0.5869446180498217
5430.0	0.5818061297406568
5435.0	0.5168129555483938
5440.0	0.40433652321013963
5445.0	0.2670000151850705
5450.0	0.1340614722504954
5455.0	0.036285403321398395
5460.0	5.745854867326536e-06
5465.0	0.0413500827894356
5470.0	0.16175159236618514
5475.0	0.34585063271617067
5480.0	0.5626284367431521
5485.0	0.7701081517130748
5490.0	0.923251223596576
5495.0	0.983886450515909
5500.0	0.9308090896637772
5505.0	0.7677772226841402
5510.0	0.5271856026180626
5515.0	0.2678043807223264
5520.0	0.06609308322366265
5525.0	0.002051982080720353
5530.0	0.14203888108536833
5535.0	0.5220805886881682
5540.0	1.1355978155034443
5545.0	1.928928589878787
5550.0	2.806585453070122
5555.0	3.6460724640959383
5560.0	4.319789101930397
5565.0	4.719637563116261
5570.0	4.778964348603548
5575.0	4.4867459202313995
5580.0	3.8904985397796468
5585.0	3.086932506445811
5590.0	2.2022726279752987
5595.0	1.3666856697086958
5600.0	0.6887129838074892
5605.0	0.23558508608407935
5610.0	0.023769541616189497
5615.0	0.02146440723495206
5620.0	0.16170431828963555
5625.0	0.362124929977624
5630.0	0.5459482072698976
5635.0	0.6587953980174261
5640.0	0.6774540887209883
5645.0	0.6092406983382658
5650.0	0.4833465592164631
5655.0	0.33771843205474505
5660.0	0.2059829736300924
5665.0	0.10844346089746461
5670.0	0.04947228149616902
5675.0	0.021288552975082753
5680.0	0.011925095714097519
5685.0	0.01386356136570747
5690.0	0.029764881407048912
5695.0	0.07292984372546034
5700.0	0.16215676119986347
5705.0	0.3128111415944318
5710.0	0.5274400772420867
5715.0	0.7896181588739997
5720.0	1.063760707456069
5725.0	1.301685035685956
5730.0	1.4543876999015355
5735.0	1.4856140303161154
5740.0	1.3829776146461379
5745.0	1.1629476553096707
5750.0	0.8678143039046744
5755.0	0.5552091246265488
5760.0	0.2831111481461397
5765.0	0.0947449015587034
5770.0	0.00788674470810008
5775.0	0.011787578245460135
5780.0	0.07259692222633084
5785.0	0.14556535242032473
5790.0	0.1902304404811194
5795.0	0.1839040478921017
5800.0	0.12934514762847907
5805.0	0.0543297400967272
5810.0	0.003331052062912023
5815.0	0.02391106771799527
5820.0	0.15196362418832823
5825.0	0.4001896834797204
5830.0	0.7530962066933511
5835.0	1.169776144539453
5840.0	1.593411886267814
5845.0	1.964568630407131
5850.0	2.234454067640086
5855.0	2.374623951558143
5860.0	2.380930326715554
5865.0	2.2713547084441217
5870.0	2.0791261398604655
5875.0	1.843655666323837
5880.0	1.6020346917849728
5885.0	1.3831807018206703
5890.0	1.2054939447659632
5895.0	1.0775924242869137
5900.0	1.0007777962906674
5905.0	0.9716292308107279
5910.0	0.9835385308270966
5915.0	1.0268493520434092
5920.0	1.0881605762910005
5925.0	1.1499180295410911
5930.0	1.1914178080094713
5935.0	1.1917788607038864
5940.0	1.1345398529307824
5945.0	1.0126610596670336
5950.0	0.8322295053089568
5955.0	0.6132983683028799
5960.0	0.38703773333977465
5965.0	0.18950213817706835
5970.0	0.05345112728764529
5975.0	0.0003972675839139387
5980.0	0.03513165022329644
5985.0	0.14434051186482832
5990.0	0.29976872469228694
5995.0	0.4650725032899661
6000.0	0.6044521479829126
6005.0	0.690694572918609
6010.0	0.7105166787767849
6015.0	0.6659803409925064
6020.0	0.5719490353784822
6025.0	0.45068622594657365
6030.0	0.32540936727059444
6035.0	0.21471697755608016
6040.0	0.12931496029650433
6045.0	0.0715890650226729
6050.0	0.037620735166644395
6055.0	0.020538502051404985
6060.0	0.01384313610845884
6065.0	0.01357844926605292
6070.0	0.018808141835827127
6075.0	0.030559592616622354
6080.0	0.049948681526903
6085.0	0.07642243890152192
6090.0	0.10690061849885403
6095.0	0.1361571510391568
6100.0	0.15824873637872153
6105.0	0.1683812714746197
6110.0	0.16445656398931413
6115.0	0.14770106924553655
6120.0	0.1221646871461379
6125.0	0.09332800442585391
6130.0	0.06639160505679323
6135.0	0.04491491542603852
6140.0	0.03029707228952193
6145.0	0.022226568837517682
6150.0	0.019819914754871864
6155.0	0.022884393199530458
6160.0	0.0326880623347673
6165.0	0.051821261444004944
6170.0	0.08310990441858593
6175.0	0.1279466997968703
6180.0	0.18468554520170058
6185.0	0.24778724739426733
6190.0	0.3081891742920047
6195.0	0.3549697501472699
6200.0	0.37793049634603626
6205.0	0.3703797298504966
6210.0	0.33129027710496384
6215.0	0.26615695976505205
6220.0	0.18624661441360998
6225.0	0.10639327542338728
6230.0	0.04189741286657954
6235.0	0.0053184765949619165
6240.0	0.003944925390532819
6245.0	0.03850345648583933
6250.0	0.10331265618775702
6255.0	0.187711674269196
6260.0	0.27831007682316744
6265.0	0.36147833280112246
6270.0	0.4255406806168828
6275.0	0.4623032103749202
6280.0	0.467779078435521
6285.0	0.4421855605412774
6290.0	0.38942947930386074
6295.0	0.316345322614876
6300.0	0.2319118188402154
6305.0	0.14657640922720933
6310.0	0.07169944232272026
6315.0	0.019025241368106
6320.0	2.255774053449085e-05
6325.0	0.024931475176978208
6330.0	0.10141849405777968
6335.0	0.2328759821217023
6340.0	0.41658874215968716
6345.0	0.6421882444237575
6350.0	0.8909603874535124
6355.0	1.1365906249707174
6360.0	1.3477588355106607
6365.0	1.4926166116388093
6370.0	1.5446418587042436
6375.0	1.488796107601445
6380.0	1.3264904642247068
6385.0	1.0777839592644887
6390.0	0.7796191147100199
6395.0	0.47974547819077545
6400.0	0.2271369215355859
6405.0	0.060875454503789825
6410.0	0.00028492121009572916
6415.0	0.039223457795352724
6420.0	0.146713582686732
6425.0	0.2745778414289293
6430.0	0.37079405024745377
6435.0	0.3954215312077775
6440.0	0.33476537271424356
6445.0	0.20939801177167935
6450.0	0.07291158412282933
6455.0	0.0006126100080712082
6460.0	0.07021433314399267
6465.0	0.3391335101168766
6470.0	0.8244658363998447
6475.0	1.4915576136784072
6480.0	2.2552118320711805
6485.0	2.9943738317322586
6490.0	3.577466934357693
6495.0	3.8924238698188622
6500.0	3.873819210306543
6505.0	3.5199011153575137
6510.0	2.894729639907455
6515.0	2.114448535786165
6520.0	1.3209127143269772
6525.0	0.6492914253574396
6530.0	0.1978990792877648
6535.0	0.007895490812874321
6540.0	0.05780769326196085
6545.0	0.2738143343974474
6550.0	0.5525336714023567
6555.0	0.7898424802627279
6560.0	0.9079004959039457
6565.0	0.8733877125641397
6570.0	0.7026717320528169
6575.0	0.453375644026864
6580.0	0.20551483664130712
6585.0	0.03798036798330619
6590.0	0.0069979916143938165
6595.0	0.1321582055236781
6600.0	0.3931154573427379
6605.0	0.7369076659415049
6610.0	1.0929912011533516
6615.0	1.3913026430771804
6620.0	1.5783502635623787
6625.0	1.6274424452960878
6630.0	1.5412088052846975
6635.0	1.346867669682492
6640.0	1.0865514974936912
6645.0	0.8059444705403528
6650.0	0.5443726927997223
6655.0	0.32851324417294125
6660.0	0.17048236819062518
6665.0	0.06972014285411442
6670.0	0.01720259012563251
6675.0	0.00026191733663613625
6680.0	0.006621129115074305
6685.0	0.02690983644078002
6690.0	0.05561673121428172
6695.0	0.09089959338698661
6700.0	0.1338046747749356
6705.0	0.18729256781475168
6710.0	0.25519029594928055
6715.0	0.3409801456765738
6720.0	0.44632353578393186
6725.0	0.5694138997161069
6730.0	0.7035481001343595
6735.0	0.8365264750565929
6740.0	0.9514778375545531
6745.0	1.0293910476473704
6750.0	1.0530853839161356
6755.0	1.0117519242434667
6760.0	0.9047837472794384
6765.0	0.7435806443412203
6770.0	0.5504386614534625
6775.0	0.35442774882123185
6780.0	0.1850894400957871
6785.0	0.065547625335487
6790.0	0.006948983043112998
6795.0	0.005895293843498649
6800.0	0.045742540385656644
6805.0	0.10154410654281425
6810.0	0.14733965945157454
6815.0	0.16377216662258706
6820.0	0.14388122081839683
6825.0	0.09541876116118546
6830.0	0.03901484474008369
6835.0	0.0026906690210679613
6840.0	0.014226012218726759
6845.0	0.09344850319688329
6850.0	0.24647725029468923
6855.0	0.4633606516721196
6860.0	0.7195964647623039
6865.0	0.9810014473430043
6870.0	1.210595694710644
6875.0	1.3757828634900884
6880.0	1.4542027016032248
6885.0	1.4371255884423468
6890.0	1.3299675522518435
6895.0	1.1502110274088315
6900.0	0.9235374895395327
6905.0	0.6792108176571126
6910.0	0.4456899828215795
6915.0	0.24717258880713155
6920.0	0.10139615004888437
6925.0	0.018671245146048024
6930.0	0.001876246776463887
6935.0	0.047045256626776125
6940.0	0.14422140383715595
6945.0	0.27838708849325045
6950.0	0.43046587766874095
6955.0	0.5785595230797682
6960.0	0.6996842384601473
6965.0	0.7722584614155019
6970.0	0.7794418655140983
6975.0	0.7131329968791064
6980.0	0.578043799925451
6985.0	0.39487736281028574
6990.0	0.20137737243873258
6995.0	0.05004425471248007
7000.0	0.001737739122215525
7005.0	0.11522957134992352
7010.0	0.4339182936193803
7015.0	0.9721124717603598
7020.0	1.704171851145994
7025.0	2.560002332221541
7030.0	3.429677282730543
7035.0	4.178275636832959
7040.0	4.669644524227263
7045.0	4.795237518924262
7050.0	4.502135204149405
7055.0	3.813488148582646
7060.0	2.8353740852954323
7065.0	1.7464799744341404
7070.0	0.7706922918163847
7075.0	0.13678924503073212
7080.0	0.03294489825558986
7085.0	0.5657005438386951
7090.0	1.7327916219185002
7095.0	3.4166398968978315
7100.0	5.4009398735325
7105.0	7.407600283678349
7110.0	9.1466136377013
7115.0	10.36840526599418
7120.0	10.907638607111485
7125.0	10.709482487725401
7130.0	9.833463209236598
7135.0	8.435179295600799
7140.0	6.731050798644894
7145.0	4.95471196031452
7150.0	3.3148593090328236
7155.0	1.9631724954913152
7160.0	0.9777964073899541
7165.0	0.36374447102764124
7170.0	0.06757781979045067
7175.0	0.0008283755087057059
7180.0	0.0654725195316847
7185.0	0.17541204826724013
7190.0	0.2699720403805654
7195.0	0.3181427416078677
7200.0	0.31485035985159093
7205.0	0.2722740523164459
7210.0	0.20979806121360278
7215.0	0.1456485199431144
7220.0	0.09198085717862917
7225.0	0.053684162873123296
7230.0	0.029956372864273332
7235.0	0.01710205270432138
7240.0	0.011079946845268578
7245.0	0.008908123951286087
7250.0	0.008803659643919704
7255.0	0.009561361385304131
7260.0	0.00993842942000232
7265.0	0.008659445655999147
7270.0	0.005210186829870685
7275.0	0.0010771742329180698
7280.0	0.0007483653604529895
7285.0	0.01176999494664701
7290.0	0.04346765138945389
7295.0	0.1044618818357093
7300.0	0.19963234715016365
7305.0	0.32750113541619885
7310.0	0.47898474618272396
7315.0	0.6381003328872901
7320.0	0.7846249498092785
7325.0	0.8980960746993493
7330.0	0.9621136517353805
7335.0	0.9677988919663622
7340.0	0.9155117254208704
7345.0	0.8144384236886199
7350.0	0.680262810978203
7355.0	0.5316374860885389
7360.0	0.3864287093216294
7365.0	0.2586628629872517
7370.0	0.15679779431088203
7375.0	0.08350074330486197
7380.0	0.03668762633350052
7385.0	0.011294187115486638
7390.0	0.0011722789812988685
7395.0	0.0006213023005781819
7400.0	0.005300127668424082
7405.0	0.012515999479220141
7410.0	0.021064729352091555
7415.0	0.03085589311303892
7420.0	0.04250705002520779
7425.0	0.0569839104202955
7430.0	0.07526562716518534
7435.0	0.09797723872482028
7440.0	0.12496935645213146
7445.0	0.15491252945606557
7450.0	0.1850577861819434
7455.0	0.21134158382015739
7460.0	0.22895262941328778
7465.0	0.23333857315547443
7470.0	0.2214587664812759
7475.0	0.1929516997294024
7480.0	0.15084289794968472
7485.0	0.10150060172530773
7490.0	0.05373774558714591
7495.0	0.01720357758624538
7500.0	0.0004282790074262077
7505.0	0.00900566476456404
7510.0	0.04437995459517504
7515.0	0.10354616902727554
7520.0	0.1797281402138153
7525.0	0.26383963891950907
7530.0	0.346340899323702
7535.0	0.4190292468318197
7540.0	0.47636250777691497
7545.0	0.5160786965825175
7550.0	0.5390861112305297
7555.0	0.5487866822499313
7560.0	0.5501085818716117
7565.0	0.5485382762317553
7570.0	0.5493685440849339
7575.0	0.5572554465290489
7580.0	0.5760525301668689
7585.0	0.6088062938048086
7590.0	0.6577744346869557
7595.0	0.724364126081202
7600.0	0.8089581369177037
7605.0	0.9106698557938617
7610.0	1.0271161555749184
7615.0	1.1543049978488662
7620.0	1.2867049480899124
7625.0	1.4175120189262849
7630.0	1.539076954562572
7635.0	1.6434219773907837
7640.0	1.7227699996633417
7645.0	1.7700302258035048
7650.0	1.7792217214528399
7655.0	1.7458559976833683
7660.0	1.6673261870790825
7665.0	1.5433530846063233
7670.0	1.3765122990954541
7675.0	1.172813993839712
7680.0	0.9422363332865065
7685.0	0.699042008445675
7690.0	0.4616562748377638
7695.0	0.2518797583883954
7700.0	0.09327144118547098
7705.0	0.008676328179717249
7710.0	0.017077219184089096
7715.0	0.13018393284837593
7720.0	0.34937624879017803
7725.0	0.6637179104768356
7730.0	1.0496973643204814
7735.0	1.4730994324863296
7740.0	1.8929963295726138
7745.0	2.2673494329644446
7750.0	2.559261614217396
7755.0	2.742651345173372
7760.0	2.806139689283588
7765.0	2.7542826955816913
7770.0	2.605882605484451
7775.0	2.3898208810018247
7780.0	2.1394724562620437
7785.0	1.8870912154973458
7790.0	1.6594835026913153
7795.0	1.4758137711906711
7800.0	1.3476520033686248
7805.0	1.2806134182559243
7810.0	1.2764212925980538
7815.0	1.3341444581591828
7820.0	1.4497826192133925
7825.0	1.614178596438387
7830.0	1.8101561060775304
7835.0	2.0104694231373643
7840.0	2.1783030164245134
7845.0	2.271526215352184
7850.0	2.2507698709912107
7855.0	2.089958436947062
7860.0	1.7866630382765458
7865.0	1.3690115431962155
7870.0	0.8962243839612188
7875.0	0.4511872471988757
7880.0	0.1255451271915344
7885.0	5.5466377154768456e-05
7890.0	0.12469597314982986
7895.0	0.5036890690063
7900.0	1.0898590987617764
7905.0	1.7906606945908827
7910.0	2.4852969761938346
7915.0	3.0493651085620317
7920.0	3.3812773225116475
7925.0	3.4239796943347574
7930.0	3.176506759571797
7935.0	2.692448917465177
7940.0	2.0658010253062162
7945.0	1.4079657399387964
7950.0	0.8219683287474435
7955.0	0.3805465240587333
7960.0	0.11353620451029695
7965.0	0.0072466899385621565
7970.0	0.015107927227618041
7975.0	0.07577264784664539
7980.0	0.13296523210655545
7985.0	0.15121130832004367
7990.0	0.12315829671706888
7995.0	0.06698695023726912
8000.0	0.015540928910306022
8005.0	0.001304823037402658
8010.0	0.04249101689493552
8015.0	0.13494022903302466
8020.0	0.2525136196245712
8025.0	0.355821009409646
8030.0	0.40639198714669605
8035.0	0.38160973486918104
8040.0	0.28543564611258904
8045.0	0.15122713814699612
8050.0	0.03537646476950991
8055.0	0.003312486923593793
8060.0	0.11174354410985705
8065.0	0.3921758988614631
8070.0	0.840392619761061
8075.0	1.414860803842191
8080.0	2.0444968015995637
8085.0	2.643632638142301
8090.0	3.130148646408681
8095.0	3.442079067291553
8100.0	3.548682748965915
8105.0	3.453718927365954
8110.0	3.190900665754451
8115.0	2.8135351394754475
8120.0	2.381630584043198
8125.0	1.9499609885017084
8130.0	1.5597833494359197
8135.0	1.2354513266105351
8140.0	0.9855814352631204
8145.0	0.8072086352504265
8150.0	0.6908496666721643
8155.0	0.6246427916752413
8160.0	0.5965577739056923
8165.0	0.5947027808694215
8170.0	0.6065950186034568
8175.0	0.618616588631458
8180.0	0.6166555143022069
8185.0	0.5882635848530121
8190.0	0.5258377565239353
8195.0	0.4296883107144378
8200.0	0.30965607528001293
8205.0	0.18427477956772068
8210.0	0.07723605410459226
8215.0	0.011838888231084978
8220.0	0.004865409086854109
8225.0	0.06164656420532261
8230.0	0.17383859785180716
8235.0	0.32068866136092816
8240.0	0.4735577755165985
8245.0	0.6025126162327007
8250.0	0.6831965987774044
8255.0	0.7021304838770911
8260.0	0.659083061785606
8265.0	0.5660292219104465
8270.0	0.4431954975626127
8275.0	0.3134788764441004
8280.0	0.19688476551699688
8285.0	0.10647980568819347
8290.0	0.04677374052188072
8295.0	0.014640678451961224
8300.0	0.002128896308348648
8305.0	2.310704077553989e-05
8310.0	0.000942751218258913
8315.0	0.0010742490260400145
8320.0	0.00020768065063030586
8325.0	0.0003689086329377583
8330.0	0.0037966408582684147
8335.0	0.01116933718283402
8340.0	0.020809231318319472
8345.0	0.029164027314035796
8350.0	0.03235398786365355
8355.0	0.028156176671103934
8360.0	0.017619503724642795
8365.0	0.005618136628052655
8370.0	1.0570757288815519e-05
8375.0	0.009550664509205511
8380.0	0.04113362589204265
8385.0	0.09721174292269727
8390.0	0.17420312684181016
8395.0	0.2624494376276031
8400.0	0.3478423636557967
8405.0	0.4147684956118772
8410.0	0.4496570407778361
8415.0	0.4442550671092639
8420.0	0.3978354238420107
8425.0	0.3178269960815572
8430.0	0.2187549408648647
8435.0	0.11977614394279935
8440.0	0.04138988672649941
8445.0	0.0020320939009317055
8450.0	0.015211784478784256
8455.0	0.08765675533935809
8460.0	0.2186695117670444
8465.0	0.40062947250583936
8470.0	0.6203754448757085
8475.0	0.8610977603857343
8480.0	1.1043656200585925
8485.0	1.3319899167782188
8490.0	1.5275385970901598
8495.0	1.67744216020175
8500.0	1.7717208162983384
8505.0	1.8044151024443478
8510.0	1.7738055005518416
8515.0	1.6824727925005578
8520.0	1.5371965895467508
8525.0	1.3486357933348192
8530.0	1.1307028393651906
8535.0	0.899550517681924
8540.0	0.6721445841230023
8545.0	0.4644933842947545
8550.0	0.2897285874157871
8555.0	0.15634650431810965
8560.0	0.06698736221938173
8565.0	0.018113376250677136
8570.0	0.000824600872925817
8575.0	0.0028309367265927105
8580.0	0.011318514840131947
8585.0	0.016176218386623965
8590.0	0.01286348827654974
8595.0	0.0041741535415216685
8600.0	0.0003193337345091156
8605.0	0.017100618715741905
8610.0	0.07240256838486069
8615.0	0.18168866928688074
8620.0	0.353510838292874
8625.0	0.5861353266894295
8630.0	0.8661994080173384
8635.0	1.1698714187973962
8640.0	1.4663938593960435
8645.0	1.7232976093881793
8650.0	1.9121455362990853
8655.0	2.013518105719424
8660.0	2.0201380054405633
8665.0	1.9374985777787996
8670.0	1.7819838474841159
8675.0	1.5770730068804282
8680.0	1.3486425328347467
8685.0	1.1205043924920677
8690.0	0.9111286808517675
8695.0	0.7320684193747484
8700.0	0.5880784296363102
8705.0	0.47846738318957127
8710.0	0.3989785126081122
8715.0	0.3435199556747306
8720.0	0.3053252151156747
8725.0	0.27750129004675184
8730.0	0.25326071336177386
8735.0	0.22629492815248856
8740.0	0.19165961646121363
8745.0	0.14723444948661982
8750.0	0.09540883860011791
8755.0	0.044302962702079805
8760.0	0.007722808464109981
8765.0	0.003261757770815116
8770.0	0.04847929347530709
8775.0	0.15577148458844345
8780.0	0.32717770878697194
8785.0	0.5507092152198126
8790.0	0.7996689187358491
8795.0	1.0358203363451592
8800.0	1.2162773109490297
8805.0	1.3028818810119496
8810.0	1.271939903622957
8815.0	1.1217889743809368
8820.0	0.8759534985693689
8825.0	0.5805830154283762
8830.0	0.2962602994885286
8835.0	0.08574596956702323
8840.0	0.00038688334127366463
8845.0	0.06841494793894062
8850.0	0.28803083346544583
8855.0	0.6270611333530928
8860.0	1.0293748537767389
8865.0	1.4265687383247019
8870.0	1.7521317176219993
8875.0	1.954727059341639
8880.0	2.0075356769418304
8885.0	1.9116906002992542
8890.0	1.6933901161663634
8895.0	1.3958701774562405
8900.0	1.0686120484029817
8905.0	0.7566519850356992
8910.0	0.49255075008718474
8915.0	0.29260883670398513
8920.0	0.1575987723562125
8925.0	0.07703046017751354
8930.0	0.035128903163063795
8935.0	0.01649732807685397
8940.0	0.009868843744268128
8945.0	0.009225585589583753
8950.0	0.012567590906339491
8955.0	0.01940566644545225
8960.0	0.028383600804521795
8965.0	0.03622203497985751
8970.0	0.03852347911457253
8975.0	0.0321366029164666
8980.0	0.018058266654581503
8985.0	0.003517301288066279
8990.0	0.00206286950982776
8995.0	0.03112218746965842
9000.0	0.10738574186403699
9005.0	0.24121990407492624
9010.0	0.4318033529002287
9015.0	0.664648539406518
9020.0	0.9125866321104726
9025.0	1.1403265792810278
9030.0	1.3116374710896566
9035.0	1.3973768004861968
9040.0	1.382257282960648
9045.0	1.26852359565011
9050.0	1.0755241349027354
9055.0	0.8352749606258505
9060.0	0.5851969297958313
9065.0	0.35994668967470944
9070.0	0.18444835882911068
9075.0	0.06982419049804552
9080.0	0.013055012298668409
9085.0	0.00014179847919756035
9090.0	0.011602290675173455
9095.0	0.028586008830646464
9100.0	0.037865554025797395
9105.0	0.03443761767804335
9110.0	0.021272171977541606
9115.0	0.006623691528141341
9120.0	5.705915875946342e-08
9125.0	0.008184543111379224
9130.0	0.032563298545184374
9135.0	0.06850208436992225
9140.0	0.10682366756908321
9145.0	0.1367849547432353
9150.0	0.1495348249279474
9155.0	0.14095709168761486
9160.0	0.11306282792695159
9165.0	0.07358550049257882
9170.0	0.033984005568259305
9175.0	0.0065023601135456984
9180.0	0.0011492009836969073
9185.0	0.023405480087064404
9190.0	0.07319002878681678
9195.0	0.14521707634056547
9200.0	0.23049629697056193
9205.0	0.3184631591118981
9210.0	0.399142941487091
9215.0	0.46484190788359414
9220.0	0.5110687496876882
9225.0	0.5366374160593376
9230.0	0.5431113173126655
9235.0	0.5338682241666721
9240.0	0.5130823676747048
9245.0	0.4848565223827182
9250.0	0.45263282414986755
9255.0	0.4189085424759369
9260.0	0.3852105198976557
9265.0	0.35224856174680735
9270.0	0.320166084385853
9275.0	0.2888202508254335
9280.0	0.25803985740433544
9285.0	0.2278214827255404
9290.0	0.1984351326662794
9295.0	0.1704255817706289
9300.0	0.14451777356272547
9305.0	0.12146005018501288
9310.0	0.10185748315811345
9315.0	0.08604819406330183
9320.0	0.07405376178879033
9325.0	0.06559758946550033
9330.0	0.060150310643208534
9335.0	0.05695053034141604
9340.0	0.05497648426632309
9345.0	0.052905871584492385
9350.0	0.049172092503755836
9355.0	0.04226533379713987
9360.0	0.03139712294431381
9365.0	0.017528559568534656
9370.0	0.004573377715112715
9375.0	0.0003852394129372852
9380.0	0.017008886503619494
9385.0	0.06970014957490087
9390.0	0.17444717163075785
9395.0	0.34413642579641673
9400.0	0.5840093029217689
9405.0	0.8874972008193409
9410.0	1.2337378449444587
9415.0	1.587935451772875
9420.0	1.905196826731116
9425.0	2.1376403984314734
9430.0	2.2436350162827625
9435.0	2.1972460233248032
9440.0	1.9956041384187075
9445.0	1.6621323931440712
9450.0	1.244377307139196
9455.0	0.8064273823935598
9460.0	0.41725810111333567
9465.0	0.13745025523341228
9470.0	0.007264795047532184
9475.0	0.03884362977931115
9480.0	0.21436796183573822
9485.0	0.490576087247904
9490.0	0.8084986228827945
9495.0	1.1060265544957149
9500.0	1.3303194439699781
9505.0	1.447240418206751
9510.0	1.445899877787367
9515.0	1.3377296356494688
9520.0	1.1509057353843763
9525.0	0.922005515207738
9530.0	0.6872525279928542
9535.0	0.47549254087499326
9540.0	0.30427984162212957
9545.0	0.17941335639486403
9550.0	0.0972813269487921
9555.0	0.048734371943746815
9560.0	0.02305564001968162
9565.0	0.010907844440483584
9570.0	0.005737626984603445
9575.0	0.0037605156655087383
9580.0	0.003104927074001728
9585.0	0.0028283535003117816
9590.0	0.0023359707487798607
9595.0	0.001356639527848291
9600.0	0.00025296636408137174
9605.0	0.00023466468283520303
9610.0	0.00309653264538361
9615.0	0.010383390490017984
9620.0	0.022259217272116483
9625.0	0.036643911030951604
9630.0	0.04922552761582329
9635.0	0.054701916831387636
9640.0	0.049123224727756785
9645.0	0.03267231016929567
9650.0	0.01185321894825685
9655.0	3.6117519770140644e-05
9660.0	0.015692271479555743
9665.0	0.07835624811300355
9670.0	0.20315616686927063
9675.0	0.39537880952116006
9680.0	0.6467447112420406
9685.0	0.9347458915570669
9690.0	1.2256080769489177
9695.0	1.4804066342299063
9700.0	1.6629117350197478
9705.0	1.7471728452696742
9710.0	1.7228680263540574
9715.0	1.597047411259974
9720.0	1.3919092432431521
9725.0	1.1393458537386485
9730.0	0.8738436824639371
9735.0	0.6256610608622034
9740.0	0.4159568030022511
9745.0	0.2548147815680223
9750.0	0.14217045500163883
9755.0	0.07081721314280909
9760.0	0.030218200214221405
9765.0	0.009888564584560415
9770.0	0.001574464388023054
9775.0	0.00011672477814533303
9780.0	0.0034631363059769485
9785.0	0.01254661443570952
9790.0	0.03158113658249025
9795.0	0.06882887693427528
9800.0	0.13729572253917385
9805.0	0.2544127123593442
9810.0	0.43979238218188177
9815.0	0.7106842456377341
9820.0	1.0756583877394255
9825.0	1.5280109483959965
9830.0	2.0410274800218366
9835.0	2.5672425636563094
9840.0	3.043071654205262
9845.0	3.3987989659991684
9850.0	3.5722588766173473
9855.0	3.5231577732852393
9860.0	3.244331497621358
9865.0	2.7666122385883964
9870.0	2.155376578329621
9875.0	1.498930611492603
9880.0	0.8910896932718935
9885.0	0.411990074286109
9890.0	0.11181298002389306
9895.0	0.0014819045488190623
9900.0	0.05264982151582709
9905.0	0.2068952122625596
9910.0	0.3916604447865874
9915.0	0.5387582372824594
9920.0	0.6007095026992026
9925.0	0.5608939085332603
9930.0	0.4352617918163055
9935.0	0.2656515565539367
9940.0	0.10692982159699245
9945.0	0.01163546556252687
9950.0	0.016206003052891486
9955.0	0.13215766244075758
9960.0	0.3440517171580871
9965.0	0.6141921786606724
9970.0	0.8923030716592373
9975.0	1.1273637146934252
9980.0	1.2785567874026418
9985.0	1.3228679281372278
9990.0	1.2580106219944978
[truncated: 201 more rows]
