# Supplementary material for: Spinon mediation of witness spin dynamics in herbertsmithite
Source: Nat Phys. 2026 Jun 10;22(7):1071–8. doi: 10.1038/s41567-026-03303-6 (PMC13423850; doi:10.1038/s41567-026-03303-6)
Supplement: Supplementary file 4 — Statistical source data. [file 41567_2026_3303_MOESM4_ESM.zip › Fig4b_400mK.csv]

Time (MCS)	Magnetization squared (pT/mu_0)^2
0.0	4.952023954801399
5.0	4.843072941426574
10.0	4.453470239471618
15.0	3.802688415814754
20.0	2.956447615100088
25.0	2.0217745870590043
30.0	1.1333394820567544
35.0	0.4330604055833334
40.0	0.04655810258000311
45.0	0.06089249488460718
50.0	0.5079160311456274
55.0	1.3565574255605581
60.0	2.5156362546843676
65.0	3.8467848187203986
70.0	5.185152672676113
75.0	6.364178074720982
80.0	7.24008675767556
85.0	7.712003813326773
90.0	7.734542049255335
95.0	7.321219713807491
100.0	6.538741239882879
105.0	5.493718112438053
110.0	4.314542856346294
115.0	3.1316917425334645
120.0	2.059679533591958
125.0	1.1832976831746869
130.0	0.549799115095969
135.0	0.16755783125930163
140.0	0.010642346435193562
145.0	0.027874946922398527
150.0	0.154419221241754
155.0	0.32378902507308294
160.0	0.4783767900775559
165.0	0.5770772407693886
170.0	0.599220604193807
175.0	0.5447043456503502
180.0	0.4308133041253164
185.0	0.286661674575199
190.0	0.1464302744426978
195.0	0.04260114780180461
200.0	0.00023485268311433183
205.0	0.03304434278300558
210.0	0.1416566267127479
215.0	0.31408373948978785
220.0	0.528103158314011
225.0	0.7550135680894365
230.0	0.9641042828383234
235.0	1.127156112098614
240.0	1.2223630056955748
245.0	1.2372023541141701
250.0	1.16995830842051
255.0	1.0297892967039683
260.0	0.8354057799619313
265.0	0.6125721719477287
270.0	0.3907598309059741
275.0	0.19935364137660896
280.0	0.06385338339388487
285.0	0.0025136983802336336
290.0	0.02383263315004379
295.0	0.1252266268251613
300.0	0.2931174672166901
305.0	0.5045049404500728
310.0	0.7299145025630825
315.0	0.9374082513736157
320.0	1.0971559349159878
325.0	1.1859153037466676
330.0	1.1907055081889328
335.0	1.1110057320858289
340.0	0.9589904388587744
345.0	0.7576140362987006
350.0	0.5367426152975977
355.0	0.3279310622991612
360.0	0.15877397641187269
365.0	0.04793146259147996
370.0	0.0018810591635510048
375.0	0.014153637221199715
380.0	0.06731098302065844
385.0	0.13731170191091896
390.0	0.19932896796728458
395.0	0.23367967580832152
400.0	0.23042349218319777
405.0	0.19145014591472395
410.0	0.12946091507787647
415.0	0.06403873940265183
420.0	0.015794162216332612
425.0	0.00015298628629020655
430.0	0.022536073878928024
435.0	0.07638670997823606
440.0	0.1447704089411975
445.0	0.20527982185710592
450.0	0.23698897648312092
455.0	0.22750419225728402
460.0	0.17798079478413373
465.0	0.10440914913885001
470.0	0.03444194746565667
475.0	0.00029487967086145076
480.0	0.029457529202500797
485.0	0.13574309782525085
490.0	0.3133218434123373
495.0	0.5357408281794147
500.0	0.7606649393264925
505.0	0.9395055397344684
510.0	1.029665533486001
515.0	1.0062423538014704
520.0	0.8699767701288063
525.0	0.6490736697195528
530.0	0.39405698975688935
535.0	0.166654097001302
540.0	0.025335819976729946
545.0	0.01110929853450948
550.0	0.13718774909613737
555.0	0.38521851104036614
560.0	0.7090827005613871
565.0	1.0453345919897836
570.0	1.3276529179907839
575.0	1.5016859689429487
580.0	1.5366458549941096
585.0	1.430934138710603
590.0	1.210689397535114
595.0	0.9219855581694362
600.0	0.6189778804910447
605.0	0.35118380199470844
610.0	0.1530940125118153
615.0	0.03848188322959363
620.0	0.000389398846921523
625.0	0.016225234366633187
630.0	0.05614056147960883
635.0	0.09217067819725612
640.0	0.10567882672434854
645.0	0.09133582755078636
650.0	0.05696720615710771
655.0	0.01976298439235934
660.0	0.0002536562060242085
665.0	0.015891496208455452
670.0	0.07597492662859623
675.0	0.17910531278978595
680.0	0.31357177635511474
685.0	0.4602634120111787
690.0	0.5971210166571402
695.0	0.703887212766882
700.0	0.7660111535558681
705.0	0.7769315911890439
710.0	0.738460725972118
715.0	0.6594711591883692
720.0	0.5534322987897835
725.0	0.4354922037081113
730.0	0.31976048520694483
735.0	0.21727021955070755
740.0	0.13485761559324907
745.0	0.07497003073865816
750.0	0.036246181810260694
755.0	0.014627055427842322
760.0	0.004744338400337184
765.0	0.0013694121115612034
770.0	0.0007585784001201963
775.0	0.0017727397959739664
780.0	0.006667915722705435
785.0	0.02144738960166709
790.0	0.055651567851320534
795.0	0.12146209829845867
800.0	0.23203932894756743
805.0	0.39911688836026443
810.0	0.6300471398184911
815.0	0.9247042847167601
820.0	1.2728577615623233
825.0	1.6527556919126292
830.0	2.031630749714189
835.0	2.368604869664293
840.0	2.620019531444055
845.0	2.74661792664255
850.0	2.7213860997316575
855.0	2.536399793022848
860.0	2.2068995029988545
865.0	1.7711468325603505
870.0	1.2854077334704173
875.0	0.8145305188292044
880.0	0.4197796122030055
885.0	0.14652075722249225
890.0	0.014720692045306292
895.0	0.014834377640060306
900.0	0.11051282356118983
905.0	0.24790468136213906
910.0	0.36955819207592067
915.0	0.4295495352388287
920.0	0.4059009487926245
925.0	0.30684073006728235
930.0	0.1689427193417819
935.0	0.04731286173110133
940.0	0.00019678343016405806
945.0	0.07203567244740343
950.0	0.27959256286826656
955.0	0.605085015995401
960.0	0.9984363843687251
965.0	1.3882802024973364
970.0	1.6989150134749695
975.0	1.8687145222221475
980.0	1.8650540013186272
985.0	1.6917646688994685
990.0	1.387210504005762
995.0	1.0136967953812792
1000.0	0.6413061452090949
1005.0	0.3307225846874497
1010.0	0.11973170987223275
1015.0	0.016860546674945052
1020.0	0.003435731164974206
1025.0	0.04286458826714181
1030.0	0.09392538935118028
1035.0	0.12387824357594553
1040.0	0.11753019253321854
1045.0	0.07985598914425625
1050.0	0.0318917089398873
1055.0	0.0017022082816719418
1060.0	0.013632919800596693
1065.0	0.07938671548138856
1070.0	0.19366968872476495
1075.0	0.3355362055856369
1080.0	0.47468871845224225
1085.0	0.5804631683024641
1090.0	0.6305244047068368
1095.0	0.6165871794171753
1100.0	0.5456122796736839
1105.0	0.4364823769381165
1110.0	0.31360138196640175
1115.0	0.19971699684872427
1120.0	0.11029364732210337
1125.0	0.05101104154457156
1130.0	0.018744040355337756
1135.0	0.00514712211198225
1140.0	0.0011549096764206755
1145.0	0.0005803979381512
1150.0	0.0015488953536886905
1155.0	0.005503500636427285
1160.0	0.014559651143640988
1165.0	0.028669969831365473
1170.0	0.044126906261442396
1175.0	0.054356057376213386
1180.0	0.05295733153119564
1185.0	0.037916562489288465
1190.0	0.015242046493401966
1195.0	0.00025839718259132845
1200.0	0.015463212776415942
1205.0	0.0850151728968782
1210.0	0.22718225458983463
1215.0	0.446988828021376
1220.0	0.7315152861768702
1225.0	1.0497036606218584
1230.0	1.3572610609872426
1235.0	1.6057128199703143
1240.0	1.7533286562117014
1245.0	1.774963846715424
1250.0	1.6680605724067683
1255.0	1.4531002386983818
1260.0	1.168374750215787
1265.0	0.8605716494619468
1270.0	0.5738455183822301
1275.0	0.340418109726554
1280.0	0.17520792263649343
1285.0	0.0757159138607628
1290.0	0.026790997039316995
1295.0	0.008463837380884914
1300.0	0.004203758769434059
1305.0	0.0069581032258495025
1310.0	0.02114783377948004
1315.0	0.060140870681171216
1320.0	0.14017412866776066
1325.0	0.27279873940672417
1330.0	0.4583548632521413
1335.0	0.6826343304276759
1340.0	0.9178937673954267
1345.0	1.1280604916336021
1350.0	1.2767340973856078
1355.0	1.335790739489489
1360.0	1.2922574587176061
1365.0	1.1516490050470745
1370.0	0.9369640720769375
1375.0	0.6837099820941659
1380.0	0.43232712859287464
1385.0	0.21995367628999352
1390.0	0.07348799894425599
1395.0	0.005417086894029572
1400.0	0.013065349448230117
1405.0	0.0810311272472597
1410.0	0.185859515783301
1415.0	0.301614842748652
1420.0	0.40501633214043103
1425.0	0.47912631676971434
1430.0	0.5150937759836081
1435.0	0.5119919469028906
1440.0	0.4752062094269562
1445.0	0.4140455527569864
1450.0	0.339256689777641
1455.0	0.2609626047274745
1460.0	0.18730787705976829
1465.0	0.12385428918297942
1470.0	0.07359250152025218
1475.0	0.03734580607981746
1480.0	0.014335347133731913
1485.0	0.0027276183599705055
1490.0	6.331144348643542e-05
1495.0	0.003545561926518451
1500.0	0.010229091032034433
1505.0	0.01719216566293143
1510.0	0.021787540343978232
1515.0	0.022054108860102648
1520.0	0.017325695281860745
1525.0	0.00899872871477416
1530.0	0.00132653442278715
1535.0	0.0020163162673951813
1540.0	0.022346964030048575
1545.0	0.0765346868775103
1550.0	0.1801717965057973
1555.0	0.34775174611269843
1560.0	0.589541065819731
1565.0	0.9083087681526233
1570.0	1.2966034898295355
1575.0	1.7353102731530976
1580.0	2.194081634397258
1585.0	2.6339246153709466
1590.0	3.011789845156061
1595.0	3.286544343621514
1600.0	3.425330277708435
1605.0	3.4091203912568497
1610.0	3.236341556965488
1615.0	2.9237560107466223
1620.0	2.5043066057022214
1625.0	2.0222374125550324
1630.0	1.5263582705443068
1635.0	1.0627035320731324
1640.0	0.6679530934659386
1645.0	0.3648111794314836
1650.0	0.1601161198792551
1655.0	0.045880168497940715
1660.0	0.00286224604997349
1665.0	0.005789191314555024
1670.0	0.02906394877850874
1675.0	0.051781849266248035
1680.0	0.061108231468735584
1685.0	0.05348715002015896
1690.0	0.03365036701527086
1695.0	0.01186528367083301
1700.0	0.0002012385801652888
1705.0	0.008741795201883314
1710.0	0.042608439399111055
1715.0	0.10041702740786193
1720.0	0.17442752051095203
1725.0	0.25225514185010184
1730.0	0.31967276353401985
1735.0	0.3638184020235331
1740.0	0.37606630070068325
1745.0	0.3539274703325357
1750.0	0.30158408125480934
1755.0	0.2289747407313123
1760.0	0.1496650806023754
1765.0	0.07799316567115225
1770.0	0.02612069435740994
1775.0	0.0016229683978916942
1780.0	0.00611718425665519
1785.0	0.03519195959119509
1790.0	0.07961427877260405
1795.0	0.12751584083544806
1800.0	0.16705793810783479
1805.0	0.1889850053703714
1810.0	0.18851900086243428
1815.0	0.16620791505980412
1820.0	0.12758371584961953
1825.0	0.08175200419140442
1830.0	0.03926675760446185
1835.0	0.009787167318014739
1840.0	3.938223278174235e-05
1845.0	0.012511927988105078
1850.0	0.0451261261224041
1855.0	0.09189004072674428
1860.0	0.14432365637622763
1865.0	0.19328617616065205
1870.0	0.23077725272283756
1875.0	0.2513301010434501
1880.0	0.2527462441315279
1885.0	0.23609910445348137
1890.0	0.20510820007218158
1895.0	0.165113899973661
1900.0	0.12193773181166769
1905.0	0.08089091183273775
1910.0	0.04611139278179291
1915.0	0.02029870021338529
1920.0	0.004810572767916396
1925.0	1.2485293832969476e-05
1930.0	0.005742060502917449
1935.0	0.021760514900161565
1940.0	0.0480965197309145
1945.0	0.08522507776683365
1950.0	0.13405182322530346
1955.0	0.19568923318210266
1960.0	0.27102420094366886
1965.0	0.3601000999306706
1970.0	0.4613810568374084
1975.0	0.5710300138155533
1980.0	0.6823981746501502
1985.0	0.7859622926237677
1990.0	0.8699264077034922
1995.0	0.9216057804313249
2000.0	0.9295359929264351
2005.0	0.8860315744467356
2010.0	0.7897128332848488
2015.0	0.6473940242937474
2020.0	0.4747374701509285
2025.0	0.29525272027265004
2030.0	0.1375386375029545
2035.0	0.03106527708135104
2040.0	0.0011752950931274567
2045.0	0.0642479853181811
2050.0	0.22403189794673642
2055.0	0.4699809698162695
2060.0	0.7780512064472512
2065.0	1.1139133148473932
2070.0	1.4380297561928415
2075.0	1.7116547913597084
2080.0	1.902636357131277
2085.0	1.9899681117016383
2090.0	1.9663343444469714
2095.0	1.838330349813953
2100.0	1.624515529778226
2105.0	1.3518545725226903
2110.0	1.051340711257295
2115.0	0.7536388390384701
2120.0	0.48545117267332666
2125.0	0.2670512666562597
2130.0	0.11113113563604665
2135.0	0.022836172371324674
2140.0	0.0006772799096101683
2145.0	0.037932154371935686
2150.0	0.12417086338896052
2155.0	0.24663632884276077
2160.0	0.3913404559655802
2165.0	0.5438657084919956
2170.0	0.6899627528377956
2175.0	0.8160907749856199
2180.0	0.9100509840164991
2185.0	0.9618160971987618
2190.0	0.9645670750225828
2195.0	0.9158295757820096
2200.0	0.818483010260128
2205.0	0.6813295546637452
2210.0	0.5188958043858801
2215.0	0.350223394028439
2220.0	0.19659197436039913
2225.0	0.0783814300434235
2230.0	0.011560110260865519
2235.0	0.004500208968258319
2240.0	0.05588882390299419
2245.0	0.15437053489727628
2250.0	0.2802239889480415
2255.0	0.40890369063293147
2260.0	0.5157858783206342
2265.0	0.5810857781433001
2270.0	0.5937868525197678
2275.0	0.5536048795064775
2280.0	0.47047654210929796
2285.0	0.3616991840749758
2290.0	0.24747860819931597
2295.0	0.146077226591177
2300.0	0.0698559315084527
2305.0	0.02322700610220398
2310.0	0.0029562766412656563
2315.0	0.0005438405114434992
2320.0	0.005795063370605847
2325.0	0.010365283209998197
2330.0	0.010131593413591098
2335.0	0.005692920189407292
2340.0	0.0009780658562522052
2345.0	0.0006214532057083123
2350.0	0.0072123986517237506
2355.0	0.01957427829849709
2360.0	0.03285585568888406
2365.0	0.0405370314799266
2370.0	0.03769671551593084
2375.0	0.024329748964702542
2380.0	0.0073463291603832696
2385.0	0.00022297020421623666
2390.0	0.02001381112912557
2395.0	0.0823445853677313
2400.0	0.19579466095860318
2405.0	0.357447802318428
2410.0	0.5512044706449467
2415.0	0.749722634029069
2420.0	0.9197950986001809
2425.0	1.029903288167404
2430.0	1.0579508172915455
2435.0	0.997021378035941
2440.0	0.8574935470603274
2445.0	0.6648457852402245
2450.0	0.4536999980614854
2455.0	0.2597130779707226
2460.0	0.11151108127262363
2465.0	0.024797240376624712
2470.0	8.28225369323654e-05
2475.0	0.024409758117231437
2480.0	0.0762944232747839
2485.0	0.13226912548496067
2490.0	0.17307564454612936
2495.0	0.18784147302198687
2500.0	0.1753214588565918
2505.0	0.14225006937819684
2510.0	0.09970709426019836
2515.0	0.05889160986151009
2520.0	0.02770109614982318
2525.0	0.009068901270043587
2530.0	0.0013106568066735104
2535.0	2.608115229266018e-05
2540.0	0.0006329535598972405
2545.0	0.0005110822397330517
2550.0	2.922961389670087e-06
2555.0	0.002023816707742921
2560.0	0.010576380452952965
2565.0	0.02884337971851383
2570.0	0.057629560987826796
2575.0	0.09472676417274403
2580.0	0.13538700418613142
2585.0	0.1736666643133114
2590.0	0.20411081824853236
2595.0	0.22317743191935965
2600.0	0.22996016004761277
2605.0	0.22607102241608787
2610.0	0.214857738033321
2615.0	0.20033062057705023
2620.0	0.1861946026213779
2625.0	0.17523865695478574
2630.0	0.16911304834690657
2635.0	0.1683388754151281
2640.0	0.17233505017841177
2645.0	0.17934067779575336
2650.0	0.18630300818981996
2655.0	0.1889840256408504
2660.0	0.18259651015355996
2665.0	0.1631456334217023
2670.0	0.12934417606277188
2675.0	0.08459761822994986
2680.0	0.038282811989278125
2685.0	0.005523646008041607
2690.0	0.004974082689954575
2695.0	0.054706322422211455
2700.0	0.16700099094038826
2705.0	0.343405388322708
2710.0	0.5716330864992927
2715.0	0.8255901532746979
2720.0	1.0690563278027985
2725.0	1.2625178284866385
2730.0	1.3716522527685864
2735.0	1.3753331395428952
2740.0	1.270986049440636
2745.0	1.0757427456175226
2750.0	0.8229490023776408
2755.0	0.554860863465791
2760.0	0.31342348943492826
2765.0	0.13153680563221823
2770.0	0.0270151264564362
2775.0	0.0006117243454386417
2780.0	0.03827605672015725
2785.0	0.11662609379206977
2790.0	0.20981898146811453
2795.0	0.29581796654553694
2800.0	0.3604963197868998
2805.0	0.3988928250863631
2810.0	0.4139066647394164
2815.0	0.41344924278039924
2820.0	0.40732660277576754
2825.0	0.40487129385070675
2830.0	0.41373808371001797
2835.0	0.4396136099666095
2840.0	0.4861649532622945
2845.0	0.5545517934943809
2850.0	0.6422452417508592
2855.0	0.7415343533005496
2860.0	0.838644298714518
2865.0	0.9145385420779052
2870.0	0.948078472115988
2875.0	0.921343507087713
2880.0	0.8258712324629846
2885.0	0.6677843197043055
2890.0	0.4696190918724011
2895.0	0.26735357853188724
2900.0	0.10254406257563105
2905.0	0.011211451021400662
2910.0	0.012579991076935295
2915.0	0.10138125822993882
2920.0	0.24684451863462234
2925.0	0.39973297433623867
2930.0	0.506304120840025
2935.0	0.5256275363255601
2940.0	0.4451164921537745
2945.0	0.2890495097723794
2950.0	0.11646647000873338
2955.0	0.007771764685344709
2960.0	0.04284300775811308
2965.0	0.27636748852999043
2970.0	0.7175386967066827
2975.0	1.3205810666916111
2980.0	1.9898888578716878
2985.0	2.5995566264534626
2990.0	3.022886311103263
2995.0	3.1643346844056675
3000.0	2.9852957318379625
3005.0	2.5164880780835746
3010.0	1.853203909404718
3015.0	1.1342979936951538
3020.0	0.5102245260858751
3025.0	0.10838359419259204
3030.0	0.004671995844303451
3035.0	0.2082898930061605
3040.0	0.6631120602874376
3045.0	1.2644134977936439
3050.0	1.8857627189540818
3055.0	2.4085725723732883
3060.0	2.7467013971329517
3065.0	2.8605111067671203
3070.0	2.7581770516817636
3075.0	2.485709065837435
3080.0	2.109984485970426
3085.0	1.7003534217852867
3090.0	1.3138503222398283
3095.0	0.9871076345967095
3100.0	0.7355016949348443
3105.0	0.5577725415896451
3110.0	0.44306157128216317
3115.0	0.3773010524954815
3120.0	0.3469817112822837
3125.0	0.3399566785552182
3130.0	0.34440681300441045
3135.0	0.34781704271319064
3140.0	0.33755773010698387
3145.0	0.30360408824235074
3150.0	0.24256412880689832
3155.0	0.1611461820678284
3160.0	0.07697456482862684
3165.0	0.015419183661159548
3170.0	0.0025999975182236833
3175.0	0.056396622692971285
3180.0	0.17846064626596536
3185.0	0.3503644319299735
3190.0	0.5359577739985593
3195.0	0.6900233135381802
3200.0	0.7710747937393854
3205.0	0.7544326178481658
3210.0	0.6412081909401905
3215.0	0.45981519985571817
3220.0	0.25887317636650514
3225.0	0.09318603154707865
3230.0	0.006931037478858141
3235.0	0.01941606045615509
3240.0	0.11826122768804079
3245.0	0.2627027541847188
3250.0	0.3965326594157312
3255.0	0.4669853184978693
3260.0	0.4437194687799765
3265.0	0.3316822860030699
3270.0	0.17327788270444386
3275.0	0.038447374656199136
3280.0	0.0050345152707037
3285.0	0.1349759043202733
3290.0	0.4533957647517713
3295.0	0.9370744931494037
3300.0	1.5161415317965707
3305.0	2.0889946843226537
3310.0	2.5465406337243817
3315.0	2.799080604510444
3320.0	2.798374918832864
3325.0	2.5488401778706784
3330.0	2.105011412067525
3335.0	1.5563555180281394
3340.0	1.0040513659038082
3345.0	0.5364158267156048
3350.0	0.20969124667566705
3355.0	0.03899322099405247
3360.0	0.0010135931319482715
3365.0	0.046609114757802786
3370.0	0.11873421606111643
3375.0	0.1700477964216118
3380.0	0.17516991671670396
3385.0	0.13465375298733495
3390.0	0.07051666477542366
3395.0	0.015729375075628358
3400.0	0.001623835321829271
3405.0	0.047355381685323876
3410.0	0.15442479812886253
3415.0	0.3073227944904016
3420.0	0.4793113169237302
3425.0	0.6408761237523419
3430.0	0.7678907800018252
3435.0	0.847068480007382
3440.0	0.8775358207026174
3445.0	0.868818097447767
3450.0	0.8366437235162133
3455.0	0.7984009865458659
3460.0	0.7697514358349395
3465.0	0.763049713513444
3470.0	0.7872505216863936
3475.0	0.8483217060254807
3480.0	0.9490949917943342
3485.0	1.0879846497057462
3490.0	1.2568486025276384
3495.0	1.439063984139923
3500.0	1.6092559567304692
3505.0	1.735836016764733
3510.0	1.7866151579174454
3515.0	1.7365543703930197
3520.0	1.575648342654003
3525.0	1.3144435244477153
3530.0	0.9850256890217748
3535.0	0.6364464713316081
3540.0	0.3251737106613031
3545.0	0.10273553575534397
3550.0	0.0037509719495949644
3555.0	0.03763157383751052
3560.0	0.18632572249952709
3565.0	0.40881502194842734
3570.0	0.6511661692771948
3575.0	0.859383035894032
3580.0	0.9915749406548527
3585.0	1.026273369293361
3590.0	0.9649699972818971
3595.0	0.8287013937314975
3600.0	0.6502069049958151
3605.0	0.46431023413055184
3610.0	0.2994056147757349
3615.0	0.17225557137405004
3620.0	0.08701492404937408
3625.0	0.03795776181478671
3630.0	0.014290953790822123
3635.0	0.0050282734072129584
3640.0	0.002250793672007497
3645.0	0.0019937668073785196
3650.0	0.0030882293625612177
3655.0	0.005116078990252882
3660.0	0.006898361935254534
3665.0	0.006548084396527211
3670.0	0.003258620398739907
3675.0	3.1365236178819376e-05
3680.0	0.005883342164434072
3685.0	0.03601762723976391
3690.0	0.1090580562578262
3695.0	0.24155212672215598
3700.0	0.4411384650180623
3705.0	0.7006014500716379
3710.0	0.9951431273567274
3715.0	1.2844770704549462
3720.0	1.5199677104705989
3725.0	1.6554228168387732
3730.0	1.6588255046562903
3735.0	1.5217254851503792
3740.0	1.2634293248949233
3745.0	0.9284545720348538
3750.0	0.5775653331943513
3755.0	0.27453093589784466
3760.0	0.0719868956984026
3765.0	4.8369960647893e-05
3770.0	0.060549568669434846
3775.0	0.2282002435696672
3780.0	0.45804703535513286
3785.0	0.696973256877284
3790.0	0.896040303885459
3795.0	1.0205014151767762
3800.0	1.0552345282844549
3805.0	1.0048095559452594
3810.0	0.8889450838366005
3815.0	0.735254904211196
3820.0	0.5716337015746833
3825.0	0.42032882890937906
3830.0	0.29488120173619436
3835.0	0.20004291406943367
3840.0	0.1338706038526649
3845.0	0.09072720850329516
3850.0	0.06398770169834281
3855.0	0.047723664657826986
3860.0	0.037284832035622766
3865.0	0.029218903439241543
3870.0	0.021169729650382246
3875.0	0.01221867514415769
3880.0	0.003699778771619807
3885.0	5.172644268395246e-05
3890.0	0.009006917903783324
3895.0	0.04051008894696432
3900.0	0.10420249475259769
3905.0	0.20594162450050543
3910.0	0.3443922434273278
3915.0	0.5089671930147041
3920.0	0.6801683187036673
3925.0	0.8327058943525821
3930.0	0.9408623594437471
3935.0	0.9847276946984074
3940.0	0.9554839473655402
3945.0	0.858052551946273
3950.0	0.7101399608261395
3955.0	0.5378150929753545
3960.0	0.3688707026069002
3965.0	0.22597740286188053
3970.0	0.12175783651550105
3975.0	0.05732142762087711
3980.0	0.024679300108752966
3985.0	0.01216550544596227
3990.0	0.010956855543493979
3995.0	0.02036648441672857
4000.0	0.049943698981261525
4005.0	0.11744494795767657
4010.0	0.24311863169603048
4015.0	0.4420182379786938
4020.0	0.7167996347627006
4025.0	1.053414982964281
4030.0	1.4212898379857002
4035.0	1.7782210768927686
4040.0	2.0787927011752574
4045.0	2.2840347796564577
4050.0	2.3696854229763407
4055.0	2.3308616858820996
4060.0	2.1820439296018503
4065.0	1.9526642142787778
4070.0	1.679816017041278
4075.0	1.4002912579162734
4080.0	1.1441134969624687
4085.0	0.931031846465774
4090.0	0.770344239466684
4095.0	0.6633218966317082
4100.0	0.606777223804091
4105.0	0.5961753916393057
4110.0	0.6271387203737445
4115.0	0.6950272141023894
4120.0	0.7931653021891589
4125.0	0.9108875209820317
4130.0	1.0326755434671497
4135.0	1.1392301055892573
4140.0	1.210536386320843
4145.0	1.2301435936905283
4150.0	1.189309914803313
4155.0	1.0895833179715808
4160.0	0.9428370607741382
4165.0	0.7686015763934348
4170.0	0.5894389523285959
4175.0	0.4257678686357789
4180.0	0.2917265559956684
4185.0	0.19329185630567292
4190.0	0.12908284843265247
4195.0	0.09334695679742355
4200.0	0.07988465291371921
4205.0	0.08537827682945597
4210.0	0.11085297809548385
4215.0	0.1607183517942391
4220.0	0.23976015674715315
4225.0	0.349243350569814
4230.0	0.4836666326247623
4235.0	0.6295363571699533
4240.0	0.7668597971197458
4245.0	0.8731242588608182
4250.0	0.9286527109437239
4255.0	0.9217118412953133
4260.0	0.8517731522712588
4265.0	0.7298843343048896
4270.0	0.5760078179301192
4275.0	0.41412300806929825
4280.0	0.26655661040124917
4285.0	0.1491880459318759
4290.0	0.06882910838477062
4295.0	0.02333286618160491
4300.0	0.0041083655853289495
4305.0	1.0338496742906773e-06
4310.0	0.0011714998757106248
4315.0	0.0017520776605260387
4320.0	0.0005988081207171962
4325.0	0.00017662555004921733
4330.0	0.004255304026060183
4335.0	0.015438028143368854
4340.0	0.03349443796696176
4345.0	0.05507384691440584
4350.0	0.0748009452623942
4355.0	0.0872278132447995
4360.0	0.0888241571539742
4365.0	0.07922507179443107
4370.0	0.06128718653803105
4375.0	0.039986502946155536
4380.0	0.02063228260647401
4385.0	0.007104581437014807
4390.0	0.0007699560287172113
4395.0	0.0004261013834756358
4400.0	0.0032030195845061797
4405.0	0.00597812743190427
4410.0	0.006690072779542068
4415.0	0.005021670879823264
4420.0	0.0022213672482374654
4425.0	0.00021480446845573546
4430.0	0.00046197952404630375
4435.0	0.0031143600005995578
4440.0	0.006879731852515532
4445.0	0.009673121146800698
4450.0	0.009760629804488828
4455.0	0.006851196726394153
4460.0	0.0025750273421056413
4465.0	2.6891246152386886e-05
4470.0	0.0024597396011725612
4475.0	0.01162438825522142
4480.0	0.026486720947674017
4485.0	0.04299685496358383
4490.0	0.05522865497177542
4495.0	0.05766891059729994
4500.0	0.047914283578104774
4505.0	0.028743094915446778
4510.0	0.00860926587394747
4515.0	6.672190074924215e-05
4520.0	0.016338419200289306
4525.0	0.06695438191445857
4530.0	0.15383554949729195
4535.0	0.26920697370367075
4540.0	0.39624553529038314
4545.0	0.5125363932483941
4550.0	0.5954952373552442
4555.0	0.6282218508197708
4560.0	0.604032772613624
4565.0	0.5282712254368753
4570.0	0.4168122945603857
4575.0	0.29170750269599127
4580.0	0.17530542487354506
4585.0	0.08464381910875707
4590.0	0.027779073887784427
4595.0	0.003046604232202612
4600.0	0.0012635109062008809
4605.0	0.009930476317888941
4610.0	0.017888802929255467
4615.0	0.01883861431261871
4620.0	0.012626695642063488
4625.0	0.004072776547177162
4630.0	2.7228059383447434e-06
4635.0	0.0057699043427416555
4640.0	0.022657048375787286
4645.0	0.04713453554475544
4650.0	0.07217898435531324
4655.0	0.0900315843766383
4660.0	0.09521924906222061
4665.0	0.0865881249440557
4670.0	0.06753440557336225
4675.0	0.044386782498943726
4680.0	0.02368715366814197
4685.0	0.00960363181159503
4690.0	0.002677668074546055
4695.0	0.0005439097490133552
4700.0	0.0003741947686191333
4705.0	0.0019409836548177053
4710.0	0.009741490996580837
4715.0	0.032811259843564256
4720.0	0.08168617454745611
4725.0	0.16318526497528388
4730.0	0.2748383441690704
4735.0	0.4013956821856722
4740.0	0.515601544465507
4745.0	0.5842469918762135
4750.0	0.5787325629051947
4755.0	0.4875264822401725
4760.0	0.32665091192644957
4765.0	0.1441931534891692
4770.0	0.01602446727338094
4775.0	0.0321972397465508
4780.0	0.2762741171811989
4785.0	0.8022917921487085
4790.0	1.6153797543117558
4795.0	2.6617322282662177
4800.0	3.831630840000255
4805.0	4.976006364402604
4810.0	5.933469797048749
4815.0	6.561839007777183
4820.0	6.76678535881816
4825.0	6.520759439560729
4830.0	5.867710679991713
4835.0	4.912654462841212
4840.0	3.798889159669329
4845.0	2.6786015768858906
4850.0	1.683948734153932
4855.0	0.9051605584530427
4860.0	0.3800080417414324
4865.0	0.09581409857139217
4870.0	0.0019723911527177104
4875.0	0.028558962803032304
4880.0	0.10565088138538312
4885.0	0.17853727253478935
4890.0	0.21580155937869785
4895.0	0.20962889316962297
4900.0	0.16990584347095092
4905.0	0.11511484787276913
4910.0	0.06336895015891089
4915.0	0.026233510592762077
4920.0	0.006601731445300888
4925.0	0.0003546126913487828
4930.0	0.00034827202793142643
4935.0	0.0007597582508033285
4940.0	5.2437499098894096e-05
4945.0	0.0016084775043152932
4950.0	0.01207411113267249
4955.0	0.03830313753194679
4960.0	0.08419759811269553
4965.0	0.14864438457626022
4970.0	0.22523368713624525
4975.0	0.303751077815938
4980.0	0.3728249701347595
4985.0	0.42278732816000086
4990.0	0.4478433487350667
4995.0	0.44698355355001845
5000.0	0.423549900498784
5005.0	0.38379956442291274
5010.0	0.33505374606567384
5015.0	0.2840224860753316
5020.0	0.23570472789413352
5025.0	0.19298531929957963
5030.0	0.15680872692768866
5035.0	0.12668568381012868
5040.0	0.10129965268883123
5045.0	0.07907769364334791
5050.0	0.05869609464229644
5055.0	0.039536921489464784
5060.0	0.022074680550458494
5065.0	0.008085437490138268
5070.0	0.0005046190528875216
5075.0	0.0027848096560087053
5080.0	0.017751076741579257
5085.0	0.04618444833657107
5090.0	0.08559120019379747
5095.0	0.12971997364036877
5100.0	0.16928162462235433
5105.0	0.19399390613114129
5110.0	0.19559607000959256
5115.0	0.1710173935107756
5120.0	0.1246248097750505
5125.0	0.06855985373022684
5130.0	0.020637978736812522
5135.0	2.0974970159664406e-05
5140.0	0.02166525095145838
5145.0	0.09112309198215282
5150.0	0.20139958845308215
5155.0	0.3331420924614196
5160.0	0.45853791457714926
5165.0	0.5481661890003702
5170.0	0.5790402141162091
5175.0	0.5415287139205074
5180.0	0.44297750996162283
5185.0	0.3066816307934132
5190.0	0.16617278564364252
5195.0	0.056209206942513884
5200.0	0.0029471573141499597
5205.0	0.016177672647430256
5210.0	0.08606604395747526
5215.0	0.18562792088950694
5220.0	0.27854326335422586
5225.0	0.3303181640082959
5230.0	0.31972738018040203
5235.0	0.24723901912683635
5240.0	0.1378266708310397
5245.0	0.0370317232234323
5250.0	0.0009493316663357667
5255.0	0.08247368438686528
5260.0	0.3171938334804256
5265.0	0.712496179684992
5270.0	1.242669324152181
5275.0	1.8513389513398901
5280.0	2.460784487670225
5285.0	2.9860699898197347
5290.0	3.350859194517929
5295.0	3.5015117281892505
5300.0	3.4165900447549533
5305.0	3.1100571856700667
5310.0	2.6278900119567816
5315.0	2.039207666996286
5320.0	1.4240143100021891
5325.0	0.8600992958760747
5330.0	0.4115023057558088
5335.0	0.12034900188976642
5340.0	0.0029968276201793277
5345.0	0.050527497485247076
5350.0	0.23287514506335916
5355.0	0.5054062715845496
5360.0	0.8166027313184124
5365.0	1.1156006633256854
5370.0	1.3586182853240683
5375.0	1.513661399926437
5380.0	1.5632389703505392
5385.0	1.5050954064215407
5390.0	1.3511510370135242
5395.0	1.1249482882363364
5400.0	0.857957390450877
5405.0	0.5851346128224175
5410.0	0.3401709602276037
5415.0	0.15092431360321576
5420.0	0.035576434916607835
5425.0	6.478369231340271e-05
5430.0	0.0372686898710279
5435.0	0.1282505021714714
5440.0	0.24556023231113897
5445.0	0.358238186338729
5450.0	0.43776272651451
5455.0	0.46388460185704006
5460.0	0.4291635514396472
5465.0	0.3411487831811544
5470.0	0.22153898620414084
5475.0	0.10226426315888712
5480.0	0.01912709242864437
5485.0	0.004253570923699092
5490.0	0.0789705630902807
5495.0	0.24871910678945797
5500.0	0.5012100895937853
5505.0	0.8083038496821274
5510.0	1.1312248287909217
5515.0	1.4279303550178704
5520.0	1.6609515488013138
5525.0	1.8039514230801548
5530.0	1.845619264983212
5535.0	1.7902334493323262
5540.0	1.6550731575558162
5545.0	1.4656045647051743
5550.0	1.2498082570736628
5555.0	1.033049635338091
5560.0	0.8345474029963295
5565.0	0.6659055083804541
5570.0	0.5315439273711225
5575.0	0.43039106080952233
5580.0	0.3580125329528
5585.0	0.3084663481580308
5590.0	0.2755038448312748
5595.0	0.25312315767316357
5600.0	0.23576560120030274
5605.0	0.21852160574626658
5610.0	0.19757338049447654
5615.0	0.17083363812424546
5620.0	0.13848755484955597
5625.0	0.10304717904856737
5630.0	0.06865520658223316
5635.0	0.039696960249989796
5640.0	0.01916672132853498
5645.0	0.007508187304440928
5650.0	0.002651909883508155
5655.0	0.001641014214483814
5660.0	0.003639234600369629
5665.0	0.013445385469908483
5670.0	0.04415374528019179
5675.0	0.11753143091360058
5680.0	0.2611430049032121
5685.0	0.5021721511375994
5690.0	0.8590248691388804
5695.0	1.3327894743506215
5700.0	1.9011159161070337
5705.0	2.516823960942241
5710.0	3.112537131197582
5715.0	3.611092971116355
5720.0	3.939820287206443
5725.0	4.045494803512893
5730.0	3.906302370483855
5735.0	3.5376548376537618
5740.0	2.990129083302587
5745.0	2.3397684852726983
5750.0	1.6729560324178516
5755.0	1.0694800467054795
5760.0	0.5878595616052268
5765.0	0.2563459818336782
5770.0	0.07145812923613065
5775.0	0.00388898989402593
5780.0	0.009720928874198304
5785.0	0.043631849278862225
5790.0	0.0704948186542796
5795.0	0.0725007219526219
5800.0	0.050406186652959054
5805.0	0.01926176971550581
5810.0	0.0004867251733637571
5815.0	0.013008050354886454
5820.0	0.06617686783725989
5825.0	0.15638587915998653
5830.0	0.26803664019805507
5835.0	0.3781642739416535
5840.0	0.46302308708509693
5845.0	0.5045345168167822
5850.0	0.4947569213385442
5855.0	0.43730719138163804
5860.0	0.34565920261825267
5865.0	0.23913957956501175
5870.0	0.13798151064391284
5875.0	0.05886763836297007
5880.0	0.012038515827586568
5885.0	0.00043423068368115614
5890.0	0.020697997663020634
5895.0	0.06540020137124605
5900.0	0.12565108931744742
5905.0	0.19336171395501106
5910.0	0.26269542774111326
5915.0	0.3305911695012147
5920.0	0.3965110546794288
5925.0	0.4616985411294109
5930.0	0.5282293162662381
5935.0	0.5980498532527578
5940.0	0.6721036960503476
5945.0	0.7496005651837088
5950.0	0.8275026902427439
5955.0	0.9003548355429568
5960.0	0.9606116862815758
5965.0	0.9995672487307408
5970.0	1.0088502964851171
5975.0	0.9822515994581859
5980.0	0.917466381131552
5985.0	0.8172533610763137
5990.0	0.6895876103843267
5995.0	0.5466205385456061
6000.0	0.4025952349549493
6005.0	0.2711915988079608
6010.0	0.16297739528349217
6015.0	0.08363847755259256
6020.0	0.03344259508986429
6025.0	0.008022403269494405
6030.0	0.00016702404092368926
6035.0	0.0020237584857798205
6040.0	0.007031772530570861
6045.0	0.01106278877930651
6050.0	0.012569694753302286
6055.0	0.011918005214536655
6060.0	0.010354768207839822
6065.0	0.009148569490490355
6070.0	0.00928476487890114
6075.0	0.011785093426848102
6080.0	0.018372609485663157
6085.0	0.03197276366726942
6090.0	0.05654019131947076
6095.0	0.0959514769344903
6100.0	0.15212695037563623
6105.0	0.2229801822785753
6110.0	0.3010597649699144
6115.0	0.3737075866931229
6120.0	0.4251774837935564
6125.0	0.440530048672964
6130.0	0.41043943781085784
6135.0	0.3355542973985647
6140.0	0.2289459000275464
6145.0	0.11553769593778564
6150.0	0.028175146020439922
6155.0	0.0009555017996411647
6160.0	0.06130586650496381
6165.0	0.22279583635304964
6170.0	0.48062100322300144
6175.0	0.8110814948123599
6180.0	1.1753651533397793
6185.0	1.5268156298424056
6190.0	1.81994953140134
6195.0	2.0190499762720377
6200.0	2.104328000433926
6205.0	2.074348269599933
6210.0	1.9444411902521177
6215.0	1.7418608694839932
6220.0	1.4991983153605233
6225.0	1.2478250925097387
6230.0	1.0128869500440194
6235.0	0.8107151322958578
6240.0	0.648714038390923
6245.0	0.5270858192676943
6250.0	0.4413732600326611
6255.0	0.3848244621101985
6260.0	0.3499444179139798
6265.0	0.32912423738322666
6270.0	0.3147089985712807
6275.0	0.29909783344451746
6280.0	0.2753853725339376
6285.0	0.2387011300036557
6290.0	0.18793904861709285
6295.0	0.12719609885411906
6300.0	0.0661285360773756
6305.0	0.018661832170946784
6310.0	1.2366822282702383e-06
6315.0	0.02251640350532228
6320.0	0.09159057512322828
6325.0	0.2027296340041261
6330.0	0.3410122514232659
6335.0	0.4833617631601973
6340.0	0.6033008608417402
6345.0	0.6770641586323403
6350.0	0.6894476627607381
6355.0	0.6377438320265997
6360.0	0.5325805528752324
6365.0	0.3953288805371546
6370.0	0.252722058564225
6375.0	0.13014346363723076
6380.0	0.04544341627298777
6385.0	0.0050059741781218175
6390.0	0.00314175190171048
6395.0	0.024919984522958794
6400.0	0.05155748294389796
6405.0	0.06674859898796928
6410.0	0.06206411492012307
6415.0	0.03983960796027754
6420.0	0.012723188787602643
6425.0	3.270441379956454e-05
6430.0	0.02199355888717916
6435.0	0.09352359117477903
6440.0	0.21933600694709274
6445.0	0.3917279115788354
6450.0	0.5916416556130367
6455.0	0.7926651910855401
6460.0	0.9668443297878776
6465.0	1.0907350114664047
6470.0	1.1501380936283117
6475.0	1.1424057058202146
6480.0	1.0759362476212944
6485.0	0.967260341706792
6490.0	0.8367337288700889
6495.0	0.7041292803113586
6500.0	0.5853014112571344
6505.0	0.4906443171266053
6510.0	0.42543790744710774
6515.0	0.39157308285047404
6520.0	0.3897538184725901
6525.0	0.4211981073232335
6530.0	0.4881118453318131
6535.0	0.5926972504356921
6540.0	0.7350190045972161
6545.0	0.9105067443805045
6550.0	1.1080771939143388
6555.0	1.3097465418232312
6560.0	1.4922034386402112
6565.0	1.6302413641962903
6570.0	1.7013736427723571
6575.0	1.6905450579561743
6580.0	1.5937344117449694
6585.0	1.4194546766769482
6590.0	1.1876507939079342
6595.0	0.9261402722763349
6600.0	0.6653664785510233
6605.0	0.43267131874059384
6610.0	0.24742521900479758
6615.0	0.11814150689538916
6620.0	0.042203547593674215
6625.0	0.008175919656734575
6630.0	2.5926144802589402e-05
6635.0	0.002115007514198529
6640.0	0.0036497962864332346
6645.0	0.001450426334815009
6650.0	0.0003525667960801603
6655.0	0.011188403709272404
6660.0	0.04692713056873734
6665.0	0.11803444567173976
6670.0	0.2283122383596348
6675.0	0.37235569714206346
6680.0	0.5353508407496524
6685.0	0.6953396643182411
6690.0	0.8274557984480543
6695.0	0.9091384838202101
6700.0	0.9250888571808401
6705.0	0.8707962699614348
6710.0	0.7538112919756985
6715.0	0.5924829853385144
6720.0	0.41247253364002523
6725.0	0.24185622441720694
6730.0	0.10591983763160685
6735.0	0.022763173636417087
6740.0	0.0005878826046288271
6745.0	0.03710875910988629
6750.0	0.12102529506826308
6755.0	0.23504343575503087
6760.0	0.35965064964024057
6765.0	0.47677554853720966
6770.0	0.5726020973972803
6775.0	0.6391003164537268
6780.0	0.674189231543927
6785.0	0.6807666363186322
6790.0	0.6650479012675595
6795.0	0.6347162011806665
6800.0	0.597308235976103
6805.0	0.5590895277497032
6810.0	0.5244778937012224
6815.0	0.495916146072289
6820.0	0.4740168620823517
6825.0	0.45781205754472337
6830.0	0.44501593423888886
6835.0	0.4323060982435107
6840.0	0.4157007953260794
6845.0	0.39112338320099754
6850.0	0.3551920548319798
6855.0	0.3061715562431832
6860.0	0.24491302865214087
6865.0	0.17553275463919724
6870.0	0.10557518771093617
6875.0	0.045482709168547596
6880.0	0.0073397024536109
6885.0	0.003034633798569295
6890.0	0.04214244365566977
6895.0	0.1299257817429884
6900.0	0.26585950526310526
6905.0	0.44299526717579346
6910.0	0.6483237859654367
6915.0	0.8641011599698507
6920.0	1.0699279894539608
6925.0	1.2452450470544467
6930.0	1.3718594084958644
6935.0	1.4361424435906651
6940.0	1.430629428046293
6945.0	1.3548714759639888
6950.0	1.2155128453222181
6955.0	1.0256648143202822
6960.0	0.8037068489906962
6965.0	0.5716653237424422
6970.0	0.3533095461129382
6975.0	0.172081155863102
6980.0	0.048954453420546634
6985.0	0.0003262964537480095
6990.0	0.0360611438958242
6995.0	0.15786516255055646
7000.0	0.358217522435351
7005.0	0.6201227898946826
7010.0	0.9179377107691633
7015.0	1.2194446896262479
7020.0	1.4891820004785583
7025.0	1.692807572959722
7030.0	1.8020051605023109
7035.0	1.7991983683310273
7040.0	1.6811919250575729
7045.0	1.4608782016348139
7050.0	1.1663709002908886
7055.0	0.8373512046837776
7060.0	0.518972040282862
7065.0	0.2542492258989408
7070.0	0.07633006943676457
7075.0	0.0022318336479206042
7080.0	0.029492220558389487
7085.0	0.13665971739404956
7090.0	0.28775756457308443
7095.0	0.439951359970744
7100.0	0.5528560117097394
7105.0	0.5974453056408638
7110.0	0.5625225821444843
7115.0	0.45720662288458935
7120.0	0.30878447281710303
7125.0	0.15637153616890614
7130.0	0.04182712659002998
7135.0	4.0454130241208256e-05
7140.0	0.050851251863313844
7145.0	0.19445896194572118
7150.0	0.4113111165233807
7155.0	0.6663718625402267
7160.0	0.9166393822768054
7165.0	1.1200684071748692
7170.0	1.2438296268098168
7175.0	1.2701328525882114
7180.0	1.1985464969747117
7185.0	1.0446508986859686
7190.0	0.8357186006776007
7195.0	0.6047071119410361
7200.0	0.38405707818624746
7205.0	0.20060663364088088
7210.0	0.07246238725144588
7215.0	0.008074517966635164
7220.0	0.007221227230344292
7225.0	0.06324620593121688
7230.0	0.1657674266489933
7235.0	0.30316512279624536
7240.0	0.46438532616036804
7245.0	0.6398682396072859
7250.0	0.8216494479500681
7255.0	1.0028446655242587
7260.0	1.1768116126376857
7265.0	1.3363051249451132
7270.0	1.4729249740373054
7275.0	1.5771070874793167
7280.0	1.6388181427977753
7285.0	1.6489666871396933
7290.0	1.6013427388863262
7295.0	1.4946766278992856
7300.0	1.3342354184315357
7305.0	1.1323364078928386
7310.0	0.9073180369325236
7315.0	0.6808786563025879
7320.0	0.474202032392538
7325.0	0.3037883068641304
7330.0	0.1782154233296829
7335.0	0.09700893564265343
7340.0	0.052330562203127526
7345.0	0.03337985649541078
7350.0	0.032452561583433716
7355.0	0.0508187801673718
7360.0	0.1022777515190104
7365.0	0.21260761825820032
7370.0	0.4141553342610212
7375.0	0.7362739843901424
7380.0	1.1937998350851962
7385.0	1.776788129214896
7390.0	2.4448969518314754
7395.0	3.128950297657106
7400.0	3.740461964881994
7405.0	4.187697365722355
7410.0	4.394816427431595
7415.0	4.319410615636175
7420.0	3.9637613445683035
7425.0	3.3764996335259037
7430.0	2.6437308062345863
7435.0	1.871464887073816
7440.0	1.1635719862214973
7445.0	0.6007548322043076
7450.0	0.22579476289383155
7455.0	0.03861904191499915
7460.0	0.0020332134872582796
7465.0	0.056044063601624304
7470.0	0.13641895987214045
7475.0	0.19214849615944174
7480.0	0.19706997928058717
7485.0	0.15286106904232682
7490.0	0.08330704119937371
7495.0	0.022347449071365308
7500.0	0.00013051712269849172
7505.0	0.031649775478164964
7510.0	0.11145175503139758
7515.0	0.2157793917851703
7520.0	0.3110601660155725
7525.0	0.36564907237016087
7530.0	0.36081039908489626
7535.0	0.2973215806551523
7540.0	0.19562698045392568
7545.0	0.08961918319193657
7550.0	0.016166889991149316
7555.0	0.0037921323174906407
7560.0	0.06404689418065242
7565.0	0.18815462951064346
7570.0	0.34973430402198513
7575.0	0.5125098741087438
7580.0	0.6404452643900144
7585.0	0.7071720587623713
7590.0	0.7020187000460307
7595.0	0.6311944448413798
7600.0	0.5142716012291533
7605.0	0.377510057943246
7610.0	0.24634733939864362
7615.0	0.13934384997777396
7620.0	0.06512025588090338
7625.0	0.02267590769205515
7630.0	0.004357985006877582
7635.0	3.070851267764676e-05
7640.0	0.0008653175139223805
7645.0	0.0015995916927601043
7650.0	0.0008728062118135568
7655.0	9.427104691377959e-06
7660.0	0.0011191980723158491
7665.0	0.005456896687186287
7670.0	0.012675642770399348
7675.0	0.021095274081890884
7680.0	0.02863540916282927
7685.0	0.03383080852952324
7690.0	0.03642917717601165
7695.0	0.037394268582395314
7700.0	0.03851708155447885
7705.0	0.04207022161618292
7710.0	0.0508942425253258
7715.0	0.06898706995015802
7720.0	0.10222730565741783
7725.0	0.15852981627931312
7730.0	0.24671832972941493
7735.0	0.3737944351651172
7740.0	0.5409956344545647
7745.0	0.739810977889862
7750.0	0.9496249945355164
7755.0	1.1386024630090235
7760.0	1.2686973792736833
7765.0	1.304406328986939
7770.0	1.2234578887295608
7775.0	1.0265286556549902
7780.0	0.742754281624383
7785.0	0.4285006406838769
7790.0	0.15849430193901376
7795.0	0.010571940845714639
7800.0	0.047362254074447864
7805.0	0.299498975998305
7810.0	0.7550054168130785
7815.0	1.3581728155761819
7820.0	2.018879000876432
7825.0	2.6305089125431715
7830.0	3.092250451960813
7835.0	3.3302642196593912
7840.0	3.3124641418944356
7845.0	3.053350171047078
7850.0	2.6080164854531773
7855.0	2.0573377667707224
7860.0	1.4885772697353015
7865.0	0.976631195853517
7870.0	0.5705858266836746
7875.0	0.28843780551173226
7880.0	0.12031456850752578
7885.0	0.038114905500711276
7890.0	0.00788660955241491
7895.0	0.0009001883412494464
7900.0	0.0002866910915555006
7905.0	0.0019087026070424172
7910.0	0.010191815327654553
7915.0	0.031279956133221896
7920.0	0.06658722138562068
7925.0	0.10942522361922288
7930.0	0.14608143427119283
7935.0	0.16099251556253052
7940.0	0.14409789778285967
7945.0	0.09759191652925517
7950.0	0.039390294219185405
7955.0	0.001637323741594822
7960.0	0.024158900733357712
7965.0	0.1443979228924775
7970.0	0.38653715156881485
7975.0	0.7528671780254567
7980.0	1.219904486679024
7985.0	1.7404951846288412
7990.0	2.2515465621001796
7995.0	2.6855774912420833
8000.0	2.983365843265961
8005.0	3.10481164746971
8010.0	3.0357155705366665
8015.0	2.789277381890513
8020.0	2.4024115534243653
8025.0	1.9281077648684617
8030.0	1.4257699857864916
8035.0	0.9516334536513263
8040.0	0.5510261668308417
8045.0	0.25357348516109174
8050.0	0.07166053774342339
8055.0	0.0017740717416238829
8060.0	0.027884547267426958
8065.0	0.1258532039842517
8070.0	0.26792737175039855
8075.0	0.42663543118455033
8080.0	0.577706620591426
8085.0	0.7019292928560986
8090.0	0.7860656490682586
8095.0	0.8230406099849708
8100.0	0.8116284794407664
8105.0	0.7558048222825476
8110.0	0.6638516929303446
8115.0	0.547238554579904
8120.0	0.4192753848429648
8125.0	0.2935600086754219
8130.0	0.18231239090682827
8135.0	0.09478084330054493
8140.0	0.035982427665597005
8145.0	0.006062557066028066
8150.0	0.0004972429562999914
8155.0	0.011209481622578616
8160.0	0.028454735658730863
8165.0	0.04310548481597107
8170.0	0.04880414334715458
8175.0	0.04342334418056496
8180.0	0.029406379189211265
8185.0	0.012841357756194547
8190.0	0.0014799239060810114
8195.0	0.002238324226515146
8200.0	0.018905194177707498
8205.0	0.05075222497098584
8210.0	0.09249268017262008
8215.0	0.1356261971792893
8220.0	0.17077274263336065
8225.0	0.1902786834792264
8230.0	0.19028638880579082
8235.0	0.17163390182389623
8240.0	0.13933904131420424
8245.0	0.10089164260549581
8250.0	0.06396473714165613
8255.0	0.034322853475657264
8260.0	0.014594023372261837
8265.0	0.004224878420485211
8270.0	0.00048783024886693685
8275.0	2.8737251890136105e-05
8280.0	0.000280130354927382
8285.0	0.00018208639116427217
8290.0	9.533927302157151e-07
8295.0	0.0004694475620668502
8300.0	0.0018031599936411372
8305.0	0.003225674677489548
8310.0	0.003405490315700466
8315.0	0.0017511790776716936
8320.0	1.3243125091438986e-05
8325.0	0.0033276303858611224
8330.0	0.0198798750768038
8335.0	0.05881130310948501
8340.0	0.12670498619028744
8345.0	0.22371916622647825
8350.0	0.34087333238451156
8355.0	0.45990242197820547
8360.0	0.5564188008622367
8365.0	0.6060237500210176
8370.0	0.5918430946314335
8375.0	0.5111563311247458
8380.0	0.378700321167727
8385.0	0.22499381738267743
8390.0	0.08948842239297719
8395.0	0.010074031185352982
8400.0	0.011876237135252637
8405.0	0.09885082591471003
8410.0	0.2511192407994257
8415.0	0.4293792199798294
8420.0	0.5855206766660399
8425.0	0.676479615738582
8430.0	0.677096643243114
8435.0	0.5878077317783391
8440.0	0.43446124833252386
8445.0	0.2600275835929077
8450.0	0.11067283957285635
8455.0	0.02069913225631939
8460.0	0.0014738482740383957
8465.0	0.03837560615644946
8470.0	0.09723922306369534
8475.0	0.13856180284451436
8480.0	0.13489304620416281
8485.0	0.08536840037732175
8490.0	0.02184351926644622
8495.0	0.003515471940311873
8500.0	0.10058213950059126
8505.0	0.37125147903055555
8510.0	0.8390227455937265
8515.0	1.477687539984259
8520.0	2.2096393762526256
8525.0	2.9193004516316634
8530.0	3.478885385995198
8535.0	3.779749391323209
8540.0	3.7605019622351894
8545.0	3.423638278293303
8550.0	2.835568168637971
8555.0	2.1097136146506843
8560.0	1.3773570108737674
8565.0	0.7546053367331484
8570.0	0.31502516027784816
8575.0	0.07579442910786643
8580.0	0.0011032661346513106
8585.0	0.02126756092664734
8590.0	0.06121765211795897
8595.0	0.069177546320887
8600.0	0.03634520880804067
8605.0	0.0012288389832190495
8610.0	0.03711131792992127
8615.0	0.22641805590502723
8620.0	0.6299174832688279
8625.0	1.2604127387949733
8630.0	2.0693625816911987
8635.0	2.9510796181899006
8640.0	3.7639538936070753
8645.0	4.363113201458647
8650.0	4.6355601827797
8655.0	4.5280973486528415
8660.0	4.060433261111646
8665.0	3.3200868443412586
8670.0	2.440789553189612
8675.0	1.570533706358037
8680.0	0.8379771930618266
8685.0	0.3259389997885379
8690.0	0.058321988354739174
8695.0	0.002789040576114212
8700.0	0.08712553197023157
8705.0	0.2237096747201
8710.0	0.3348104158841585
8715.0	0.37188309262100167
8720.0	0.32433542755462896
8725.0	0.21658306321481968
8730.0	0.09556565974332337
8735.0	0.01330325903523703
8740.0	0.009948720558080078
8745.0	0.1020436988353467
8750.0	0.2786974418718356
8755.0	0.5058806906889107
8760.0	0.7367409869061492
8765.0	0.9244229517605066
8770.0	1.0336178401191893
8775.0	1.0478986960995935
8780.0	0.971442074314449
8785.0	0.8254587578572147
8790.0	0.6410391515102075
8795.0	0.45081885819126744
8800.0	0.2817897806667594
8805.0	0.15086748174871362
8810.0	0.06378562262246429
8815.0	0.016878932819762545
8820.0	0.0006258368117589623
8825.0	0.0035951066543543336
8830.0	0.015657432783606845
8835.0	0.029830606034132692
8840.0	0.04271114292586214
8845.0	0.053905329015789
8850.0	0.06508376314780374
8855.0	0.07922317050682098
8860.0	0.1003383384340802
8865.0	0.1336720105628898
8870.0	0.1860341827591789
8875.0	0.26585953626187264
8880.0	0.382614641998835
8885.0	0.5454019257266078
8890.0	0.7608954934822375
8895.0	1.0310086201109148
8900.0	1.3508521282858492
8905.0	1.707551608980712
8910.0	2.0803490287754784
8915.0	2.442160132617523
8920.0	2.762457416021409
8925.0	3.011069465729688
8930.0	3.162290143185651
8935.0	3.1986119038785223
8940.0	3.113446365444131
8945.0	2.9123574891484716
8950.0	2.6125757315202036
8955.0	2.240842275219315
8960.0	1.8299050666736911
8965.0	1.4142100252418228
8970.0	1.0254662187864267
8975.0	0.688789182122258
8980.0	0.4200328937302584
8985.0	0.22471716278941375
8990.0	0.09867200926051332
8995.0	0.030201540813916027
9000.0	0.003277869912261466
9005.0	0.0010750316079462948
9010.0	0.009096696709129118
9015.0	0.017265804720034646
9020.0	0.020615675454349936
9025.0	0.018593606875035647
9030.0	0.013366527279596507
9035.0	0.007796018118490693
9040.0	0.003834191370824768
9045.0	0.0019366741460230513
9050.0	0.0017185014034743816
9055.0	0.003591677412442678
9060.0	0.01067288542981278
9065.0	0.030002122347951944
9070.0	0.07219149725764744
9075.0	0.149058851572751
9080.0	0.26950335436762896
9085.0	0.4346482422179744
9090.0	0.6338458727159948
9095.0	0.8432672689980917
9100.0	1.0283447046566885
9105.0	1.1503387504118119
9110.0	1.1759914024538654
9115.0	1.0879844925602218
9120.0	0.8931738117815732
9125.0	0.6256510922566122
9130.0	0.3427184773564229
9135.0	0.11367302311279251
9140.0	0.0034428025475117716
9145.0	0.05496870547885216
9150.0	0.2751682853709045
9155.0	0.6289344203852053
9160.0	1.0438582028782788
9165.0	1.425590900200789
9170.0	1.6806972514727638
9175.0	1.7413912736718522
9180.0	1.585481428303166
9185.0	1.245629669406471
9190.0	0.8045748840707457
9195.0	0.3766725602279361
9200.0	0.07995338389193314
9205.0	0.005784965579997182
9210.0	0.1942348437237953
9215.0	0.6219882159881629
9220.0	1.206432409070817
9225.0	1.825148696596005
9230.0	2.34578550000989
9235.0	2.658367915678541
9240.0	2.7014016052176753
9245.0	2.4748865136143023
9250.0	2.037072954961423
9255.0	1.48638553123159
9260.0	0.9340581833497272
9265.0	0.47545744966060277
9270.0	0.16812323075020957
9275.0	0.02225444882716864
9280.0	0.005452147395513372
9285.0	0.05922628082049271
9290.0	0.12139360917568996
9295.0	0.14704802647481108
9300.0	0.12165408835251562
9305.0	0.06265072261792393
9310.0	0.009798923381204408
9315.0	0.008116305517105191
9320.0	0.08947537234113717
9325.0	0.2591350494539481
9330.0	0.49163321075399385
9335.0	0.7372519106893315
9340.0	0.9367606148479964
9345.0	1.039491019617478
9350.0	1.0188333181011933
9355.0	0.880227202878818
9360.0	0.6592689226803458
9365.0	0.41078829417816937
9370.0	0.19259276269755646
9375.0	0.049120028089420356
9380.0	3.497131969294743e-05
9385.0	0.036989979044502415
9390.0	0.12900318997433194
9395.0	0.2341443015294034
9400.0	0.3133592045385793
9405.0	0.341878494647643
9410.0	0.3147900673797101
9415.0	0.24555021163695018
9420.0	0.1586643073177102
9425.0	0.07964050647010477
9430.0	0.02600079250016843
9435.0	0.0024544007951030297
9440.0	0.00160755875100006
9445.0	0.009461982224540682
9450.0	0.013212942058780555
9455.0	0.00810287921432315
9460.0	0.0005547270994599083
9465.0	0.006294300914092635
9470.0	0.04411025753785399
9475.0	0.12758103546126506
9480.0	0.2579147335325627
9485.0	0.4207121535106448
9490.0	0.5881014824197056
9495.0	0.7257946492110873
9500.0	0.8028552256375275
9505.0	0.8009671303344978
9510.0	0.7201031666932618
9515.0	0.5786737346895927
9520.0	0.40807831520703924
9525.0	0.24344963725801852
9530.0	0.1136336722487106
9535.0	0.03366518526579257
9540.0	0.0021144908313409042
9545.0	0.004007763127522903
9550.0	0.018136131663534037
9555.0	0.026107787265408022
9560.0	0.0199492864927031
9565.0	0.005599328419225137
9570.0	0.001065719132041596
9575.0	0.029844578057818198
9580.0	0.11181524976839279
9585.0	0.2546918251208584
9590.0	0.4489561536326456
9595.0	0.6680829295246659
9600.0	0.874171717143134
9605.0	1.0273806862460362
9610.0	1.096363354397738
9615.0	1.066609880421649
9620.0	0.9442598969508248
9625.0	0.7543484398036924
9630.0	0.5341139732019548
9635.0	0.3234152201319545
9640.0	0.15505006286027476
9645.0	0.04765174568790546
9650.0	0.0029374096790696492
9655.0	0.007718226948243775
9660.0	0.039687474889268964
9665.0	0.07499999628810496
9670.0	0.09531321040031909
9675.0	0.09232673721919946
9680.0	0.06876804284356888
9685.0	0.03590969174485593
9690.0	0.00871349703842287
9695.0	0.0002920679720536425
9700.0	0.017422475579764483
9705.0	0.058379306831185016
9710.0	0.11356098984183825
9715.0	0.16852592586477197
9720.0	0.20838670749035265
9725.0	0.2222029274932755
9730.0	0.20611554453069672
9735.0	0.16440713339523505
9740.0	0.10829569249825206
9745.0	0.0528876721268935
9750.0	0.013166585434625868
9755.0	8.064654215389818e-05
9760.0	0.01770123564341393
9765.0	0.06211048278949055
9770.0	0.12224276235123249
9775.0	0.18246454012543817
9780.0	0.2263244654981933
9785.0	0.24069860296971546
9790.0	0.21951051638532348
9795.0	0.16630447007911736
9800.0	0.09515367012953656
9805.0	0.029649754008285567
9810.0	5.182926308154036e-06
9815.0	0.03857703648937555
9820.0	0.17436754983459174
9825.0	0.42725535179434443
9830.0	0.8028410587593265
9835.0	1.2888256677857028
9840.0	1.8537512576613875
9845.0	2.448697525039883
9850.0	3.0121394217638757
9855.0	3.4776566031235947
9860.0	3.7836102333815966
9865.0	3.883370961852358
9870.0	3.754321363575263
9875.0	3.4037907019204297
9880.0	2.8703936055235215
9885.0	2.2199466124396934
9890.0	1.5361400739788764
9895.0	0.9072641464167716
9900.0	0.41127655000072677
9905.0	0.10209560173463278
9910.0	3.098806860905014e-06
9915.0	0.08837125766718268
9920.0	0.31767483102588473
9925.0	0.6161665095948051
9930.0	0.9050483922843405
9935.0	1.114858324834154
9940.0	1.1994202492719954
9945.0	1.1442202365671588
9950.0	0.9673747763898698
9955.0	0.713146786608609
9960.0	0.439783980235359
9965.0	0.2048249080181265
9970.0	0.051570564041230185
9975.0	2.1810685217348034e-06
9980.0	0.0441541672342457
9985.0	0.15617994560570625
9990.0	0.29557317633809277
[truncated: 201 more rows]
