# Supplementary material for: Spinon mediation of witness spin dynamics in herbertsmithite
Source: Nat Phys. 2026 Jun 10;22(7):1071–8. doi: 10.1038/s41567-026-03303-6 (PMC13423850; doi:10.1038/s41567-026-03303-6)
Supplement: Supplementary file 4 — Statistical source data. [file 41567_2026_3303_MOESM4_ESM.zip › Fig4b_inset_50mK.csv]

Angular frequency (rad/MCS)	Magnetization power spectral density ((fT/mu_0)^2 MCS/rad)	Magnetization power spectral density error bar ((fT/mu_0)^2 MCS/rad)
6.283185307179587e-05	1446969006.6582274	63038234.03296713
0.00012566370614359174	634972233.3062419	25070144.827776637
0.00018849555921538762	371918372.7470775	13434351.072658135
0.0002513274122871835	256492052.64015394	10198541.7031085
0.0003141592653589793	212636175.9520701	7931490.468207392
0.00037699111843077525	167499842.53053555	6381849.935079925
0.0004398229715025711	126366152.28599708	4540752.28992771
0.000502654824574367	123017168.78626792	4410557.794103603
0.0005654866776461628	99404018.14039956	3594432.384490168
0.0006283185307179586	87807707.21460015	3545358.053845423
0.0006911503837897545	78838872.54236323	3264780.410194737
0.0007539822368615505	68770534.37849428	2774517.267958195
0.0008168140899333463	67006923.304650635	2693376.8996613054
0.0008796459430051422	58005521.851260684	2367879.385278502
0.000942477796076938	53174709.78651385	2025452.9931223849
0.001005309649148734	51325599.85131672	1985793.4693807506
0.0010681415022205298	48274049.89604962	1788323.6091532188
0.0011309733552923257	41066989.330514714	1534611.6967693632
0.0011938052083641214	40895879.17927997	1642777.4500475752
0.0012566370614359172	38189974.41663433	1398748.667057162
0.0013194689145077131	34676494.705904484	1342638.8843725247
0.001382300767579509	32299538.22195806	1267757.1338011492
0.0014451326206513049	32550529.615096517	1275007.7671167129
0.001507964473723101	31916310.524173748	1226250.1158984278
0.0018849555921538759	23772576.23718722	282096.28532941424
0.0025132741228718345	16787254.258187927	200054.57074762453
0.0031415926535897933	13015230.560002312	150289.26255623493
0.0037699111843077517	10404960.799116692	123392.87031413383
0.0043982297150257105	8718014.06558123	103039.31055390381
0.005026548245743669	7554272.869668524	88524.5997259523
0.005654866776461627	6581143.858181507	75127.84456333559
0.006283185307179587	5707084.239199091	68702.0166649126
0.006911503837897547	5269708.680383972	62076.315695614794
0.007539822368615505	4811256.186427766	56022.46271980616
0.008168140899333463	4374557.053278638	50513.49266290962
0.008796459430051421	4149633.5842258963	48344.85612966089
0.00942477796076938	3789367.8857893036	44782.91418329802
0.010053096491487338	3529129.9541017655	40688.41155439192
0.010681415022205298	3274938.028845539	37739.64438624263
0.011309733552923256	3158079.4298131424	36379.1268975407
0.011938052083641215	3006670.831079762	34766.241877848806
0.012566370614359173	2791758.8188815904	32369.834123813285
0.013194689145077132	2659515.5947419386	31418.146185422476
0.01382300767579509	2603533.2877839757	29697.47030283059
0.014451326206513048	2514424.0716892965	28945.071589061332
0.015079644737231007	2391064.8734545712	27436.453659103925
0.018849555921538762	1996033.7321978917	7452.585878507035
0.025132741228718346	1611775.2036457919	5999.174607402498
0.031415926535897934	1394480.0762015772	5084.949234436109
0.037699111843077525	1257209.452165612	4603.664121273961
0.0439822971502571	1171867.9458994668	4287.740580026536
0.0502654824574367	1109692.8316592472	4030.003299243367
0.05654866776461628	1060346.33513128	3845.4688144553584
0.06283185307179587	1021607.6329540686	3687.094488958315
