# Supplementary material for: Spinon mediation of witness spin dynamics in herbertsmithite
Source: Nat Phys. 2026 Jun 10;22(7):1071–8. doi: 10.1038/s41567-026-03303-6 (PMC13423850; doi:10.1038/s41567-026-03303-6)
Supplement: Supplementary file 4 — Statistical source data. [file 41567_2026_3303_MOESM4_ESM.zip › Fig4b_inset_150mK.csv]

Angular frequency (rad/MCS)	Magnetization power spectral density ((fT/mu_0)^2 MCS/rad)	Magnetization power spectral density error bar ((fT/mu_0)^2 MCS/rad)
6.283185307179587e-05	5452577128.669127	237523062.5515283
0.00012566370614359174	2882670726.6950374	114465042.2481823
0.00018849555921538762	1830503124.0244792	78523186.15386187
0.0002513274122871835	1427246891.4308834	52867739.297440514
0.0003141592653589793	1165012516.516884	47504674.09207964
0.00037699111843077525	989718230.3221374	38252172.81675617
0.0004398229715025711	841931081.1438634	32880028.89459321
0.000502654824574367	703713397.1264431	25229403.63724855
0.0005654866776461628	652697786.6420143	24630069.33090741
0.0006283185307179586	573406688.1973544	21994961.836626545
0.0006911503837897545	538158282.029814	19523987.461109243
0.0007539822368615505	509401616.94905716	19303337.915858746
0.0008168140899333463	468984655.96747714	18092365.90197933
0.0008796459430051422	405977134.7943657	14750308.03860746
0.000942477796076938	389089867.8222005	14459124.831096739
0.001005309649148734	367824156.45909435	13249624.190713614
0.0010681415022205298	343702942.6244921	12686406.620789876
0.0011309733552923257	341518790.6066607	13647608.729109088
0.0011938052083641214	322602329.3314044	11824809.393636074
0.0012566370614359172	291867096.1989013	11442389.932336293
0.0013194689145077131	304807365.1163248	11567889.684201347
0.001382300767579509	282395955.83322364	10622842.346168337
0.0014451326206513049	262839775.94725507	9684299.767662868
0.001507964473723101	266884101.85771546	9823646.587167254
0.0018849555921538759	208520796.85189	2373424.3455609726
0.0025132741228718345	163019192.99064544	1861888.5049283581
0.0031415926535897933	131439551.84078844	1506104.8856356498
0.0037699111843077517	107805343.39215708	1198750.0386451287
0.0043982297150257105	93077191.87298186	1056148.904857076
0.005026548245743669	82932883.70966284	932991.2177886955
0.005654866776461627	75386167.32402748	873625.586167823
0.006283185307179587	67789608.641699	743903.4822906017
0.006911503837897547	62589794.624761805	716200.4640199085
0.007539822368615505	57106211.54896058	634149.1984476376
0.008168140899333463	54033843.49641786	612851.1663827415
0.008796459430051421	50173555.19881008	564587.6990542283
0.00942477796076938	46232292.14658395	513205.84612295975
0.010053096491487338	44757853.0078982	502961.9402760825
0.010681415022205298	41798388.06201069	456356.36807620723
0.011309733552923256	40318179.47201153	446488.97180472023
0.011938052083641215	37628547.18391808	422564.5417194605
0.012566370614359173	35944934.56378477	401019.7239483787
0.013194689145077132	34860031.13670812	399238.66709212103
0.01382300767579509	32874677.529954795	377660.0750650908
0.014451326206513048	31946168.913728062	357565.34110754513
0.015079644737231007	29905134.316699136	331783.7344312449
0.018849555921538762	24969301.125246584	90806.82826461572
0.025132741228718346	19266113.21651858	69219.48207088617
0.031415926535897934	15664649.492778683	56312.4966286039
0.037699111843077525	13329856.590007473	48197.506015778155
0.0439822971502571	11581531.582240067	41827.20521139691
0.0502654824574367	10308077.259753622	37174.66082273168
0.05654866776461628	9386880.607654303	34054.0762238057
0.06283185307179587	8578054.758250255	30955.0808794889
