# Supplementary material for: Spinon mediation of witness spin dynamics in herbertsmithite
Source: Nat Phys. 2026 Jun 10;22(7):1071–8. doi: 10.1038/s41567-026-03303-6 (PMC13423850; doi:10.1038/s41567-026-03303-6)
Supplement: Supplementary file 4 — Statistical source data. [file 41567_2026_3303_MOESM4_ESM.zip › Fig4b_inset_200mK.csv]

Angular frequency (rad/MCS)	Magnetization power spectral density ((fT/mu_0)^2 MCS/rad)	Magnetization power spectral density error bar ((fT/mu_0)^2 MCS/rad)
6.283185307179587e-05	363827492.7198613	16526336.107631842
0.00012566370614359174	321198671.75302863	17285601.795586612
0.00018849555921538762	347812447.8887116	17059229.79665751
0.0002513274122871835	311206934.52948856	12812676.31399773
0.0003141592653589793	290466295.42689776	12473642.968414648
0.00037699111843077525	289321027.3064785	12727522.332418684
0.0004398229715025711	267660516.04208732	12035840.196494324
0.000502654824574367	265024855.31950483	10899406.55620764
0.0005654866776461628	256730868.44869456	10107009.126351565
0.0006283185307179586	255793278.39831027	10088271.489690544
0.0006911503837897545	247271010.05301875	9432398.742180606
0.0007539822368615505	254242024.38938797	10504847.108271047
0.0008168140899333463	229205227.96199667	9017108.755458552
0.0008796459430051422	220577098.3192179	8251236.928993793
0.000942477796076938	219644489.31835932	8700272.902546888
0.001005309649148734	209839787.44156155	8567024.58189185
0.0010681415022205298	196819537.51861888	7683103.528417254
0.0011309733552923257	202066131.08725524	7748962.83722078
0.0011938052083641214	198382044.51047504	7373397.884937113
0.0012566370614359172	183096429.8745598	7321554.584465785
0.0013194689145077131	188049135.1138655	6824265.220008115
0.001382300767579509	187693453.69342753	6640605.964960887
0.0014451326206513049	180426087.844518	6757275.008410578
0.001507964473723101	177492134.52235362	6382752.477915322
0.0018849555921538759	154423118.306973	1830557.9082951888
0.0025132741228718345	128382772.24584259	1467273.555228664
0.0031415926535897933	111115773.03728774	1261505.1026314837
0.0037699111843077517	98849956.9178602	1099849.2611546787
0.0043982297150257105	87416837.16886635	988410.35484617
0.005026548245743669	79539707.19557843	906548.2958907972
0.005654866776461627	74214980.53392155	825725.8344601264
0.006283185307179587	66950483.71750668	745608.8255104264
0.006911503837897547	64486378.69787788	731223.8295371064
0.007539822368615505	58021903.33903405	647300.8628894129
0.008168140899333463	55835624.19334668	628861.4055036204
0.008796459430051421	51677501.007907964	582134.8043865652
0.00942477796076938	49625374.36945922	555743.0651621032
0.010053096491487338	46289287.7363169	517563.9440363599
0.010681415022205298	44704789.192351975	500409.5077436401
0.011309733552923256	43199124.77572917	492163.0183975787
0.011938052083641215	41040089.438456945	451270.695918544
0.012566370614359173	39069316.75031911	436733.6954390893
0.013194689145077132	39001830.52434411	435002.2259000358
0.01382300767579509	37339033.56542843	417503.22186106717
0.014451326206513048	36302503.538791955	403329.58001819893
0.015079644737231007	34708431.4275119	386224.05820859503
0.018849555921538762	29369313.523563787	106182.68571948154
0.025132741228718346	23042376.62292885	83414.41955596147
0.031415926535897934	19607148.281126242	70394.07551612314
0.037699111843077525	17179454.756244432	61563.46039083917
0.0439822971502571	15114356.446882144	54364.456461105576
0.0502654824574367	13807182.006124882	49906.99523510775
0.05654866776461628	12627612.358518431	45151.895953023566
0.06283185307179587	11762956.203135842	42383.04611554808
