# Supplementary material for: Spinon mediation of witness spin dynamics in herbertsmithite
Source: Nat Phys. 2026 Jun 10;22(7):1071–8. doi: 10.1038/s41567-026-03303-6 (PMC13423850; doi:10.1038/s41567-026-03303-6)
Supplement: Supplementary file 4 — Statistical source data. [file 41567_2026_3303_MOESM4_ESM.zip › Fig4b_inset_250mK.csv]

Angular frequency (rad/MCS)	Magnetization power spectral density ((fT/mu_0)^2 MCS/rad)	Magnetization power spectral density error bar ((fT/mu_0)^2 MCS/rad)
6.283185307179587e-05	44902699.52682422	1682100.7320350772
0.00012566370614359174	48128595.35021836	1968523.0022137193
0.00018849555921538762	43603117.80373845	1737014.9037529044
0.0002513274122871835	44174535.14147787	1684817.05455705
0.0003141592653589793	44995295.06817907	1646430.7485360173
0.00037699111843077525	44812358.73714247	1637012.500818115
0.0004398229715025711	44013169.801587984	1746463.962630894
0.000502654824574367	44437089.27983682	1666474.2618440704
0.0005654866776461628	45164622.80627442	1645715.6749370438
0.0006283185307179586	48181981.423194	1768418.1779391053
0.0006911503837897545	46635115.23662215	1707002.4091719245
0.0007539822368615505	46486705.12192768	1780382.483870945
0.0008168140899333463	46851254.00600512	1817219.424598588
0.0008796459430051422	43809624.61981059	1653233.6445945243
0.000942477796076938	46196701.399680935	1753473.176030333
0.001005309649148734	44501887.50640697	1536487.5041188037
0.0010681415022205298	43687443.35731471	1536470.4299580203
0.0011309733552923257	41200006.12264144	1499638.202623942
0.0011938052083641214	44598905.08908278	1596612.5191847899
0.0012566370614359172	46454498.93919359	1866083.1247883157
0.0013194689145077131	46343257.32038193	1776458.790198963
0.001382300767579509	43883401.54259193	1624349.1822555922
0.0014451326206513049	43378578.127473556	1557480.9508085847
0.001507964473723101	44337728.60197453	1573320.41181078
0.0018849555921538759	43347476.99624184	490639.6202878193
0.0025132741228718345	42986091.42230973	494813.4393858903
0.0031415926535897933	41414204.42502802	480981.17454615835
0.0037699111843077517	40753482.958314046	466286.6509263809
0.0043982297150257105	40200691.78084801	459500.83064052614
0.005026548245743669	38526414.18045605	444954.7551290718
0.005654866776461627	37075522.799746	413912.2206868038
0.006283185307179587	37073094.44980433	416351.18717578886
0.006911503837897547	35281148.4731029	393489.1654134484
0.007539822368615505	34927770.681292735	408926.52770801896
0.008168140899333463	33415923.226414323	376247.4138527293
0.008796459430051421	32960416.927304793	377308.9686341969
0.00942477796076938	31737825.066911783	353344.350915242
0.010053096491487338	30957607.00010858	350447.5553747414
0.010681415022205298	31013238.366680596	348442.66760275577
0.011309733552923256	30219135.582186867	335292.29982347944
0.011938052083641215	29171640.50520039	327351.96598863596
0.012566370614359173	28309585.310896907	315995.5313979571
0.013194689145077132	27902560.278711535	315388.7679597828
0.01382300767579509	27347725.092552647	304287.4961560902
0.014451326206513048	27138342.20658242	299657.1988298377
0.015079644737231007	26659926.21866687	298587.251180605
0.018849555921538762	23962534.77783456	87173.34632474967
0.025132741228718346	20877621.96452286	75135.45903405876
0.031415926535897934	18347988.998687126	66084.5871594939
0.037699111843077525	16588845.261053022	60203.37206145238
0.0439822971502571	15296173.22504785	55032.34050535907
0.0502654824574367	14271033.392308705	51754.066333698
0.05654866776461628	13303149.213484408	47881.80953785799
0.06283185307179587	12517121.444830036	45117.44870136755
