# Supplementary material for: Spinon mediation of witness spin dynamics in herbertsmithite
Source: Nat Phys. 2026 Jun 10;22(7):1071–8. doi: 10.1038/s41567-026-03303-6 (PMC13423850; doi:10.1038/s41567-026-03303-6)
Supplement: Supplementary file 4 — Statistical source data. [file 41567_2026_3303_MOESM4_ESM.zip › Fig4c_50mK.csv]

Temperature (mK)	Angular frequency (rad/MCS)	Magnetization power spectral density ((fT/mu_0)^2 MCS/rad)
50.0	6.283185307179587e-05	1446969006.6582274
50.0	0.00012566370614359174	634972233.3062419
50.0	0.00018849555921538762	371918372.7470775
50.0	0.0002513274122871835	256492052.64015394
50.0	0.0003141592653589793	212636175.9520701
50.0	0.00037699111843077525	167499842.53053555
50.0	0.0004398229715025711	126366152.28599708
50.0	0.000502654824574367	123017168.78626792
50.0	0.0005654866776461628	99404018.14039956
50.0	0.0006283185307179586	87807707.21460015
50.0	0.0006911503837897545	78838872.54236323
50.0	0.0007539822368615505	68770534.37849428
50.0	0.0008168140899333463	67006923.304650635
50.0	0.0008796459430051422	58005521.851260684
50.0	0.000942477796076938	53174709.78651385
50.0	0.001005309649148734	51325599.85131672
50.0	0.0010681415022205298	48274049.89604962
50.0	0.0011309733552923257	41066989.330514714
50.0	0.0011938052083641214	40895879.17927997
50.0	0.0012566370614359172	38189974.41663433
50.0	0.0013194689145077131	34676494.705904484
50.0	0.001382300767579509	32299538.22195806
50.0	0.0014451326206513049	32550529.615096517
50.0	0.001507964473723101	31916310.524173748
50.0	0.0018849555921538759	23772576.23718722
50.0	0.0025132741228718345	16787254.258187927
50.0	0.0031415926535897933	13015230.560002312
50.0	0.0037699111843077517	10404960.799116692
50.0	0.0043982297150257105	8718014.06558123
50.0	0.005026548245743669	7554272.869668524
50.0	0.005654866776461627	6581143.858181507
50.0	0.006283185307179587	5707084.239199091
50.0	0.006911503837897547	5269708.680383972
50.0	0.007539822368615505	4811256.186427766
50.0	0.008168140899333463	4374557.053278638
50.0	0.008796459430051421	4149633.5842258963
50.0	0.00942477796076938	3789367.8857893036
50.0	0.010053096491487338	3529129.9541017655
50.0	0.010681415022205298	3274938.028845539
50.0	0.011309733552923256	3158079.4298131424
50.0	0.011938052083641215	3006670.831079762
50.0	0.012566370614359173	2791758.8188815904
50.0	0.013194689145077132	2659515.5947419386
50.0	0.01382300767579509	2603533.2877839757
50.0	0.014451326206513048	2514424.0716892965
50.0	0.015079644737231007	2391064.8734545712
50.0	0.018849555921538762	1996033.7321978917
50.0	0.025132741228718346	1611775.2036457919
50.0	0.031415926535897934	1394480.0762015772
50.0	0.037699111843077525	1257209.452165612
50.0	0.0439822971502571	1171867.9458994668
50.0	0.0502654824574367	1109692.8316592472
50.0	0.05654866776461628	1060346.33513128
50.0	0.06283185307179587	1021607.6329540686
