# Supplementary material for: Spinon mediation of witness spin dynamics in herbertsmithite
Source: Nat Phys. 2026 Jun 10;22(7):1071–8. doi: 10.1038/s41567-026-03303-6 (PMC13423850; doi:10.1038/s41567-026-03303-6)
Supplement: Supplementary file 4 — Statistical source data. [file 41567_2026_3303_MOESM4_ESM.zip › Fig4c_60mK.csv]

Temperature (mK)	Angular frequency (rad/MCS)	Magnetization power spectral density ((fT/mu_0)^2 MCS/rad)
60.0	6.283185307179587e-05	2195479680.674501
60.0	0.00012566370614359174	1043068021.480941
60.0	0.00018849555921538762	635018585.8489407
60.0	0.0002513274122871835	433586315.42335993
60.0	0.0003141592653589793	358599543.3501897
60.0	0.00037699111843077525	282179553.2250901
60.0	0.0004398229715025711	227053352.5261002
60.0	0.000502654824574367	210772382.5547148
60.0	0.0005654866776461628	171160972.7637432
60.0	0.0006283185307179586	159706463.17381597
60.0	0.0006911503837897545	131567845.35453193
60.0	0.0007539822368615505	122946072.35034934
60.0	0.0008168140899333463	113000549.23907872
60.0	0.0008796459430051422	93949023.2298519
60.0	0.000942477796076938	95571888.71684915
60.0	0.001005309649148734	89879817.41110313
60.0	0.0010681415022205298	78832739.22908683
60.0	0.0011309733552923257	71383819.67611398
60.0	0.0011938052083641214	71998615.78013206
60.0	0.0012566370614359172	70147309.9730443
60.0	0.0013194689145077131	63100509.27161301
60.0	0.001382300767579509	61857347.30108258
60.0	0.0014451326206513049	57718072.32012979
60.0	0.001507964473723101	51285815.8790481
60.0	0.0018849555921538759	41676281.21457225
60.0	0.0025132741228718345	29556841.191699237
60.0	0.0031415926535897933	23077405.33970979
60.0	0.0037699111843077517	18108570.68071723
60.0	0.0043982297150257105	15090187.245366434
60.0	0.005026548245743669	13059719.502718706
60.0	0.005654866776461627	11215539.28032494
60.0	0.006283185307179587	9971743.349905588
60.0	0.006911503837897547	9159632.79623495
60.0	0.007539822368615505	8243245.344052888
60.0	0.008168140899333463	7571843.796051643
60.0	0.008796459430051421	6904786.0287758075
60.0	0.00942477796076938	6449261.274104523
60.0	0.010053096491487338	5922659.69907195
60.0	0.010681415022205298	5616350.984744686
60.0	0.011309733552923256	5130375.917753572
60.0	0.011938052083641215	4814998.437889265
60.0	0.012566370614359173	4689963.690972671
60.0	0.013194689145077132	4417581.95740635
60.0	0.01382300767579509	4203378.619854994
60.0	0.014451326206513048	4016275.4499967927
60.0	0.015079644737231007	3936617.0219236347
60.0	0.018849555921538762	3199367.6901912335
60.0	0.025132741228718346	2462965.6589823808
60.0	0.031415926535897934	2067663.0828112965
60.0	0.037699111843077525	1823570.8839799091
60.0	0.0439822971502571	1663029.8773899262
60.0	0.0502654824574367	1553665.0405101522
60.0	0.05654866776461628	1463966.0354450918
60.0	0.06283185307179587	1394215.9874353432
