# Supplementary material for: Spinon mediation of witness spin dynamics in herbertsmithite
Source: Nat Phys. 2026 Jun 10;22(7):1071–8. doi: 10.1038/s41567-026-03303-6 (PMC13423850; doi:10.1038/s41567-026-03303-6)
Supplement: Supplementary file 4 — Statistical source data. [file 41567_2026_3303_MOESM4_ESM.zip › Fig4c_70mK.csv]

Temperature (mK)	Angular frequency (rad/MCS)	Magnetization power spectral density ((fT/mu_0)^2 MCS/rad)
70.0	6.283185307179587e-05	2715889539.7353086
70.0	0.00012566370614359174	1324179023.4189715
70.0	0.00018849555921538762	924684815.8521729
70.0	0.0002513274122871835	674806035.635775
70.0	0.0003141592653589793	491166164.9130597
70.0	0.00037699111843077525	416431383.8015777
70.0	0.0004398229715025711	355063834.6843813
70.0	0.000502654824574367	296293332.4640476
70.0	0.0005654866776461628	253443299.37106988
70.0	0.0006283185307179586	224428171.03821558
70.0	0.0006911503837897545	211816647.40705782
70.0	0.0007539822368615505	182419976.30785426
70.0	0.0008168140899333463	167797411.08182058
70.0	0.0008796459430051422	164034470.84715787
70.0	0.000942477796076938	152433860.38569468
70.0	0.001005309649148734	134649893.42845267
70.0	0.0010681415022205298	125913536.33321689
70.0	0.0011309733552923257	115891135.62215093
70.0	0.0011938052083641214	110502220.5630425
70.0	0.0012566370614359172	104378617.33731528
70.0	0.0013194689145077131	96717620.06649788
70.0	0.001382300767579509	93031401.28532498
70.0	0.0014451326206513049	87536570.76955563
70.0	0.001507964473723101	85493633.29755792
70.0	0.0018849555921538759	63890243.75966892
70.0	0.0025132741228718345	46570990.60661273
70.0	0.0031415926535897933	35475413.08544119
70.0	0.0037699111843077517	28965365.568862103
70.0	0.0043982297150257105	24390287.000732984
70.0	0.005026548245743669	20527276.918826737
70.0	0.005654866776461627	17876909.955578618
70.0	0.006283185307179587	16155759.343674533
70.0	0.006911503837897547	14134789.172507793
70.0	0.007539822368615505	12844284.17119468
70.0	0.008168140899333463	11570302.402161017
70.0	0.008796459430051421	10572975.098597175
70.0	0.00942477796076938	9965345.87292621
70.0	0.010053096491487338	9207034.848643718
70.0	0.010681415022205298	8626011.861793881
70.0	0.011309733552923256	8134310.728307206
70.0	0.011938052083641215	7702356.231432547
70.0	0.012566370614359173	7236640.297094021
70.0	0.013194689145077132	6825277.941121051
70.0	0.01382300767579509	6624348.693164126
70.0	0.014451326206513048	6143713.677689335
70.0	0.015079644737231007	6000659.000577066
70.0	0.018849555921538762	4790812.62845554
70.0	0.025132741228718346	3632993.6776677556
70.0	0.031415926535897934	2973522.6373805907
70.0	0.037699111843077525	2593058.9652738012
70.0	0.0439822971502571	2320568.1907766983
70.0	0.0502654824574367	2127168.6827893876
70.0	0.05654866776461628	1974408.3951425324
70.0	0.06283185307179587	1863322.3426557274
