# Supplementary material for: Spinon mediation of witness spin dynamics in herbertsmithite
Source: Nat Phys. 2026 Jun 10;22(7):1071–8. doi: 10.1038/s41567-026-03303-6 (PMC13423850; doi:10.1038/s41567-026-03303-6)
Supplement: Supplementary file 4 — Statistical source data. [file 41567_2026_3303_MOESM4_ESM.zip › Fig4c_80mK.csv]

Temperature (mK)	Angular frequency (rad/MCS)	Magnetization power spectral density ((fT/mu_0)^2 MCS/rad)
80.0	6.283185307179587e-05	3436239720.5467257
80.0	0.00012566370614359174	1582316469.7787151
80.0	0.00018849555921538762	1080568150.470551
80.0	0.0002513274122871835	796333377.1898903
80.0	0.0003141592653589793	597284830.3319814
80.0	0.00037699111843077525	492641526.2917205
80.0	0.0004398229715025711	443342318.73979884
80.0	0.000502654824574367	377203067.72372675
80.0	0.0005654866776461628	343422144.3528465
80.0	0.0006283185307179586	303004206.4967339
80.0	0.0006911503837897545	260591815.9571743
80.0	0.0007539822368615505	230353638.91566986
80.0	0.0008168140899333463	229448232.81226802
80.0	0.0008796459430051422	201878803.47419742
80.0	0.000942477796076938	200039815.92333004
80.0	0.001005309649148734	186014523.2141938
80.0	0.0010681415022205298	174834699.9046796
80.0	0.0011309733552923257	149286255.38913253
80.0	0.0011938052083641214	147343958.15024242
80.0	0.0012566370614359172	148899870.30907273
80.0	0.0013194689145077131	138090084.69774628
80.0	0.001382300767579509	124884918.86343323
80.0	0.0014451326206513049	121686755.92220867
80.0	0.001507964473723101	111099477.4326632
80.0	0.0018849555921538759	92137235.4534509
80.0	0.0025132741228718345	65704282.735392936
80.0	0.0031415926535897933	52436762.169013426
80.0	0.0037699111843077517	41117241.617964506
80.0	0.0043982297150257105	35284663.638424866
80.0	0.005026548245743669	29707818.10315471
80.0	0.005654866776461627	26457370.532955203
80.0	0.006283185307179587	22726595.92637889
80.0	0.006911503837897547	20727775.98522505
80.0	0.007539822368615505	18456173.86913062
80.0	0.008168140899333463	17029075.311451998
80.0	0.008796459430051421	15462316.28420256
80.0	0.00942477796076938	14539747.987782301
80.0	0.010053096491487338	13576461.886074182
80.0	0.010681415022205298	12461467.305235215
80.0	0.011309733552923256	11847450.823612997
80.0	0.011938052083641215	10898248.014314486
80.0	0.012566370614359173	10643590.918421863
80.0	0.013194689145077132	9911906.133811768
80.0	0.01382300767579509	9588626.456316104
80.0	0.014451326206513048	8887913.626506332
80.0	0.015079644737231007	8469182.154164022
80.0	0.018849555921538762	6878200.522691696
80.0	0.025132741228718346	5118770.881134023
80.0	0.031415926535897934	4180144.028924314
80.0	0.037699111843077525	3528998.0176393813
80.0	0.0439822971502571	3128717.7438776763
80.0	0.0502654824574367	2803459.591643526
80.0	0.05654866776461628	2610912.6606349284
80.0	0.06283185307179587	2427960.4419202907
