# Supplementary material for: Spinon mediation of witness spin dynamics in herbertsmithite
Source: Nat Phys. 2026 Jun 10;22(7):1071–8. doi: 10.1038/s41567-026-03303-6 (PMC13423850; doi:10.1038/s41567-026-03303-6)
Supplement: Supplementary file 4 — Statistical source data. [file 41567_2026_3303_MOESM4_ESM.zip › Fig4c_90mK.csv]

Temperature (mK)	Angular frequency (rad/MCS)	Magnetization power spectral density ((fT/mu_0)^2 MCS/rad)
90.0	6.283185307179587e-05	3910953197.658265
90.0	0.00012566370614359174	1797201698.6907017
90.0	0.00018849555921538762	1224426942.0427678
90.0	0.0002513274122871835	879392128.2638205
90.0	0.0003141592653589793	703397787.598327
90.0	0.00037699111843077525	591167815.9879104
90.0	0.0004398229715025711	515930523.9668571
90.0	0.000502654824574367	448578755.52359724
90.0	0.0005654866776461628	417224057.6412713
90.0	0.0006283185307179586	354467631.23931277
90.0	0.0006911503837897545	342065722.1010335
90.0	0.0007539822368615505	281178154.20181525
90.0	0.0008168140899333463	270084409.70574445
90.0	0.0008796459430051422	269590550.763487
90.0	0.000942477796076938	242820792.11965656
90.0	0.001005309649148734	212234707.17637375
90.0	0.0010681415022205298	196735900.00476098
90.0	0.0011309733552923257	198524860.04789734
90.0	0.0011938052083641214	193887001.71544516
90.0	0.0012566370614359172	181788327.90532768
90.0	0.0013194689145077131	154478348.25687465
90.0	0.001382300767579509	157020094.94135922
90.0	0.0014451326206513049	151784301.2400747
90.0	0.001507964473723101	144726064.63368392
90.0	0.0018849555921538759	117778108.7516176
90.0	0.0025132741228718345	85259292.7105795
90.0	0.0031415926535897933	68875030.1095499
90.0	0.0037699111843077517	55073940.74684036
90.0	0.0043982297150257105	46405067.29467307
90.0	0.005026548245743669	39918455.273223154
90.0	0.005654866776461627	35347538.09098816
90.0	0.006283185307179587	30960787.972915426
90.0	0.006911503837897547	27136927.365375694
90.0	0.007539822368615505	25336552.69662783
90.0	0.008168140899333463	23225258.526923943
90.0	0.008796459430051421	21476738.32666112
90.0	0.00942477796076938	19958609.600870274
90.0	0.010053096491487338	18008734.962833207
90.0	0.010681415022205298	16971718.334775615
90.0	0.011309733552923256	16292933.53232155
90.0	0.011938052083641215	15277335.466574157
90.0	0.012566370614359173	14318961.589294193
90.0	0.013194689145077132	13425649.496166768
90.0	0.01382300767579509	12954920.627879675
90.0	0.014451326206513048	12483505.26414746
90.0	0.015079644737231007	11730435.769927718
90.0	0.018849555921538762	9378758.72493927
90.0	0.025132741228718346	6925545.5614574505
90.0	0.031415926535897934	5560252.737423029
90.0	0.037699111843077525	4700796.670795954
90.0	0.0439822971502571	4145514.415200403
90.0	0.0502654824574367	3683731.786273973
90.0	0.05654866776461628	3358756.9921095967
90.0	0.06283185307179587	3138927.9514873177
