# Supplementary material for: Spinon mediation of witness spin dynamics in herbertsmithite
Source: Nat Phys. 2026 Jun 10;22(7):1071–8. doi: 10.1038/s41567-026-03303-6 (PMC13423850; doi:10.1038/s41567-026-03303-6)
Supplement: Supplementary file 4 — Statistical source data. [file 41567_2026_3303_MOESM4_ESM.zip › Fig4c_100mK.csv]

Temperature (mK)	Angular frequency (rad/MCS)	Magnetization power spectral density ((fT/mu_0)^2 MCS/rad)
100.0	6.283185307179587e-05	4409204556.634509
100.0	0.00012566370614359174	2045799916.8139803
100.0	0.00018849555921538762	1317583604.7087395
100.0	0.0002513274122871835	1013307935.6518447
100.0	0.0003141592653589793	835047158.270128
100.0	0.00037699111843077525	672122041.6537355
100.0	0.0004398229715025711	570527303.8375406
100.0	0.000502654824574367	500448687.37221193
100.0	0.0005654866776461628	435882532.4215811
100.0	0.0006283185307179586	383510722.3778698
100.0	0.0006911503837897545	391442200.3794801
100.0	0.0007539822368615505	341495275.5452051
100.0	0.0008168140899333463	303967980.4034366
100.0	0.0008796459430051422	287281383.242548
100.0	0.000942477796076938	280061083.6525441
100.0	0.001005309649148734	265553267.88664085
100.0	0.0010681415022205298	247998837.5205288
100.0	0.0011309733552923257	211574469.13326496
100.0	0.0011938052083641214	223552794.0514762
100.0	0.0012566370614359172	203374332.66092232
100.0	0.0013194689145077131	196394416.5153877
100.0	0.001382300767579509	195883433.6327847
100.0	0.0014451326206513049	175653689.61490408
100.0	0.001507964473723101	164028344.74918962
100.0	0.0018849555921538759	139630309.03039443
100.0	0.0025132741228718345	103292787.59330907
100.0	0.0031415926535897933	81529430.160258
100.0	0.0037699111843077517	67502380.60869151
100.0	0.0043982297150257105	58150134.31386614
100.0	0.005026548245743669	49232578.663682476
100.0	0.005654866776461627	43031449.37395591
100.0	0.006283185307179587	38860151.759752244
100.0	0.006911503837897547	35908235.46469339
100.0	0.007539822368615505	32173729.038668893
100.0	0.008168140899333463	29996010.450410265
100.0	0.008796459430051421	27175159.933984548
100.0	0.00942477796076938	25806469.081263006
100.0	0.010053096491487338	23913673.61543102
100.0	0.010681415022205298	22187942.832587592
100.0	0.011309733552923256	21220807.37139989
100.0	0.011938052083641215	19506927.38381267
100.0	0.012566370614359173	18630208.204337824
100.0	0.013194689145077132	18096595.003302824
100.0	0.01382300767579509	16827450.87403384
100.0	0.014451326206513048	16058773.445469176
100.0	0.015079644737231007	15361134.099277452
100.0	0.018849555921538762	12207718.900511991
100.0	0.025132741228718346	8960172.619227631
100.0	0.031415926535897934	7168295.047251867
100.0	0.037699111843077525	6040262.318893629
100.0	0.0439822971502571	5251889.470465131
100.0	0.0502654824574367	4690831.852767786
100.0	0.05654866776461628	4271419.43985259
100.0	0.06283185307179587	3924776.8796293065
