# Supplementary material for: Spinon mediation of witness spin dynamics in herbertsmithite
Source: Nat Phys. 2026 Jun 10;22(7):1071–8. doi: 10.1038/s41567-026-03303-6 (PMC13423850; doi:10.1038/s41567-026-03303-6)
Supplement: Supplementary file 4 — Statistical source data. [file 41567_2026_3303_MOESM4_ESM.zip › Fig4c_110mK.csv]

Temperature (mK)	Angular frequency (rad/MCS)	Magnetization power spectral density ((fT/mu_0)^2 MCS/rad)
110.0	6.283185307179587e-05	4657607262.870539
110.0	0.00012566370614359174	2278381367.0671406
110.0	0.00018849555921538762	1526084941.0288928
110.0	0.0002513274122871835	1118982061.7677588
110.0	0.0003141592653589793	885471773.1954898
110.0	0.00037699111843077525	737014102.2030667
110.0	0.0004398229715025711	627975608.3530387
110.0	0.000502654824574367	560237952.7347449
110.0	0.0005654866776461628	504071861.46407086
110.0	0.0006283185307179586	439649585.63591963
110.0	0.0006911503837897545	420354826.3071252
110.0	0.0007539822368615505	356342223.2096596
110.0	0.0008168140899333463	324280358.25693464
110.0	0.0008796459430051422	310984866.197443
110.0	0.000942477796076938	297061170.56940764
110.0	0.001005309649148734	284182465.8351867
110.0	0.0010681415022205298	258676834.49124584
110.0	0.0011309733552923257	261754019.82800868
110.0	0.0011938052083641214	234542057.31731936
110.0	0.0012566370614359172	220184685.3030765
110.0	0.0013194689145077131	212679811.3834138
110.0	0.001382300767579509	210297831.81112078
110.0	0.0014451326206513049	201532129.87519398
110.0	0.001507964473723101	197403502.36098516
110.0	0.0018849555921538759	154742962.3277265
110.0	0.0025132741228718345	117003706.07934071
110.0	0.0031415926535897933	93971768.4375078
110.0	0.0037699111843077517	78906805.66505599
110.0	0.0043982297150257105	68216365.90375745
110.0	0.005026548245743669	59036113.43290897
110.0	0.005654866776461627	52091183.64788118
110.0	0.006283185307179587	47703579.347648
110.0	0.006911503837897547	42476339.03563696
110.0	0.007539822368615505	38746727.035357065
110.0	0.008168140899333463	35906438.174225785
110.0	0.008796459430051421	32657376.28003951
110.0	0.00942477796076938	31227159.598662607
110.0	0.010053096491487338	29357004.587394964
110.0	0.010681415022205298	27063505.91295914
110.0	0.011309733552923256	25347103.870116744
110.0	0.011938052083641215	23763543.92135123
110.0	0.012566370614359173	22875764.928067293
110.0	0.013194689145077132	21955434.93060252
110.0	0.01382300767579509	20580343.234627295
110.0	0.014451326206513048	19893143.002178393
110.0	0.015079644737231007	18886086.690682985
110.0	0.018849555921538762	14998580.402548693
110.0	0.025132741228718346	11143862.219974639
110.0	0.031415926535897934	8928152.641567372
110.0	0.037699111843077525	7496714.416399384
110.0	0.0439822971502571	6512553.591402675
110.0	0.0502654824574367	5782970.391732068
110.0	0.05654866776461628	5214497.855509855
110.0	0.06283185307179587	4759707.162058005
