# Supplementary material for: Spinon mediation of witness spin dynamics in herbertsmithite
Source: Nat Phys. 2026 Jun 10;22(7):1071–8. doi: 10.1038/s41567-026-03303-6 (PMC13423850; doi:10.1038/s41567-026-03303-6)
Supplement: Supplementary file 4 — Statistical source data. [file 41567_2026_3303_MOESM4_ESM.zip › Fig4c_120mK.csv]

Temperature (mK)	Angular frequency (rad/MCS)	Magnetization power spectral density ((fT/mu_0)^2 MCS/rad)
120.0	6.283185307179587e-05	5401946314.927633
120.0	0.00012566370614359174	2364505637.49307
120.0	0.00018849555921538762	1620771903.0603795
120.0	0.0002513274122871835	1236890508.1600602
120.0	0.0003141592653589793	1047149326.5752009
120.0	0.00037699111843077525	811294084.8199453
120.0	0.0004398229715025711	660500873.7204672
120.0	0.000502654824574367	608439660.7892728
120.0	0.0005654866776461628	538314229.3507278
120.0	0.0006283185307179586	517986610.546294
120.0	0.0006911503837897545	431442377.0574813
120.0	0.0007539822368615505	403670769.6691938
120.0	0.0008168140899333463	384330538.07174236
120.0	0.0008796459430051422	341153514.9433841
120.0	0.000942477796076938	335004156.7767747
120.0	0.001005309649148734	305822977.7426004
120.0	0.0010681415022205298	309610925.9530484
120.0	0.0011309733552923257	293452880.974862
120.0	0.0011938052083641214	249089108.93161705
120.0	0.0012566370614359172	261178381.30997205
120.0	0.0013194689145077131	241495150.5115841
120.0	0.001382300767579509	214417738.14081556
120.0	0.0014451326206513049	229040918.10263628
120.0	0.001507964473723101	199105644.75884634
120.0	0.0018849555921538759	171873140.2984308
120.0	0.0025132741228718345	130879495.27221158
120.0	0.0031415926535897933	106702544.78022772
120.0	0.0037699111843077517	87991744.0121667
120.0	0.0043982297150257105	74127514.48234059
120.0	0.005026548245743669	65893847.36342999
120.0	0.005654866776461627	59123328.74944747
120.0	0.006283185307179587	53792351.95338154
120.0	0.006911503837897547	48517320.46211344
120.0	0.007539822368615505	45704899.15901538
120.0	0.008168140899333463	41032463.835347235
120.0	0.008796459430051421	37863257.16362059
120.0	0.00942477796076938	35701556.87756485
120.0	0.010053096491487338	33504289.416796673
120.0	0.010681415022205298	31814090.314483196
120.0	0.011309733552923256	30017346.346678108
120.0	0.011938052083641215	28728877.77367078
120.0	0.012566370614359173	26399746.192206915
120.0	0.013194689145077132	25910458.38573123
120.0	0.01382300767579509	24281212.580569495
120.0	0.014451326206513048	23554606.382007584
120.0	0.015079644737231007	22473329.5620847
120.0	0.018849555921538762	17841355.653385866
120.0	0.025132741228718346	13501824.88225515
120.0	0.031415926535897934	10741367.640421363
120.0	0.037699111843077525	9051024.72431892
120.0	0.0439822971502571	7795546.623810909
120.0	0.0502654824574367	6888054.717356466
120.0	0.05654866776461628	6286530.119580283
120.0	0.06283185307179587	5739944.4365316825
