# Supplementary material for: Spinon mediation of witness spin dynamics in herbertsmithite
Source: Nat Phys. 2026 Jun 10;22(7):1071–8. doi: 10.1038/s41567-026-03303-6 (PMC13423850; doi:10.1038/s41567-026-03303-6)
Supplement: Supplementary file 4 — Statistical source data. [file 41567_2026_3303_MOESM4_ESM.zip › Fig4c_130mK.csv]

Temperature (mK)	Angular frequency (rad/MCS)	Magnetization power spectral density ((fT/mu_0)^2 MCS/rad)
130.0	6.283185307179587e-05	6210491582.559691
130.0	0.00012566370614359174	2576994775.001107
130.0	0.00018849555921538762	1800723127.8620646
130.0	0.0002513274122871835	1310674386.3274608
130.0	0.0003141592653589793	1108778453.0547037
130.0	0.00037699111843077525	882898723.7963079
130.0	0.0004398229715025711	728442530.4001645
130.0	0.000502654824574367	682705658.205099
130.0	0.0005654866776461628	607780812.4104718
130.0	0.0006283185307179586	521046805.3182378
130.0	0.0006911503837897545	461715088.9606426
130.0	0.0007539822368615505	444939822.7557369
130.0	0.0008168140899333463	419805448.36773586
130.0	0.0008796459430051422	383888330.5961671
130.0	0.000942477796076938	384507935.9991187
130.0	0.001005309649148734	340158407.0880157
130.0	0.0010681415022205298	320041330.8753994
130.0	0.0011309733552923257	294300053.04213935
130.0	0.0011938052083641214	268397998.09932795
130.0	0.0012566370614359172	271348256.25470483
130.0	0.0013194689145077131	274343640.83373034
130.0	0.001382300767579509	260846786.33342525
130.0	0.0014451326206513049	231326730.72015738
130.0	0.001507964473723101	242393329.18513095
130.0	0.0018849555921538759	191415883.45096385
130.0	0.0025132741228718345	142517704.0086259
130.0	0.0031415926535897933	115291380.22039673
130.0	0.0037699111843077517	96242945.50949691
130.0	0.0043982297150257105	84525252.32925998
130.0	0.005026548245743669	74108988.89277604
130.0	0.005654866776461627	65121251.17262776
130.0	0.006283185307179587	60613250.94593739
130.0	0.006911503837897547	54345333.623088166
130.0	0.007539822368615505	49082063.65540193
130.0	0.008168140899333463	45363533.724308625
130.0	0.008796459430051421	43782312.19462754
130.0	0.00942477796076938	40235459.98098357
130.0	0.010053096491487338	37927889.19714195
130.0	0.010681415022205298	35673119.86193309
130.0	0.011309733552923256	33692027.025025375
130.0	0.011938052083641215	31848315.724572804
130.0	0.012566370614359173	30463793.339644834
130.0	0.013194689145077132	29604310.668112565
130.0	0.01382300767579509	27867096.89242112
130.0	0.014451326206513048	26771340.997883327
130.0	0.015079644737231007	25027628.401383933
130.0	0.018849555921538762	20820719.363713104
130.0	0.025132741228718346	15619967.399290012
130.0	0.031415926535897934	12567262.315654008
130.0	0.037699111843077525	10524212.463523295
130.0	0.0439822971502571	9102075.487079272
130.0	0.0502654824574367	8124625.042734798
130.0	0.05654866776461628	7347098.429023717
130.0	0.06283185307179587	6709960.102667699
