# Supplementary material for: Spinon mediation of witness spin dynamics in herbertsmithite
Source: Nat Phys. 2026 Jun 10;22(7):1071–8. doi: 10.1038/s41567-026-03303-6 (PMC13423850; doi:10.1038/s41567-026-03303-6)
Supplement: Supplementary file 4 — Statistical source data. [file 41567_2026_3303_MOESM4_ESM.zip › Fig4c_140mK.csv]

Temperature (mK)	Angular frequency (rad/MCS)	Magnetization power spectral density ((fT/mu_0)^2 MCS/rad)
140.0	6.283185307179587e-05	5970681180.679342
140.0	0.00012566370614359174	3042063650.612173
140.0	0.00018849555921538762	1997461820.1988993
140.0	0.0002513274122871835	1444371133.6640651
140.0	0.0003141592653589793	1105835785.9865675
140.0	0.00037699111843077525	883112191.1824095
140.0	0.0004398229715025711	822682682.9491202
140.0	0.000502654824574367	743610111.5329475
140.0	0.0005654866776461628	638033366.0442886
140.0	0.0006283185307179586	537922877.9635756
140.0	0.0006911503837897545	505346727.26444006
140.0	0.0007539822368615505	475364441.7857129
140.0	0.0008168140899333463	454078357.0342756
140.0	0.0008796459430051422	400606562.21145016
140.0	0.000942477796076938	393986209.4577268
140.0	0.001005309649148734	367871635.9921784
140.0	0.0010681415022205298	352286190.3677627
140.0	0.0011309733552923257	344136487.80790097
140.0	0.0011938052083641214	315588181.5944811
140.0	0.0012566370614359172	290126789.1661832
140.0	0.0013194689145077131	286970237.04468304
140.0	0.001382300767579509	262268588.4455141
140.0	0.0014451326206513049	243625834.69374973
140.0	0.001507964473723101	235384410.992387
140.0	0.0018849555921538759	202335190.8447412
140.0	0.0025132741228718345	149997599.540558
140.0	0.0031415926535897933	122318757.13364385
140.0	0.0037699111843077517	103228403.7046607
140.0	0.0043982297150257105	88474038.76802143
140.0	0.005026548245743669	78619501.7653071
140.0	0.005654866776461627	71247753.75537013
140.0	0.006283185307179587	63381514.230984725
140.0	0.006911503837897547	58955313.99058585
140.0	0.007539822368615505	54453849.98494908
140.0	0.008168140899333463	50838662.5500111
140.0	0.008796459430051421	46482164.68571691
140.0	0.00942477796076938	44783183.60700768
140.0	0.010053096491487338	41921287.71751931
140.0	0.010681415022205298	39104417.89335073
140.0	0.011309733552923256	36408441.27692997
140.0	0.011938052083641215	34447477.73821358
140.0	0.012566370614359173	33772668.43653779
140.0	0.013194689145077132	31688227.88097196
140.0	0.01382300767579509	31095075.36777173
140.0	0.014451326206513048	29401301.963676084
140.0	0.015079644737231007	28472377.632011198
140.0	0.018849555921538762	23107576.604176633
140.0	0.025132741228718346	17585470.792606793
140.0	0.031415926535897934	14128744.506088838
140.0	0.037699111843077525	11970939.810455378
140.0	0.0439822971502571	10429946.208213145
140.0	0.0502654824574367	9279586.364522424
140.0	0.05654866776461628	8389761.961290298
140.0	0.06283185307179587	7677819.858525712
