# Supplementary material for: Spinon mediation of witness spin dynamics in herbertsmithite
Source: Nat Phys. 2026 Jun 10;22(7):1071–8. doi: 10.1038/s41567-026-03303-6 (PMC13423850; doi:10.1038/s41567-026-03303-6)
Supplement: Supplementary file 4 — Statistical source data. [file 41567_2026_3303_MOESM4_ESM.zip › Fig4c_150mK.csv]

Temperature (mK)	Angular frequency (rad/MCS)	Magnetization power spectral density ((fT/mu_0)^2 MCS/rad)
150.0	6.283185307179587e-05	5452577128.669127
150.0	0.00012566370614359174	2882670726.6950374
150.0	0.00018849555921538762	1830503124.0244792
150.0	0.0002513274122871835	1427246891.4308834
150.0	0.0003141592653589793	1165012516.516884
150.0	0.00037699111843077525	989718230.3221374
150.0	0.0004398229715025711	841931081.1438634
150.0	0.000502654824574367	703713397.1264431
150.0	0.0005654866776461628	652697786.6420143
150.0	0.0006283185307179586	573406688.1973544
150.0	0.0006911503837897545	538158282.029814
150.0	0.0007539822368615505	509401616.94905716
150.0	0.0008168140899333463	468984655.96747714
150.0	0.0008796459430051422	405977134.7943657
150.0	0.000942477796076938	389089867.8222005
150.0	0.001005309649148734	367824156.45909435
150.0	0.0010681415022205298	343702942.6244921
150.0	0.0011309733552923257	341518790.6066607
150.0	0.0011938052083641214	322602329.3314044
150.0	0.0012566370614359172	291867096.1989013
150.0	0.0013194689145077131	304807365.1163248
150.0	0.001382300767579509	282395955.83322364
150.0	0.0014451326206513049	262839775.94725507
150.0	0.001507964473723101	266884101.85771546
150.0	0.0018849555921538759	208520796.85189
150.0	0.0025132741228718345	163019192.99064544
150.0	0.0031415926535897933	131439551.84078844
150.0	0.0037699111843077517	107805343.39215708
150.0	0.0043982297150257105	93077191.87298186
150.0	0.005026548245743669	82932883.70966284
150.0	0.005654866776461627	75386167.32402748
150.0	0.006283185307179587	67789608.641699
150.0	0.006911503837897547	62589794.624761805
150.0	0.007539822368615505	57106211.54896058
150.0	0.008168140899333463	54033843.49641786
150.0	0.008796459430051421	50173555.19881008
150.0	0.00942477796076938	46232292.14658395
150.0	0.010053096491487338	44757853.0078982
150.0	0.010681415022205298	41798388.06201069
150.0	0.011309733552923256	40318179.47201153
150.0	0.011938052083641215	37628547.18391808
150.0	0.012566370614359173	35944934.56378477
150.0	0.013194689145077132	34860031.13670812
150.0	0.01382300767579509	32874677.529954795
150.0	0.014451326206513048	31946168.913728062
150.0	0.015079644737231007	29905134.316699136
150.0	0.018849555921538762	24969301.125246584
150.0	0.025132741228718346	19266113.21651858
150.0	0.031415926535897934	15664649.492778683
150.0	0.037699111843077525	13329856.590007473
150.0	0.0439822971502571	11581531.582240067
150.0	0.0502654824574367	10308077.259753622
150.0	0.05654866776461628	9386880.607654303
150.0	0.06283185307179587	8578054.758250255
