# Supplementary material for: Spinon mediation of witness spin dynamics in herbertsmithite
Source: Nat Phys. 2026 Jun 10;22(7):1071–8. doi: 10.1038/s41567-026-03303-6 (PMC13423850; doi:10.1038/s41567-026-03303-6)
Supplement: Supplementary file 4 — Statistical source data. [file 41567_2026_3303_MOESM4_ESM.zip › Fig4c_160mK.csv]

Temperature (mK)	Angular frequency (rad/MCS)	Magnetization power spectral density ((fT/mu_0)^2 MCS/rad)
160.0	6.283185307179587e-05	3717844970.3479743
160.0	0.00012566370614359174	2320132653.569913
160.0	0.00018849555921538762	1642999860.5177078
160.0	0.0002513274122871835	1313858698.5012336
160.0	0.0003141592653589793	1097579617.2770052
160.0	0.00037699111843077525	960495233.2609094
160.0	0.0004398229715025711	808021065.8412066
160.0	0.000502654824574367	695759580.9908142
160.0	0.0005654866776461628	648181576.1589385
160.0	0.0006283185307179586	567529997.6283624
160.0	0.0006911503837897545	541114236.0186081
160.0	0.0007539822368615505	468928476.9891161
160.0	0.0008168140899333463	436798995.73641926
160.0	0.0008796459430051422	420634373.0464353
160.0	0.000942477796076938	399972333.96108353
160.0	0.001005309649148734	389374140.58161175
160.0	0.0010681415022205298	356075539.74691474
160.0	0.0011309733552923257	346375112.4104374
160.0	0.0011938052083641214	330071613.4619063
160.0	0.0012566370614359172	316700884.0899286
160.0	0.0013194689145077131	294455855.1516635
160.0	0.001382300767579509	268882385.0430162
160.0	0.0014451326206513049	274354394.1358161
160.0	0.001507964473723101	290897005.8624769
160.0	0.0018849555921538759	213048440.6747558
160.0	0.0025132741228718345	162387987.5881872
160.0	0.0031415926535897933	133410426.57522832
160.0	0.0037699111843077517	112712505.26668191
160.0	0.0043982297150257105	98644531.52187945
160.0	0.005026548245743669	86997861.83592598
160.0	0.005654866776461627	78124899.70285285
160.0	0.006283185307179587	68930978.70614712
160.0	0.006911503837897547	65016115.40839202
160.0	0.007539822368615505	61232508.71332306
160.0	0.008168140899333463	55804132.76874997
160.0	0.008796459430051421	51486010.27504454
160.0	0.00942477796076938	48820395.45517272
160.0	0.010053096491487338	46303216.788376644
160.0	0.010681415022205298	43975196.09506672
160.0	0.011309733552923256	42234373.08796575
160.0	0.011938052083641215	39718024.97331782
160.0	0.012566370614359173	38392658.777420685
160.0	0.013194689145077132	36350819.49849116
160.0	0.01382300767579509	34402640.83325589
160.0	0.014451326206513048	34053948.984023444
160.0	0.015079644737231007	32167268.4219646
160.0	0.018849555921538762	26714969.19449558
160.0	0.025132741228718346	20826460.880279746
160.0	0.031415926535897934	16862112.165504992
160.0	0.037699111843077525	14447597.99322949
160.0	0.0439822971502571	12656128.79305684
160.0	0.0502654824574367	11298325.422282768
160.0	0.05654866776461628	10297572.286358938
160.0	0.06283185307179587	9369226.894560909
