# Supplementary material for: Spinon mediation of witness spin dynamics in herbertsmithite
Source: Nat Phys. 2026 Jun 10;22(7):1071–8. doi: 10.1038/s41567-026-03303-6 (PMC13423850; doi:10.1038/s41567-026-03303-6)
Supplement: Supplementary file 4 — Statistical source data. [file 41567_2026_3303_MOESM4_ESM.zip › Fig4c_170mK.csv]

Temperature (mK)	Angular frequency (rad/MCS)	Magnetization power spectral density ((fT/mu_0)^2 MCS/rad)
170.0	6.283185307179587e-05	2453274046.1043606
170.0	0.00012566370614359174	1584033636.4197338
170.0	0.00018849555921538762	1334138868.7976975
170.0	0.0002513274122871835	1037807780.848933
170.0	0.0003141592653589793	908400430.0289894
170.0	0.00037699111843077525	779945457.8120941
170.0	0.0004398229715025711	728450002.048794
170.0	0.000502654824574367	617448633.1276368
170.0	0.0005654866776461628	571621102.9555504
170.0	0.0006283185307179586	502871588.2263741
170.0	0.0006911503837897545	461391751.76333517
170.0	0.0007539822368615505	450874640.26489294
170.0	0.0008168140899333463	437035621.25599945
170.0	0.0008796459430051422	409216781.0639257
170.0	0.000942477796076938	381689508.96982807
170.0	0.001005309649148734	336058287.2284664
170.0	0.0010681415022205298	349705514.72710395
170.0	0.0011309733552923257	328670461.1456159
170.0	0.0011938052083641214	301723267.78288597
170.0	0.0012566370614359172	300522315.9435963
170.0	0.0013194689145077131	293630697.3543026
170.0	0.001382300767579509	281381334.2871928
170.0	0.0014451326206513049	253723196.1148485
170.0	0.001507964473723101	255317337.8362304
170.0	0.0018849555921538759	211129880.68905494
170.0	0.0025132741228718345	161415133.54682535
170.0	0.0031415926535897933	133674381.16646236
170.0	0.0037699111843077517	114502200.13930535
170.0	0.0043982297150257105	99074496.14432961
170.0	0.005026548245743669	88886276.75633407
170.0	0.005654866776461627	80923801.10234518
170.0	0.006283185307179587	73471030.39320283
170.0	0.006911503837897547	66610075.96642815
170.0	0.007539822368615505	61677640.54578245
170.0	0.008168140899333463	56770361.05933502
170.0	0.008796459430051421	55098953.310743764
170.0	0.00942477796076938	51687264.66339917
170.0	0.010053096491487338	46756688.56616479
170.0	0.010681415022205298	45105833.73169258
170.0	0.011309733552923256	42981161.0128666
170.0	0.011938052083641215	40381042.663289286
170.0	0.012566370614359173	38961882.70689004
170.0	0.013194689145077132	36356734.11528405
170.0	0.01382300767579509	35614205.71173811
170.0	0.014451326206513048	35313913.075324245
170.0	0.015079644737231007	32851343.10868221
170.0	0.018849555921538762	27855832.721982572
170.0	0.025132741228718346	21833006.206911996
170.0	0.031415926535897934	17916218.389184583
170.0	0.037699111843077525	15322868.340340976
170.0	0.0439822971502571	13512220.95100284
170.0	0.0502654824574367	12060187.8655607
170.0	0.05654866776461628	11027183.153859802
170.0	0.06283185307179587	10129871.42115341
