# Supplementary material for: Spinon mediation of witness spin dynamics in herbertsmithite
Source: Nat Phys. 2026 Jun 10;22(7):1071–8. doi: 10.1038/s41567-026-03303-6 (PMC13423850; doi:10.1038/s41567-026-03303-6)
Supplement: Supplementary file 4 — Statistical source data. [file 41567_2026_3303_MOESM4_ESM.zip › Fig4c_180mK.csv]

Temperature (mK)	Angular frequency (rad/MCS)	Magnetization power spectral density ((fT/mu_0)^2 MCS/rad)
180.0	6.283185307179587e-05	1177346076.6087258
180.0	0.00012566370614359174	1001228290.1140147
180.0	0.00018849555921538762	898006904.9745016
180.0	0.0002513274122871835	842966907.3956093
180.0	0.0003141592653589793	735258984.5554879
180.0	0.00037699111843077525	646462124.2779152
180.0	0.0004398229715025711	585179914.5509573
180.0	0.000502654824574367	520304196.8735545
180.0	0.0005654866776461628	490921309.4788656
180.0	0.0006283185307179586	472715443.5062483
180.0	0.0006911503837897545	424270731.1751143
180.0	0.0007539822368615505	387972887.6773985
180.0	0.0008168140899333463	370755480.4358189
180.0	0.0008796459430051422	328936649.28729165
180.0	0.000942477796076938	347527239.2448486
180.0	0.001005309649148734	326733477.1446952
180.0	0.0010681415022205298	311713175.6686084
180.0	0.0011309733552923257	304252948.07594544
180.0	0.0011938052083641214	298148696.77623796
180.0	0.0012566370614359172	272476243.0749622
180.0	0.0013194689145077131	278147375.1203116
180.0	0.001382300767579509	270482669.79068923
180.0	0.0014451326206513049	251959821.88637304
180.0	0.001507964473723101	220720163.24029243
180.0	0.0018849555921538759	198354211.17564568
180.0	0.0025132741228718345	155998817.0753585
180.0	0.0031415926535897933	128586563.89274807
180.0	0.0037699111843077517	111860088.28671002
180.0	0.0043982297150257105	97663250.17667474
180.0	0.005026548245743669	86881639.68974435
180.0	0.005654866776461627	79377948.78988072
180.0	0.006283185307179587	73306407.4900435
180.0	0.006911503837897547	67712891.27879795
180.0	0.007539822368615505	62703917.553138554
180.0	0.008168140899333463	57905097.87205703
180.0	0.008796459430051421	55210915.4856349
180.0	0.00942477796076938	50856832.453929245
180.0	0.010053096491487338	48601940.64443701
180.0	0.010681415022205298	46657505.048383825
180.0	0.011309733552923256	44407925.47230923
180.0	0.011938052083641215	41883122.23150154
180.0	0.012566370614359173	40247878.92900878
180.0	0.013194689145077132	38282608.51542051
180.0	0.01382300767579509	36641142.9273853
180.0	0.014451326206513048	35991909.74039605
180.0	0.015079644737231007	34165240.01824073
180.0	0.018849555921538762	28861342.046746593
180.0	0.025132741228718346	22506855.698565956
180.0	0.031415926535897934	18735331.216787376
180.0	0.037699111843077525	16052148.049787372
180.0	0.0439822971502571	14192202.099470465
180.0	0.0502654824574367	12772174.753920922
180.0	0.05654866776461628	11720847.820190568
180.0	0.06283185307179587	10793182.040944595
