# Supplementary material for: Spinon mediation of witness spin dynamics in herbertsmithite
Source: Nat Phys. 2026 Jun 10;22(7):1071–8. doi: 10.1038/s41567-026-03303-6 (PMC13423850; doi:10.1038/s41567-026-03303-6)
Supplement: Supplementary file 4 — Statistical source data. [file 41567_2026_3303_MOESM4_ESM.zip › Fig4c_190mK.csv]

Temperature (mK)	Angular frequency (rad/MCS)	Magnetization power spectral density ((fT/mu_0)^2 MCS/rad)
190.0	6.283185307179587e-05	594515671.3599037
190.0	0.00012566370614359174	592132111.8490311
190.0	0.00018849555921538762	584840282.702645
190.0	0.0002513274122871835	549867297.5851719
190.0	0.0003141592653589793	486072048.95377237
190.0	0.00037699111843077525	425677660.08255935
190.0	0.0004398229715025711	432752368.82026476
190.0	0.000502654824574367	397611555.2316548
190.0	0.0005654866776461628	370961137.2837494
190.0	0.0006283185307179586	340409537.85619265
190.0	0.0006911503837897545	331836399.0223785
190.0	0.0007539822368615505	320048033.99513215
190.0	0.0008168140899333463	301057838.70995617
190.0	0.0008796459430051422	309550624.9510228
190.0	0.000942477796076938	283408708.89641327
190.0	0.001005309649148734	281594626.96420807
190.0	0.0010681415022205298	289461434.54681027
190.0	0.0011309733552923257	254042431.1164422
190.0	0.0011938052083641214	247357917.29424256
190.0	0.0012566370614359172	250189231.46421194
190.0	0.0013194689145077131	231567343.31362098
190.0	0.001382300767579509	226301139.42046943
190.0	0.0014451326206513049	216961057.09569922
190.0	0.001507964473723101	206912054.42520103
190.0	0.0018849555921538759	178258319.03052422
190.0	0.0025132741228718345	141974258.41439068
190.0	0.0031415926535897933	123872648.0366754
190.0	0.0037699111843077517	107199020.31553029
190.0	0.0043982297150257105	92288973.34766115
190.0	0.005026548245743669	84855503.40838122
190.0	0.005654866776461627	76323935.0131593
190.0	0.006283185307179587	70542454.8771658
190.0	0.006911503837897547	66190751.41378246
190.0	0.007539822368615505	60955385.01367272
190.0	0.008168140899333463	58058831.105289236
190.0	0.008796459430051421	54568121.04080216
190.0	0.00942477796076938	50245920.51267208
190.0	0.010053096491487338	48751692.51602439
190.0	0.010681415022205298	46239341.72625906
190.0	0.011309733552923256	43917651.45208433
190.0	0.011938052083641215	42496958.85201735
190.0	0.012566370614359173	40073040.454224154
190.0	0.013194689145077132	38958219.52614673
190.0	0.01382300767579509	37203056.60011182
190.0	0.014451326206513048	36422120.65574532
190.0	0.015079644737231007	34679630.77809763
190.0	0.018849555921538762	29262143.377055857
190.0	0.025132741228718346	23114849.417689946
190.0	0.031415926535897934	19146476.46278837
190.0	0.037699111843077525	16646050.66653227
190.0	0.0439822971502571	14915072.126740146
190.0	0.0502654824574367	13357410.949475223
190.0	0.05654866776461628	12207543.305749215
190.0	0.06283185307179587	11360414.841420563
