# Supplementary material for: Spinon mediation of witness spin dynamics in herbertsmithite
Source: Nat Phys. 2026 Jun 10;22(7):1071–8. doi: 10.1038/s41567-026-03303-6 (PMC13423850; doi:10.1038/s41567-026-03303-6)
Supplement: Supplementary file 4 — Statistical source data. [file 41567_2026_3303_MOESM4_ESM.zip › Fig4c_200mK.csv]

Temperature (mK)	Angular frequency (rad/MCS)	Magnetization power spectral density ((fT/mu_0)^2 MCS/rad)
200.0	6.283185307179587e-05	363827492.7198613
200.0	0.00012566370614359174	321198671.75302863
200.0	0.00018849555921538762	347812447.8887116
200.0	0.0002513274122871835	311206934.52948856
200.0	0.0003141592653589793	290466295.42689776
200.0	0.00037699111843077525	289321027.3064785
200.0	0.0004398229715025711	267660516.04208732
200.0	0.000502654824574367	265024855.31950483
200.0	0.0005654866776461628	256730868.44869456
200.0	0.0006283185307179586	255793278.39831027
200.0	0.0006911503837897545	247271010.05301875
200.0	0.0007539822368615505	254242024.38938797
200.0	0.0008168140899333463	229205227.96199667
200.0	0.0008796459430051422	220577098.3192179
200.0	0.000942477796076938	219644489.31835932
200.0	0.001005309649148734	209839787.44156155
200.0	0.0010681415022205298	196819537.51861888
200.0	0.0011309733552923257	202066131.08725524
200.0	0.0011938052083641214	198382044.51047504
200.0	0.0012566370614359172	183096429.8745598
200.0	0.0013194689145077131	188049135.1138655
200.0	0.001382300767579509	187693453.69342753
200.0	0.0014451326206513049	180426087.844518
200.0	0.001507964473723101	177492134.52235362
200.0	0.0018849555921538759	154423118.306973
200.0	0.0025132741228718345	128382772.24584259
200.0	0.0031415926535897933	111115773.03728774
200.0	0.0037699111843077517	98849956.9178602
200.0	0.0043982297150257105	87416837.16886635
200.0	0.005026548245743669	79539707.19557843
200.0	0.005654866776461627	74214980.53392155
200.0	0.006283185307179587	66950483.71750668
200.0	0.006911503837897547	64486378.69787788
200.0	0.007539822368615505	58021903.33903405
200.0	0.008168140899333463	55835624.19334668
200.0	0.008796459430051421	51677501.007907964
200.0	0.00942477796076938	49625374.36945922
200.0	0.010053096491487338	46289287.7363169
200.0	0.010681415022205298	44704789.192351975
200.0	0.011309733552923256	43199124.77572917
200.0	0.011938052083641215	41040089.438456945
200.0	0.012566370614359173	39069316.75031911
200.0	0.013194689145077132	39001830.52434411
200.0	0.01382300767579509	37339033.56542843
200.0	0.014451326206513048	36302503.538791955
200.0	0.015079644737231007	34708431.4275119
200.0	0.018849555921538762	29369313.523563787
200.0	0.025132741228718346	23042376.62292885
200.0	0.031415926535897934	19607148.281126242
200.0	0.037699111843077525	17179454.756244432
200.0	0.0439822971502571	15114356.446882144
200.0	0.0502654824574367	13807182.006124882
200.0	0.05654866776461628	12627612.358518431
200.0	0.06283185307179587	11762956.203135842
