# Supplementary material for: Spinon mediation of witness spin dynamics in herbertsmithite
Source: Nat Phys. 2026 Jun 10;22(7):1071–8. doi: 10.1038/s41567-026-03303-6 (PMC13423850; doi:10.1038/s41567-026-03303-6)
Supplement: Supplementary file 4 — Statistical source data. [file 41567_2026_3303_MOESM4_ESM.zip › Fig4c_210mK.csv]

Temperature (mK)	Angular frequency (rad/MCS)	Magnetization power spectral density ((fT/mu_0)^2 MCS/rad)
210.0	6.283185307179587e-05	196930328.97949323
210.0	0.00012566370614359174	200968494.99904868
210.0	0.00018849555921538762	187624016.20776552
210.0	0.0002513274122871835	185581671.34634402
210.0	0.0003141592653589793	185018495.01102442
210.0	0.00037699111843077525	188428630.57967338
210.0	0.0004398229715025711	191725422.0530481
210.0	0.000502654824574367	179989767.9220602
210.0	0.0005654866776461628	170970552.91477028
210.0	0.0006283185307179586	163232385.34159836
210.0	0.0006911503837897545	171534840.5275832
210.0	0.0007539822368615505	175949235.7388488
210.0	0.0008168140899333463	149452043.5876277
210.0	0.0008796459430051422	157880906.37743747
210.0	0.000942477796076938	166943751.75311062
210.0	0.001005309649148734	155881148.92279872
210.0	0.0010681415022205298	159791905.988603
210.0	0.0011309733552923257	143483477.00207528
210.0	0.0011938052083641214	147074635.6355852
210.0	0.0012566370614359172	137063273.07483223
210.0	0.0013194689145077131	143018109.59643656
210.0	0.001382300767579509	145892393.4654327
210.0	0.0014451326206513049	143902358.2327589
210.0	0.001507964473723101	142008781.9460977
210.0	0.0018849555921538759	123719261.45942421
210.0	0.0025132741228718345	110073781.40109529
210.0	0.0031415926535897933	94234530.24915402
210.0	0.0037699111843077517	86360168.52707611
210.0	0.0043982297150257105	79712652.38987592
210.0	0.005026548245743669	72006080.55044699
210.0	0.005654866776461627	67621711.31552757
210.0	0.006283185307179587	61819000.406165764
210.0	0.006911503837897547	58702746.96457021
210.0	0.007539822368615505	55797688.700662754
210.0	0.008168140899333463	53060824.20223025
210.0	0.008796459430051421	50696099.421927646
210.0	0.00942477796076938	47166792.52092047
210.0	0.010053096491487338	45030180.71068365
210.0	0.010681415022205298	42781151.847380154
210.0	0.011309733552923256	41540056.98856782
210.0	0.011938052083641215	39997634.90684809
210.0	0.012566370614359173	38081468.66164453
210.0	0.013194689145077132	36992060.73747028
210.0	0.01382300767579509	36232399.261597335
210.0	0.014451326206513048	34689511.8295596
210.0	0.015079644737231007	33531526.535770375
210.0	0.018849555921538762	28929114.433977373
210.0	0.025132741228718346	23322491.29269201
210.0	0.031415926535897934	19664649.06901643
210.0	0.037699111843077525	17222283.441273954
210.0	0.0439822971502571	15433211.768990025
210.0	0.0502654824574367	14068058.181374637
210.0	0.05654866776461628	12991318.449224407
210.0	0.06283185307179587	12017027.410080735
