# Supplementary material for: Spinon mediation of witness spin dynamics in herbertsmithite
Source: Nat Phys. 2026 Jun 10;22(7):1071–8. doi: 10.1038/s41567-026-03303-6 (PMC13423850; doi:10.1038/s41567-026-03303-6)
Supplement: Supplementary file 4 — Statistical source data. [file 41567_2026_3303_MOESM4_ESM.zip › Fig4c_220mK.csv]

Temperature (mK)	Angular frequency (rad/MCS)	Magnetization power spectral density ((fT/mu_0)^2 MCS/rad)
220.0	6.283185307179587e-05	123953211.01707207
220.0	0.00012566370614359174	121037138.09197144
220.0	0.00018849555921538762	125894165.38695759
220.0	0.0002513274122871835	129506417.16279209
220.0	0.0003141592653589793	125929687.99083203
220.0	0.00037699111843077525	123206505.0783749
220.0	0.0004398229715025711	123653842.88801162
220.0	0.000502654824574367	118398757.16614464
220.0	0.0005654866776461628	114711026.60067575
220.0	0.0006283185307179586	120652548.01991639
220.0	0.0006911503837897545	108515546.35979189
220.0	0.0007539822368615505	109648631.35130192
220.0	0.0008168140899333463	118540683.14972977
220.0	0.0008796459430051422	120138634.62595652
220.0	0.000942477796076938	117729993.68122524
220.0	0.001005309649148734	112614516.96914583
220.0	0.0010681415022205298	107996030.98823601
220.0	0.0011309733552923257	112601226.60399963
220.0	0.0011938052083641214	115359009.4893625
220.0	0.0012566370614359172	105281152.5095653
220.0	0.0013194689145077131	99563471.64377046
220.0	0.001382300767579509	106321529.60596476
220.0	0.0014451326206513049	104234113.58952262
220.0	0.001507964473723101	96501647.70505679
220.0	0.0018849555921538759	95973261.76713379
220.0	0.0025132741228718345	88356568.93417759
220.0	0.0031415926535897933	80478100.13233386
220.0	0.0037699111843077517	74750877.39150025
220.0	0.0043982297150257105	67794979.07490201
220.0	0.005026548245743669	63465299.38615399
220.0	0.005654866776461627	59266763.097290136
220.0	0.006283185307179587	56136287.903418906
220.0	0.006911503837897547	54147034.27329422
220.0	0.007539822368615505	50031975.30484797
220.0	0.008168140899333463	48166216.77954613
220.0	0.008796459430051421	45328438.68083284
220.0	0.00942477796076938	44221705.61180503
220.0	0.010053096491487338	42426348.67893992
220.0	0.010681415022205298	41615424.32708479
220.0	0.011309733552923256	39612940.454871885
220.0	0.011938052083641215	37527652.19552918
220.0	0.012566370614359173	36653860.65367831
220.0	0.013194689145077132	35665796.754689395
220.0	0.01382300767579509	34009401.71255211
220.0	0.014451326206513048	33367802.776989497
220.0	0.015079644737231007	32727647.354291942
220.0	0.018849555921538762	28103213.348318957
220.0	0.025132741228718346	22832192.792732004
220.0	0.031415926535897934	19752054.158592574
220.0	0.037699111843077525	17308662.694965836
220.0	0.0439822971502571	15708959.911860252
220.0	0.0502654824574367	14230953.501482883
220.0	0.05654866776461628	13216458.740356157
220.0	0.06283185307179587	12334532.44201536
