# Supplementary material for: Spinon mediation of witness spin dynamics in herbertsmithite
Source: Nat Phys. 2026 Jun 10;22(7):1071–8. doi: 10.1038/s41567-026-03303-6 (PMC13423850; doi:10.1038/s41567-026-03303-6)
Supplement: Supplementary file 4 — Statistical source data. [file 41567_2026_3303_MOESM4_ESM.zip › Fig4c_230mK.csv]

Temperature (mK)	Angular frequency (rad/MCS)	Magnetization power spectral density ((fT/mu_0)^2 MCS/rad)
230.0	6.283185307179587e-05	80998601.32827812
230.0	0.00012566370614359174	82317152.0448898
230.0	0.00018849555921538762	80126182.31863262
230.0	0.0002513274122871835	89261901.20074004
230.0	0.0003141592653589793	87854064.79462922
230.0	0.00037699111843077525	81232175.79448256
230.0	0.0004398229715025711	79656269.00578313
230.0	0.000502654824574367	84152649.2109178
230.0	0.0005654866776461628	94072104.14835215
230.0	0.0006283185307179586	86206393.13730946
230.0	0.0006911503837897545	79468064.9473452
230.0	0.0007539822368615505	79675874.10807465
230.0	0.0008168140899333463	81171459.17209941
230.0	0.0008796459430051422	81158448.6864058
230.0	0.000942477796076938	80344482.04829207
230.0	0.001005309649148734	83973837.78540675
230.0	0.0010681415022205298	80807122.52036591
230.0	0.0011309733552923257	82661695.4751187
230.0	0.0011938052083641214	83300209.31993626
230.0	0.0012566370614359172	80459605.87390417
230.0	0.0013194689145077131	71215704.42672731
230.0	0.001382300767579509	75358237.40524764
230.0	0.0014451326206513049	79802292.30231896
230.0	0.001507964473723101	74948554.61641367
230.0	0.0018849555921538759	75964995.4322254
230.0	0.0025132741228718345	70073520.4027348
230.0	0.0031415926535897933	65165727.07444005
230.0	0.0037699111843077517	61207083.57311309
230.0	0.0043982297150257105	58212487.54911008
230.0	0.005026548245743669	54895616.685085006
230.0	0.005654866776461627	51848559.49987508
230.0	0.006283185307179587	49543317.7525965
230.0	0.006911503837897547	47659976.56431306
230.0	0.007539822368615505	45178163.182442084
230.0	0.008168140899333463	43381395.591551445
230.0	0.008796459430051421	41978247.75248106
230.0	0.00942477796076938	40522241.51463254
230.0	0.010053096491487338	38966495.51103377
230.0	0.010681415022205298	37266549.946126975
230.0	0.011309733552923256	36030067.445864245
230.0	0.011938052083641215	35236216.94993744
230.0	0.012566370614359173	34024521.538823426
230.0	0.013194689145077132	33519399.662932996
230.0	0.01382300767579509	32102820.14835403
230.0	0.014451326206513048	32153829.949344985
230.0	0.015079644737231007	31067907.949256383
230.0	0.018849555921538762	26883373.424505427
230.0	0.025132741228718346	22377043.269791063
230.0	0.031415926535897934	19436176.82279994
230.0	0.037699111843077525	17337437.2728769
230.0	0.0439822971502571	15650515.104625957
230.0	0.0502654824574367	14315148.51128778
230.0	0.05654866776461628	13305217.321418589
230.0	0.06283185307179587	12459506.212518195
