# Supplementary material for: Spinon mediation of witness spin dynamics in herbertsmithite
Source: Nat Phys. 2026 Jun 10;22(7):1071–8. doi: 10.1038/s41567-026-03303-6 (PMC13423850; doi:10.1038/s41567-026-03303-6)
Supplement: Supplementary file 4 — Statistical source data. [file 41567_2026_3303_MOESM4_ESM.zip › Fig4c_240mK.csv]

Temperature (mK)	Angular frequency (rad/MCS)	Magnetization power spectral density ((fT/mu_0)^2 MCS/rad)
240.0	6.283185307179587e-05	53949440.674319446
240.0	0.00012566370614359174	60548336.56443399
240.0	0.00018849555921538762	59376915.20101218
240.0	0.0002513274122871835	60040881.29060242
240.0	0.0003141592653589793	63193055.325961694
240.0	0.00037699111843077525	61542956.04732242
240.0	0.0004398229715025711	63214556.80666559
240.0	0.000502654824574367	58442552.40823961
240.0	0.0005654866776461628	64909056.41663828
240.0	0.0006283185307179586	62011656.350087464
240.0	0.0006911503837897545	57547246.16599497
240.0	0.0007539822368615505	58594150.014198065
240.0	0.0008168140899333463	60440683.642786235
240.0	0.0008796459430051422	60967502.48843511
240.0	0.000942477796076938	57760597.72748627
240.0	0.001005309649148734	60338013.59436926
240.0	0.0010681415022205298	57618248.04694307
240.0	0.0011309733552923257	58507278.87348324
240.0	0.0011938052083641214	59031344.924075134
240.0	0.0012566370614359172	61595300.96390087
240.0	0.0013194689145077131	58199504.536281556
240.0	0.001382300767579509	57032196.37713339
240.0	0.0014451326206513049	59153153.39824637
240.0	0.001507964473723101	60113189.00514339
240.0	0.0018849555921538759	56317163.85483604
240.0	0.0025132741228718345	53967656.617200054
240.0	0.0031415926535897933	51978578.06407633
240.0	0.0037699111843077517	50444341.443337314
240.0	0.0043982297150257105	47469781.274473295
240.0	0.005026548245743669	45970494.000701845
240.0	0.005654866776461627	44004440.84446446
240.0	0.006283185307179587	42574869.995033555
240.0	0.006911503837897547	41508593.077320345
240.0	0.007539822368615505	39363467.73541015
240.0	0.008168140899333463	38713387.09984007
240.0	0.008796459430051421	37522650.294459455
240.0	0.00942477796076938	35956533.33026746
240.0	0.010053096491487338	35042515.928496204
240.0	0.010681415022205298	34613836.93644135
240.0	0.011309733552923256	33178941.60112883
240.0	0.011938052083641215	32726386.034693297
240.0	0.012566370614359173	31303927.30377944
240.0	0.013194689145077132	30865693.80218349
240.0	0.01382300767579509	29958182.64929612
240.0	0.014451326206513048	29360050.33853351
240.0	0.015079644737231007	28997549.931334473
240.0	0.018849555921538762	25563477.61866804
240.0	0.025132741228718346	21667193.991546188
240.0	0.031415926535897934	18932742.271368403
240.0	0.037699111843077525	16986526.478394385
240.0	0.0439822971502571	15407086.149957458
240.0	0.0502654824574367	14330357.06832234
240.0	0.05654866776461628	13355735.743481977
240.0	0.06283185307179587	12604900.480716148
