# Supplementary material for: Spinon mediation of witness spin dynamics in herbertsmithite
Source: Nat Phys. 2026 Jun 10;22(7):1071–8. doi: 10.1038/s41567-026-03303-6 (PMC13423850; doi:10.1038/s41567-026-03303-6)
Supplement: Supplementary file 4 — Statistical source data. [file 41567_2026_3303_MOESM4_ESM.zip › Fig4c_250mK.csv]

Temperature (mK)	Angular frequency (rad/MCS)	Magnetization power spectral density ((fT/mu_0)^2 MCS/rad)
250.0	6.283185307179587e-05	44902699.52682422
250.0	0.00012566370614359174	48128595.35021836
250.0	0.00018849555921538762	43603117.80373845
250.0	0.0002513274122871835	44174535.14147787
250.0	0.0003141592653589793	44995295.06817907
250.0	0.00037699111843077525	44812358.73714247
250.0	0.0004398229715025711	44013169.801587984
250.0	0.000502654824574367	44437089.27983682
250.0	0.0005654866776461628	45164622.80627442
250.0	0.0006283185307179586	48181981.423194
250.0	0.0006911503837897545	46635115.23662215
250.0	0.0007539822368615505	46486705.12192768
250.0	0.0008168140899333463	46851254.00600512
250.0	0.0008796459430051422	43809624.61981059
250.0	0.000942477796076938	46196701.399680935
250.0	0.001005309649148734	44501887.50640697
250.0	0.0010681415022205298	43687443.35731471
250.0	0.0011309733552923257	41200006.12264144
250.0	0.0011938052083641214	44598905.08908278
250.0	0.0012566370614359172	46454498.93919359
250.0	0.0013194689145077131	46343257.32038193
250.0	0.001382300767579509	43883401.54259193
250.0	0.0014451326206513049	43378578.127473556
250.0	0.001507964473723101	44337728.60197453
250.0	0.0018849555921538759	43347476.99624184
250.0	0.0025132741228718345	42986091.42230973
250.0	0.0031415926535897933	41414204.42502802
250.0	0.0037699111843077517	40753482.958314046
250.0	0.0043982297150257105	40200691.78084801
250.0	0.005026548245743669	38526414.18045605
250.0	0.005654866776461627	37075522.799746
250.0	0.006283185307179587	37073094.44980433
250.0	0.006911503837897547	35281148.4731029
250.0	0.007539822368615505	34927770.681292735
250.0	0.008168140899333463	33415923.226414323
250.0	0.008796459430051421	32960416.927304793
250.0	0.00942477796076938	31737825.066911783
250.0	0.010053096491487338	30957607.00010858
250.0	0.010681415022205298	31013238.366680596
250.0	0.011309733552923256	30219135.582186867
250.0	0.011938052083641215	29171640.50520039
250.0	0.012566370614359173	28309585.310896907
250.0	0.013194689145077132	27902560.278711535
250.0	0.01382300767579509	27347725.092552647
250.0	0.014451326206513048	27138342.20658242
250.0	0.015079644737231007	26659926.21866687
250.0	0.018849555921538762	23962534.77783456
250.0	0.025132741228718346	20877621.96452286
250.0	0.031415926535897934	18347988.998687126
250.0	0.037699111843077525	16588845.261053022
250.0	0.0439822971502571	15296173.22504785
250.0	0.0502654824574367	14271033.392308705
250.0	0.05654866776461628	13303149.213484408
250.0	0.06283185307179587	12517121.444830036
