# Supplementary material for: Spinon mediation of witness spin dynamics in herbertsmithite
Source: Nat Phys. 2026 Jun 10;22(7):1071–8. doi: 10.1038/s41567-026-03303-6 (PMC13423850; doi:10.1038/s41567-026-03303-6)
Supplement: Supplementary file 4 — Statistical source data. [file 41567_2026_3303_MOESM4_ESM.zip › Fig4c_260mK.csv]

Temperature (mK)	Angular frequency (rad/MCS)	Magnetization power spectral density ((fT/mu_0)^2 MCS/rad)
260.0	6.283185307179587e-05	35164096.24527394
260.0	0.00012566370614359174	34894078.76889193
260.0	0.00018849555921538762	36169715.77043616
260.0	0.0002513274122871835	36809964.47664924
260.0	0.0003141592653589793	36140018.36944244
260.0	0.00037699111843077525	36289148.4806342
260.0	0.0004398229715025711	36095514.37485008
260.0	0.000502654824574367	34681939.031883016
260.0	0.0005654866776461628	35047929.49426115
260.0	0.0006283185307179586	33269295.66567071
260.0	0.0006911503837897545	33679796.24984413
260.0	0.0007539822368615505	35808357.293803014
260.0	0.0008168140899333463	35837133.970359184
260.0	0.0008796459430051422	36122489.09534401
260.0	0.000942477796076938	35645295.13602542
260.0	0.001005309649148734	36332920.67382366
260.0	0.0010681415022205298	35531283.983625285
260.0	0.0011309733552923257	36108531.40460026
260.0	0.0011938052083641214	34128616.548926294
260.0	0.0012566370614359172	36227252.90241659
260.0	0.0013194689145077131	35621518.75399214
260.0	0.001382300767579509	37436953.95059345
260.0	0.0014451326206513049	36941876.954975806
260.0	0.001507964473723101	35818046.20298506
260.0	0.0018849555921538759	34539655.92666023
260.0	0.0025132741228718345	35160867.75124178
260.0	0.0031415926535897933	34196456.3639127
260.0	0.0037699111843077517	33095020.253265347
260.0	0.0043982297150257105	32667418.281630784
260.0	0.005026548245743669	31942929.46734509
260.0	0.005654866776461627	31881102.777955666
260.0	0.006283185307179587	31422010.887077212
260.0	0.006911503837897547	30630400.836896554
260.0	0.007539822368615505	29474557.98657158
260.0	0.008168140899333463	29945700.881690513
260.0	0.008796459430051421	29029890.795597743
260.0	0.00942477796076938	28743508.7798257
260.0	0.010053096491487338	28024497.408998676
260.0	0.010681415022205298	27659651.317906618
260.0	0.011309733552923256	26529660.613157805
260.0	0.011938052083641215	26539741.776630547
260.0	0.012566370614359173	25969180.508926194
260.0	0.013194689145077132	25523410.59727961
260.0	0.01382300767579509	24675134.514715876
260.0	0.014451326206513048	24896239.400318112
260.0	0.015079644737231007	23865928.07927926
260.0	0.018849555921538762	22367318.92385442
260.0	0.025132741228718346	19865089.03176925
260.0	0.031415926535897934	17676099.68985455
260.0	0.037699111843077525	16227566.764166936
260.0	0.0439822971502571	15116920.200453447
260.0	0.0502654824574367	13954985.951890081
260.0	0.05654866776461628	13214554.871396776
260.0	0.06283185307179587	12549020.689063946
