# Supplementary material for: Spinon mediation of witness spin dynamics in herbertsmithite
Source: Nat Phys. 2026 Jun 10;22(7):1071–8. doi: 10.1038/s41567-026-03303-6 (PMC13423850; doi:10.1038/s41567-026-03303-6)
Supplement: Supplementary file 4 — Statistical source data. [file 41567_2026_3303_MOESM4_ESM.zip › Fig4c_270mK.csv]

Temperature (mK)	Angular frequency (rad/MCS)	Magnetization power spectral density ((fT/mu_0)^2 MCS/rad)
270.0	6.283185307179587e-05	28830176.094785374
270.0	0.00012566370614359174	27318852.7555344
270.0	0.00018849555921538762	28851211.88287823
270.0	0.0002513274122871835	29918912.986163147
270.0	0.0003141592653589793	31813571.11989942
270.0	0.00037699111843077525	29034089.21845595
270.0	0.0004398229715025711	29058680.169391565
270.0	0.000502654824574367	29379401.322849248
270.0	0.0005654866776461628	28713440.648070507
270.0	0.0006283185307179586	30286879.68616348
270.0	0.0006911503837897545	29110642.416484207
270.0	0.0007539822368615505	29733224.08794844
270.0	0.0008168140899333463	27440797.811716825
270.0	0.0008796459430051422	28435829.931051012
270.0	0.000942477796076938	28459181.628881056
270.0	0.001005309649148734	30657237.142419763
270.0	0.0010681415022205298	29992969.811879907
270.0	0.0011309733552923257	27693930.69544512
270.0	0.0011938052083641214	30282509.23048589
270.0	0.0012566370614359172	27541626.77051864
270.0	0.0013194689145077131	29013098.10429191
270.0	0.001382300767579509	27492173.58216611
270.0	0.0014451326206513049	27326012.41062587
270.0	0.001507964473723101	29070314.288106225
270.0	0.0018849555921538759	28080902.62318109
270.0	0.0025132741228718345	27944853.203698017
270.0	0.0031415926535897933	27596741.464368626
270.0	0.0037699111843077517	27429757.70710309
270.0	0.0043982297150257105	28068170.743556682
270.0	0.005026548245743669	27378604.697875243
270.0	0.005654866776461627	27196157.498851407
270.0	0.006283185307179587	26518974.261563998
270.0	0.006911503837897547	26526232.44382077
270.0	0.007539822368615505	26257269.669160903
270.0	0.008168140899333463	25510249.016472068
270.0	0.008796459430051421	24848359.705533233
270.0	0.00942477796076938	24680593.62216525
270.0	0.010053096491487338	24170590.569260128
270.0	0.010681415022205298	24044684.143741872
270.0	0.011309733552923256	23805647.165295828
270.0	0.011938052083641215	23301236.287371993
270.0	0.012566370614359173	23784376.210392553
270.0	0.013194689145077132	22828527.00652076
270.0	0.01382300767579509	22661701.991915975
270.0	0.014451326206513048	22553848.838381376
270.0	0.015079644737231007	22638776.610205512
270.0	0.018849555921538762	20884631.326035477
270.0	0.025132741228718346	18564440.494525284
270.0	0.031415926535897934	16953416.10928109
270.0	0.037699111843077525	15708504.538305936
270.0	0.0439822971502571	14657321.811959615
270.0	0.0502654824574367	13776601.96270269
270.0	0.05654866776461628	13103798.988438904
270.0	0.06283185307179587	12424147.92426368
