# Supplementary material for: Spinon mediation of witness spin dynamics in herbertsmithite
Source: Nat Phys. 2026 Jun 10;22(7):1071–8. doi: 10.1038/s41567-026-03303-6 (PMC13423850; doi:10.1038/s41567-026-03303-6)
Supplement: Supplementary file 4 — Statistical source data. [file 41567_2026_3303_MOESM4_ESM.zip › Fig4c_280mK.csv]

Temperature (mK)	Angular frequency (rad/MCS)	Magnetization power spectral density ((fT/mu_0)^2 MCS/rad)
280.0	6.283185307179587e-05	23699823.802347966
280.0	0.00012566370614359174	23478791.01153891
280.0	0.00018849555921538762	23701258.10674929
280.0	0.0002513274122871835	24701381.189888973
280.0	0.0003141592653589793	24229635.92944518
280.0	0.00037699111843077525	24226330.168097805
280.0	0.0004398229715025711	24689742.63639587
280.0	0.000502654824574367	24307832.01328094
280.0	0.0005654866776461628	25317572.409874044
280.0	0.0006283185307179586	23898671.712819394
280.0	0.0006911503837897545	24176569.43253607
280.0	0.0007539822368615505	24219170.396048598
280.0	0.0008168140899333463	24471693.138807647
280.0	0.0008796459430051422	23363895.395711407
280.0	0.000942477796076938	23546085.047250766
280.0	0.001005309649148734	24237540.72415872
280.0	0.0010681415022205298	22721216.91384276
280.0	0.0011309733552923257	23966288.915862862
280.0	0.0011938052083641214	23821397.56257742
280.0	0.0012566370614359172	24017212.46104065
280.0	0.0013194689145077131	24400120.765173584
280.0	0.001382300767579509	22207178.068411883
280.0	0.0014451326206513049	23294718.565632757
280.0	0.001507964473723101	24478979.0387002
280.0	0.0018849555921538759	23927440.851029724
280.0	0.0025132741228718345	23580693.439120032
280.0	0.0031415926535897933	23534959.94554811
280.0	0.0037699111843077517	23652286.670835964
280.0	0.0043982297150257105	23319775.666189224
280.0	0.005026548245743669	23451164.88368307
280.0	0.005654866776461627	23270176.969977845
280.0	0.006283185307179587	23060042.129108828
280.0	0.006911503837897547	23180506.348189626
280.0	0.007539822368615505	22404348.20166772
280.0	0.008168140899333463	22021976.929390628
280.0	0.008796459430051421	22570054.925201453
280.0	0.00942477796076938	22111879.824764036
280.0	0.010053096491487338	21741150.95814979
280.0	0.010681415022205298	21900273.45808799
280.0	0.011309733552923256	20939451.141843233
280.0	0.011938052083641215	21095541.29161489
280.0	0.012566370614359173	21087605.14965768
280.0	0.013194689145077132	20332616.96833825
280.0	0.01382300767579509	20167302.67096782
280.0	0.014451326206513048	19925618.11912802
280.0	0.015079644737231007	20117171.08966821
280.0	0.018849555921538762	19296293.94952774
280.0	0.025132741228718346	17475958.509758662
280.0	0.031415926535897934	16261404.823155988
280.0	0.037699111843077525	15112187.973069884
280.0	0.0439822971502571	14218010.406782875
280.0	0.0502654824574367	13451662.539011505
280.0	0.05654866776461628	12826983.61636006
280.0	0.06283185307179587	12233918.416513303
