# Supplementary material for: Spinon mediation of witness spin dynamics in herbertsmithite
Source: Nat Phys. 2026 Jun 10;22(7):1071–8. doi: 10.1038/s41567-026-03303-6 (PMC13423850; doi:10.1038/s41567-026-03303-6)
Supplement: Supplementary file 4 — Statistical source data. [file 41567_2026_3303_MOESM4_ESM.zip › Fig4c_290mK.csv]

Temperature (mK)	Angular frequency (rad/MCS)	Magnetization power spectral density ((fT/mu_0)^2 MCS/rad)
290.0	6.283185307179587e-05	20546629.53088693
290.0	0.00012566370614359174	20503562.12018232
290.0	0.00018849555921538762	20787213.092963353
290.0	0.0002513274122871835	20868444.311364584
290.0	0.0003141592653589793	18816397.68417398
290.0	0.00037699111843077525	20749726.69991713
290.0	0.0004398229715025711	20294070.419295177
290.0	0.000502654824574367	21815960.312074624
290.0	0.0005654866776461628	20191142.58697505
290.0	0.0006283185307179586	20443995.788659524
290.0	0.0006911503837897545	21268129.784156065
290.0	0.0007539822368615505	21197184.992327143
290.0	0.0008168140899333463	21190057.498486187
290.0	0.0008796459430051422	19692342.905717816
290.0	0.000942477796076938	20864636.276907466
290.0	0.001005309649148734	22394460.033833694
290.0	0.0010681415022205298	20228052.772859797
290.0	0.0011309733552923257	21343409.983441845
290.0	0.0011938052083641214	21579509.00738832
290.0	0.0012566370614359172	20804132.68683328
290.0	0.0013194689145077131	19713458.069043696
290.0	0.001382300767579509	21924818.8853135
290.0	0.0014451326206513049	21078536.011961687
290.0	0.001507964473723101	20556316.681877717
290.0	0.0018849555921538759	20738399.68259909
290.0	0.0025132741228718345	20546095.27524931
290.0	0.0031415926535897933	20841176.781722557
290.0	0.0037699111843077517	20647605.474600296
290.0	0.0043982297150257105	20314092.735972404
290.0	0.005026548245743669	20323363.416354075
290.0	0.005654866776461627	20125474.38716436
290.0	0.006283185307179587	20462188.200800378
290.0	0.006911503837897547	20102502.762239203
290.0	0.007539822368615505	19807916.473187335
290.0	0.008168140899333463	20019638.46238128
290.0	0.008796459430051421	19619758.898788
290.0	0.00942477796076938	19928627.582401082
290.0	0.010053096491487338	19549900.267290987
290.0	0.010681415022205298	19826764.789043836
290.0	0.011309733552923256	19066799.144957807
290.0	0.011938052083641215	18950818.62007092
290.0	0.012566370614359173	18816694.586474635
290.0	0.013194689145077132	18747805.460289083
290.0	0.01382300767579509	18795494.445580997
290.0	0.014451326206513048	18955731.372046813
290.0	0.015079644737231007	18593837.13339616
290.0	0.018849555921538762	17620270.42465026
290.0	0.025132741228718346	16591346.361271331
290.0	0.031415926535897934	15383986.216711415
290.0	0.037699111843077525	14537891.570158105
290.0	0.0439822971502571	13799729.743425556
290.0	0.0502654824574367	13130475.51478695
290.0	0.05654866776461628	12545090.977199798
290.0	0.06283185307179587	12078654.10217517
