# Supplementary material for: Spinon mediation of witness spin dynamics in herbertsmithite
Source: Nat Phys. 2026 Jun 10;22(7):1071–8. doi: 10.1038/s41567-026-03303-6 (PMC13423850; doi:10.1038/s41567-026-03303-6)
Supplement: Supplementary file 4 — Statistical source data. [file 41567_2026_3303_MOESM4_ESM.zip › Fig4c_300mK.csv]

Temperature (mK)	Angular frequency (rad/MCS)	Magnetization power spectral density ((fT/mu_0)^2 MCS/rad)
300.0	6.283185307179587e-05	18107015.157819934
300.0	0.00012566370614359174	18413201.63410707
300.0	0.00018849555921538762	18852431.842404682
300.0	0.0002513274122871835	17820118.062627118
300.0	0.0003141592653589793	17588886.257611707
300.0	0.00037699111843077525	17987014.85457683
300.0	0.0004398229715025711	18713700.888791606
300.0	0.000502654824574367	19315971.65756369
300.0	0.0005654866776461628	17140497.57209556
300.0	0.0006283185307179586	18582883.473828632
300.0	0.0006911503837897545	18309484.600450642
300.0	0.0007539822368615505	18355337.14546168
300.0	0.0008168140899333463	18310858.10860931
300.0	0.0008796459430051422	18542474.457460582
300.0	0.000942477796076938	17571376.04787862
300.0	0.001005309649148734	18831574.464730956
300.0	0.0010681415022205298	19499559.111088034
300.0	0.0011309733552923257	18754149.222914286
300.0	0.0011938052083641214	17533173.44142449
300.0	0.0012566370614359172	18654640.538603988
300.0	0.0013194689145077131	18261237.809608918
300.0	0.001382300767579509	18514594.247407246
300.0	0.0014451326206513049	18646095.961655136
300.0	0.001507964473723101	17618534.484863766
300.0	0.0018849555921538759	17799678.56243877
300.0	0.0025132741228718345	18569629.05206391
300.0	0.0031415926535897933	18176863.557500083
300.0	0.0037699111843077517	18326478.304635804
300.0	0.0043982297150257105	18074777.095484536
300.0	0.005026548245743669	17970926.737308662
300.0	0.005654866776461627	17623616.26241921
300.0	0.006283185307179587	17991142.12655325
300.0	0.006911503837897547	17783399.731576335
300.0	0.007539822368615505	17932677.130032223
300.0	0.008168140899333463	17953808.73661323
300.0	0.008796459430051421	17813301.083148904
300.0	0.00942477796076938	17333807.283855554
300.0	0.010053096491487338	17184455.403602384
300.0	0.010681415022205298	17347207.124700006
300.0	0.011309733552923256	17210512.407534983
300.0	0.011938052083641215	17473562.710669465
300.0	0.012566370614359173	17342602.81626307
300.0	0.013194689145077132	17273857.68269653
300.0	0.01382300767579509	17190819.703770757
300.0	0.014451326206513048	16794027.794396535
300.0	0.015079644737231007	16667502.878687697
300.0	0.018849555921538762	16284609.608092086
300.0	0.025132741228718346	15418799.407926435
300.0	0.031415926535897934	14598401.383549258
300.0	0.037699111843077525	13889983.465691186
300.0	0.0439822971502571	13289544.559350863
300.0	0.0502654824574367	12784856.360543331
300.0	0.05654866776461628	12343829.004420726
300.0	0.06283185307179587	11854877.616269063
