# Supplementary material for: Spinon mediation of witness spin dynamics in herbertsmithite
Source: Nat Phys. 2026 Jun 10;22(7):1071–8. doi: 10.1038/s41567-026-03303-6 (PMC13423850; doi:10.1038/s41567-026-03303-6)
Supplement: Supplementary file 4 — Statistical source data. [file 41567_2026_3303_MOESM4_ESM.zip › Fig4c_310mK.csv]

Temperature (mK)	Angular frequency (rad/MCS)	Magnetization power spectral density ((fT/mu_0)^2 MCS/rad)
310.0	6.283185307179587e-05	16324966.271054056
310.0	0.00012566370614359174	15062257.877220407
310.0	0.00018849555921538762	15993132.171806384
310.0	0.0002513274122871835	15992731.938130016
310.0	0.0003141592653589793	16688576.898631012
310.0	0.00037699111843077525	16063238.932734702
310.0	0.0004398229715025711	16985004.72794905
310.0	0.000502654824574367	16027613.17000788
310.0	0.0005654866776461628	16183761.968701325
310.0	0.0006283185307179586	16815291.19351704
310.0	0.0006911503837897545	16028396.1605927
310.0	0.0007539822368615505	15540639.6721145
310.0	0.0008168140899333463	15979596.961011242
310.0	0.0008796459430051422	16208324.029461633
310.0	0.000942477796076938	16045515.280994086
310.0	0.001005309649148734	16833068.836881775
310.0	0.0010681415022205298	16433284.6610095
310.0	0.0011309733552923257	15904469.597585503
310.0	0.0011938052083641214	15848546.551911324
310.0	0.0012566370614359172	17078670.87100715
310.0	0.0013194689145077131	16208347.271975586
310.0	0.001382300767579509	16751459.799150694
310.0	0.0014451326206513049	17514385.06290776
310.0	0.001507964473723101	16203001.311933221
310.0	0.0018849555921538759	16471413.136462172
310.0	0.0025132741228718345	16644310.3944013
310.0	0.0031415926535897933	16395039.750032626
310.0	0.0037699111843077517	16447287.45081463
310.0	0.0043982297150257105	16037709.078835806
310.0	0.005026548245743669	16495699.825729039
310.0	0.005654866776461627	16542878.442119788
310.0	0.006283185307179587	16225258.966332203
310.0	0.006911503837897547	16430953.569017507
310.0	0.007539822368615505	16195979.683914566
310.0	0.008168140899333463	15868292.334438367
310.0	0.008796459430051421	15998527.077167483
310.0	0.00942477796076938	15795189.073942048
310.0	0.010053096491487338	15893092.511784475
310.0	0.010681415022205298	16134292.08729038
310.0	0.011309733552923256	15759171.545448307
310.0	0.011938052083641215	15764160.063419854
310.0	0.012566370614359173	15930276.844629277
310.0	0.013194689145077132	15555877.224200383
310.0	0.01382300767579509	15519325.181781175
310.0	0.014451326206513048	15475462.503174713
310.0	0.015079644737231007	15544651.756800797
310.0	0.018849555921538762	15171796.800600564
310.0	0.025132741228718346	14575729.512847438
310.0	0.031415926535897934	13932051.50018297
310.0	0.037699111843077525	13404314.21150132
310.0	0.0439822971502571	12850068.401936043
310.0	0.0502654824574367	12461352.705749666
310.0	0.05654866776461628	12014291.859832017
310.0	0.06283185307179587	11699355.443592586
