# Supplementary material for: Spinon mediation of witness spin dynamics in herbertsmithite
Source: Nat Phys. 2026 Jun 10;22(7):1071–8. doi: 10.1038/s41567-026-03303-6 (PMC13423850; doi:10.1038/s41567-026-03303-6)
Supplement: Supplementary file 4 — Statistical source data. [file 41567_2026_3303_MOESM4_ESM.zip › Fig4c_320mK.csv]

Temperature (mK)	Angular frequency (rad/MCS)	Magnetization power spectral density ((fT/mu_0)^2 MCS/rad)
320.0	6.283185307179587e-05	14830670.992410766
320.0	0.00012566370614359174	15336698.344884884
320.0	0.00018849555921538762	15327684.820557872
320.0	0.0002513274122871835	14680619.814659996
320.0	0.0003141592653589793	15487707.666219497
320.0	0.00037699111843077525	14981697.923232527
320.0	0.0004398229715025711	14138423.257310338
320.0	0.000502654824574367	14437464.071791759
320.0	0.0005654866776461628	15631919.068487413
320.0	0.0006283185307179586	14543962.251248635
320.0	0.0006911503837897545	15162743.770343676
320.0	0.0007539822368615505	14408713.755612217
320.0	0.0008168140899333463	14382046.404458808
320.0	0.0008796459430051422	15531602.762059243
320.0	0.000942477796076938	14988045.512952343
320.0	0.001005309649148734	14559870.428576324
320.0	0.0010681415022205298	15283631.646692425
320.0	0.0011309733552923257	15041194.582287975
320.0	0.0011938052083641214	15312445.919731254
320.0	0.0012566370614359172	15872992.495260246
320.0	0.0013194689145077131	15563040.290802943
320.0	0.001382300767579509	14216306.707498524
320.0	0.0014451326206513049	14665547.464465037
320.0	0.001507964473723101	15787665.87909501
320.0	0.0018849555921538759	15052986.600961363
320.0	0.0025132741228718345	14843124.657935066
320.0	0.0031415926535897933	15032451.288536267
320.0	0.0037699111843077517	14868162.678922335
320.0	0.0043982297150257105	15182287.901960699
320.0	0.005026548245743669	14726196.78052392
320.0	0.005654866776461627	14927281.302452574
320.0	0.006283185307179587	15197310.817087961
320.0	0.006911503837897547	15075063.090167947
320.0	0.007539822368615505	14650418.291597793
320.0	0.008168140899333463	14674374.152303202
320.0	0.008796459430051421	14949471.61157212
320.0	0.00942477796076938	14829542.26120655
320.0	0.010053096491487338	14666604.545107778
320.0	0.010681415022205298	14653285.333871718
320.0	0.011309733552923256	14864063.712486558
320.0	0.011938052083641215	14880413.641651629
320.0	0.012566370614359173	14372208.64293716
320.0	0.013194689145077132	14856880.30727793
320.0	0.01382300767579509	14334251.606350785
320.0	0.014451326206513048	14402351.561082954
320.0	0.015079644737231007	14488511.050852818
320.0	0.018849555921538762	14191146.846210746
320.0	0.025132741228718346	13731242.627662966
320.0	0.031415926535897934	13302233.080352461
320.0	0.037699111843077525	12932062.577821903
320.0	0.0439822971502571	12531339.665348915
320.0	0.0502654824574367	12064504.258218933
320.0	0.05654866776461628	11788970.77298811
320.0	0.06283185307179587	11460897.910804434
