# Supplementary material for: Spinon mediation of witness spin dynamics in herbertsmithite
Source: Nat Phys. 2026 Jun 10;22(7):1071–8. doi: 10.1038/s41567-026-03303-6 (PMC13423850; doi:10.1038/s41567-026-03303-6)
Supplement: Supplementary file 4 — Statistical source data. [file 41567_2026_3303_MOESM4_ESM.zip › Fig4c_330mK.csv]

Temperature (mK)	Angular frequency (rad/MCS)	Magnetization power spectral density ((fT/mu_0)^2 MCS/rad)
330.0	6.283185307179587e-05	13452726.459253602
330.0	0.00012566370614359174	14446789.914866962
330.0	0.00018849555921538762	14099342.32357042
330.0	0.0002513274122871835	13373665.078389099
330.0	0.0003141592653589793	13550904.920051528
330.0	0.00037699111843077525	14483720.907519108
330.0	0.0004398229715025711	14009588.68241693
330.0	0.000502654824574367	13625221.960069261
330.0	0.0005654866776461628	14133054.06005373
330.0	0.0006283185307179586	14231504.942247396
330.0	0.0006911503837897545	13854010.244417956
330.0	0.0007539822368615505	14102659.143226806
330.0	0.0008168140899333463	14535036.336462526
330.0	0.0008796459430051422	14584646.823755845
330.0	0.000942477796076938	13200778.749084923
330.0	0.001005309649148734	13122346.862349281
330.0	0.0010681415022205298	14672080.99417258
330.0	0.0011309733552923257	14405671.325130582
330.0	0.0011938052083641214	13834747.709122695
330.0	0.0012566370614359172	13598479.770143447
330.0	0.0013194689145077131	13402191.686650306
330.0	0.001382300767579509	13217590.231659245
330.0	0.0014451326206513049	13316561.433763068
330.0	0.001507964473723101	14763112.849549046
330.0	0.0018849555921538759	13829373.790956607
330.0	0.0025132741228718345	13750289.944610588
330.0	0.0031415926535897933	13910394.921948051
330.0	0.0037699111843077517	14006188.951263653
330.0	0.0043982297150257105	13902928.48707418
330.0	0.005026548245743669	13912070.855311554
330.0	0.005654866776461627	13713575.929158509
330.0	0.006283185307179587	14058335.153318806
330.0	0.006911503837897547	13798837.696152123
330.0	0.007539822368615505	13603164.00278325
330.0	0.008168140899333463	13844531.810465617
330.0	0.008796459430051421	13818667.70957073
330.0	0.00942477796076938	13985492.553625109
330.0	0.010053096491487338	13469170.852496792
330.0	0.010681415022205298	13730480.900202645
330.0	0.011309733552923256	14011559.926211234
330.0	0.011938052083641215	13925956.86439304
330.0	0.012566370614359173	13499120.275618685
330.0	0.013194689145077132	13644082.034861045
330.0	0.01382300767579509	13572822.560826873
330.0	0.014451326206513048	13535968.731470838
330.0	0.015079644737231007	13484465.626376668
330.0	0.018849555921538762	13406451.616270723
330.0	0.025132741228718346	13040291.918604499
330.0	0.031415926535897934	12721611.584543733
330.0	0.037699111843077525	12402667.600739611
330.0	0.0439822971502571	12114676.662797902
330.0	0.0502654824574367	11775511.136613032
330.0	0.05654866776461628	11511475.001687288
330.0	0.06283185307179587	11224420.524443189
