# Supplementary material for: Spinon mediation of witness spin dynamics in herbertsmithite
Source: Nat Phys. 2026 Jun 10;22(7):1071–8. doi: 10.1038/s41567-026-03303-6 (PMC13423850; doi:10.1038/s41567-026-03303-6)
Supplement: Supplementary file 4 — Statistical source data. [file 41567_2026_3303_MOESM4_ESM.zip › Fig4d.csv]

Angular frequency (rad/MCS)	Temperature (mK)	Magnetization power spectral density ((fT/mu_0)^2 MCS/rad)
6.283185307179587e-05	50.0	1446969006.6582274
0.00012566370614359174	50.0	634972233.3062419
0.00018849555921538762	50.0	371918372.7470775
0.0002513274122871835	50.0	256492052.64015394
0.0003141592653589793	50.0	212636175.9520701
0.00037699111843077525	50.0	167499842.53053555
0.0004398229715025711	50.0	126366152.28599708
0.000502654824574367	50.0	123017168.78626792
0.0005654866776461628	50.0	99404018.14039956
0.0006283185307179586	50.0	87807707.21460015
0.0006911503837897545	50.0	78838872.54236323
0.0007539822368615505	50.0	68770534.37849428
0.0008168140899333463	50.0	67006923.304650635
0.0008796459430051422	50.0	58005521.851260684
0.000942477796076938	50.0	53174709.78651385
0.001005309649148734	50.0	51325599.85131672
0.0010681415022205298	50.0	48274049.89604962
0.0011309733552923257	50.0	41066989.330514714
0.0011938052083641214	50.0	40895879.17927997
0.0012566370614359172	50.0	38189974.41663433
0.0013194689145077131	50.0	34676494.705904484
0.001382300767579509	50.0	32299538.22195806
0.0014451326206513049	50.0	32550529.615096517
0.001507964473723101	50.0	31916310.524173748
0.0018849555921538759	50.0	23772576.23718722
0.0025132741228718345	50.0	16787254.258187927
0.0031415926535897933	50.0	13015230.560002312
0.0037699111843077517	50.0	10404960.799116692
0.0043982297150257105	50.0	8718014.06558123
0.005026548245743669	50.0	7554272.869668524
0.005654866776461627	50.0	6581143.858181507
0.006283185307179587	50.0	5707084.239199091
0.006911503837897547	50.0	5269708.680383972
0.007539822368615505	50.0	4811256.186427766
0.008168140899333463	50.0	4374557.053278638
0.008796459430051421	50.0	4149633.5842258963
0.00942477796076938	50.0	3789367.8857893036
0.010053096491487338	50.0	3529129.9541017655
0.010681415022205298	50.0	3274938.028845539
0.011309733552923256	50.0	3158079.4298131424
0.011938052083641215	50.0	3006670.831079762
0.012566370614359173	50.0	2791758.8188815904
0.013194689145077132	50.0	2659515.5947419386
0.01382300767579509	50.0	2603533.2877839757
0.014451326206513048	50.0	2514424.0716892965
0.015079644737231007	50.0	2391064.8734545712
0.018849555921538762	50.0	1996033.7321978917
0.025132741228718346	50.0	1611775.2036457919
0.031415926535897934	50.0	1394480.0762015772
0.037699111843077525	50.0	1257209.452165612
0.0439822971502571	50.0	1171867.9458994668
0.0502654824574367	50.0	1109692.8316592472
0.05654866776461628	50.0	1060346.33513128
0.06283185307179587	50.0	1021607.6329540686
6.283185307179587e-05	60.0	2195479680.674501
0.00012566370614359174	60.0	1043068021.480941
0.00018849555921538762	60.0	635018585.8489407
0.0002513274122871835	60.0	433586315.42335993
0.0003141592653589793	60.0	358599543.3501897
0.00037699111843077525	60.0	282179553.2250901
0.0004398229715025711	60.0	227053352.5261002
0.000502654824574367	60.0	210772382.5547148
0.0005654866776461628	60.0	171160972.7637432
0.0006283185307179586	60.0	159706463.17381597
0.0006911503837897545	60.0	131567845.35453193
0.0007539822368615505	60.0	122946072.35034934
0.0008168140899333463	60.0	113000549.23907872
0.0008796459430051422	60.0	93949023.2298519
0.000942477796076938	60.0	95571888.71684915
0.001005309649148734	60.0	89879817.41110313
0.0010681415022205298	60.0	78832739.22908683
0.0011309733552923257	60.0	71383819.67611398
0.0011938052083641214	60.0	71998615.78013206
0.0012566370614359172	60.0	70147309.9730443
0.0013194689145077131	60.0	63100509.27161301
0.001382300767579509	60.0	61857347.30108258
0.0014451326206513049	60.0	57718072.32012979
0.001507964473723101	60.0	51285815.8790481
0.0018849555921538759	60.0	41676281.21457225
0.0025132741228718345	60.0	29556841.191699237
0.0031415926535897933	60.0	23077405.33970979
0.0037699111843077517	60.0	18108570.68071723
0.0043982297150257105	60.0	15090187.245366434
0.005026548245743669	60.0	13059719.502718706
0.005654866776461627	60.0	11215539.28032494
0.006283185307179587	60.0	9971743.349905588
0.006911503837897547	60.0	9159632.79623495
0.007539822368615505	60.0	8243245.344052888
0.008168140899333463	60.0	7571843.796051643
0.008796459430051421	60.0	6904786.0287758075
0.00942477796076938	60.0	6449261.274104523
0.010053096491487338	60.0	5922659.69907195
0.010681415022205298	60.0	5616350.984744686
0.011309733552923256	60.0	5130375.917753572
0.011938052083641215	60.0	4814998.437889265
0.012566370614359173	60.0	4689963.690972671
0.013194689145077132	60.0	4417581.95740635
0.01382300767579509	60.0	4203378.619854994
0.014451326206513048	60.0	4016275.4499967927
0.015079644737231007	60.0	3936617.0219236347
0.018849555921538762	60.0	3199367.6901912335
0.025132741228718346	60.0	2462965.6589823808
0.031415926535897934	60.0	2067663.0828112965
0.037699111843077525	60.0	1823570.8839799091
0.0439822971502571	60.0	1663029.8773899262
0.0502654824574367	60.0	1553665.0405101522
0.05654866776461628	60.0	1463966.0354450918
0.06283185307179587	60.0	1394215.9874353432
6.283185307179587e-05	70.0	2715889539.7353086
0.00012566370614359174	70.0	1324179023.4189715
0.00018849555921538762	70.0	924684815.8521729
0.0002513274122871835	70.0	674806035.635775
0.0003141592653589793	70.0	491166164.9130597
0.00037699111843077525	70.0	416431383.8015777
0.0004398229715025711	70.0	355063834.6843813
0.000502654824574367	70.0	296293332.4640476
0.0005654866776461628	70.0	253443299.37106988
0.0006283185307179586	70.0	224428171.03821558
0.0006911503837897545	70.0	211816647.40705782
0.0007539822368615505	70.0	182419976.30785426
0.0008168140899333463	70.0	167797411.08182058
0.0008796459430051422	70.0	164034470.84715787
0.000942477796076938	70.0	152433860.38569468
0.001005309649148734	70.0	134649893.42845267
0.0010681415022205298	70.0	125913536.33321689
0.0011309733552923257	70.0	115891135.62215093
0.0011938052083641214	70.0	110502220.5630425
0.0012566370614359172	70.0	104378617.33731528
0.0013194689145077131	70.0	96717620.06649788
0.001382300767579509	70.0	93031401.28532498
0.0014451326206513049	70.0	87536570.76955563
0.001507964473723101	70.0	85493633.29755792
0.0018849555921538759	70.0	63890243.75966892
0.0025132741228718345	70.0	46570990.60661273
0.0031415926535897933	70.0	35475413.08544119
0.0037699111843077517	70.0	28965365.568862103
0.0043982297150257105	70.0	24390287.000732984
0.005026548245743669	70.0	20527276.918826737
0.005654866776461627	70.0	17876909.955578618
0.006283185307179587	70.0	16155759.343674533
0.006911503837897547	70.0	14134789.172507793
0.007539822368615505	70.0	12844284.17119468
0.008168140899333463	70.0	11570302.402161017
0.008796459430051421	70.0	10572975.098597175
0.00942477796076938	70.0	9965345.87292621
0.010053096491487338	70.0	9207034.848643718
0.010681415022205298	70.0	8626011.861793881
0.011309733552923256	70.0	8134310.728307206
0.011938052083641215	70.0	7702356.231432547
0.012566370614359173	70.0	7236640.297094021
0.013194689145077132	70.0	6825277.941121051
0.01382300767579509	70.0	6624348.693164126
0.014451326206513048	70.0	6143713.677689335
0.015079644737231007	70.0	6000659.000577066
0.018849555921538762	70.0	4790812.62845554
0.025132741228718346	70.0	3632993.6776677556
0.031415926535897934	70.0	2973522.6373805907
0.037699111843077525	70.0	2593058.9652738012
0.0439822971502571	70.0	2320568.1907766983
0.0502654824574367	70.0	2127168.6827893876
0.05654866776461628	70.0	1974408.3951425324
0.06283185307179587	70.0	1863322.3426557274
6.283185307179587e-05	80.0	3436239720.5467257
0.00012566370614359174	80.0	1582316469.7787151
0.00018849555921538762	80.0	1080568150.470551
0.0002513274122871835	80.0	796333377.1898903
0.0003141592653589793	80.0	597284830.3319814
0.00037699111843077525	80.0	492641526.2917205
0.0004398229715025711	80.0	443342318.73979884
0.000502654824574367	80.0	377203067.72372675
0.0005654866776461628	80.0	343422144.3528465
0.0006283185307179586	80.0	303004206.4967339
0.0006911503837897545	80.0	260591815.9571743
0.0007539822368615505	80.0	230353638.91566986
0.0008168140899333463	80.0	229448232.81226802
0.0008796459430051422	80.0	201878803.47419742
0.000942477796076938	80.0	200039815.92333004
0.001005309649148734	80.0	186014523.2141938
0.0010681415022205298	80.0	174834699.9046796
0.0011309733552923257	80.0	149286255.38913253
0.0011938052083641214	80.0	147343958.15024242
0.0012566370614359172	80.0	148899870.30907273
0.0013194689145077131	80.0	138090084.69774628
0.001382300767579509	80.0	124884918.86343323
0.0014451326206513049	80.0	121686755.92220867
0.001507964473723101	80.0	111099477.4326632
0.0018849555921538759	80.0	92137235.4534509
0.0025132741228718345	80.0	65704282.735392936
0.0031415926535897933	80.0	52436762.169013426
0.0037699111843077517	80.0	41117241.617964506
0.0043982297150257105	80.0	35284663.638424866
0.005026548245743669	80.0	29707818.10315471
0.005654866776461627	80.0	26457370.532955203
0.006283185307179587	80.0	22726595.92637889
0.006911503837897547	80.0	20727775.98522505
0.007539822368615505	80.0	18456173.86913062
0.008168140899333463	80.0	17029075.311451998
0.008796459430051421	80.0	15462316.28420256
0.00942477796076938	80.0	14539747.987782301
0.010053096491487338	80.0	13576461.886074182
0.010681415022205298	80.0	12461467.305235215
0.011309733552923256	80.0	11847450.823612997
0.011938052083641215	80.0	10898248.014314486
0.012566370614359173	80.0	10643590.918421863
0.013194689145077132	80.0	9911906.133811768
0.01382300767579509	80.0	9588626.456316104
0.014451326206513048	80.0	8887913.626506332
0.015079644737231007	80.0	8469182.154164022
0.018849555921538762	80.0	6878200.522691696
0.025132741228718346	80.0	5118770.881134023
0.031415926535897934	80.0	4180144.028924314
0.037699111843077525	80.0	3528998.0176393813
0.0439822971502571	80.0	3128717.7438776763
0.0502654824574367	80.0	2803459.591643526
0.05654866776461628	80.0	2610912.6606349284
0.06283185307179587	80.0	2427960.4419202907
6.283185307179587e-05	90.0	3910953197.658265
0.00012566370614359174	90.0	1797201698.6907017
0.00018849555921538762	90.0	1224426942.0427678
0.0002513274122871835	90.0	879392128.2638205
0.0003141592653589793	90.0	703397787.598327
0.00037699111843077525	90.0	591167815.9879104
0.0004398229715025711	90.0	515930523.9668571
0.000502654824574367	90.0	448578755.52359724
0.0005654866776461628	90.0	417224057.6412713
0.0006283185307179586	90.0	354467631.23931277
0.0006911503837897545	90.0	342065722.1010335
0.0007539822368615505	90.0	281178154.20181525
0.0008168140899333463	90.0	270084409.70574445
0.0008796459430051422	90.0	269590550.763487
0.000942477796076938	90.0	242820792.11965656
0.001005309649148734	90.0	212234707.17637375
0.0010681415022205298	90.0	196735900.00476098
0.0011309733552923257	90.0	198524860.04789734
0.0011938052083641214	90.0	193887001.71544516
0.0012566370614359172	90.0	181788327.90532768
0.0013194689145077131	90.0	154478348.25687465
0.001382300767579509	90.0	157020094.94135922
0.0014451326206513049	90.0	151784301.2400747
0.001507964473723101	90.0	144726064.63368392
0.0018849555921538759	90.0	117778108.7516176
0.0025132741228718345	90.0	85259292.7105795
0.0031415926535897933	90.0	68875030.1095499
0.0037699111843077517	90.0	55073940.74684036
0.0043982297150257105	90.0	46405067.29467307
0.005026548245743669	90.0	39918455.273223154
0.005654866776461627	90.0	35347538.09098816
0.006283185307179587	90.0	30960787.972915426
0.006911503837897547	90.0	27136927.365375694
0.007539822368615505	90.0	25336552.69662783
0.008168140899333463	90.0	23225258.526923943
0.008796459430051421	90.0	21476738.32666112
0.00942477796076938	90.0	19958609.600870274
0.010053096491487338	90.0	18008734.962833207
0.010681415022205298	90.0	16971718.334775615
0.011309733552923256	90.0	16292933.53232155
0.011938052083641215	90.0	15277335.466574157
0.012566370614359173	90.0	14318961.589294193
0.013194689145077132	90.0	13425649.496166768
0.01382300767579509	90.0	12954920.627879675
0.014451326206513048	90.0	12483505.26414746
0.015079644737231007	90.0	11730435.769927718
0.018849555921538762	90.0	9378758.72493927
0.025132741228718346	90.0	6925545.5614574505
0.031415926535897934	90.0	5560252.737423029
0.037699111843077525	90.0	4700796.670795954
0.0439822971502571	90.0	4145514.415200403
0.0502654824574367	90.0	3683731.786273973
0.05654866776461628	90.0	3358756.9921095967
0.06283185307179587	90.0	3138927.9514873177
6.283185307179587e-05	100.0	4409204556.634509
0.00012566370614359174	100.0	2045799916.8139803
0.00018849555921538762	100.0	1317583604.7087395
0.0002513274122871835	100.0	1013307935.6518447
0.0003141592653589793	100.0	835047158.270128
0.00037699111843077525	100.0	672122041.6537355
0.0004398229715025711	100.0	570527303.8375406
0.000502654824574367	100.0	500448687.37221193
0.0005654866776461628	100.0	435882532.4215811
0.0006283185307179586	100.0	383510722.3778698
0.0006911503837897545	100.0	391442200.3794801
0.0007539822368615505	100.0	341495275.5452051
0.0008168140899333463	100.0	303967980.4034366
0.0008796459430051422	100.0	287281383.242548
0.000942477796076938	100.0	280061083.6525441
0.001005309649148734	100.0	265553267.88664085
0.0010681415022205298	100.0	247998837.5205288
0.0011309733552923257	100.0	211574469.13326496
0.0011938052083641214	100.0	223552794.0514762
0.0012566370614359172	100.0	203374332.66092232
0.0013194689145077131	100.0	196394416.5153877
0.001382300767579509	100.0	195883433.6327847
0.0014451326206513049	100.0	175653689.61490408
0.001507964473723101	100.0	164028344.74918962
0.0018849555921538759	100.0	139630309.03039443
0.0025132741228718345	100.0	103292787.59330907
0.0031415926535897933	100.0	81529430.160258
0.0037699111843077517	100.0	67502380.60869151
0.0043982297150257105	100.0	58150134.31386614
0.005026548245743669	100.0	49232578.663682476
0.005654866776461627	100.0	43031449.37395591
0.006283185307179587	100.0	38860151.759752244
0.006911503837897547	100.0	35908235.46469339
0.007539822368615505	100.0	32173729.038668893
0.008168140899333463	100.0	29996010.450410265
0.008796459430051421	100.0	27175159.933984548
0.00942477796076938	100.0	25806469.081263006
0.010053096491487338	100.0	23913673.61543102
0.010681415022205298	100.0	22187942.832587592
0.011309733552923256	100.0	21220807.37139989
0.011938052083641215	100.0	19506927.38381267
0.012566370614359173	100.0	18630208.204337824
0.013194689145077132	100.0	18096595.003302824
0.01382300767579509	100.0	16827450.87403384
0.014451326206513048	100.0	16058773.445469176
0.015079644737231007	100.0	15361134.099277452
0.018849555921538762	100.0	12207718.900511991
0.025132741228718346	100.0	8960172.619227631
0.031415926535897934	100.0	7168295.047251867
0.037699111843077525	100.0	6040262.318893629
0.0439822971502571	100.0	5251889.470465131
0.0502654824574367	100.0	4690831.852767786
0.05654866776461628	100.0	4271419.43985259
0.06283185307179587	100.0	3924776.8796293065
6.283185307179587e-05	110.0	4657607262.870539
0.00012566370614359174	110.0	2278381367.0671406
0.00018849555921538762	110.0	1526084941.0288928
0.0002513274122871835	110.0	1118982061.7677588
0.0003141592653589793	110.0	885471773.1954898
0.00037699111843077525	110.0	737014102.2030667
0.0004398229715025711	110.0	627975608.3530387
0.000502654824574367	110.0	560237952.7347449
0.0005654866776461628	110.0	504071861.46407086
0.0006283185307179586	110.0	439649585.63591963
0.0006911503837897545	110.0	420354826.3071252
0.0007539822368615505	110.0	356342223.2096596
0.0008168140899333463	110.0	324280358.25693464
0.0008796459430051422	110.0	310984866.197443
0.000942477796076938	110.0	297061170.56940764
0.001005309649148734	110.0	284182465.8351867
0.0010681415022205298	110.0	258676834.49124584
0.0011309733552923257	110.0	261754019.82800868
0.0011938052083641214	110.0	234542057.31731936
0.0012566370614359172	110.0	220184685.3030765
0.0013194689145077131	110.0	212679811.3834138
0.001382300767579509	110.0	210297831.81112078
0.0014451326206513049	110.0	201532129.87519398
0.001507964473723101	110.0	197403502.36098516
0.0018849555921538759	110.0	154742962.3277265
0.0025132741228718345	110.0	117003706.07934071
0.0031415926535897933	110.0	93971768.4375078
0.0037699111843077517	110.0	78906805.66505599
0.0043982297150257105	110.0	68216365.90375745
0.005026548245743669	110.0	59036113.43290897
0.005654866776461627	110.0	52091183.64788118
0.006283185307179587	110.0	47703579.347648
0.006911503837897547	110.0	42476339.03563696
0.007539822368615505	110.0	38746727.035357065
0.008168140899333463	110.0	35906438.174225785
0.008796459430051421	110.0	32657376.28003951
0.00942477796076938	110.0	31227159.598662607
0.010053096491487338	110.0	29357004.587394964
0.010681415022205298	110.0	27063505.91295914
0.011309733552923256	110.0	25347103.870116744
0.011938052083641215	110.0	23763543.92135123
0.012566370614359173	110.0	22875764.928067293
0.013194689145077132	110.0	21955434.93060252
0.01382300767579509	110.0	20580343.234627295
0.014451326206513048	110.0	19893143.002178393
0.015079644737231007	110.0	18886086.690682985
0.018849555921538762	110.0	14998580.402548693
0.025132741228718346	110.0	11143862.219974639
0.031415926535897934	110.0	8928152.641567372
0.037699111843077525	110.0	7496714.416399384
0.0439822971502571	110.0	6512553.591402675
0.0502654824574367	110.0	5782970.391732068
0.05654866776461628	110.0	5214497.855509855
0.06283185307179587	110.0	4759707.162058005
6.283185307179587e-05	120.0	5401946314.927633
0.00012566370614359174	120.0	2364505637.49307
0.00018849555921538762	120.0	1620771903.0603795
0.0002513274122871835	120.0	1236890508.1600602
0.0003141592653589793	120.0	1047149326.5752009
0.00037699111843077525	120.0	811294084.8199453
0.0004398229715025711	120.0	660500873.7204672
0.000502654824574367	120.0	608439660.7892728
0.0005654866776461628	120.0	538314229.3507278
0.0006283185307179586	120.0	517986610.546294
0.0006911503837897545	120.0	431442377.0574813
0.0007539822368615505	120.0	403670769.6691938
0.0008168140899333463	120.0	384330538.07174236
0.0008796459430051422	120.0	341153514.9433841
0.000942477796076938	120.0	335004156.7767747
0.001005309649148734	120.0	305822977.7426004
0.0010681415022205298	120.0	309610925.9530484
0.0011309733552923257	120.0	293452880.974862
0.0011938052083641214	120.0	249089108.93161705
0.0012566370614359172	120.0	261178381.30997205
0.0013194689145077131	120.0	241495150.5115841
0.001382300767579509	120.0	214417738.14081556
0.0014451326206513049	120.0	229040918.10263628
0.001507964473723101	120.0	199105644.75884634
0.0018849555921538759	120.0	171873140.2984308
0.0025132741228718345	120.0	130879495.27221158
0.0031415926535897933	120.0	106702544.78022772
0.0037699111843077517	120.0	87991744.0121667
0.0043982297150257105	120.0	74127514.48234059
0.005026548245743669	120.0	65893847.36342999
0.005654866776461627	120.0	59123328.74944747
0.006283185307179587	120.0	53792351.95338154
0.006911503837897547	120.0	48517320.46211344
0.007539822368615505	120.0	45704899.15901538
0.008168140899333463	120.0	41032463.835347235
0.008796459430051421	120.0	37863257.16362059
0.00942477796076938	120.0	35701556.87756485
0.010053096491487338	120.0	33504289.416796673
0.010681415022205298	120.0	31814090.314483196
0.011309733552923256	120.0	30017346.346678108
0.011938052083641215	120.0	28728877.77367078
0.012566370614359173	120.0	26399746.192206915
0.013194689145077132	120.0	25910458.38573123
0.01382300767579509	120.0	24281212.580569495
0.014451326206513048	120.0	23554606.382007584
0.015079644737231007	120.0	22473329.5620847
0.018849555921538762	120.0	17841355.653385866
0.025132741228718346	120.0	13501824.88225515
0.031415926535897934	120.0	10741367.640421363
0.037699111843077525	120.0	9051024.72431892
0.0439822971502571	120.0	7795546.623810909
0.0502654824574367	120.0	6888054.717356466
0.05654866776461628	120.0	6286530.119580283
0.06283185307179587	120.0	5739944.4365316825
6.283185307179587e-05	130.0	6210491582.559691
0.00012566370614359174	130.0	2576994775.001107
0.00018849555921538762	130.0	1800723127.8620646
0.0002513274122871835	130.0	1310674386.3274608
0.0003141592653589793	130.0	1108778453.0547037
0.00037699111843077525	130.0	882898723.7963079
0.0004398229715025711	130.0	728442530.4001645
0.000502654824574367	130.0	682705658.205099
0.0005654866776461628	130.0	607780812.4104718
0.0006283185307179586	130.0	521046805.3182378
0.0006911503837897545	130.0	461715088.9606426
0.0007539822368615505	130.0	444939822.7557369
0.0008168140899333463	130.0	419805448.36773586
0.0008796459430051422	130.0	383888330.5961671
0.000942477796076938	130.0	384507935.9991187
0.001005309649148734	130.0	340158407.0880157
0.0010681415022205298	130.0	320041330.8753994
0.0011309733552923257	130.0	294300053.04213935
0.0011938052083641214	130.0	268397998.09932795
0.0012566370614359172	130.0	271348256.25470483
0.0013194689145077131	130.0	274343640.83373034
0.001382300767579509	130.0	260846786.33342525
0.0014451326206513049	130.0	231326730.72015738
0.001507964473723101	130.0	242393329.18513095
0.0018849555921538759	130.0	191415883.45096385
0.0025132741228718345	130.0	142517704.0086259
0.0031415926535897933	130.0	115291380.22039673
0.0037699111843077517	130.0	96242945.50949691
0.0043982297150257105	130.0	84525252.32925998
0.005026548245743669	130.0	74108988.89277604
0.005654866776461627	130.0	65121251.17262776
0.006283185307179587	130.0	60613250.94593739
0.006911503837897547	130.0	54345333.623088166
0.007539822368615505	130.0	49082063.65540193
0.008168140899333463	130.0	45363533.724308625
0.008796459430051421	130.0	43782312.19462754
0.00942477796076938	130.0	40235459.98098357
0.010053096491487338	130.0	37927889.19714195
0.010681415022205298	130.0	35673119.86193309
0.011309733552923256	130.0	33692027.025025375
0.011938052083641215	130.0	31848315.724572804
0.012566370614359173	130.0	30463793.339644834
0.013194689145077132	130.0	29604310.668112565
0.01382300767579509	130.0	27867096.89242112
0.014451326206513048	130.0	26771340.997883327
0.015079644737231007	130.0	25027628.401383933
0.018849555921538762	130.0	20820719.363713104
0.025132741228718346	130.0	15619967.399290012
0.031415926535897934	130.0	12567262.315654008
0.037699111843077525	130.0	10524212.463523295
0.0439822971502571	130.0	9102075.487079272
0.0502654824574367	130.0	8124625.042734798
0.05654866776461628	130.0	7347098.429023717
0.06283185307179587	130.0	6709960.102667699
6.283185307179587e-05	140.0	5970681180.679342
0.00012566370614359174	140.0	3042063650.612173
0.00018849555921538762	140.0	1997461820.1988993
0.0002513274122871835	140.0	1444371133.6640651
0.0003141592653589793	140.0	1105835785.9865675
0.00037699111843077525	140.0	883112191.1824095
0.0004398229715025711	140.0	822682682.9491202
0.000502654824574367	140.0	743610111.5329475
0.0005654866776461628	140.0	638033366.0442886
0.0006283185307179586	140.0	537922877.9635756
0.0006911503837897545	140.0	505346727.26444006
0.0007539822368615505	140.0	475364441.7857129
0.0008168140899333463	140.0	454078357.0342756
0.0008796459430051422	140.0	400606562.21145016
0.000942477796076938	140.0	393986209.4577268
0.001005309649148734	140.0	367871635.9921784
0.0010681415022205298	140.0	352286190.3677627
0.0011309733552923257	140.0	344136487.80790097
0.0011938052083641214	140.0	315588181.5944811
0.0012566370614359172	140.0	290126789.1661832
0.0013194689145077131	140.0	286970237.04468304
0.001382300767579509	140.0	262268588.4455141
0.0014451326206513049	140.0	243625834.69374973
0.001507964473723101	140.0	235384410.992387
0.0018849555921538759	140.0	202335190.8447412
0.0025132741228718345	140.0	149997599.540558
0.0031415926535897933	140.0	122318757.13364385
0.0037699111843077517	140.0	103228403.7046607
0.0043982297150257105	140.0	88474038.76802143
0.005026548245743669	140.0	78619501.7653071
0.005654866776461627	140.0	71247753.75537013
0.006283185307179587	140.0	63381514.230984725
0.006911503837897547	140.0	58955313.99058585
0.007539822368615505	140.0	54453849.98494908
0.008168140899333463	140.0	50838662.5500111
0.008796459430051421	140.0	46482164.68571691
0.00942477796076938	140.0	44783183.60700768
0.010053096491487338	140.0	41921287.71751931
0.010681415022205298	140.0	39104417.89335073
0.011309733552923256	140.0	36408441.27692997
0.011938052083641215	140.0	34447477.73821358
0.012566370614359173	140.0	33772668.43653779
0.013194689145077132	140.0	31688227.88097196
0.01382300767579509	140.0	31095075.36777173
0.014451326206513048	140.0	29401301.963676084
0.015079644737231007	140.0	28472377.632011198
0.018849555921538762	140.0	23107576.604176633
0.025132741228718346	140.0	17585470.792606793
0.031415926535897934	140.0	14128744.506088838
0.037699111843077525	140.0	11970939.810455378
0.0439822971502571	140.0	10429946.208213145
0.0502654824574367	140.0	9279586.364522424
0.05654866776461628	140.0	8389761.961290298
0.06283185307179587	140.0	7677819.858525712
6.283185307179587e-05	150.0	5452577128.669127
0.00012566370614359174	150.0	2882670726.6950374
0.00018849555921538762	150.0	1830503124.0244792
0.0002513274122871835	150.0	1427246891.4308834
0.0003141592653589793	150.0	1165012516.516884
0.00037699111843077525	150.0	989718230.3221374
0.0004398229715025711	150.0	841931081.1438634
0.000502654824574367	150.0	703713397.1264431
0.0005654866776461628	150.0	652697786.6420143
0.0006283185307179586	150.0	573406688.1973544
0.0006911503837897545	150.0	538158282.029814
0.0007539822368615505	150.0	509401616.94905716
0.0008168140899333463	150.0	468984655.96747714
0.0008796459430051422	150.0	405977134.7943657
0.000942477796076938	150.0	389089867.8222005
0.001005309649148734	150.0	367824156.45909435
0.0010681415022205298	150.0	343702942.6244921
0.0011309733552923257	150.0	341518790.6066607
0.0011938052083641214	150.0	322602329.3314044
0.0012566370614359172	150.0	291867096.1989013
0.0013194689145077131	150.0	304807365.1163248
0.001382300767579509	150.0	282395955.83322364
0.0014451326206513049	150.0	262839775.94725507
0.001507964473723101	150.0	266884101.85771546
0.0018849555921538759	150.0	208520796.85189
0.0025132741228718345	150.0	163019192.99064544
0.0031415926535897933	150.0	131439551.84078844
0.0037699111843077517	150.0	107805343.39215708
0.0043982297150257105	150.0	93077191.87298186
0.005026548245743669	150.0	82932883.70966284
0.005654866776461627	150.0	75386167.32402748
0.006283185307179587	150.0	67789608.641699
0.006911503837897547	150.0	62589794.624761805
0.007539822368615505	150.0	57106211.54896058
0.008168140899333463	150.0	54033843.49641786
0.008796459430051421	150.0	50173555.19881008
0.00942477796076938	150.0	46232292.14658395
0.010053096491487338	150.0	44757853.0078982
0.010681415022205298	150.0	41798388.06201069
0.011309733552923256	150.0	40318179.47201153
0.011938052083641215	150.0	37628547.18391808
0.012566370614359173	150.0	35944934.56378477
0.013194689145077132	150.0	34860031.13670812
0.01382300767579509	150.0	32874677.529954795
0.014451326206513048	150.0	31946168.913728062
0.015079644737231007	150.0	29905134.316699136
0.018849555921538762	150.0	24969301.125246584
0.025132741228718346	150.0	19266113.21651858
0.031415926535897934	150.0	15664649.492778683
0.037699111843077525	150.0	13329856.590007473
0.0439822971502571	150.0	11581531.582240067
0.0502654824574367	150.0	10308077.259753622
0.05654866776461628	150.0	9386880.607654303
0.06283185307179587	150.0	8578054.758250255
6.283185307179587e-05	160.0	3717844970.3479743
0.00012566370614359174	160.0	2320132653.569913
0.00018849555921538762	160.0	1642999860.5177078
0.0002513274122871835	160.0	1313858698.5012336
0.0003141592653589793	160.0	1097579617.2770052
0.00037699111843077525	160.0	960495233.2609094
0.0004398229715025711	160.0	808021065.8412066
0.000502654824574367	160.0	695759580.9908142
0.0005654866776461628	160.0	648181576.1589385
0.0006283185307179586	160.0	567529997.6283624
0.0006911503837897545	160.0	541114236.0186081
0.0007539822368615505	160.0	468928476.9891161
0.0008168140899333463	160.0	436798995.73641926
0.0008796459430051422	160.0	420634373.0464353
0.000942477796076938	160.0	399972333.96108353
0.001005309649148734	160.0	389374140.58161175
0.0010681415022205298	160.0	356075539.74691474
0.0011309733552923257	160.0	346375112.4104374
0.0011938052083641214	160.0	330071613.4619063
0.0012566370614359172	160.0	316700884.0899286
0.0013194689145077131	160.0	294455855.1516635
0.001382300767579509	160.0	268882385.0430162
0.0014451326206513049	160.0	274354394.1358161
0.001507964473723101	160.0	290897005.8624769
0.0018849555921538759	160.0	213048440.6747558
0.0025132741228718345	160.0	162387987.5881872
0.0031415926535897933	160.0	133410426.57522832
0.0037699111843077517	160.0	112712505.26668191
0.0043982297150257105	160.0	98644531.52187945
0.005026548245743669	160.0	86997861.83592598
0.005654866776461627	160.0	78124899.70285285
0.006283185307179587	160.0	68930978.70614712
0.006911503837897547	160.0	65016115.40839202
0.007539822368615505	160.0	61232508.71332306
0.008168140899333463	160.0	55804132.76874997
0.008796459430051421	160.0	51486010.27504454
0.00942477796076938	160.0	48820395.45517272
0.010053096491487338	160.0	46303216.788376644
0.010681415022205298	160.0	43975196.09506672
0.011309733552923256	160.0	42234373.08796575
0.011938052083641215	160.0	39718024.97331782
0.012566370614359173	160.0	38392658.777420685
0.013194689145077132	160.0	36350819.49849116
0.01382300767579509	160.0	34402640.83325589
0.014451326206513048	160.0	34053948.984023444
0.015079644737231007	160.0	32167268.4219646
0.018849555921538762	160.0	26714969.19449558
0.025132741228718346	160.0	20826460.880279746
0.031415926535897934	160.0	16862112.165504992
0.037699111843077525	160.0	14447597.99322949
0.0439822971502571	160.0	12656128.79305684
0.0502654824574367	160.0	11298325.422282768
0.05654866776461628	160.0	10297572.286358938
0.06283185307179587	160.0	9369226.894560909
6.283185307179587e-05	170.0	2453274046.1043606
0.00012566370614359174	170.0	1584033636.4197338
0.00018849555921538762	170.0	1334138868.7976975
0.0002513274122871835	170.0	1037807780.848933
0.0003141592653589793	170.0	908400430.0289894
0.00037699111843077525	170.0	779945457.8120941
0.0004398229715025711	170.0	728450002.048794
0.000502654824574367	170.0	617448633.1276368
0.0005654866776461628	170.0	571621102.9555504
0.0006283185307179586	170.0	502871588.2263741
0.0006911503837897545	170.0	461391751.76333517
0.0007539822368615505	170.0	450874640.26489294
0.0008168140899333463	170.0	437035621.25599945
0.0008796459430051422	170.0	409216781.0639257
0.000942477796076938	170.0	381689508.96982807
0.001005309649148734	170.0	336058287.2284664
0.0010681415022205298	170.0	349705514.72710395
0.0011309733552923257	170.0	328670461.1456159
0.0011938052083641214	170.0	301723267.78288597
0.0012566370614359172	170.0	300522315.9435963
0.0013194689145077131	170.0	293630697.3543026
0.001382300767579509	170.0	281381334.2871928
0.0014451326206513049	170.0	253723196.1148485
0.001507964473723101	170.0	255317337.8362304
0.0018849555921538759	170.0	211129880.68905494
0.0025132741228718345	170.0	161415133.54682535
0.0031415926535897933	170.0	133674381.16646236
0.0037699111843077517	170.0	114502200.13930535
0.0043982297150257105	170.0	99074496.14432961
0.005026548245743669	170.0	88886276.75633407
0.005654866776461627	170.0	80923801.10234518
0.006283185307179587	170.0	73471030.39320283
0.006911503837897547	170.0	66610075.96642815
0.007539822368615505	170.0	61677640.54578245
0.008168140899333463	170.0	56770361.05933502
0.008796459430051421	170.0	55098953.310743764
0.00942477796076938	170.0	51687264.66339917
0.010053096491487338	170.0	46756688.56616479
0.010681415022205298	170.0	45105833.73169258
0.011309733552923256	170.0	42981161.0128666
0.011938052083641215	170.0	40381042.663289286
0.012566370614359173	170.0	38961882.70689004
0.013194689145077132	170.0	36356734.11528405
0.01382300767579509	170.0	35614205.71173811
0.014451326206513048	170.0	35313913.075324245
0.015079644737231007	170.0	32851343.10868221
0.018849555921538762	170.0	27855832.721982572
0.025132741228718346	170.0	21833006.206911996
0.031415926535897934	170.0	17916218.389184583
0.037699111843077525	170.0	15322868.340340976
0.0439822971502571	170.0	13512220.95100284
0.0502654824574367	170.0	12060187.8655607
0.05654866776461628	170.0	11027183.153859802
0.06283185307179587	170.0	10129871.42115341
6.283185307179587e-05	180.0	1177346076.6087258
0.00012566370614359174	180.0	1001228290.1140147
0.00018849555921538762	180.0	898006904.9745016
0.0002513274122871835	180.0	842966907.3956093
0.0003141592653589793	180.0	735258984.5554879
0.00037699111843077525	180.0	646462124.2779152
0.0004398229715025711	180.0	585179914.5509573
0.000502654824574367	180.0	520304196.8735545
0.0005654866776461628	180.0	490921309.4788656
0.0006283185307179586	180.0	472715443.5062483
0.0006911503837897545	180.0	424270731.1751143
0.0007539822368615505	180.0	387972887.6773985
0.0008168140899333463	180.0	370755480.4358189
0.0008796459430051422	180.0	328936649.28729165
0.000942477796076938	180.0	347527239.2448486
0.001005309649148734	180.0	326733477.1446952
0.0010681415022205298	180.0	311713175.6686084
0.0011309733552923257	180.0	304252948.07594544
0.0011938052083641214	180.0	298148696.77623796
0.0012566370614359172	180.0	272476243.0749622
0.0013194689145077131	180.0	278147375.1203116
0.001382300767579509	180.0	270482669.79068923
0.0014451326206513049	180.0	251959821.88637304
0.001507964473723101	180.0	220720163.24029243
0.0018849555921538759	180.0	198354211.17564568
0.0025132741228718345	180.0	155998817.0753585
0.0031415926535897933	180.0	128586563.89274807
0.0037699111843077517	180.0	111860088.28671002
0.0043982297150257105	180.0	97663250.17667474
0.005026548245743669	180.0	86881639.68974435
0.005654866776461627	180.0	79377948.78988072
0.006283185307179587	180.0	73306407.4900435
0.006911503837897547	180.0	67712891.27879795
0.007539822368615505	180.0	62703917.553138554
0.008168140899333463	180.0	57905097.87205703
0.008796459430051421	180.0	55210915.4856349
0.00942477796076938	180.0	50856832.453929245
0.010053096491487338	180.0	48601940.64443701
0.010681415022205298	180.0	46657505.048383825
0.011309733552923256	180.0	44407925.47230923
0.011938052083641215	180.0	41883122.23150154
0.012566370614359173	180.0	40247878.92900878
0.013194689145077132	180.0	38282608.51542051
0.01382300767579509	180.0	36641142.9273853
0.014451326206513048	180.0	35991909.74039605
0.015079644737231007	180.0	34165240.01824073
0.018849555921538762	180.0	28861342.046746593
0.025132741228718346	180.0	22506855.698565956
0.031415926535897934	180.0	18735331.216787376
0.037699111843077525	180.0	16052148.049787372
0.0439822971502571	180.0	14192202.099470465
0.0502654824574367	180.0	12772174.753920922
0.05654866776461628	180.0	11720847.820190568
0.06283185307179587	180.0	10793182.040944595
6.283185307179587e-05	190.0	594515671.3599037
0.00012566370614359174	190.0	592132111.8490311
0.00018849555921538762	190.0	584840282.702645
0.0002513274122871835	190.0	549867297.5851719
0.0003141592653589793	190.0	486072048.95377237
0.00037699111843077525	190.0	425677660.08255935
0.0004398229715025711	190.0	432752368.82026476
0.000502654824574367	190.0	397611555.2316548
0.0005654866776461628	190.0	370961137.2837494
0.0006283185307179586	190.0	340409537.85619265
0.0006911503837897545	190.0	331836399.0223785
0.0007539822368615505	190.0	320048033.99513215
0.0008168140899333463	190.0	301057838.70995617
0.0008796459430051422	190.0	309550624.9510228
0.000942477796076938	190.0	283408708.89641327
0.001005309649148734	190.0	281594626.96420807
0.0010681415022205298	190.0	289461434.54681027
0.0011309733552923257	190.0	254042431.1164422
0.0011938052083641214	190.0	247357917.29424256
0.0012566370614359172	190.0	250189231.46421194
0.0013194689145077131	190.0	231567343.31362098
0.001382300767579509	190.0	226301139.42046943
0.0014451326206513049	190.0	216961057.09569922
0.001507964473723101	190.0	206912054.42520103
0.0018849555921538759	190.0	178258319.03052422
0.0025132741228718345	190.0	141974258.41439068
0.0031415926535897933	190.0	123872648.0366754
0.0037699111843077517	190.0	107199020.31553029
0.0043982297150257105	190.0	92288973.34766115
0.005026548245743669	190.0	84855503.40838122
0.005654866776461627	190.0	76323935.0131593
0.006283185307179587	190.0	70542454.8771658
0.006911503837897547	190.0	66190751.41378246
0.007539822368615505	190.0	60955385.01367272
0.008168140899333463	190.0	58058831.105289236
0.008796459430051421	190.0	54568121.04080216
0.00942477796076938	190.0	50245920.51267208
0.010053096491487338	190.0	48751692.51602439
0.010681415022205298	190.0	46239341.72625906
0.011309733552923256	190.0	43917651.45208433
0.011938052083641215	190.0	42496958.85201735
0.012566370614359173	190.0	40073040.454224154
0.013194689145077132	190.0	38958219.52614673
0.01382300767579509	190.0	37203056.60011182
0.014451326206513048	190.0	36422120.65574532
0.015079644737231007	190.0	34679630.77809763
0.018849555921538762	190.0	29262143.377055857
0.025132741228718346	190.0	23114849.417689946
0.031415926535897934	190.0	19146476.46278837
0.037699111843077525	190.0	16646050.66653227
0.0439822971502571	190.0	14915072.126740146
0.0502654824574367	190.0	13357410.949475223
0.05654866776461628	190.0	12207543.305749215
0.06283185307179587	190.0	11360414.841420563
6.283185307179587e-05	200.0	363827492.7198613
0.00012566370614359174	200.0	321198671.75302863
0.00018849555921538762	200.0	347812447.8887116
0.0002513274122871835	200.0	311206934.52948856
0.0003141592653589793	200.0	290466295.42689776
0.00037699111843077525	200.0	289321027.3064785
0.0004398229715025711	200.0	267660516.04208732
0.000502654824574367	200.0	265024855.31950483
0.0005654866776461628	200.0	256730868.44869456
0.0006283185307179586	200.0	255793278.39831027
0.0006911503837897545	200.0	247271010.05301875
0.0007539822368615505	200.0	254242024.38938797
0.0008168140899333463	200.0	229205227.96199667
0.0008796459430051422	200.0	220577098.3192179
0.000942477796076938	200.0	219644489.31835932
0.001005309649148734	200.0	209839787.44156155
0.0010681415022205298	200.0	196819537.51861888
0.0011309733552923257	200.0	202066131.08725524
0.0011938052083641214	200.0	198382044.51047504
0.0012566370614359172	200.0	183096429.8745598
0.0013194689145077131	200.0	188049135.1138655
0.001382300767579509	200.0	187693453.69342753
0.0014451326206513049	200.0	180426087.844518
0.001507964473723101	200.0	177492134.52235362
0.0018849555921538759	200.0	154423118.306973
0.0025132741228718345	200.0	128382772.24584259
0.0031415926535897933	200.0	111115773.03728774
0.0037699111843077517	200.0	98849956.9178602
0.0043982297150257105	200.0	87416837.16886635
0.005026548245743669	200.0	79539707.19557843
0.005654866776461627	200.0	74214980.53392155
0.006283185307179587	200.0	66950483.71750668
0.006911503837897547	200.0	64486378.69787788
0.007539822368615505	200.0	58021903.33903405
0.008168140899333463	200.0	55835624.19334668
0.008796459430051421	200.0	51677501.007907964
0.00942477796076938	200.0	49625374.36945922
0.010053096491487338	200.0	46289287.7363169
0.010681415022205298	200.0	44704789.192351975
0.011309733552923256	200.0	43199124.77572917
0.011938052083641215	200.0	41040089.438456945
0.012566370614359173	200.0	39069316.75031911
0.013194689145077132	200.0	39001830.52434411
0.01382300767579509	200.0	37339033.56542843
0.014451326206513048	200.0	36302503.538791955
0.015079644737231007	200.0	34708431.4275119
0.018849555921538762	200.0	29369313.523563787
0.025132741228718346	200.0	23042376.62292885
0.031415926535897934	200.0	19607148.281126242
0.037699111843077525	200.0	17179454.756244432
0.0439822971502571	200.0	15114356.446882144
0.0502654824574367	200.0	13807182.006124882
0.05654866776461628	200.0	12627612.358518431
0.06283185307179587	200.0	11762956.203135842
6.283185307179587e-05	210.0	196930328.97949323
0.00012566370614359174	210.0	200968494.99904868
0.00018849555921538762	210.0	187624016.20776552
0.0002513274122871835	210.0	185581671.34634402
0.0003141592653589793	210.0	185018495.01102442
0.00037699111843077525	210.0	188428630.57967338
0.0004398229715025711	210.0	191725422.0530481
0.000502654824574367	210.0	179989767.9220602
0.0005654866776461628	210.0	170970552.91477028
0.0006283185307179586	210.0	163232385.34159836
0.0006911503837897545	210.0	171534840.5275832
0.0007539822368615505	210.0	175949235.7388488
0.0008168140899333463	210.0	149452043.5876277
0.0008796459430051422	210.0	157880906.37743747
0.000942477796076938	210.0	166943751.75311062
0.001005309649148734	210.0	155881148.92279872
0.0010681415022205298	210.0	159791905.988603
0.0011309733552923257	210.0	143483477.00207528
0.0011938052083641214	210.0	147074635.6355852
0.0012566370614359172	210.0	137063273.07483223
0.0013194689145077131	210.0	143018109.59643656
0.001382300767579509	210.0	145892393.4654327
0.0014451326206513049	210.0	143902358.2327589
0.001507964473723101	210.0	142008781.9460977
0.0018849555921538759	210.0	123719261.45942421
0.0025132741228718345	210.0	110073781.40109529
0.0031415926535897933	210.0	94234530.24915402
0.0037699111843077517	210.0	86360168.52707611
0.0043982297150257105	210.0	79712652.38987592
0.005026548245743669	210.0	72006080.55044699
0.005654866776461627	210.0	67621711.31552757
0.006283185307179587	210.0	61819000.406165764
0.006911503837897547	210.0	58702746.96457021
0.007539822368615505	210.0	55797688.700662754
0.008168140899333463	210.0	53060824.20223025
0.008796459430051421	210.0	50696099.421927646
0.00942477796076938	210.0	47166792.52092047
0.010053096491487338	210.0	45030180.71068365
0.010681415022205298	210.0	42781151.847380154
0.011309733552923256	210.0	41540056.98856782
0.011938052083641215	210.0	39997634.90684809
0.012566370614359173	210.0	38081468.66164453
0.013194689145077132	210.0	36992060.73747028
0.01382300767579509	210.0	36232399.261597335
0.014451326206513048	210.0	34689511.8295596
0.015079644737231007	210.0	33531526.535770375
0.018849555921538762	210.0	28929114.433977373
0.025132741228718346	210.0	23322491.29269201
0.031415926535897934	210.0	19664649.06901643
0.037699111843077525	210.0	17222283.441273954
0.0439822971502571	210.0	15433211.768990025
0.0502654824574367	210.0	14068058.181374637
0.05654866776461628	210.0	12991318.449224407
0.06283185307179587	210.0	12017027.410080735
6.283185307179587e-05	220.0	123953211.01707207
0.00012566370614359174	220.0	121037138.09197144
0.00018849555921538762	220.0	125894165.38695759
0.0002513274122871835	220.0	129506417.16279209
0.0003141592653589793	220.0	125929687.99083203
0.00037699111843077525	220.0	123206505.0783749
0.0004398229715025711	220.0	123653842.88801162
0.000502654824574367	220.0	118398757.16614464
0.0005654866776461628	220.0	114711026.60067575
0.0006283185307179586	220.0	120652548.01991639
0.0006911503837897545	220.0	108515546.35979189
0.0007539822368615505	220.0	109648631.35130192
0.0008168140899333463	220.0	118540683.14972977
0.0008796459430051422	220.0	120138634.62595652
0.000942477796076938	220.0	117729993.68122524
0.001005309649148734	220.0	112614516.96914583
0.0010681415022205298	220.0	107996030.98823601
0.0011309733552923257	220.0	112601226.60399963
0.0011938052083641214	220.0	115359009.4893625
0.0012566370614359172	220.0	105281152.5095653
0.0013194689145077131	220.0	99563471.64377046
0.001382300767579509	220.0	106321529.60596476
0.0014451326206513049	220.0	104234113.58952262
0.001507964473723101	220.0	96501647.70505679
0.0018849555921538759	220.0	95973261.76713379
0.0025132741228718345	220.0	88356568.93417759
0.0031415926535897933	220.0	80478100.13233386
0.0037699111843077517	220.0	74750877.39150025
0.0043982297150257105	220.0	67794979.07490201
0.005026548245743669	220.0	63465299.38615399
0.005654866776461627	220.0	59266763.097290136
0.006283185307179587	220.0	56136287.903418906
0.006911503837897547	220.0	54147034.27329422
0.007539822368615505	220.0	50031975.30484797
0.008168140899333463	220.0	48166216.77954613
0.008796459430051421	220.0	45328438.68083284
0.00942477796076938	220.0	44221705.61180503
0.010053096491487338	220.0	42426348.67893992
0.010681415022205298	220.0	41615424.32708479
0.011309733552923256	220.0	39612940.454871885
0.011938052083641215	220.0	37527652.19552918
0.012566370614359173	220.0	36653860.65367831
0.013194689145077132	220.0	35665796.754689395
0.01382300767579509	220.0	34009401.71255211
0.014451326206513048	220.0	33367802.776989497
0.015079644737231007	220.0	32727647.354291942
0.018849555921538762	220.0	28103213.348318957
0.025132741228718346	220.0	22832192.792732004
0.031415926535897934	220.0	19752054.158592574
0.037699111843077525	220.0	17308662.694965836
0.0439822971502571	220.0	15708959.911860252
0.0502654824574367	220.0	14230953.501482883
0.05654866776461628	220.0	13216458.740356157
0.06283185307179587	220.0	12334532.44201536
6.283185307179587e-05	230.0	80998601.32827812
0.00012566370614359174	230.0	82317152.0448898
0.00018849555921538762	230.0	80126182.31863262
0.0002513274122871835	230.0	89261901.20074004
0.0003141592653589793	230.0	87854064.79462922
0.00037699111843077525	230.0	81232175.79448256
0.0004398229715025711	230.0	79656269.00578313
0.000502654824574367	230.0	84152649.2109178
0.0005654866776461628	230.0	94072104.14835215
0.0006283185307179586	230.0	86206393.13730946
0.0006911503837897545	230.0	79468064.9473452
0.0007539822368615505	230.0	79675874.10807465
0.0008168140899333463	230.0	81171459.17209941
0.0008796459430051422	230.0	81158448.6864058
0.000942477796076938	230.0	80344482.04829207
0.001005309649148734	230.0	83973837.78540675
0.0010681415022205298	230.0	80807122.52036591
0.0011309733552923257	230.0	82661695.4751187
0.0011938052083641214	230.0	83300209.31993626
0.0012566370614359172	230.0	80459605.87390417
0.0013194689145077131	230.0	71215704.42672731
0.001382300767579509	230.0	75358237.40524764
0.0014451326206513049	230.0	79802292.30231896
0.001507964473723101	230.0	74948554.61641367
0.0018849555921538759	230.0	75964995.4322254
0.0025132741228718345	230.0	70073520.4027348
0.0031415926535897933	230.0	65165727.07444005
0.0037699111843077517	230.0	61207083.57311309
0.0043982297150257105	230.0	58212487.54911008
0.005026548245743669	230.0	54895616.685085006
0.005654866776461627	230.0	51848559.49987508
0.006283185307179587	230.0	49543317.7525965
0.006911503837897547	230.0	47659976.56431306
0.007539822368615505	230.0	45178163.182442084
0.008168140899333463	230.0	43381395.591551445
0.008796459430051421	230.0	41978247.75248106
0.00942477796076938	230.0	40522241.51463254
0.010053096491487338	230.0	38966495.51103377
0.010681415022205298	230.0	37266549.946126975
0.011309733552923256	230.0	36030067.445864245
0.011938052083641215	230.0	35236216.94993744
0.012566370614359173	230.0	34024521.538823426
0.013194689145077132	230.0	33519399.662932996
0.01382300767579509	230.0	32102820.14835403
0.014451326206513048	230.0	32153829.949344985
0.015079644737231007	230.0	31067907.949256383
0.018849555921538762	230.0	26883373.424505427
0.025132741228718346	230.0	22377043.269791063
0.031415926535897934	230.0	19436176.82279994
0.037699111843077525	230.0	17337437.2728769
0.0439822971502571	230.0	15650515.104625957
0.0502654824574367	230.0	14315148.51128778
0.05654866776461628	230.0	13305217.321418589
0.06283185307179587	230.0	12459506.212518195
6.283185307179587e-05	240.0	53949440.674319446
0.00012566370614359174	240.0	60548336.56443399
0.00018849555921538762	240.0	59376915.20101218
0.0002513274122871835	240.0	60040881.29060242
0.0003141592653589793	240.0	63193055.325961694
0.00037699111843077525	240.0	61542956.04732242
0.0004398229715025711	240.0	63214556.80666559
0.000502654824574367	240.0	58442552.40823961
0.0005654866776461628	240.0	64909056.41663828
0.0006283185307179586	240.0	62011656.350087464
0.0006911503837897545	240.0	57547246.16599497
0.0007539822368615505	240.0	58594150.014198065
0.0008168140899333463	240.0	60440683.642786235
0.0008796459430051422	240.0	60967502.48843511
0.000942477796076938	240.0	57760597.72748627
0.001005309649148734	240.0	60338013.59436926
0.0010681415022205298	240.0	57618248.04694307
0.0011309733552923257	240.0	58507278.87348324
0.0011938052083641214	240.0	59031344.924075134
0.0012566370614359172	240.0	61595300.96390087
0.0013194689145077131	240.0	58199504.536281556
0.001382300767579509	240.0	57032196.37713339
0.0014451326206513049	240.0	59153153.39824637
0.001507964473723101	240.0	60113189.00514339
0.0018849555921538759	240.0	56317163.85483604
0.0025132741228718345	240.0	53967656.617200054
0.0031415926535897933	240.0	51978578.06407633
0.0037699111843077517	240.0	50444341.443337314
0.0043982297150257105	240.0	47469781.274473295
0.005026548245743669	240.0	45970494.000701845
0.005654866776461627	240.0	44004440.84446446
0.006283185307179587	240.0	42574869.995033555
0.006911503837897547	240.0	41508593.077320345
0.007539822368615505	240.0	39363467.73541015
0.008168140899333463	240.0	38713387.09984007
0.008796459430051421	240.0	37522650.294459455
0.00942477796076938	240.0	35956533.33026746
0.010053096491487338	240.0	35042515.928496204
0.010681415022205298	240.0	34613836.93644135
0.011309733552923256	240.0	33178941.60112883
0.011938052083641215	240.0	32726386.034693297
0.012566370614359173	240.0	31303927.30377944
0.013194689145077132	240.0	30865693.80218349
0.01382300767579509	240.0	29958182.64929612
0.014451326206513048	240.0	29360050.33853351
0.015079644737231007	240.0	28997549.931334473
0.018849555921538762	240.0	25563477.61866804
0.025132741228718346	240.0	21667193.991546188
0.031415926535897934	240.0	18932742.271368403
0.037699111843077525	240.0	16986526.478394385
0.0439822971502571	240.0	15407086.149957458
0.0502654824574367	240.0	14330357.06832234
0.05654866776461628	240.0	13355735.743481977
0.06283185307179587	240.0	12604900.480716148
6.283185307179587e-05	250.0	44902699.52682422
0.00012566370614359174	250.0	48128595.35021836
0.00018849555921538762	250.0	43603117.80373845
0.0002513274122871835	250.0	44174535.14147787
0.0003141592653589793	250.0	44995295.06817907
0.00037699111843077525	250.0	44812358.73714247
0.0004398229715025711	250.0	44013169.801587984
0.000502654824574367	250.0	44437089.27983682
0.0005654866776461628	250.0	45164622.80627442
0.0006283185307179586	250.0	48181981.423194
0.0006911503837897545	250.0	46635115.23662215
0.0007539822368615505	250.0	46486705.12192768
0.0008168140899333463	250.0	46851254.00600512
0.0008796459430051422	250.0	43809624.61981059
0.000942477796076938	250.0	46196701.399680935
0.001005309649148734	250.0	44501887.50640697
0.0010681415022205298	250.0	43687443.35731471
0.0011309733552923257	250.0	41200006.12264144
0.0011938052083641214	250.0	44598905.08908278
0.0012566370614359172	250.0	46454498.93919359
0.0013194689145077131	250.0	46343257.32038193
0.001382300767579509	250.0	43883401.54259193
0.0014451326206513049	250.0	43378578.127473556
0.001507964473723101	250.0	44337728.60197453
0.0018849555921538759	250.0	43347476.99624184
0.0025132741228718345	250.0	42986091.42230973
0.0031415926535897933	250.0	41414204.42502802
0.0037699111843077517	250.0	40753482.958314046
0.0043982297150257105	250.0	40200691.78084801
0.005026548245743669	250.0	38526414.18045605
0.005654866776461627	250.0	37075522.799746
0.006283185307179587	250.0	37073094.44980433
0.006911503837897547	250.0	35281148.4731029
0.007539822368615505	250.0	34927770.681292735
0.008168140899333463	250.0	33415923.226414323
0.008796459430051421	250.0	32960416.927304793
0.00942477796076938	250.0	31737825.066911783
0.010053096491487338	250.0	30957607.00010858
0.010681415022205298	250.0	31013238.366680596
0.011309733552923256	250.0	30219135.582186867
0.011938052083641215	250.0	29171640.50520039
0.012566370614359173	250.0	28309585.310896907
0.013194689145077132	250.0	27902560.278711535
0.01382300767579509	250.0	27347725.092552647
0.014451326206513048	250.0	27138342.20658242
0.015079644737231007	250.0	26659926.21866687
0.018849555921538762	250.0	23962534.77783456
0.025132741228718346	250.0	20877621.96452286
0.031415926535897934	250.0	18347988.998687126
0.037699111843077525	250.0	16588845.261053022
0.0439822971502571	250.0	15296173.22504785
0.0502654824574367	250.0	14271033.392308705
0.05654866776461628	250.0	13303149.213484408
0.06283185307179587	250.0	12517121.444830036
6.283185307179587e-05	260.0	35164096.24527394
0.00012566370614359174	260.0	34894078.76889193
0.00018849555921538762	260.0	36169715.77043616
0.0002513274122871835	260.0	36809964.47664924
0.0003141592653589793	260.0	36140018.36944244
0.00037699111843077525	260.0	36289148.4806342
0.0004398229715025711	260.0	36095514.37485008
0.000502654824574367	260.0	34681939.031883016
0.0005654866776461628	260.0	35047929.49426115
0.0006283185307179586	260.0	33269295.66567071
0.0006911503837897545	260.0	33679796.24984413
0.0007539822368615505	260.0	35808357.293803014
0.0008168140899333463	260.0	35837133.970359184
0.0008796459430051422	260.0	36122489.09534401
0.000942477796076938	260.0	35645295.13602542
0.001005309649148734	260.0	36332920.67382366
0.0010681415022205298	260.0	35531283.983625285
0.0011309733552923257	260.0	36108531.40460026
0.0011938052083641214	260.0	34128616.548926294
0.0012566370614359172	260.0	36227252.90241659
0.0013194689145077131	260.0	35621518.75399214
0.001382300767579509	260.0	37436953.95059345
0.0014451326206513049	260.0	36941876.954975806
0.001507964473723101	260.0	35818046.20298506
0.0018849555921538759	260.0	34539655.92666023
0.0025132741228718345	260.0	35160867.75124178
0.0031415926535897933	260.0	34196456.3639127
0.0037699111843077517	260.0	33095020.253265347
0.0043982297150257105	260.0	32667418.281630784
0.005026548245743669	260.0	31942929.46734509
0.005654866776461627	260.0	31881102.777955666
0.006283185307179587	260.0	31422010.887077212
0.006911503837897547	260.0	30630400.836896554
0.007539822368615505	260.0	29474557.98657158
0.008168140899333463	260.0	29945700.881690513
0.008796459430051421	260.0	29029890.795597743
0.00942477796076938	260.0	28743508.7798257
0.010053096491487338	260.0	28024497.408998676
0.010681415022205298	260.0	27659651.317906618
0.011309733552923256	260.0	26529660.613157805
0.011938052083641215	260.0	26539741.776630547
0.012566370614359173	260.0	25969180.508926194
0.013194689145077132	260.0	25523410.59727961
0.01382300767579509	260.0	24675134.514715876
0.014451326206513048	260.0	24896239.400318112
0.015079644737231007	260.0	23865928.07927926
0.018849555921538762	260.0	22367318.92385442
0.025132741228718346	260.0	19865089.03176925
0.031415926535897934	260.0	17676099.68985455
0.037699111843077525	260.0	16227566.764166936
0.0439822971502571	260.0	15116920.200453447
0.0502654824574367	260.0	13954985.951890081
0.05654866776461628	260.0	13214554.871396776
0.06283185307179587	260.0	12549020.689063946
6.283185307179587e-05	270.0	28830176.094785374
0.00012566370614359174	270.0	27318852.7555344
0.00018849555921538762	270.0	28851211.88287823
0.0002513274122871835	270.0	29918912.986163147
0.0003141592653589793	270.0	31813571.11989942
0.00037699111843077525	270.0	29034089.21845595
0.0004398229715025711	270.0	29058680.169391565
0.000502654824574367	270.0	29379401.322849248
0.0005654866776461628	270.0	28713440.648070507
0.0006283185307179586	270.0	30286879.68616348
0.0006911503837897545	270.0	29110642.416484207
0.0007539822368615505	270.0	29733224.08794844
0.0008168140899333463	270.0	27440797.811716825
0.0008796459430051422	270.0	28435829.931051012
0.000942477796076938	270.0	28459181.628881056
0.001005309649148734	270.0	30657237.142419763
0.0010681415022205298	270.0	29992969.811879907
0.0011309733552923257	270.0	27693930.69544512
0.0011938052083641214	270.0	30282509.23048589
0.0012566370614359172	270.0	27541626.77051864
0.0013194689145077131	270.0	29013098.10429191
0.001382300767579509	270.0	27492173.58216611
0.0014451326206513049	270.0	27326012.41062587
0.001507964473723101	270.0	29070314.288106225
0.0018849555921538759	270.0	28080902.62318109
0.0025132741228718345	270.0	27944853.203698017
0.0031415926535897933	270.0	27596741.464368626
0.0037699111843077517	270.0	27429757.70710309
0.0043982297150257105	270.0	28068170.743556682
0.005026548245743669	270.0	27378604.697875243
0.005654866776461627	270.0	27196157.498851407
0.006283185307179587	270.0	26518974.261563998
0.006911503837897547	270.0	26526232.44382077
0.007539822368615505	270.0	26257269.669160903
0.008168140899333463	270.0	25510249.016472068
0.008796459430051421	270.0	24848359.705533233
0.00942477796076938	270.0	24680593.62216525
0.010053096491487338	270.0	24170590.569260128
0.010681415022205298	270.0	24044684.143741872
0.011309733552923256	270.0	23805647.165295828
0.011938052083641215	270.0	23301236.287371993
0.012566370614359173	270.0	23784376.210392553
0.013194689145077132	270.0	22828527.00652076
0.01382300767579509	270.0	22661701.991915975
0.014451326206513048	270.0	22553848.838381376
0.015079644737231007	270.0	22638776.610205512
0.018849555921538762	270.0	20884631.326035477
0.025132741228718346	270.0	18564440.494525284
0.031415926535897934	270.0	16953416.10928109
0.037699111843077525	270.0	15708504.538305936
0.0439822971502571	270.0	14657321.811959615
0.0502654824574367	270.0	13776601.96270269
0.05654866776461628	270.0	13103798.988438904
0.06283185307179587	270.0	12424147.92426368
6.283185307179587e-05	280.0	23699823.802347966
0.00012566370614359174	280.0	23478791.01153891
0.00018849555921538762	280.0	23701258.10674929
0.0002513274122871835	280.0	24701381.189888973
0.0003141592653589793	280.0	24229635.92944518
0.00037699111843077525	280.0	24226330.168097805
0.0004398229715025711	280.0	24689742.63639587
0.000502654824574367	280.0	24307832.01328094
0.0005654866776461628	280.0	25317572.409874044
0.0006283185307179586	280.0	23898671.712819394
0.0006911503837897545	280.0	24176569.43253607
0.0007539822368615505	280.0	24219170.396048598
0.0008168140899333463	280.0	24471693.138807647
0.0008796459430051422	280.0	23363895.395711407
0.000942477796076938	280.0	23546085.047250766
0.001005309649148734	280.0	24237540.72415872
0.0010681415022205298	280.0	22721216.91384276
0.0011309733552923257	280.0	23966288.915862862
0.0011938052083641214	280.0	23821397.56257742
0.0012566370614359172	280.0	24017212.46104065
0.0013194689145077131	280.0	24400120.765173584
0.001382300767579509	280.0	22207178.068411883
0.0014451326206513049	280.0	23294718.565632757
0.001507964473723101	280.0	24478979.0387002
0.0018849555921538759	280.0	23927440.851029724
0.0025132741228718345	280.0	23580693.439120032
0.0031415926535897933	280.0	23534959.94554811
0.0037699111843077517	280.0	23652286.670835964
0.0043982297150257105	280.0	23319775.666189224
0.005026548245743669	280.0	23451164.88368307
0.005654866776461627	280.0	23270176.969977845
0.006283185307179587	280.0	23060042.129108828
0.006911503837897547	280.0	23180506.348189626
0.007539822368615505	280.0	22404348.20166772
0.008168140899333463	280.0	22021976.929390628
0.008796459430051421	280.0	22570054.925201453
0.00942477796076938	280.0	22111879.824764036
0.010053096491487338	280.0	21741150.95814979
0.010681415022205298	280.0	21900273.45808799
0.011309733552923256	280.0	20939451.141843233
0.011938052083641215	280.0	21095541.29161489
0.012566370614359173	280.0	21087605.14965768
0.013194689145077132	280.0	20332616.96833825
0.01382300767579509	280.0	20167302.67096782
0.014451326206513048	280.0	19925618.11912802
0.015079644737231007	280.0	20117171.08966821
0.018849555921538762	280.0	19296293.94952774
0.025132741228718346	280.0	17475958.509758662
0.031415926535897934	280.0	16261404.823155988
0.037699111843077525	280.0	15112187.973069884
0.0439822971502571	280.0	14218010.406782875
0.0502654824574367	280.0	13451662.539011505
0.05654866776461628	280.0	12826983.61636006
0.06283185307179587	280.0	12233918.416513303
6.283185307179587e-05	290.0	20546629.53088693
0.00012566370614359174	290.0	20503562.12018232
0.00018849555921538762	290.0	20787213.092963353
0.0002513274122871835	290.0	20868444.311364584
0.0003141592653589793	290.0	18816397.68417398
0.00037699111843077525	290.0	20749726.69991713
0.0004398229715025711	290.0	20294070.419295177
0.000502654824574367	290.0	21815960.312074624
0.0005654866776461628	290.0	20191142.58697505
0.0006283185307179586	290.0	20443995.788659524
0.0006911503837897545	290.0	21268129.784156065
0.0007539822368615505	290.0	21197184.992327143
0.0008168140899333463	290.0	21190057.498486187
0.0008796459430051422	290.0	19692342.905717816
0.000942477796076938	290.0	20864636.276907466
0.001005309649148734	290.0	22394460.033833694
0.0010681415022205298	290.0	20228052.772859797
0.0011309733552923257	290.0	21343409.983441845
0.0011938052083641214	290.0	21579509.00738832
0.0012566370614359172	290.0	20804132.68683328
0.0013194689145077131	290.0	19713458.069043696
0.001382300767579509	290.0	21924818.8853135
0.0014451326206513049	290.0	21078536.011961687
0.001507964473723101	290.0	20556316.681877717
0.0018849555921538759	290.0	20738399.68259909
0.0025132741228718345	290.0	20546095.27524931
0.0031415926535897933	290.0	20841176.781722557
0.0037699111843077517	290.0	20647605.474600296
0.0043982297150257105	290.0	20314092.735972404
0.005026548245743669	290.0	20323363.416354075
0.005654866776461627	290.0	20125474.38716436
0.006283185307179587	290.0	20462188.200800378
0.006911503837897547	290.0	20102502.762239203
0.007539822368615505	290.0	19807916.473187335
0.008168140899333463	290.0	20019638.46238128
0.008796459430051421	290.0	19619758.898788
0.00942477796076938	290.0	19928627.582401082
0.010053096491487338	290.0	19549900.267290987
0.010681415022205298	290.0	19826764.789043836
0.011309733552923256	290.0	19066799.144957807
0.011938052083641215	290.0	18950818.62007092
0.012566370614359173	290.0	18816694.586474635
0.013194689145077132	290.0	18747805.460289083
0.01382300767579509	290.0	18795494.445580997
0.014451326206513048	290.0	18955731.372046813
0.015079644737231007	290.0	18593837.13339616
0.018849555921538762	290.0	17620270.42465026
0.025132741228718346	290.0	16591346.361271331
0.031415926535897934	290.0	15383986.216711415
0.037699111843077525	290.0	14537891.570158105
0.0439822971502571	290.0	13799729.743425556
0.0502654824574367	290.0	13130475.51478695
0.05654866776461628	290.0	12545090.977199798
0.06283185307179587	290.0	12078654.10217517
6.283185307179587e-05	300.0	18107015.157819934
0.00012566370614359174	300.0	18413201.63410707
0.00018849555921538762	300.0	18852431.842404682
0.0002513274122871835	300.0	17820118.062627118
0.0003141592653589793	300.0	17588886.257611707
0.00037699111843077525	300.0	17987014.85457683
0.0004398229715025711	300.0	18713700.888791606
0.000502654824574367	300.0	19315971.65756369
0.0005654866776461628	300.0	17140497.57209556
0.0006283185307179586	300.0	18582883.473828632
0.0006911503837897545	300.0	18309484.600450642
0.0007539822368615505	300.0	18355337.14546168
0.0008168140899333463	300.0	18310858.10860931
0.0008796459430051422	300.0	18542474.457460582
0.000942477796076938	300.0	17571376.04787862
0.001005309649148734	300.0	18831574.464730956
0.0010681415022205298	300.0	19499559.111088034
0.0011309733552923257	300.0	18754149.222914286
0.0011938052083641214	300.0	17533173.44142449
0.0012566370614359172	300.0	18654640.538603988
0.0013194689145077131	300.0	18261237.809608918
0.001382300767579509	300.0	18514594.247407246
0.0014451326206513049	300.0	18646095.961655136
0.001507964473723101	300.0	17618534.484863766
0.0018849555921538759	300.0	17799678.56243877
0.0025132741228718345	300.0	18569629.05206391
0.0031415926535897933	300.0	18176863.557500083
0.0037699111843077517	300.0	18326478.304635804
0.0043982297150257105	300.0	18074777.095484536
0.005026548245743669	300.0	17970926.737308662
0.005654866776461627	300.0	17623616.26241921
0.006283185307179587	300.0	17991142.12655325
0.006911503837897547	300.0	17783399.731576335
0.007539822368615505	300.0	17932677.130032223
0.008168140899333463	300.0	17953808.73661323
0.008796459430051421	300.0	17813301.083148904
0.00942477796076938	300.0	17333807.283855554
0.010053096491487338	300.0	17184455.403602384
0.010681415022205298	300.0	17347207.124700006
0.011309733552923256	300.0	17210512.407534983
0.011938052083641215	300.0	17473562.710669465
0.012566370614359173	300.0	17342602.81626307
0.013194689145077132	300.0	17273857.68269653
0.01382300767579509	300.0	17190819.703770757
0.014451326206513048	300.0	16794027.794396535
0.015079644737231007	300.0	16667502.878687697
0.018849555921538762	300.0	16284609.608092086
0.025132741228718346	300.0	15418799.407926435
0.031415926535897934	300.0	14598401.383549258
0.037699111843077525	300.0	13889983.465691186
0.0439822971502571	300.0	13289544.559350863
0.0502654824574367	300.0	12784856.360543331
0.05654866776461628	300.0	12343829.004420726
0.06283185307179587	300.0	11854877.616269063
6.283185307179587e-05	310.0	16324966.271054056
0.00012566370614359174	310.0	15062257.877220407
0.00018849555921538762	310.0	15993132.171806384
0.0002513274122871835	310.0	15992731.938130016
0.0003141592653589793	310.0	16688576.898631012
0.00037699111843077525	310.0	16063238.932734702
0.0004398229715025711	310.0	16985004.72794905
0.000502654824574367	310.0	16027613.17000788
0.0005654866776461628	310.0	16183761.968701325
0.0006283185307179586	310.0	16815291.19351704
0.0006911503837897545	310.0	16028396.1605927
0.0007539822368615505	310.0	15540639.6721145
0.0008168140899333463	310.0	15979596.961011242
0.0008796459430051422	310.0	16208324.029461633
0.000942477796076938	310.0	16045515.280994086
0.001005309649148734	310.0	16833068.836881775
0.0010681415022205298	310.0	16433284.6610095
0.0011309733552923257	310.0	15904469.597585503
0.0011938052083641214	310.0	15848546.551911324
0.0012566370614359172	310.0	17078670.87100715
0.0013194689145077131	310.0	16208347.271975586
0.001382300767579509	310.0	16751459.799150694
0.0014451326206513049	310.0	17514385.06290776
0.001507964473723101	310.0	16203001.311933221
0.0018849555921538759	310.0	16471413.136462172
0.0025132741228718345	310.0	16644310.3944013
0.0031415926535897933	310.0	16395039.750032626
0.0037699111843077517	310.0	16447287.45081463
0.0043982297150257105	310.0	16037709.078835806
0.005026548245743669	310.0	16495699.825729039
0.005654866776461627	310.0	16542878.442119788
0.006283185307179587	310.0	16225258.966332203
0.006911503837897547	310.0	16430953.569017507
0.007539822368615505	310.0	16195979.683914566
0.008168140899333463	310.0	15868292.334438367
0.008796459430051421	310.0	15998527.077167483
0.00942477796076938	310.0	15795189.073942048
0.010053096491487338	310.0	15893092.511784475
0.010681415022205298	310.0	16134292.08729038
0.011309733552923256	310.0	15759171.545448307
0.011938052083641215	310.0	15764160.063419854
0.012566370614359173	310.0	15930276.844629277
0.013194689145077132	310.0	15555877.224200383
0.01382300767579509	310.0	15519325.181781175
0.014451326206513048	310.0	15475462.503174713
0.015079644737231007	310.0	15544651.756800797
0.018849555921538762	310.0	15171796.800600564
0.025132741228718346	310.0	14575729.512847438
0.031415926535897934	310.0	13932051.50018297
0.037699111843077525	310.0	13404314.21150132
0.0439822971502571	310.0	12850068.401936043
0.0502654824574367	310.0	12461352.705749666
0.05654866776461628	310.0	12014291.859832017
0.06283185307179587	310.0	11699355.443592586
6.283185307179587e-05	320.0	14830670.992410766
0.00012566370614359174	320.0	15336698.344884884
0.00018849555921538762	320.0	15327684.820557872
0.0002513274122871835	320.0	14680619.814659996
0.0003141592653589793	320.0	15487707.666219497
0.00037699111843077525	320.0	14981697.923232527
0.0004398229715025711	320.0	14138423.257310338
0.000502654824574367	320.0	14437464.071791759
0.0005654866776461628	320.0	15631919.068487413
0.0006283185307179586	320.0	14543962.251248635
0.0006911503837897545	320.0	15162743.770343676
0.0007539822368615505	320.0	14408713.755612217
0.0008168140899333463	320.0	14382046.404458808
0.0008796459430051422	320.0	15531602.762059243
0.000942477796076938	320.0	14988045.512952343
0.001005309649148734	320.0	14559870.428576324
0.0010681415022205298	320.0	15283631.646692425
0.0011309733552923257	320.0	15041194.582287975
0.0011938052083641214	320.0	15312445.919731254
0.0012566370614359172	320.0	15872992.495260246
0.0013194689145077131	320.0	15563040.290802943
0.001382300767579509	320.0	14216306.707498524
0.0014451326206513049	320.0	14665547.464465037
0.001507964473723101	320.0	15787665.87909501
0.0018849555921538759	320.0	15052986.600961363
0.0025132741228718345	320.0	14843124.657935066
0.0031415926535897933	320.0	15032451.288536267
0.0037699111843077517	320.0	14868162.678922335
0.0043982297150257105	320.0	15182287.901960699
0.005026548245743669	320.0	14726196.78052392
0.005654866776461627	320.0	14927281.302452574
0.006283185307179587	320.0	15197310.817087961
0.006911503837897547	320.0	15075063.090167947
0.007539822368615505	320.0	14650418.291597793
0.008168140899333463	320.0	14674374.152303202
0.008796459430051421	320.0	14949471.61157212
0.00942477796076938	320.0	14829542.26120655
0.010053096491487338	320.0	14666604.545107778
0.010681415022205298	320.0	14653285.333871718
0.011309733552923256	320.0	14864063.712486558
0.011938052083641215	320.0	14880413.641651629
0.012566370614359173	320.0	14372208.64293716
0.013194689145077132	320.0	14856880.30727793
0.01382300767579509	320.0	14334251.606350785
0.014451326206513048	320.0	14402351.561082954
0.015079644737231007	320.0	14488511.050852818
0.018849555921538762	320.0	14191146.846210746
0.025132741228718346	320.0	13731242.627662966
0.031415926535897934	320.0	13302233.080352461
0.037699111843077525	320.0	12932062.577821903
0.0439822971502571	320.0	12531339.665348915
0.0502654824574367	320.0	12064504.258218933
0.05654866776461628	320.0	11788970.77298811
0.06283185307179587	320.0	11460897.910804434
6.283185307179587e-05	330.0	13452726.459253602
0.00012566370614359174	330.0	14446789.914866962
0.00018849555921538762	330.0	14099342.32357042
0.0002513274122871835	330.0	13373665.078389099
0.0003141592653589793	330.0	13550904.920051528
0.00037699111843077525	330.0	14483720.907519108
0.0004398229715025711	330.0	14009588.68241693
0.000502654824574367	330.0	13625221.960069261
0.0005654866776461628	330.0	14133054.06005373
0.0006283185307179586	330.0	14231504.942247396
0.0006911503837897545	330.0	13854010.244417956
0.0007539822368615505	330.0	14102659.143226806
0.0008168140899333463	330.0	14535036.336462526
0.0008796459430051422	330.0	14584646.823755845
0.000942477796076938	330.0	13200778.749084923
0.001005309649148734	330.0	13122346.862349281
0.0010681415022205298	330.0	14672080.99417258
0.0011309733552923257	330.0	14405671.325130582
0.0011938052083641214	330.0	13834747.709122695
0.0012566370614359172	330.0	13598479.770143447
0.0013194689145077131	330.0	13402191.686650306
0.001382300767579509	330.0	13217590.231659245
0.0014451326206513049	330.0	13316561.433763068
0.001507964473723101	330.0	14763112.849549046
0.0018849555921538759	330.0	13829373.790956607
0.0025132741228718345	330.0	13750289.944610588
0.0031415926535897933	330.0	13910394.921948051
0.0037699111843077517	330.0	14006188.951263653
0.0043982297150257105	330.0	13902928.48707418
0.005026548245743669	330.0	13912070.855311554
0.005654866776461627	330.0	13713575.929158509
0.006283185307179587	330.0	14058335.153318806
0.006911503837897547	330.0	13798837.696152123
0.007539822368615505	330.0	13603164.00278325
0.008168140899333463	330.0	13844531.810465617
0.008796459430051421	330.0	13818667.70957073
0.00942477796076938	330.0	13985492.553625109
0.010053096491487338	330.0	13469170.852496792
0.010681415022205298	330.0	13730480.900202645
0.011309733552923256	330.0	14011559.926211234
0.011938052083641215	330.0	13925956.86439304
0.012566370614359173	330.0	13499120.275618685
0.013194689145077132	330.0	13644082.034861045
0.01382300767579509	330.0	13572822.560826873
0.014451326206513048	330.0	13535968.731470838
0.015079644737231007	330.0	13484465.626376668
0.018849555921538762	330.0	13406451.616270723
0.025132741228718346	330.0	13040291.918604499
0.031415926535897934	330.0	12721611.584543733
0.037699111843077525	330.0	12402667.600739611
0.0439822971502571	330.0	12114676.662797902
0.0502654824574367	330.0	11775511.136613032
0.05654866776461628	330.0	11511475.001687288
0.06283185307179587	330.0	11224420.524443189
6.283185307179587e-05	340.0	12890939.115274768
0.00012566370614359174	340.0	13272722.999002207
0.00018849555921538762	340.0	13209857.417614805
0.0002513274122871835	340.0	13162235.395331338
0.0003141592653589793	340.0	13188926.2647632
0.00037699111843077525	340.0	12646646.618437275
0.0004398229715025711	340.0	12497386.075122844
0.000502654824574367	340.0	12106003.64338401
0.0005654866776461628	340.0	12857274.115881007
0.0006283185307179586	340.0	12710910.472252825
0.0006911503837897545	340.0	12715665.154098714
0.0007539822368615505	340.0	12457265.964927621
0.0008168140899333463	340.0	13274344.980922434
0.0008796459430051422	340.0	13402685.674107254
0.000942477796076938	340.0	13321391.25276532
0.001005309649148734	340.0	12990845.641074281
0.0010681415022205298	340.0	12761451.808480227
0.0011309733552923257	340.0	12795603.81093273
0.0011938052083641214	340.0	13161679.82048657
0.0012566370614359172	340.0	13939943.726186767
0.0013194689145077131	340.0	12814931.760881351
0.001382300767579509	340.0	12665436.818325423
0.0014451326206513049	340.0	12960638.550689474
0.001507964473723101	340.0	13411547.28770008
0.0018849555921538759	340.0	13321529.738108382
0.0025132741228718345	340.0	13165460.548518237
0.0031415926535897933	340.0	13077198.17601596
0.0037699111843077517	340.0	13120076.661386719
0.0043982297150257105	340.0	12794291.351162948
0.005026548245743669	340.0	12784501.030396208
0.005654866776461627	340.0	12962099.293048406
0.006283185307179587	340.0	12869380.71564644
0.006911503837897547	340.0	12839145.145436322
0.007539822368615505	340.0	13086516.474712446
0.008168140899333463	340.0	12972658.731727287
0.008796459430051421	340.0	13048459.795063743
0.00942477796076938	340.0	12912883.207215056
0.010053096491487338	340.0	13166738.46676103
0.010681415022205298	340.0	13033577.026180495
0.011309733552923256	340.0	13029431.779409844
0.011938052083641215	340.0	12829301.785326734
0.012566370614359173	340.0	13149046.022362413
0.013194689145077132	340.0	12685785.951153126
0.01382300767579509	340.0	12925858.56688334
0.014451326206513048	340.0	12579556.710416038
0.015079644737231007	340.0	12881898.026988387
0.018849555921538762	340.0	12649000.307417452
0.025132741228718346	340.0	12442498.951992517
0.031415926535897934	340.0	12265780.655642843
0.037699111843077525	340.0	11959873.6701118
0.0439822971502571	340.0	11709986.94521278
0.0502654824574367	340.0	11505960.250049189
0.05654866776461628	340.0	11250386.80622676
0.06283185307179587	340.0	11042635.391983787
6.283185307179587e-05	350.0	12862109.821340099
0.00012566370614359174	350.0	11715279.692222793
0.00018849555921538762	350.0	12517822.988431867
0.0002513274122871835	350.0	12433219.051931294
0.0003141592653589793	350.0	12572908.077592624
0.00037699111843077525	350.0	11840630.198288435
0.0004398229715025711	350.0	12823274.956683548
0.000502654824574367	350.0	11606817.821327137
0.0005654866776461628	350.0	12031914.982909301
0.0006283185307179586	350.0	12383758.28214478
0.0006911503837897545	350.0	12348184.986395499
0.0007539822368615505	350.0	12467566.128547668
0.0008168140899333463	350.0	13275259.981563747
0.0008796459430051422	350.0	12251492.241110701
0.000942477796076938	350.0	12785328.529351877
0.001005309649148734	350.0	12756599.289987283
0.0010681415022205298	350.0	12684397.163149009
0.0011309733552923257	350.0	13119686.893350122
0.0011938052083641214	350.0	12211154.99147332
0.0012566370614359172	350.0	12424440.808380378
0.0013194689145077131	350.0	12516939.86044905
0.001382300767579509	350.0	12095387.101780426
0.0014451326206513049	350.0	12262667.098381124
0.001507964473723101	350.0	11998579.867993124
0.0018849555921538759	350.0	12357108.59585233
0.0025132741228718345	350.0	12552337.01500162
0.0031415926535897933	350.0	12166283.81333837
0.0037699111843077517	350.0	12609173.118116258
0.0043982297150257105	350.0	12437617.910682809
0.005026548245743669	350.0	12180695.146094976
0.005654866776461627	350.0	12244972.457674343
0.006283185307179587	350.0	12191117.88492792
0.006911503837897547	350.0	12517093.269734992
0.007539822368615505	350.0	12029834.12512694
0.008168140899333463	350.0	12196379.17939451
0.008796459430051421	350.0	12111263.162849067
0.00942477796076938	350.0	12669889.387329465
0.010053096491487338	350.0	12323136.265245369
0.010681415022205298	350.0	12091085.215014195
0.011309733552923256	350.0	12507437.663208652
0.011938052083641215	350.0	12536375.749593629
0.012566370614359173	350.0	12050718.09288331
0.013194689145077132	350.0	12473892.613554833
0.01382300767579509	350.0	12076017.631699609
0.014451326206513048	350.0	12244985.43727114
0.015079644737231007	350.0	12351007.469956435
0.018849555921538762	350.0	12165043.318311736
0.025132741228718346	350.0	11990090.041603444
0.031415926535897934	350.0	11773424.443993863
0.037699111843077525	350.0	11614085.559387129
0.0439822971502571	350.0	11418831.65027142
0.0502654824574367	350.0	11212534.435308052
0.05654866776461628	350.0	11000695.28128479
0.06283185307179587	350.0	10825615.826755416
