# Supplementary material for: Spinon mediation of witness spin dynamics in herbertsmithite
Source: Nat Phys. 2026 Jun 10;22(7):1071–8. doi: 10.1038/s41567-026-03303-6 (PMC13423850; doi:10.1038/s41567-026-03303-6)
Supplement: Supplementary file 5 — Statistical source data. [file 41567_2026_3303_MOESM5_ESM.zip]

Archive with 7 entries (7 files):
- Fig5a.csv
- Fig5a_open.csv
- Fig5b.csv
- Fig5c.csv
- Fig5c_inset.csv
- Fig5d_Antiferromagnetic.csv
- Fig5d_Edwards_Anderson.csv
