# Supplementary material for: Spinon mediation of witness spin dynamics in herbertsmithite
Source: Nat Phys. 2026 Jun 10;22(7):1071–8. doi: 10.1038/s41567-026-03303-6 (PMC13423850; doi:10.1038/s41567-026-03303-6)
Supplement: Supplementary file 5 — Statistical source data. [file 41567_2026_3303_MOESM5_ESM.zip › Fig5a.csv]

Temperature (mK)	Power-index	Power-index error bar
80.0	1.0593398223067032	0.01171816326130169
90.0	1.0117156855589762	0.013521053039638693
100.0	1.017332758359366	0.012376300754975455
110.0	1.0231128444796185	0.008020078370741084
120.0	1.012528873370735	0.014882062424607044
130.0	1.015956011581289	0.017458710704854656
140.0	1.0202009417403315	0.003823811637040231
150.0	0.9748197761674754	0.009482336025115442
160.0	0.8556781150325659	0.01628182676031034
170.0	0.7110556704382934	0.01750585602939241
