# Supplementary material for: Spinon mediation of witness spin dynamics in herbertsmithite
Source: Nat Phys. 2026 Jun 10;22(7):1071–8. doi: 10.1038/s41567-026-03303-6 (PMC13423850; doi:10.1038/s41567-026-03303-6)
Supplement: Supplementary file 5 — Statistical source data. [file 41567_2026_3303_MOESM5_ESM.zip › Fig5a_open.csv]

Temperature (mK)	Power-index	Power-index error bar
180.0	0.5045502794450858	0.03396197772742166
190.0	0.30796084143482116	0.030727136546850053
