# Supplementary material for: Spinon mediation of witness spin dynamics in herbertsmithite
Source: Nat Phys. 2026 Jun 10;22(7):1071–8. doi: 10.1038/s41567-026-03303-6 (PMC13423850; doi:10.1038/s41567-026-03303-6)
Supplement: Supplementary file 5 — Statistical source data. [file 41567_2026_3303_MOESM5_ESM.zip › Fig5b.csv]

Temperature (mK)	Magnetization variance ((pT/mu_0)^2)	Magnetization variance error bar ((pT/mu_0)^2)
80.0	1.2816720335433354	0.011156035744362589
90.0	1.5821861244264848	0.01294985599725065
100.0	1.8802148279563982	0.013483651192845392
110.0	2.1476961553954412	0.01472175072139443
120.0	2.436453236779928	0.01839664870435023
130.0	2.7283828451624945	0.020024063075816792
140.0	2.9311455642773203	0.020478186629846188
150.0	3.020496893292246	0.01885769958020296
160.0	2.941863446713021	0.01472864304495792
170.0	2.777088085247589	0.01153710192387992
180.0	2.576518432395913	0.007911786061892478
190.0	2.361172501074486	0.005717100470913485
200.0	2.1495860012216066	0.004308302879336441
210.0	1.9537439669619634	0.0032754723715286505
220.0	1.7793035900580558	0.0026596391585057806
230.0	1.6253942317213281	0.0022490609624776455
240.0	1.4814081970439645	0.0019311355412012646
250.0	1.3579932268731971	0.0016991742216367171
260.0	1.2520750233262046	0.0015192669136733518
270.0	1.154984577284852	0.0013779063925343873
280.0	1.0704176125844702	0.0012569639969364538
290.0	0.9999150199020571	0.0011605061892514304
300.0	0.933777666581877	0.0010781865928034065
310.0	0.8816350407668077	0.0010148474268730431
320.0	0.8367944309479046	0.0009617814063516393
330.0	0.7975245505729718	0.0009145749473151405
340.0	0.7644531875265008	0.0008752487057616279
350.0	0.7371799909796788	0.0008438473556998141
