# Supplementary material for: Spinon mediation of witness spin dynamics in herbertsmithite
Source: Nat Phys. 2026 Jun 10;22(7):1071–8. doi: 10.1038/s41567-026-03303-6 (PMC13423850; doi:10.1038/s41567-026-03303-6)
Supplement: Supplementary file 5 — Statistical source data. [file 41567_2026_3303_MOESM5_ESM.zip › Fig5c.csv]

Temperature (mK)	DC susceptibility (10^-3)	DC susceptibility error bar (10^-3)
50.0	6.630437127714494	0.049766327460682463
60.0	7.337033745492818	0.046146081978613814
70.0	8.00411141054497	0.04443888486191199
80.00000000000001	8.617453843582737	0.051415245207160905
90.00000000000003	9.16622708895688	0.05753866760201608
100.00000000000003	9.658839826190748	0.05357391610313269
110.00000000000004	10.068157899744799	0.05339224006658181
120.0	10.482287805842445	0.06101941885729028
130.0	10.875387645515534	0.06291788440224927
140.0	11.116035853204671	0.0597664170638023
150.00000000000003	11.20986319763326	0.04936204210493896
160.00000000000003	11.113441551728009	0.042321898211263045
170.0	10.941441568317657	0.032815934153888025
180.00000000000003	10.747656339471192	0.024536056819210714
190.00000000000003	10.551071026184822	0.020454930352304584
200.0	10.364279245872567	0.0169657615604951
210.00000000000003	10.199044913983933	0.013963926404969417
220.00000000000003	10.057763024954237	0.013036832878177527
230.0	9.924003250097517	0.011312780935618225
240.0	9.804591755959608	0.010052183794166164
250.0	9.696728007336699	0.009310876776883085
260.0	9.597518646135375	0.008567177634956074
270.0	9.50358355654166	0.008109885132300482
280.0	9.418223024828857	0.0072237130635337
290.00000000000006	9.336836315381216	0.007142913177058182
300.00000000000006	9.256175184646098	0.006407949917061008
310.00000000000006	9.18474143381227	0.006438787456093412
320.0	9.111475961923926	0.006063175649067277
330.0	9.04700092559877	0.00606206211861658
340.0	8.979566247865174	0.005551003247310786
350.0	8.915579613686539	0.0055350280891304435
360.00000000000006	8.856284109949955	0.00534530158970114
370.0	8.795620959857729	0.004853143598288458
380.0	8.73750288028719	0.0052527788137291314
390.0	8.681158556732964	0.005051231383850924
400.0	8.62460721993695	0.004810317620866237
500.0	8.118111503803686	0.007906409419537543
600.0	7.685973786658145	0.007252232933622181
699.9999999999999	7.290593297730079	0.00714666069074979
799.9999999999999	6.917236137515804	0.006531364538798183
899.9999999999999	6.599549689464554	0.006069118336545295
1000.0	6.310702460065755	0.0054396376221069005
1100.0	6.022294441323565	0.005708485335192271
1200.0	5.778789062585019	0.005268185496201858
1300.0	5.542327975190693	0.00465248217550967
1399.9999999999998	5.3351503729875125	0.004942784714241485
1500.0	5.141086983238961	0.004330775564919236
