# Supplementary material for: Spinon mediation of witness spin dynamics in herbertsmithite
Source: Nat Phys. 2026 Jun 10;22(7):1071–8. doi: 10.1038/s41567-026-03303-6 (PMC13423850; doi:10.1038/s41567-026-03303-6)
Supplement: Supplementary file 5 — Statistical source data. [file 41567_2026_3303_MOESM5_ESM.zip › Fig5c_inset.csv]

Temperature (mK)	inverse DC susceptibility	inverse DC susceptibility error bar
50.0	150.819618788045	1.1320126247375135
60.0	136.29486175040503	0.8572229707218789
70.0	124.93579220830881	0.6936444285073714
80.00000000000001	116.04355743021264	0.6923632047566717
90.00000000000003	109.09614067981816	0.6848233754541634
100.00000000000003	103.53210302633	0.5742532541510184
110.00000000000004	99.3230350534478	0.5267179343551638
120.0	95.3990215230149	0.5553361022623302
130.0	91.95074535226796	0.5319669105459649
140.0	89.9601272617079	0.4836791241084323
150.00000000000003	89.20715466100694	0.3928190065127759
160.00000000000003	89.98112738933798	0.3426636201379158
170.0	91.39563500440636	0.2741168173800832
180.00000000000003	93.04354069523609	0.21241110890145765
190.00000000000003	94.77710817397383	0.1837405076584415
200.0	96.48524284968842	0.15794109609176826
210.00000000000003	98.04839653455176	0.13424203980673793
220.00000000000003	99.42568715517633	0.12887518467317374
230.0	100.76578723310814	0.11486708015357278
240.0	101.99302784760634	0.10456862327026098
250.0	103.12757037666562	0.09902392841688074
260.0	104.19359804032985	0.09300790086989384
270.0	105.22346586953128	0.08979246789881141
280.0	106.17714162891905	0.08143714615925945
290.00000000000006	107.10265942572333	0.08193621173905505
300.00000000000006	108.03598463205124	0.074792143077727
310.00000000000006	108.87622773120728	0.07632559875901626
320.0	109.7517025977914	0.07303359559037802
330.0	110.53386732507884	0.07406467352507799
340.0	111.36395371410536	0.06884315474005608
350.0	112.16320680540768	0.06963389113612214
360.00000000000006	112.91417343719912	0.0681505136105058
370.0	113.69293931194771	0.06273214399649416
380.0	114.44917543387767	0.06880412083458809
390.0	115.19199810311223	0.06702578143048137
400.0	115.94730919320759	0.06466884465356436
500.0	123.18135806972556	0.11996906537900849
600.0	130.10713121815098	0.12276482435541061
699.9999999999999	137.16304821328455	0.13445514306695747
799.9999999999999	144.5664106472345	0.13650190758729552
899.9999999999999	151.52548992795502	0.13934679980421122
1000.0	158.46096473855627	0.13658863349710587
1100.0	166.04966923208465	0.15739716995912229
1200.0	173.04663471358325	0.15775654056437158
1300.0	180.42959645772197	0.1514608094669951
1399.9999999999998	187.4361414559403	0.17365143062800695
1500.0	194.51139481985288	0.16385351940757512
