# Supplementary material for: Spinon mediation of witness spin dynamics in herbertsmithite
Source: Nat Phys. 2026 Jun 10;22(7):1071–8. doi: 10.1038/s41567-026-03303-6 (PMC13423850; doi:10.1038/s41567-026-03303-6)
Supplement: Supplementary file 5 — Statistical source data. [file 41567_2026_3303_MOESM5_ESM.zip › Fig5d_Antiferromagnetic.csv]

Temperature (mK)	Antiferromagnetic order parameter	Antiferromagnetic order parameter error bar
50.0	0.0007272267713547844	5.901645454030751e-05
60.0	0.000722910581727497	5.9636131702439756e-05
70.0	0.0007101748903546363	5.362863211990362e-05
80.00000000000001	0.0007043755024979949	5.03909030370947e-05
90.00000000000003	0.000680479943318891	4.1931747899515765e-05
100.00000000000003	0.0007018200642429998	4.090464267670621e-05
110.00000000000004	0.0006713671278987982	3.186298941768316e-05
120.0	0.0007071628247489706	2.872827117490567e-05
130.0	0.0007082290183096988	2.063035986151785e-05
140.0	0.0006965612773088206	1.3391071945010248e-05
150.00000000000003	0.0007072193942112653	9.633330788464089e-06
160.00000000000003	0.0007140173818994557	7.631472110023117e-06
170.0	0.0007124668974871311	5.9511379507565735e-06
180.00000000000003	0.0007138530861071778	4.992317167694817e-06
190.00000000000003	0.0007114128310588066	4.120990935320456e-06
200.0	0.0007119097513075361	3.6115041118870513e-06
210.00000000000003	0.000708422526399493	3.410874302346936e-06
220.00000000000003	0.0007063908297030198	2.9179172661889178e-06
230.0	0.0007035424818572964	2.7462639152996904e-06
240.0	0.0006991078784687717	2.4828361387822025e-06
250.0	0.000696179134238656	2.2875520524865968e-06
260.0	0.0006911627956549098	2.076899861735655e-06
270.0	0.0006875668362426459	2.015324549426609e-06
280.0	0.0006824038258316955	1.8826957025067782e-06
290.00000000000006	0.0006784856183198833	1.7652016647990337e-06
300.00000000000006	0.0006734422840310941	1.6848754635733534e-06
310.00000000000006	0.0006682308147906962	1.5597125055632886e-06
320.0	0.0006631235714810235	1.5173636911215486e-06
330.0	0.0006589498424774409	1.3824866162929837e-06
340.0	0.0006531178874672287	1.3462985093456146e-06
350.0	0.0006483792739577959	1.2651853690261036e-06
360.00000000000006	0.0006435217474256915	1.161568034604238e-06
370.0	0.0006385503825072996	1.1891644380527388e-06
380.0	0.0006330345969993774	1.083226769886655e-06
390.0	0.0006284387577830832	1.0242359363469862e-06
400.0	0.0006236501150996978	1.006957880451291e-06
