# Supplementary material for: Spinon mediation of witness spin dynamics in herbertsmithite
Source: Nat Phys. 2026 Jun 10;22(7):1071–8. doi: 10.1038/s41567-026-03303-6 (PMC13423850; doi:10.1038/s41567-026-03303-6)
Supplement: Supplementary file 5 — Statistical source data. [file 41567_2026_3303_MOESM5_ESM.zip › Fig5d_Edwards_Anderson.csv]

Temperature (mK)	Edwards-Anderson order parameter	Edwards-Anderson order parameter error bar
50.0	0.9268112558397528	0.0004698285748684364
60.0	0.8854755604452051	0.0006309856909454614
70.0	0.8335044793867746	0.0009480769207144637
80.00000000000001	0.7701153700733366	0.001330173798070654
90.00000000000003	0.6947856460144969	0.00178229979343436
100.00000000000003	0.6091704166405378	0.002255776344786288
110.00000000000004	0.5110417249487044	0.0030763913986936826
120.0	0.40385397826147834	0.0035071981883836056
130.0	0.2896801179176096	0.0037941776266187865
140.0	0.18382008884158352	0.0035275727748390923
150.00000000000003	0.10490827828859046	0.0027369354172712642
160.00000000000003	0.05136518833479362	0.0016500217076037894
170.0	0.02481487626760368	0.0009991060416388645
180.00000000000003	0.011250366986582636	0.00048804253615500326
190.00000000000003	0.006120403013326359	0.0002480388752332583
200.0	0.003260244037519097	0.00010527041449670934
210.00000000000003	0.0020247845665785965	5.7151675337968736e-05
220.00000000000003	0.0012884400894773362	2.847019316283519e-05
230.0	0.0008781019601245869	1.8237000366837686e-05
240.0	0.0006387435178153064	1.1305992025851076e-05
250.0	0.00047401704131281994	8.23937675477704e-06
260.0	0.00036713400229669406	4.505441081982189e-06
270.0	0.0002944518352216221	3.614215929350422e-06
280.0	0.0002396110355579331	2.815734561721923e-06
290.00000000000006	0.0001998598891772664	2.04781490800148e-06
300.00000000000006	0.00017244252068329883	1.514071299516847e-06
310.00000000000006	0.0001480116459469307	1.1339371334029744e-06
320.0	0.00012966448888538165	9.898934945065356e-07
330.0	0.00011533746651078695	8.169073029523757e-07
340.0	0.00010319720832670853	6.771961190266244e-07
350.0	9.344457227833881e-05	5.834189249972529e-07
360.00000000000006	8.498892204393474e-05	4.57293869376293e-07
370.0	7.81745989583333e-05	4.51229190622591e-07
380.0	7.257293739945752e-05	3.5736275283379964e-07
390.0	6.708479256083205e-05	3.190135125243091e-07
400.0	6.289963240701766e-05	2.985432321765974e-07
