# Supplementary material for: Spinon mediation of witness spin dynamics in herbertsmithite
Source: Nat Phys. 2026 Jun 10;22(7):1071–8. doi: 10.1038/s41567-026-03303-6 (PMC13423850; doi:10.1038/s41567-026-03303-6)
Supplement: Supplementary file 6 — Statistical source data. [file 41567_2026_3303_MOESM6_ESM.zip › ED_Fig1c.csv]

Temperature (K)	inverse DC susceptibility (10^3)	inverse DC susceptibility error bar (10^3)
2.001528	0.2095964836908996	2.814465763620062e-05
2.239619	0.223754001170197	9.686969348392389e-05
2.520458	0.24096971710523374	3.919271038494904e-05
2.738664	0.25399470173432936	5.18266348653841e-05
2.983504	0.26843510594052006	0.0001629383011532288
3.236671	0.2830736744160729	0.0002189484613678975
3.521203	0.2996026410523499	0.000566260858039462
3.761893	0.3133032658174891	0.0002907637016195216
4.004719	0.32690697235181876	0.00045236212696487166
4.246394	0.3402354178414759	0.0004329918287500487
4.521066	0.35636462412572156	0.0005042629551562215
4.753356	0.3684430659313813	9.330425872920133e-05
4.999486	0.38028182864732996	0.00016766123687687675
4.998994	0.3803130703738483	0.0002073810265039521
5.500614	0.40545613912030065	0.0003532199020767591
6.00069	0.43079219727586143	0.00016935516407338644
6.50214	0.45658425228276095	0.00033357956012775334
7.001176	0.48227469004697004	0.0002364221826743035
7.501379	0.5075594325542439	0.00010987823083296592
7.999851	0.5329093292563085	0.00022656879420099858
8.499182	0.5573766837618743	0.000248125454706085
8.991118	0.5808845239193954	0.000502141223216996
9.497983	0.6046866661105017	0.000355578693562252
9.997797	0.6274389535919864	0.00036461949704645234
9.997728	0.627599427615631	0.00020450796185606456
11.99456	0.7154184771626524	0.00022688713896076
14.00181	0.7964202880562586	0.0002583754894080453
15.99384	0.8729521959010872	5.766289263115561e-06
17.99572	0.9452039555067351	0.00019638699661088084
19.99067	1.0125487729049991	0.00012535567257936526
21.98986	1.0762011370636042	0.00012087019120191128
23.99214	1.1365561201634307	3.9424059367224645e-05
26.00676	1.1941153119653394	0.00038312299785288155
28.01056	1.2481807219877594	0.00026711505054511975
30.01149	1.2995942056766343	0.00022428908214059925
32.01607	1.3484032238498813	9.149065344248321e-05
34.01728	1.3916096090358505	1.3798998206664829e-05
36.02048	1.4352821673890814	0.0002685030974732313
38.02537	1.479506127793798	0.00010372820609924042
40.02912	1.5182604974905638	0.0003516838796675628
42.0309	1.5549473401969933	7.874738525467129e-05
44.03625	1.5893824575876794	0.0009657011942210287
46.04654	1.6276729749461323	0.0009053735819115535
48.04911	1.6630694761823912	0.0010552278659448848
50.05376	1.6963399507092163	0.0006551298906821913
50.00186	1.6955031817657953	0.0005673824489288325
52.53891	1.72787719218738	0.0066363825948338164
54.51418	1.7579808892159308	0.006914657913064322
56.57295	1.7890241512742366	0.006482695425085242
58.54652	1.8177575004216313	0.00640371789579728
60.51698	1.8447545525628142	0.005756188566586359
62.57588	1.8704208416806427	0.005692461196064784
64.52608	1.8955912583229046	0.006032719909027094
66.52118	1.9200946456869332	0.00551283723655111
68.53928	1.9440121725984443	0.0055234214885511905
70.49835	1.967508312820007	0.006568360117391443
72.47979	1.9895791243019851	0.004684748071898612
74.50717	2.0112002733042074	0.005204912228674958
76.50201	2.032993159671441	0.004538288951916696
78.50278	2.0532709259661286	0.004306273108120484
80.50195	2.0729745580841694	0.0048674450768786065
82.48369	2.092444733063319	0.003953669856430227
84.56364	2.1126129599278194	0.004447476603350799
86.61099	2.1298146456355735	0.006085376110526071
88.49747	2.1484338429189447	0.005132937579290179
90.60155	2.16636070974827	0.004848148699895485
92.4832	2.1825862777724487	0.004704016234734686
94.57412	2.2005988218976675	0.005172997031898242
96.51896	2.217757657702385	0.0040148053660570004
99.01942	2.240225524785135	0.0027346823540560727
100.4888	2.25329133582249	0.003841776368649707
102.5163	2.2696408021824497	0.0054983005329657855
104.4857	2.2845208902649428	0.0017445453187266776
106.5233	2.3015912974599253	0.0034218439489496944
108.4672	2.3170805674354717	0.004800061997495393
110.5213	2.333924144943005	0.004069265786220074
112.5179	2.3484928015271636	0.003542379123346066
114.5441	2.3632085434882586	0.001878414338340861
116.5133	2.378658443061699	0.004002517166915485
118.4619	2.3939999380146717	0.0034332553983449417
120.4775	2.4088603496035352	0.0026567695099325417
122.5061	2.423043492769397	0.00416957189169842
124.4827	2.436805907757674	0.0035052708822061332
126.5038	2.4518495694114018	0.0028373554917674373
128.515	2.464251460293609	0.0040049254238009625
130.6028	2.478219148690076	0.003467807146693155
132.6081	2.492213806015403	0.0033149763354178687
134.6735	2.5061018223117135	0.003461330350076273
136.5611	2.519342034049906	0.004070728575739788
138.5318	2.533427720035563	0.003917658736231801
140.45	2.5473973765999656	0.0035472890604858077
142.4867	2.560413659989081	0.004112558462557452
144.5173	2.5742609333686595	0.00452593124981634
146.4782	2.586138100294938	0.0002494552448404239
148.5094	2.60195223672338	0.0033473750566680918
150.6024	2.6157829515598516	0.005370778044619248
152.5696	2.631213806326878	0.002706251092422229
154.6332	2.6443797250134935	0.004306022885319178
156.5211	2.654528514811007	0.002167236744009277
158.5559	2.667058373848304	0.0037719808915112085
160.4979	2.679504671806184	0.0029004410650950233
162.4842	2.692681817055299	0.00239377437852355
164.4976	2.7047210286880894	0.002766619685329171
166.4964	2.715591116995215	0.0049925874654502605
168.5054	2.7298718065270515	0.004140297771587388
170.5157	2.739771904498598	0.006219187118197774
172.4834	2.7526105883767062	0.001845526372536254
174.5225	2.7680083995325515	0.003352961340912674
176.5352	2.7836186210555094	0.0041140137298721355
178.5353	2.7961524482800963	0.0036641751090621564
180.5624	2.8075745934712644	0.004192461972501592
182.8039	2.8213764167900033	0.003272934059694174
184.5056	2.834589377855433	0.006191988810545082
186.5173	2.8449475895822083	0.00245716353129548
188.4822	2.8597540731346323	0.004671538279246705
190.5058	2.8731034104348905	0.00433774686733312
192.5097	2.8834206967185914	0.000903045179089918
194.5494	2.895084311147075	0.00356099706603647
196.5775	2.9032702780465587	0.0011496500601280175
198.5397	2.91721246936714	0.004351621149180195
200.5764	2.923653002143945	0.004436075120549678
202.6015	2.932387499549178	0.0016255811935261412
204.5211	2.9486213961898056	0.004479274071108995
206.6642	2.9614079457106692	0.0036646396660296094
208.5292	2.9797601600873698	0.0032158249964748605
210.4713	2.990037110804019	0.003974585261060409
212.4446	3.0023103958027773	0.0029154081301089024
214.4717	3.015140224995476	0.0034520095623347155
216.4361	3.0279298742285548	0.0028402100321221046
218.8396	3.0398569982836023	0.007284548540880321
220.5799	3.0529090501310576	0.002279868566813041
222.5963	3.064192430847873	0.005564632190074231
224.595	3.077089154245033	0.003542626097839593
226.636	3.090630409037191	0.0034473869933033703
228.5485	3.1027301621163064	0.0009268088460595459
230.5616	3.121695846447811	0.003308879593108436
232.4456	3.128905575239587	0.002328733220990414
234.5124	3.1406515006858955	0.00520967302161084
236.4576	3.153984861763893	0.0015931042824532074
238.4856	3.1653736286900838	0.0003642365106179651
240.5188	3.179433814928231	0.0042280866679163
242.5467	3.193833550013043	0.008881566384487881
244.4751	3.2045304388792233	0.003783220760553438
246.5931	3.2183764009248486	0.001167818713709539
248.5718	3.229249783676343	0.0023338563811562195
250.6761	3.2447697672262503	0.0020577546344497316
252.5679	3.2573985879994103	0.001546069439707455
254.5585	3.2682234795988294	0.001857598942534875
256.5019	3.2792309326603855	0.0028079110395063
258.4699	3.2997940847702925	0.0010216705018443936
260.4847	3.3031906543703196	0.0012425654075097728
262.5065	3.3137521496375966	0.0035616742658767437
264.6013	3.329303839026898	0.006873569645711339
266.7259	3.3390576339196825	0.0023022903514781225
268.5326	3.3574661337370015	0.004730483047092378
270.4982	3.364815026569745	0.001993475504576175
272.4949	3.3829675549672786	0.0006390258667658057
274.4473	3.389349435432015	0.005556363752489286
276.51	3.4035641270164056	0.0016994372650000306
278.4868	3.4104088738138927	0.003854622700273832
280.5226	3.426367005613362	0.010215635287197822
282.5063	3.4388895589822233	0.004515654176166083
284.4576	3.4536479763320544	0.004613350250012615
286.4944	3.4680802589222366	0.001929053492202582
289.1762	3.479128980089486	0.0004928784135806918
290.5319	3.4958038009375176	0.007386767840007327
292.5266	3.51827196123668	0.00018771895490665765
294.4729	3.5248114719465478	0.01332554021058118
296.4574	3.5340234247619255	0.01814769649308541
298.5135	3.544642130304536	0.0039952729160523965
300.4769	3.5551331327152393	0.007246117696227788
302.4838	3.580416272223948	0.002633210381019459
304.467	3.617515227373699	0.011763524074604388
306.5058	3.598118261305759	0.009821703569982236
308.555	3.576233966895542	0.005954340000950987
310.6303	3.6178360376859113	0.0016477877792226987
312.5793	3.6463571025137504	0.004441648376635496
314.4837	3.6340505846131657	0.014186777782688866
316.5932	3.637888705770512	0.047626281032093175
318.4758	3.6521104592101237	0.013779981525107432
320.0076	3.67663773858694	0.0031695953450277935
