# Supplementary material for: Spinon mediation of witness spin dynamics in herbertsmithite
Source: Nat Phys. 2026 Jun 10;22(7):1071–8. doi: 10.1038/s41567-026-03303-6 (PMC13423850; doi:10.1038/s41567-026-03303-6)
Supplement: Supplementary file 6 — Statistical source data. [file 41567_2026_3303_MOESM6_ESM.zip › ED_Fig1d_0p1T.csv]

Temperature (mK)	DC susceptibility (10^-3)	DC susceptibility error bar (10^-3)
2001.528	4.771072407277311	0.0006406605544889383
2239.6189999999997	4.469193823440755	0.0019348455604494281
2520.458	4.14989904961083	0.0006749636158934591
2738.6639999999998	3.93708999901096	0.0008033479612670128
2983.504	3.7252951565194325	0.0022612290667828145
3236.671	3.5326492372093927	0.0027323915465999825
3521.203	3.3377542884385623	0.006308487804571342
3761.893	3.191795646913357	0.002962172496632167
4004.7189999999996	3.058974217667635	0.004232898654561649
4246.393999999999	2.9391413931689057	0.0037404224841051607
4521.066	2.8061146710432485	0.00397070747411868
4753.356	2.7141235443585185	0.0006873227068765282
4999.486	2.6296286718642854	0.0011593685588919876
4998.994	2.6294126547294274	0.0014337932033317955
