# Supplementary material for: Spinon mediation of witness spin dynamics in herbertsmithite
Source: Nat Phys. 2026 Jun 10;22(7):1071–8. doi: 10.1038/s41567-026-03303-6 (PMC13423850; doi:10.1038/s41567-026-03303-6)
Supplement: Supplementary file 7 — Statistical source data. [file 41567_2026_3303_MOESM7_ESM.zip]

Archive with 23 entries (23 files):
- ED_Fig2a_50mK.csv
- ED_Fig2a_100mK.csv
- ED_Fig2a_150mK.csv
- ED_Fig2a_200mK.csv
- ED_Fig2a_250mK.csv
- ED_Fig2a_300mK.csv
- ED_Fig2a_350mK.csv
- ED_Fig2a_400mK.csv
- ED_Fig2b_50mK.csv
- ED_Fig2b_180mK.csv
- ED_Fig2b_260mK.csv
- ED_Fig2b_300mK.csv
- ED_Fig2b_310mK.csv
- ED_Fig2b_320mK.csv
- ED_Fig2b_330mK.csv
- ED_Fig2b_background.csv
- ED_Fig2c_0p6_6_rad_Hz.csv
- ED_Fig2c_0p6_60_rad_Hz.csv
- ED_Fig2c_0p6_600_rad_Hz.csv
- ED_Fig2c_6_60_rad_Hz.csv
- ED_Fig2c_6_600_rad_Hz.csv
- ED_Fig2c_60_600_rad_Hz.csv
- ED_Fig2c_time_filtered.csv
