# Supplementary material for: Spinon mediation of witness spin dynamics in herbertsmithite
Source: Nat Phys. 2026 Jun 10;22(7):1071–8. doi: 10.1038/s41567-026-03303-6 (PMC13423850; doi:10.1038/s41567-026-03303-6)
Supplement: Supplementary file 7 — Statistical source data. [file 41567_2026_3303_MOESM7_ESM.zip › ED_Fig2a_50mK.csv]

Flux bin left (mPhi_0)	Flux bin right (mPhi_0)	Count (10^4)
-45.0	-44.909909909909906	0.0
-44.909909909909906	-44.81981981981982	0.0
-44.81981981981982	-44.72972972972973	0.0
-44.72972972972973	-44.63963963963963	0.0
-44.63963963963963	-44.549549549549546	0.0
-44.549549549549546	-44.45945945945945	0.0
-44.45945945945945	-44.369369369369366	0.0
-44.369369369369366	-44.27927927927928	0.0
-44.27927927927928	-44.189189189189186	0.0
-44.189189189189186	-44.0990990990991	0.0
-44.0990990990991	-44.00900900900901	0.0
-44.00900900900901	-43.91891891891891	0.0
-43.91891891891891	-43.828828828828826	0.0
-43.828828828828826	-43.73873873873873	0.0
-43.73873873873873	-43.648648648648646	0.0
-43.648648648648646	-43.55855855855856	0.0
-43.55855855855856	-43.468468468468465	0.0
-43.468468468468465	-43.37837837837838	0.0
-43.37837837837838	-43.288288288288285	0.0
-43.288288288288285	-43.19819819819819	0.0
-43.19819819819819	-43.108108108108105	0.0
-43.108108108108105	-43.01801801801801	0.0
-43.01801801801801	-42.927927927927925	0.0
-42.927927927927925	-42.83783783783784	0.0
-42.83783783783784	-42.747747747747745	0.0
-42.747747747747745	-42.65765765765766	0.0
-42.65765765765766	-42.567567567567565	0.0
-42.567567567567565	-42.47747747747747	0.0
-42.47747747747747	-42.387387387387385	0.0
-42.387387387387385	-42.29729729729729	0.0
-42.29729729729729	-42.207207207207205	0.0
-42.207207207207205	-42.11711711711712	0.0
-42.11711711711712	-42.027027027027025	0.0
-42.027027027027025	-41.93693693693694	0.0
-41.93693693693694	-41.846846846846844	0.0
-41.846846846846844	-41.75675675675675	0.0
-41.75675675675675	-41.666666666666664	0.0
-41.666666666666664	-41.57657657657658	0.0
-41.57657657657658	-41.486486486486484	0.0
-41.486486486486484	-41.3963963963964	0.0006
-41.3963963963964	-41.306306306306304	0.0004
-41.306306306306304	-41.21621621621621	0.0012
-41.21621621621621	-41.126126126126124	0.0006
-41.126126126126124	-41.03603603603603	0.0006
-41.03603603603603	-40.945945945945944	0.0004
-40.945945945945944	-40.85585585585586	0.0003
-40.85585585585586	-40.765765765765764	0.0004
-40.765765765765764	-40.67567567567568	0.0004
-40.67567567567568	-40.585585585585584	0.0002
-40.585585585585584	-40.49549549549549	0.0004
-40.49549549549549	-40.4054054054054	0.0003
-40.4054054054054	-40.31531531531531	0.0002
-40.31531531531531	-40.22522522522522	0.0003
-40.22522522522522	-40.13513513513514	0.0002
-40.13513513513514	-40.04504504504504	0.0003
-40.04504504504504	-39.95495495495495	0.0001
-39.95495495495495	-39.864864864864856	0.0004
-39.864864864864856	-39.77477477477477	0.0
-39.77477477477477	-39.68468468468468	0.0004
-39.68468468468468	-39.59459459459459	0.0002
-39.59459459459459	-39.5045045045045	0.0002
-39.5045045045045	-39.414414414414416	0.0002
-39.414414414414416	-39.32432432432432	0.0
-39.32432432432432	-39.234234234234236	0.0004
-39.234234234234236	-39.144144144144136	0.0
-39.144144144144136	-39.05405405405405	0.0004
-39.05405405405405	-38.96396396396396	0.0
-38.96396396396396	-38.87387387387387	0.0003
-38.87387387387387	-38.78378378378378	0.0001
-38.78378378378378	-38.693693693693696	0.0002
-38.693693693693696	-38.6036036036036	0.0007
-38.6036036036036	-38.51351351351351	0.0016
-38.51351351351351	-38.42342342342342	0.0006
-38.42342342342342	-38.33333333333333	0.0008
-38.33333333333333	-38.24324324324324	0.0006
-38.24324324324324	-38.15315315315315	0.0005
-38.15315315315315	-38.06306306306306	0.0005
-38.06306306306306	-37.972972972972975	0.0014
-37.972972972972975	-37.88288288288288	0.0012
-37.88288288288288	-37.79279279279279	0.0007
-37.79279279279279	-37.7027027027027	0.0009
-37.7027027027027	-37.61261261261261	0.0005
-37.61261261261261	-37.52252252252252	0.0018
-37.52252252252252	-37.43243243243243	0.0018
-37.43243243243243	-37.34234234234234	0.002
-37.34234234234234	-37.252252252252255	0.0015
-37.252252252252255	-37.162162162162154	0.0015
-37.162162162162154	-37.07207207207207	0.0018
-37.07207207207207	-36.98198198198198	0.0027
-36.98198198198198	-36.89189189189189	0.0026
-36.89189189189189	-36.8018018018018	0.0035
-36.8018018018018	-36.71171171171171	0.0028
-36.71171171171171	-36.62162162162162	0.0023
-36.62162162162162	-36.531531531531535	0.0022
-36.531531531531535	-36.44144144144144	0.0028
-36.44144144144144	-36.35135135135135	0.0031
-36.35135135135135	-36.26126126126126	0.0021
-36.26126126126126	-36.17117117117117	0.0023
-36.17117117117117	-36.08108108108108	0.002
-36.08108108108108	-35.99099099099099	0.002
-35.99099099099099	-35.90090090090089	0.0021
-35.90090090090089	-35.81081081081081	0.0015
-35.81081081081081	-35.72072072072071	0.0034
-35.72072072072071	-35.63063063063063	0.0021
-35.63063063063063	-35.54054054054054	0.0021
-35.54054054054054	-35.45045045045045	0.0025
-35.45045045045045	-35.36036036036036	0.0016
-35.36036036036036	-35.27027027027027	0.003
-35.27027027027027	-35.18018018018018	0.0021
-35.18018018018018	-35.090090090090094	0.0026
-35.090090090090094	-34.99999999999999	0.0025
-34.99999999999999	-34.909909909909906	0.0025
-34.909909909909906	-34.81981981981982	0.0027
-34.81981981981982	-34.729729729729726	0.0033
-34.729729729729726	-34.63963963963964	0.0032
-34.63963963963964	-34.549549549549546	0.0036
-34.549549549549546	-34.45945945945945	0.0039
-34.45945945945945	-34.369369369369366	0.0034
-34.369369369369366	-34.27927927927927	0.0024
-34.27927927927927	-34.189189189189186	0.003
-34.189189189189186	-34.0990990990991	0.0029
-34.0990990990991	-34.009009009009006	0.0031
-34.009009009009006	-33.91891891891892	0.0033
-33.91891891891892	-33.82882882882883	0.0031
-33.82882882882883	-33.73873873873874	0.0036
-33.73873873873874	-33.648648648648646	0.0053
-33.648648648648646	-33.55855855855855	0.006
-33.55855855855855	-33.468468468468465	0.0047
-33.468468468468465	-33.37837837837838	0.0043
-33.37837837837838	-33.288288288288285	0.0039
-33.288288288288285	-33.19819819819819	0.0036
-33.19819819819819	-33.108108108108105	0.0049
-33.108108108108105	-33.01801801801801	0.0059
-33.01801801801801	-32.927927927927925	0.0046
-32.927927927927925	-32.83783783783783	0.0054
-32.83783783783783	-32.747747747747745	0.0048
-32.747747747747745	-32.65765765765766	0.0059
-32.65765765765766	-32.567567567567565	0.0065
-32.567567567567565	-32.47747747747748	0.0056
-32.47747747747748	-32.38738738738739	0.0071
-32.38738738738739	-32.29729729729729	0.0088
-32.29729729729729	-32.207207207207205	0.0063
-32.207207207207205	-32.11711711711711	0.0066
-32.11711711711711	-32.027027027027025	0.009
-32.027027027027025	-31.936936936936934	0.0072
-31.936936936936934	-31.84684684684684	0.0076
-31.84684684684684	-31.75675675675675	0.0073
-31.75675675675675	-31.66666666666666	0.0116
-31.66666666666666	-31.576576576576574	0.0096
-31.576576576576574	-31.486486486486484	0.0087
-31.486486486486484	-31.396396396396394	0.0087
-31.396396396396394	-31.306306306306304	0.0071
-31.306306306306304	-31.216216216216218	0.0085
-31.216216216216218	-31.126126126126124	0.0101
-31.126126126126124	-31.036036036036034	0.0095
-31.036036036036034	-30.94594594594594	0.0086
-30.94594594594594	-30.855855855855854	0.0099
-30.855855855855854	-30.765765765765764	0.0098
-30.765765765765764	-30.675675675675674	0.0101
-30.675675675675674	-30.585585585585584	0.0107
-30.585585585585584	-30.495495495495494	0.0116
-30.495495495495494	-30.405405405405403	0.0098
-30.405405405405403	-30.31531531531531	0.0121
-30.31531531531531	-30.22522522522522	0.0108
-30.22522522522522	-30.135135135135133	0.0108
-30.135135135135133	-30.045045045045043	0.0114
-30.045045045045043	-29.954954954954953	0.0139
-29.954954954954953	-29.864864864864863	0.0133
-29.864864864864863	-29.774774774774773	0.0139
-29.774774774774773	-29.684684684684683	0.0135
-29.684684684684683	-29.59459459459459	0.0133
-29.59459459459459	-29.5045045045045	0.0151
-29.5045045045045	-29.414414414414413	0.0158
-29.414414414414413	-29.324324324324323	0.018
-29.324324324324323	-29.234234234234233	0.0162
-29.234234234234233	-29.14414414414414	0.0167
-29.14414414414414	-29.054054054054053	0.016
-29.054054054054053	-28.963963963963963	0.0187
-28.963963963963963	-28.87387387387387	0.0198
-28.87387387387387	-28.78378378378378	0.0209
-28.78378378378378	-28.693693693693692	0.0245
-28.693693693693692	-28.603603603603602	0.0249
-28.603603603603602	-28.51351351351351	0.0225
-28.51351351351351	-28.423423423423422	0.0258
-28.423423423423422	-28.333333333333332	0.0274
-28.333333333333332	-28.243243243243242	0.0337
-28.243243243243242	-28.15315315315315	0.0314
-28.15315315315315	-28.063063063063062	0.0275
-28.063063063063062	-27.972972972972972	0.0314
-27.972972972972972	-27.882882882882882	0.0318
-27.882882882882882	-27.79279279279279	0.0328
-27.79279279279279	-27.7027027027027	0.0364
-27.7027027027027	-27.61261261261261	0.0321
-27.61261261261261	-27.522522522522518	0.0372
-27.522522522522518	-27.432432432432428	0.0346
-27.432432432432428	-27.34234234234234	0.036
-27.34234234234234	-27.25225225225225	0.0355
-27.25225225225225	-27.162162162162158	0.0346
-27.162162162162158	-27.072072072072068	0.0367
-27.072072072072068	-26.98198198198198	0.0365
-26.98198198198198	-26.89189189189189	0.0441
-26.89189189189189	-26.801801801801798	0.0452
-26.801801801801798	-26.711711711711708	0.0493
-26.711711711711708	-26.62162162162162	0.0477
-26.62162162162162	-26.53153153153153	0.0512
-26.53153153153153	-26.441441441441437	0.0553
-26.441441441441437	-26.351351351351347	0.0611
-26.351351351351347	-26.26126126126126	0.0576
-26.26126126126126	-26.171171171171167	0.0607
-26.171171171171167	-26.081081081081077	0.0668
-26.081081081081077	-25.990990990990987	0.0651
-25.990990990990987	-25.9009009009009	0.0655
-25.9009009009009	-25.810810810810807	0.0668
-25.810810810810807	-25.720720720720717	0.0683
-25.720720720720717	-25.630630630630627	0.0732
-25.630630630630627	-25.54054054054054	0.076
-25.54054054054054	-25.450450450450447	0.0724
-25.450450450450447	-25.360360360360357	0.0814
-25.360360360360357	-25.270270270270267	0.0794
-25.270270270270267	-25.18018018018018	0.0851
-25.18018018018018	-25.090090090090087	0.0794
-25.090090090090087	-24.999999999999996	0.0864
-24.999999999999996	-24.90990990990991	0.0887
-24.90990990990991	-24.819819819819816	0.0929
-24.819819819819816	-24.729729729729726	0.0937
-24.729729729729726	-24.639639639639636	0.0974
-24.639639639639636	-24.54954954954955	0.098
-24.54954954954955	-24.459459459459456	0.103
-24.459459459459456	-24.369369369369366	0.1065
-24.369369369369366	-24.279279279279276	0.1054
-24.279279279279276	-24.18918918918919	0.1144
-24.18918918918919	-24.099099099099096	0.1206
-24.099099099099096	-24.009009009009006	0.121
-24.009009009009006	-23.918918918918916	0.131
-23.918918918918916	-23.82882882882883	0.1348
-23.82882882882883	-23.738738738738736	0.1426
-23.738738738738736	-23.648648648648646	0.1435
-23.648648648648646	-23.558558558558556	0.1432
-23.558558558558556	-23.46846846846847	0.1466
-23.46846846846847	-23.378378378378375	0.1436
-23.378378378378375	-23.288288288288285	0.1536
-23.288288288288285	-23.198198198198195	0.1566
-23.198198198198195	-23.108108108108105	0.1579
-23.108108108108105	-23.018018018018015	0.1742
-23.018018018018015	-22.927927927927925	0.1784
-22.927927927927925	-22.837837837837835	0.1829
-22.837837837837835	-22.747747747747745	0.1796
-22.747747747747745	-22.657657657657655	0.1822
-22.657657657657655	-22.567567567567565	0.1942
-22.567567567567565	-22.477477477477475	0.21
-22.477477477477475	-22.387387387387385	0.212
-22.387387387387385	-22.297297297297295	0.2151
-22.297297297297295	-22.207207207207205	0.2313
-22.207207207207205	-22.117117117117115	0.2377
-22.117117117117115	-22.027027027027025	0.2428
-22.027027027027025	-21.936936936936934	0.248
-21.936936936936934	-21.846846846846844	0.258
-21.846846846846844	-21.756756756756754	0.2716
-21.756756756756754	-21.666666666666664	0.272
-21.666666666666664	-21.576576576576574	0.2881
-21.576576576576574	-21.486486486486484	0.2845
-21.486486486486484	-21.396396396396394	0.294
-21.396396396396394	-21.306306306306304	0.3074
-21.306306306306304	-21.216216216216214	0.3048
-21.216216216216214	-21.126126126126124	0.3188
-21.126126126126124	-21.036036036036034	0.3177
-21.036036036036034	-20.945945945945944	0.3338
-20.945945945945944	-20.855855855855854	0.3292
-20.855855855855854	-20.765765765765764	0.3465
-20.765765765765764	-20.675675675675674	0.3431
-20.675675675675674	-20.585585585585584	0.3619
-20.585585585585584	-20.495495495495494	0.3635
-20.495495495495494	-20.4054054054054	0.387
-20.4054054054054	-20.315315315315313	0.3868
-20.315315315315313	-20.225225225225223	0.4072
-20.225225225225223	-20.135135135135133	0.4261
-20.135135135135133	-20.04504504504504	0.4289
-20.04504504504504	-19.954954954954953	0.4503
-19.954954954954953	-19.864864864864863	0.4639
-19.864864864864863	-19.774774774774773	0.4914
-19.774774774774773	-19.68468468468468	0.504
-19.68468468468468	-19.594594594594593	0.5113
-19.594594594594593	-19.504504504504503	0.5322
-19.504504504504503	-19.414414414414413	0.5413
-19.414414414414413	-19.32432432432432	0.5719
-19.32432432432432	-19.234234234234233	0.5582
-19.234234234234233	-19.144144144144143	0.5799
-19.144144144144143	-19.054054054054053	0.5819
-19.054054054054053	-18.96396396396396	0.6042
-18.96396396396396	-18.873873873873872	0.6292
-18.873873873873872	-18.783783783783782	0.6453
-18.783783783783782	-18.69369369369369	0.6453
-18.69369369369369	-18.603603603603602	0.6626
-18.603603603603602	-18.513513513513512	0.6627
-18.513513513513512	-18.423423423423422	0.6742
-18.423423423423422	-18.33333333333333	0.6949
-18.33333333333333	-18.243243243243242	0.7065
-18.243243243243242	-18.153153153153152	0.7421
-18.153153153153152	-18.063063063063062	0.7655
-18.063063063063062	-17.97297297297297	0.7815
-17.97297297297297	-17.882882882882882	0.7949
-17.882882882882882	-17.792792792792792	0.8041
-17.792792792792792	-17.7027027027027	0.8328
-17.7027027027027	-17.612612612612608	0.8378
-17.612612612612608	-17.52252252252252	0.8791
-17.52252252252252	-17.43243243243243	0.9037
-17.43243243243243	-17.342342342342338	0.9283
-17.342342342342338	-17.252252252252248	0.9618
-17.252252252252248	-17.16216216216216	0.9629
-17.16216216216216	-17.07207207207207	1.0
-17.07207207207207	-16.981981981981978	1.0437
-16.981981981981978	-16.891891891891888	1.034
-16.891891891891888	-16.8018018018018	1.0624
-16.8018018018018	-16.71171171171171	1.0728
-16.71171171171171	-16.621621621621617	1.1244
-16.621621621621617	-16.531531531531527	1.1245
-16.531531531531527	-16.44144144144144	1.1686
-16.44144144144144	-16.35135135135135	1.1928
-16.35135135135135	-16.261261261261257	1.2188
-16.261261261261257	-16.171171171171167	1.2433
-16.171171171171167	-16.08108108108108	1.2486
-16.08108108108108	-15.990990990990987	1.3038
-15.990990990990987	-15.900900900900897	1.2949
-15.900900900900897	-15.810810810810809	1.3071
-15.810810810810809	-15.720720720720719	1.3556
-15.720720720720719	-15.630630630630627	1.3871
-15.630630630630627	-15.540540540540537	1.4337
-15.540540540540537	-15.450450450450449	1.4677
-15.450450450450449	-15.360360360360358	1.5035
-15.360360360360358	-15.270270270270267	1.4942
-15.270270270270267	-15.180180180180178	1.5407
-15.180180180180178	-15.090090090090088	1.5715
-15.090090090090088	-15.0	1.5822
-15.0	-14.909909909909906	1.6026
-14.909909909909906	-14.819819819819818	1.6401
-14.819819819819818	-14.729729729729728	1.6953
-14.729729729729728	-14.639639639639636	1.7072
-14.639639639639636	-14.549549549549546	1.7395
-14.549549549549546	-14.459459459459458	1.7958
-14.459459459459458	-14.369369369369368	1.7961
-14.369369369369368	-14.279279279279276	1.8302
-14.279279279279276	-14.189189189189186	1.9126
-14.189189189189186	-14.099099099099098	1.9461
-14.099099099099098	-14.009009009009008	1.9691
-14.009009009009008	-13.918918918918916	2.0476
-13.918918918918916	-13.828828828828826	2.0655
-13.828828828828826	-13.738738738738737	2.131
-13.738738738738737	-13.648648648648647	2.1374
-13.648648648648647	-13.558558558558559	2.2001
-13.558558558558559	-13.468468468468469	2.2176
-13.468468468468469	-13.378378378378374	2.278
-13.378378378378374	-13.288288288288284	2.2864
-13.288288288288284	-13.198198198198195	2.3621
-13.198198198198195	-13.108108108108105	2.4023
-13.108108108108105	-13.018018018018017	2.4271
-13.018018018018017	-12.927927927927927	2.4585
-12.927927927927927	-12.837837837837839	2.5056
-12.837837837837839	-12.747747747747741	2.5189
-12.747747747747741	-12.657657657657653	2.5758
-12.657657657657653	-12.567567567567563	2.6182
-12.567567567567563	-12.477477477477475	2.6634
-12.477477477477475	-12.387387387387385	2.7016
-12.387387387387385	-12.297297297297296	2.767
-12.297297297297296	-12.207207207207206	2.7875
-12.207207207207206	-12.117117117117118	2.8608
-12.117117117117118	-12.027027027027023	2.8978
-12.027027027027023	-11.936936936936933	2.9049
-11.936936936936933	-11.846846846846844	2.9803
-11.846846846846844	-11.756756756756754	3.0386
-11.756756756756754	-11.666666666666666	3.0849
-11.666666666666666	-11.576576576576576	3.1104
-11.576576576576576	-11.486486486486488	3.1577
-11.486486486486488	-11.39639639639639	3.2303
-11.39639639639639	-11.306306306306302	3.2974
-11.306306306306302	-11.216216216216212	3.3626
-11.216216216216212	-11.126126126126124	3.4072
-11.126126126126124	-11.036036036036034	3.4109
-11.036036036036034	-10.945945945945946	3.5093
-10.945945945945946	-10.855855855855856	3.5223
-10.855855855855856	-10.765765765765767	3.6109
-10.765765765765767	-10.67567567567567	3.6405
-10.67567567567567	-10.585585585585582	3.6793
-10.585585585585582	-10.495495495495492	3.773
-10.495495495495492	-10.405405405405403	3.8245
-10.405405405405403	-10.315315315315313	3.8746
-10.315315315315313	-10.225225225225225	3.9611
-10.225225225225225	-10.135135135135135	4.0578
-10.135135135135135	-10.04504504504504	4.0834
-10.04504504504504	-9.95495495495495	4.1048
-9.95495495495495	-9.864864864864861	4.2159
-9.864864864864861	-9.774774774774771	4.284
-9.774774774774771	-9.684684684684683	4.3025
-9.684684684684683	-9.594594594594593	4.3588
-9.594594594594593	-9.504504504504505	4.3892
-9.504504504504505	-9.414414414414415	4.4051
-9.414414414414415	-9.32432432432432	4.4895
-9.32432432432432	-9.23423423423423	4.4992
-9.23423423423423	-9.144144144144141	4.5861
-9.144144144144141	-9.05405405405405	4.6595
-9.05405405405405	-8.963963963963963	4.7386
-8.963963963963963	-8.873873873873872	4.7008
-8.873873873873872	-8.783783783783784	4.8594
-8.783783783783784	-8.693693693693689	4.9024
-8.693693693693689	-8.603603603603599	4.9304
-8.603603603603599	-8.51351351351351	4.9808
-8.51351351351351	-8.42342342342342	5.032
-8.42342342342342	-8.333333333333332	5.1234
-8.333333333333332	-8.243243243243242	5.1486
-8.243243243243242	-8.153153153153154	5.2196
-8.153153153153154	-8.063063063063064	5.1964
-8.063063063063064	-7.9729729729729675	5.2724
-7.9729729729729675	-7.882882882882878	5.3595
-7.882882882882878	-7.792792792792789	5.4242
-7.792792792792789	-7.7027027027027	5.4419
-7.7027027027027	-7.612612612612611	5.4781
-7.612612612612611	-7.522522522522522	5.5373
-7.522522522522522	-7.4324324324324325	5.6956
-7.4324324324324325	-7.342342342342336	5.7446
-7.342342342342336	-7.252252252252247	5.762
-7.252252252252247	-7.162162162162158	5.8065
-7.162162162162158	-7.072072072072069	5.8046
-7.072072072072069	-6.9819819819819795	5.8612
-6.9819819819819795	-6.89189189189189	5.9647
-6.89189189189189	-6.801801801801801	6.044
-6.801801801801801	-6.711711711711712	6.1127
-6.711711711711712	-6.621621621621617	6.1728
-6.621621621621617	-6.531531531531527	6.242
-6.531531531531527	-6.441441441441438	6.2755
-6.441441441441438	-6.351351351351349	6.3411
-6.351351351351349	-6.26126126126126	6.4635
-6.26126126126126	-6.171171171171171	6.4569
-6.171171171171171	-6.081081081081082	6.5044
-6.081081081081082	-5.990990990990985	6.6337
-5.990990990990985	-5.900900900900896	6.7056
-5.900900900900896	-5.810810810810807	6.7078
-5.810810810810807	-5.720720720720718	6.8229
-5.720720720720718	-5.630630630630629	6.8648
-5.630630630630629	-5.5405405405405395	6.9416
-5.5405405405405395	-5.45045045045045	7.0171
-5.45045045045045	-5.360360360360361	6.9961
-5.360360360360361	-5.270270270270265	7.0906
-5.270270270270265	-5.180180180180176	7.1645
-5.180180180180176	-5.0900900900900865	7.137
-5.0900900900900865	-4.999999999999997	7.2239
-4.999999999999997	-4.909909909909908	7.2043
-4.909909909909908	-4.819819819819819	7.3285
-4.819819819819819	-4.72972972972973	7.4113
-4.72972972972973	-4.6396396396396336	7.3455
-4.6396396396396336	-4.549549549549544	7.4112
-4.549549549549544	-4.459459459459455	7.4573
-4.459459459459455	-4.369369369369366	7.5353
-4.369369369369366	-4.279279279279277	7.5962
-4.279279279279277	-4.189189189189188	7.6351
-4.189189189189188	-4.0990990990990985	7.6067
-4.0990990990990985	-4.009009009009009	7.6843
-4.009009009009009	-3.9189189189189135	7.7022
-3.9189189189189135	-3.8288288288288244	7.763
-3.8288288288288244	-3.738738738738735	7.792
-3.738738738738735	-3.648648648648646	7.8388
-3.648648648648646	-3.558558558558557	7.8786
-3.558558558558557	-3.4684684684684677	7.8759
-3.4684684684684677	-3.3783783783783785	7.9997
-3.3783783783783785	-3.2882882882882893	7.9548
-3.2882882882882893	-3.198198198198193	8.0643
-3.198198198198193	-3.108108108108104	8.1735
-3.108108108108104	-3.0180180180180147	8.1288
-3.0180180180180147	-2.9279279279279256	8.2211
-2.9279279279279256	-2.8378378378378364	8.2353
-2.8378378378378364	-2.747747747747747	8.2135
-2.747747747747747	-2.657657657657658	8.283
-2.657657657657658	-2.567567567567562	8.3561
-2.567567567567562	-2.477477477477473	8.3707
-2.477477477477473	-2.387387387387384	8.3916
-2.387387387387384	-2.2972972972972947	8.4878
-2.2972972972972947	-2.2072072072072055	8.4956
-2.2072072072072055	-2.1171171171171164	8.5211
-2.1171171171171164	-2.027027027027027	8.5041
-2.027027027027027	-1.936936936936938	8.6059
-1.936936936936938	-1.8468468468468417	8.5725
-1.8468468468468417	-1.7567567567567526	8.679
-1.7567567567567526	-1.6666666666666634	8.7119
-1.6666666666666634	-1.5765765765765742	8.7546
-1.5765765765765742	-1.486486486486485	8.7088
-1.486486486486485	-1.396396396396396	8.8087
-1.396396396396396	-1.3063063063063067	8.7912
-1.3063063063063067	-1.2162162162162107	8.8172
-1.2162162162162107	-1.1261261261261215	8.8295
-1.1261261261261215	-1.0360360360360323	8.8337
-1.0360360360360323	-0.9459459459459432	8.778
-0.9459459459459432	-0.855855855855854	8.8252
-0.855855855855854	-0.7657657657657648	8.7998
-0.7657657657657648	-0.6756756756756757	8.8399
-0.6756756756756757	-0.5855855855855865	8.9174
-0.5855855855855865	-0.49549549549549043	8.9163
-0.49549549549549043	-0.40540540540540126	8.9357
-0.40540540540540126	-0.3153153153153121	8.9023
-0.3153153153153121	-0.22522522522522292	8.9586
-0.22522522522522292	-0.13513513513513375	8.9161
-0.13513513513513375	-0.045045045045044585	8.9546
-0.045045045045044585	0.045045045045044585	8.925
0.045045045045044585	0.1351351351351407	8.9955
0.1351351351351407	0.22522522522522986	9.0649
0.22522522522522986	0.31531531531531903	8.9913
0.31531531531531903	0.4054054054054082	9.0164
0.4054054054054082	0.4954954954954974	8.9388
0.4954954954954974	0.5855855855855865	8.9063
0.5855855855855865	0.6756756756756757	8.9637
0.6756756756756757	0.7657657657657648	8.9639
0.7657657657657648	0.855855855855861	8.8949
0.855855855855861	0.9459459459459502	8.9018
0.9459459459459502	1.0360360360360392	8.9076
1.0360360360360392	1.1261261261261284	8.888
1.1261261261261284	1.2162162162162176	8.8024
1.2162162162162176	1.3063063063063067	8.865
1.3063063063063067	1.396396396396396	8.8212
1.396396396396396	1.4864864864864922	8.839
1.4864864864864922	1.5765765765765813	8.7243
1.5765765765765813	1.6666666666666705	8.6873
1.6666666666666705	1.7567567567567597	8.6686
1.7567567567567597	1.8468468468468489	8.6148
1.8468468468468489	1.936936936936938	8.7002
1.936936936936938	2.027027027027027	8.6885
2.027027027027027	2.1171171171171164	8.6205
2.1171171171171164	2.207207207207212	8.5662
2.207207207207212	2.2972972972973014	8.5605
2.2972972972973014	2.3873873873873905	8.5606
2.3873873873873905	2.4774774774774797	8.5655
2.4774774774774797	2.567567567567569	8.5303
2.567567567567569	2.657657657657658	8.4429
2.657657657657658	2.747747747747747	8.4881
2.747747747747747	2.8378378378378435	8.4564
2.8378378378378435	2.9279279279279327	8.3021
2.9279279279279327	3.018018018018022	8.3262
3.018018018018022	3.108108108108111	8.3194
3.108108108108111	3.1981981981982	8.2616
3.1981981981982	3.2882882882882893	8.2353
3.2882882882882893	3.3783783783783785	8.2287
3.3783783783783785	3.4684684684684677	8.1705
3.4684684684684677	3.558558558558564	8.0748
3.558558558558564	3.648648648648653	8.0759
3.648648648648653	3.7387387387387423	7.9881
3.7387387387387423	3.8288288288288315	8.0105
3.8288288288288315	3.9189189189189206	7.9597
3.9189189189189206	4.009009009009009	7.9621
4.009009009009009	4.0990990990990985	7.8854
4.0990990990990985	4.189189189189195	7.847
4.189189189189195	4.279279279279284	7.8422
4.279279279279284	4.369369369369373	7.7758
4.369369369369373	4.459459459459462	7.6968
4.459459459459462	4.5495495495495515	7.609
4.5495495495495515	4.639639639639641	7.6192
4.639639639639641	4.72972972972973	7.5563
4.72972972972973	4.819819819819819	7.4907
4.819819819819819	4.909909909909915	7.4556
4.909909909909915	5.000000000000004	7.4249
5.000000000000004	5.090090090090094	7.4285
5.090090090090094	5.180180180180183	7.3105
5.180180180180183	5.270270270270272	7.3516
5.270270270270272	5.360360360360361	7.245
5.360360360360361	5.45045045045045	7.2283
5.45045045045045	5.540540540540547	7.1387
5.540540540540547	5.630630630630636	7.0799
5.630630630630636	5.720720720720725	7.0017
5.720720720720725	5.810810810810814	6.9747
5.810810810810814	5.900900900900903	6.9632
5.900900900900903	5.990990990990992	6.9016
5.990990990990992	6.081081081081082	6.786
6.081081081081082	6.171171171171171	6.785
6.171171171171171	6.261261261261266	6.6527
6.261261261261266	6.351351351351355	6.5998
6.351351351351355	6.4414414414414445	6.5201
6.4414414414414445	6.531531531531534	6.5809
6.531531531531534	6.621621621621623	6.4753
6.621621621621623	6.711711711711712	6.3867
6.711711711711712	6.801801801801801	6.3732
6.801801801801801	6.89189189189189	6.2882
6.89189189189189	6.981981981981987	6.1558
6.981981981981987	7.072072072072076	6.1213
7.072072072072076	7.162162162162165	6.0301
7.162162162162165	7.252252252252254	6.0468
7.252252252252254	7.342342342342343	5.9691
7.342342342342343	7.4324324324324325	5.9016
7.4324324324324325	7.522522522522522	5.8337
7.522522522522522	7.612612612612618	5.6961
7.612612612612618	7.702702702702707	5.7
7.702702702702707	7.792792792792796	5.6445
7.792792792792796	7.882882882882885	5.5697
7.882882882882885	7.972972972972975	5.5406
7.972972972972975	8.063063063063064	5.5124
8.063063063063064	8.153153153153154	5.4504
8.153153153153154	8.243243243243242	5.3921
8.243243243243242	8.333333333333337	5.2916
8.333333333333337	8.423423423423428	5.2478
8.423423423423428	8.513513513513516	5.2277
8.513513513513516	8.603603603603606	5.1585
8.603603603603606	8.693693693693694	5.0935
8.693693693693694	8.783783783783784	5.0524
8.783783783783784	8.873873873873872	4.9795
8.873873873873872	8.96396396396397	4.9527
8.96396396396397	9.054054054054058	4.8282
9.054054054054058	9.144144144144148	4.7893
9.144144144144148	9.234234234234236	4.749
9.234234234234236	9.324324324324326	4.6358
9.324324324324326	9.414414414414415	4.5067
9.414414414414415	9.504504504504505	4.523
9.504504504504505	9.594594594594593	4.4669
9.594594594594593	9.68468468468469	4.4312
9.68468468468469	9.774774774774778	4.3255
9.774774774774778	9.864864864864868	4.2652
9.864864864864868	9.954954954954957	4.2173
9.954954954954957	10.045045045045047	4.1529
10.045045045045047	10.135135135135135	4.1252
10.135135135135135	10.225225225225225	4.0267
10.225225225225225	10.31531531531532	3.9907
10.31531531531532	10.40540540540541	3.8931
10.40540540540541	10.495495495495499	3.8727
10.495495495495499	10.585585585585589	3.7879
10.585585585585589	10.675675675675677	3.7516
10.675675675675677	10.765765765765767	3.7378
10.765765765765767	10.855855855855856	3.6944
10.855855855855856	10.945945945945946	3.6318
10.945945945945946	11.036036036036041	3.5154
11.036036036036041	11.126126126126131	3.4669
11.126126126126131	11.21621621621622	3.4591
11.21621621621622	11.30630630630631	3.4085
11.30630630630631	11.396396396396398	3.3529
11.396396396396398	11.486486486486488	3.2883
11.486486486486488	11.576576576576576	3.2536
11.576576576576576	11.666666666666671	3.1865
11.666666666666671	11.756756756756761	3.1604
11.756756756756761	11.84684684684685	3.1155
11.84684684684685	11.93693693693694	3.0232
11.93693693693694	12.027027027027028	2.9924
12.027027027027028	12.117117117117118	2.9348
12.117117117117118	12.207207207207206	2.8843
12.207207207207206	12.297297297297296	2.8389
12.297297297297296	12.387387387387392	2.8133
12.387387387387392	12.477477477477482	2.7386
12.477477477477482	12.56756756756757	2.6819
12.56756756756757	12.65765765765766	2.6596
12.65765765765766	12.747747747747749	2.6424
12.747747747747749	12.837837837837839	2.5576
12.837837837837839	12.927927927927927	2.529
12.927927927927927	13.018018018018024	2.4762
13.018018018018024	13.108108108108112	2.4415
13.108108108108112	13.198198198198202	2.3778
13.198198198198202	13.28828828828829	2.3737
13.28828828828829	13.37837837837838	2.2825
13.37837837837838	13.468468468468469	2.2805
13.468468468468469	13.558558558558559	2.25
13.558558558558559	13.648648648648647	2.2092
13.648648648648647	13.738738738738745	2.1201
13.738738738738745	13.828828828828833	2.073
13.828828828828833	13.918918918918923	2.0156
13.918918918918923	14.009009009009011	2.0257
14.009009009009011	14.099099099099101	1.9798
14.099099099099101	14.18918918918919	1.9302
14.18918918918919	14.27927927927928	1.8953
14.27927927927928	14.369369369369375	1.8751
14.369369369369375	14.459459459459465	1.8652
14.459459459459465	14.549549549549553	1.7802
14.549549549549553	14.639639639639643	1.7349
14.639639639639643	14.729729729729732	1.6777
14.729729729729732	14.819819819819822	1.6521
14.819819819819822	14.90990990990991	1.6237
14.90990990990991	15.0	1.5806
15.0	15.090090090090095	1.5435
15.090090090090095	15.180180180180184	1.5042
15.180180180180184	15.270270270270274	1.5023
15.270270270270274	15.360360360360362	1.4558
15.360360360360362	15.450450450450452	1.4673
15.450450450450452	15.54054054054054	1.4379
15.54054054054054	15.63063063063063	1.418
15.63063063063063	15.720720720720726	1.383
15.720720720720726	15.810810810810816	1.3473
15.810810810810816	15.900900900900904	1.3317
15.900900900900904	15.990990990990994	1.2943
15.990990990990994	16.081081081081084	1.2566
16.081081081081084	16.17117117117117	1.2274
16.17117117117117	16.26126126126126	1.2039
16.26126126126126	16.35135135135135	1.1572
16.35135135135135	16.441441441441448	1.1762
16.441441441441448	16.531531531531535	1.1352
16.531531531531535	16.621621621621625	1.1104
16.621621621621625	16.711711711711715	1.0647
16.711711711711715	16.801801801801805	1.0594
16.801801801801805	16.89189189189189	1.0216
16.89189189189189	16.98198198198198	0.9799
16.98198198198198	17.07207207207208	0.9638
17.07207207207208	17.16216216216217	0.9288
17.16216216216217	17.252252252252255	0.8959
17.252252252252255	17.342342342342345	0.881
17.342342342342345	17.432432432432435	0.8647
17.432432432432435	17.522522522522525	0.8556
17.522522522522525	17.61261261261261	0.8355
17.61261261261261	17.7027027027027	0.8174
17.7027027027027	17.792792792792792	0.7894
17.792792792792792	17.882882882882882	0.7849
17.882882882882882	17.97297297297297	0.761
17.97297297297297	18.06306306306306	0.7384
18.06306306306306	18.153153153153163	0.7368
18.153153153153163	18.24324324324325	0.7119
18.24324324324325	18.33333333333334	0.6761
18.33333333333334	18.42342342342343	0.6724
18.42342342342343	18.51351351351352	0.6567
18.51351351351352	18.603603603603606	0.6428
18.603603603603606	18.693693693693696	0.6092
18.693693693693696	18.783783783783786	0.5974
18.783783783783786	18.873873873873876	0.589
18.873873873873876	18.963963963963963	0.5859
18.963963963963963	19.054054054054053	0.5714
19.054054054054053	19.144144144144143	0.5524
19.144144144144143	19.234234234234233	0.531
19.234234234234233	19.32432432432432	0.5213
19.32432432432432	19.41441441441441	0.5146
19.41441441441441	19.504504504504514	0.4745
19.504504504504514	19.594594594594604	0.4726
19.594594594594604	19.68468468468469	0.4486
19.68468468468469	19.77477477477478	0.4409
19.77477477477478	19.86486486486487	0.4236
19.86486486486487	19.95495495495496	0.4243
19.95495495495496	20.045045045045047	0.4206
20.045045045045047	20.135135135135137	0.3983
20.135135135135137	20.225225225225227	0.4069
20.225225225225227	20.315315315315317	0.3692
20.315315315315317	20.405405405405403	0.3744
20.405405405405403	20.495495495495494	0.3563
20.495495495495494	20.585585585585584	0.3626
20.585585585585584	20.675675675675674	0.3472
20.675675675675674	20.76576576576576	0.3335
20.76576576576576	20.855855855855864	0.3202
20.855855855855864	20.945945945945954	0.3045
20.945945945945954	21.036036036036045	0.3011
21.036036036036045	21.12612612612613	0.2891
21.12612612612613	21.21621621621622	0.2758
21.21621621621622	21.30630630630631	0.2705
21.30630630630631	21.396396396396398	0.2601
21.396396396396398	21.486486486486488	0.2641
21.486486486486488	21.576576576576578	0.2524
21.576576576576578	21.666666666666668	0.2432
21.666666666666668	21.756756756756754	0.2481
21.756756756756754	21.846846846846844	0.2319
21.846846846846844	21.936936936936934	0.2176
21.936936936936934	22.027027027027025	0.2054
22.027027027027025	22.11711711711711	0.1989
22.11711711711711	22.207207207207215	0.191
22.207207207207215	22.297297297297305	0.19
22.297297297297305	22.387387387387395	0.1783
22.387387387387395	22.477477477477482	0.1728
22.477477477477482	22.567567567567572	0.1686
22.567567567567572	22.657657657657662	0.1537
22.657657657657662	22.747747747747752	0.1534
22.747747747747752	22.83783783783784	0.1557
22.83783783783784	22.92792792792793	0.1508
22.92792792792793	23.01801801801802	0.148
23.01801801801802	23.10810810810811	0.1341
23.10810810810811	23.198198198198195	0.1403
23.198198198198195	23.288288288288285	0.1345
23.288288288288285	23.378378378378375	0.1233
23.378378378378375	23.468468468468465	0.1217
23.468468468468465	23.558558558558566	0.12
23.558558558558566	23.648648648648656	0.1125
23.648648648648656	23.738738738738746	0.1157
23.738738738738746	23.828828828828836	0.1093
23.828828828828836	23.918918918918923	0.1
23.918918918918923	24.009009009009013	0.0999
24.009009009009013	24.099099099099103	0.1017
24.099099099099103	24.189189189189193	0.0887
24.189189189189193	24.27927927927928	0.0913
24.27927927927928	24.36936936936937	0.087
24.36936936936937	24.45945945945946	0.0903
24.45945945945946	24.54954954954955	0.0867
24.54954954954955	24.639639639639636	0.0782
24.639639639639636	24.729729729729726	0.0797
24.729729729729726	24.819819819819816	0.0808
24.819819819819816	24.909909909909917	0.077
24.909909909909917	25.000000000000007	0.0667
25.000000000000007	25.090090090090097	0.0699
25.090090090090097	25.180180180180187	0.0644
25.180180180180187	25.270270270270274	0.0608
25.270270270270274	25.360360360360364	0.0612
25.360360360360364	25.450450450450454	0.0553
25.450450450450454	25.540540540540544	0.0583
25.540540540540544	25.63063063063063	0.0556
25.63063063063063	25.72072072072072	0.0569
25.72072072072072	25.81081081081081	0.056
25.81081081081081	25.9009009009009	0.0581
25.9009009009009	25.990990990990987	0.0486
25.990990990990987	26.081081081081077	0.0444
26.081081081081077	26.171171171171167	0.0374
26.171171171171167	26.26126126126127	0.039
26.26126126126127	26.351351351351358	0.0351
26.351351351351358	26.441441441441448	0.0373
26.441441441441448	26.531531531531538	0.036
26.531531531531538	26.621621621621628	0.0331
26.621621621621628	26.711711711711715	0.0343
26.711711711711715	26.801801801801805	0.032
26.801801801801805	26.891891891891895	0.0284
26.891891891891895	26.981981981981985	0.0282
26.981981981981985	27.07207207207207	0.0286
27.07207207207207	27.16216216216216	0.0295
27.16216216216216	27.25225225225225	0.025
27.25225225225225	27.34234234234234	0.0221
27.34234234234234	27.432432432432428	0.0181
27.432432432432428	27.522522522522518	0.0177
27.522522522522518	27.612612612612622	0.019
27.612612612612622	27.70270270270271	0.0171
27.70270270270271	27.7927927927928	0.0191
27.7927927927928	27.88288288288289	0.0167
27.88288288288289	27.97297297297298	0.0163
27.97297297297298	28.063063063063066	0.0151
28.063063063063066	28.153153153153156	0.0151
28.153153153153156	28.243243243243246	0.0155
28.243243243243246	28.333333333333336	0.0154
28.333333333333336	28.423423423423422	0.0152
28.423423423423422	28.513513513513512	0.0136
28.513513513513512	28.603603603603602	0.0155
28.603603603603602	28.693693693693692	0.0112
28.693693693693692	28.78378378378378	0.0134
28.78378378378378	28.87387387387387	0.0126
28.87387387387387	28.963963963963973	0.0152
28.963963963963973	29.054054054054063	0.0116
29.054054054054063	29.14414414414415	0.0119
29.14414414414415	29.23423423423424	0.0122
29.23423423423424	29.32432432432433	0.0132
29.32432432432433	29.41441441441442	0.0127
29.41441441441442	29.504504504504506	0.014
29.504504504504506	29.594594594594597	0.0114
29.594594594594597	29.684684684684687	0.0117
29.684684684684687	29.774774774774777	0.0092
29.774774774774777	29.864864864864863	0.0092
29.864864864864863	29.954954954954953	0.0083
29.954954954954953	30.045045045045043	0.0076
30.045045045045043	30.135135135135133	0.0067
30.135135135135133	30.22522522522522	0.0063
30.22522522522522	30.315315315315324	0.0066
30.315315315315324	30.405405405405414	0.007
30.405405405405414	30.495495495495504	0.0074
30.495495495495504	30.58558558558559	0.0062
30.58558558558559	30.67567567567568	0.0078
30.67567567567568	30.76576576576577	0.0068
30.76576576576577	30.85585585585586	0.0062
30.85585585585586	30.945945945945947	0.0051
30.945945945945947	31.036036036036037	0.0046
31.036036036036037	31.126126126126128	0.0034
31.126126126126128	31.216216216216218	0.0037
31.216216216216218	31.306306306306304	0.004
31.306306306306304	31.396396396396394	0.004
31.396396396396394	31.486486486486484	0.0042
31.486486486486484	31.576576576576574	0.0045
31.576576576576574	31.666666666666675	0.0052
31.666666666666675	31.756756756756765	0.0049
31.756756756756765	31.846846846846855	0.0046
31.846846846846855	31.93693693693694	0.0028
31.93693693693694	32.02702702702703	0.0018
32.02702702702703	32.11711711711712	0.0017
32.11711711711712	32.20720720720721	0.0011
32.20720720720721	32.2972972972973	0.0016
32.2972972972973	32.38738738738739	0.0013
32.38738738738739	32.47747747747748	0.0018
32.47747747747748	32.567567567567565	0.0018
32.567567567567565	32.65765765765766	0.0023
32.65765765765766	32.747747747747745	0.0014
32.747747747747745	32.83783783783783	0.0019
32.83783783783783	32.927927927927925	0.002
32.927927927927925	33.018018018018026	0.0029
33.018018018018026	33.10810810810812	0.0015
33.10810810810812	33.198198198198206	0.0013
33.198198198198206	33.28828828828829	0.0011
33.28828828828829	33.378378378378386	0.0016
33.378378378378386	33.46846846846847	0.0006
33.46846846846847	33.55855855855856	0.0007
33.55855855855856	33.64864864864865	0.0008
33.64864864864865	33.73873873873874	0.0006
33.73873873873874	33.82882882882883	0.001
33.82882882882883	33.91891891891892	0.0009
33.91891891891892	34.009009009009006	0.0008
34.009009009009006	34.0990990990991	0.0011
34.0990990990991	34.189189189189186	0.0011
34.189189189189186	34.27927927927927	0.0014
34.27927927927927	34.36936936936938	0.0012
34.36936936936938	34.45945945945947	0.0005
34.45945945945947	34.54954954954955	0.001
34.54954954954955	34.63963963963965	0.0009
34.63963963963965	34.72972972972973	0.0015
34.72972972972973	34.81981981981983	0.0015
34.81981981981983	34.90990990990991	0.0003
34.90990990990991	35.0	0.0002
35.0	35.090090090090094	0.0004
35.090090090090094	35.18018018018018	0.0001
35.18018018018018	35.27027027027027	0.0005
35.27027027027027	35.36036036036036	0.0001
35.36036036036036	35.45045045045045	0.0005
35.45045045045045	35.54054054054054	0.0002
35.54054054054054	35.63063063063063	0.0004
35.63063063063063	35.72072072072073	0.0003
35.72072072072073	35.81081081081082	0.0003
35.81081081081082	35.90090090090091	0.0003
35.90090090090091	35.990990990990994	0.0004
35.990990990990994	36.08108108108109	0.0004
36.08108108108109	36.171171171171174	0.0003
36.171171171171174	36.26126126126127	0.0005
36.26126126126127	36.351351351351354	0.0003
36.351351351351354	36.44144144144144	0.0005
36.44144144144144	36.531531531531535	0.0006
36.531531531531535	36.62162162162162	0.0006
36.62162162162162	36.71171171171171	0.0009
36.71171171171171	36.8018018018018	0.0003
36.8018018018018	36.89189189189189	0.0003
36.89189189189189	36.98198198198198	0.0003
36.98198198198198	37.07207207207207	0.0002
37.07207207207207	37.16216216216217	0.0003
37.16216216216217	37.25225225225226	0.0003
37.25225225225226	37.34234234234235	0.0003
37.34234234234235	37.432432432432435	0.0004
37.432432432432435	37.52252252252253	0.0003
37.52252252252253	37.612612612612615	0.0005
37.612612612612615	37.70270270270271	0.0006
37.70270270270271	37.792792792792795	0.0007
37.792792792792795	37.88288288288288	0.0005
37.88288288288288	37.972972972972975	0.0002
37.972972972972975	38.06306306306306	0.0001
38.06306306306306	38.15315315315315	0.0001
38.15315315315315	38.24324324324324	0.0002
38.24324324324324	38.33333333333333	0.0002
38.33333333333333	38.42342342342342	0.0002
38.42342342342342	38.51351351351352	0.0002
38.51351351351352	38.60360360360361	0.0001
38.60360360360361	38.6936936936937	0.0002
38.6936936936937	38.78378378378379	0.0003
38.78378378378379	38.873873873873876	0.0002
38.873873873873876	38.96396396396397	0.0003
38.96396396396397	39.054054054054056	0.0002
39.054054054054056	39.14414414414414	0.0004
39.14414414414414	39.234234234234236	0.0004
39.234234234234236	39.32432432432432	0.0008
39.32432432432432	39.414414414414416	0.0004
39.414414414414416	39.5045045045045	0.0
39.5045045045045	39.59459459459459	0.0
39.59459459459459	39.68468468468468	0.0
39.68468468468468	39.77477477477477	0.0
39.77477477477477	39.86486486486487	0.0
39.86486486486487	39.954954954954964	0.0
39.954954954954964	40.04504504504505	0.0
40.04504504504505	40.135135135135144	0.0
40.135135135135144	40.22522522522523	0.0
40.22522522522523	40.31531531531532	0.0
40.31531531531532	40.40540540540541	0.0
40.40540540540541	40.4954954954955	0.0
40.4954954954955	40.585585585585584	0.0
40.585585585585584	40.67567567567568	0.0
40.67567567567568	40.765765765765764	0.0
40.765765765765764	40.85585585585586	0.0
40.85585585585586	40.945945945945944	0.0
40.945945945945944	41.03603603603603	0.0
41.03603603603603	41.126126126126124	0.0
41.126126126126124	41.216216216216225	0.0
41.216216216216225	41.30630630630631	0.0
41.30630630630631	41.396396396396405	0.0
41.396396396396405	41.48648648648649	0.0
41.48648648648649	41.57657657657658	0.0
41.57657657657658	41.66666666666667	0.0
41.66666666666667	41.75675675675676	0.0
41.75675675675676	41.84684684684685	0.0
41.84684684684685	41.93693693693694	0.0
41.93693693693694	42.027027027027025	0.0
42.027027027027025	42.11711711711712	0.0
42.11711711711712	42.207207207207205	0.0
42.207207207207205	42.29729729729729	0.0
42.29729729729729	42.387387387387385	0.0
42.387387387387385	42.47747747747747	0.0
42.47747747747747	42.56756756756758	0.0
42.56756756756758	42.657657657657666	0.0
42.657657657657666	42.74774774774775	0.0
42.74774774774775	42.837837837837846	0.0
42.837837837837846	42.92792792792793	0.0
42.92792792792793	43.01801801801802	0.0
43.01801801801802	43.10810810810811	0.0
43.10810810810811	43.1981981981982	0.0
43.1981981981982	43.28828828828829	0.0
43.28828828828829	43.37837837837838	0.0
43.37837837837838	43.468468468468465	0.0
43.468468468468465	43.55855855855856	0.0
43.55855855855856	43.648648648648646	0.0
43.648648648648646	43.73873873873873	0.0
43.73873873873873	43.828828828828826	0.0
43.828828828828826	43.918918918918926	0.0
43.918918918918926	44.00900900900902	0.0
44.00900900900902	44.09909909909911	0.0
44.09909909909911	44.18918918918919	0.0
44.18918918918919	44.27927927927929	0.0
44.27927927927929	44.36936936936937	0.0
44.36936936936937	44.45945945945946	0.0
44.45945945945946	44.54954954954955	0.0
44.54954954954955	44.63963963963964	0.0
44.63963963963964	44.72972972972973	0.0
44.72972972972973	44.81981981981982	0.0
44.81981981981982	44.909909909909906	0.0
44.909909909909906	45.0	0.0
