# Supplementary material for: Spinon mediation of witness spin dynamics in herbertsmithite
Source: Nat Phys. 2026 Jun 10;22(7):1071–8. doi: 10.1038/s41567-026-03303-6 (PMC13423850; doi:10.1038/s41567-026-03303-6)
Supplement: Supplementary file 7 — Statistical source data. [file 41567_2026_3303_MOESM7_ESM.zip › ED_Fig2a_100mK.csv]

Flux bin left (mPhi_0)	Flux bin right (mPhi_0)	Count (10^4)
-45.0	-44.909909909909906	0.0
-44.909909909909906	-44.81981981981982	0.0
-44.81981981981982	-44.72972972972973	0.0
-44.72972972972973	-44.63963963963963	0.0
-44.63963963963963	-44.549549549549546	0.0
-44.549549549549546	-44.45945945945945	0.0
-44.45945945945945	-44.369369369369366	0.0
-44.369369369369366	-44.27927927927928	0.0
-44.27927927927928	-44.189189189189186	0.0
-44.189189189189186	-44.0990990990991	0.0
-44.0990990990991	-44.00900900900901	0.0
-44.00900900900901	-43.91891891891891	0.0
-43.91891891891891	-43.828828828828826	0.0
-43.828828828828826	-43.73873873873873	0.0
-43.73873873873873	-43.648648648648646	0.0
-43.648648648648646	-43.55855855855856	0.0
-43.55855855855856	-43.468468468468465	0.0
-43.468468468468465	-43.37837837837838	0.0
-43.37837837837838	-43.288288288288285	0.0
-43.288288288288285	-43.19819819819819	0.0
-43.19819819819819	-43.108108108108105	0.0
-43.108108108108105	-43.01801801801801	0.0
-43.01801801801801	-42.927927927927925	0.0
-42.927927927927925	-42.83783783783784	0.0
-42.83783783783784	-42.747747747747745	0.0
-42.747747747747745	-42.65765765765766	0.0
-42.65765765765766	-42.567567567567565	0.0
-42.567567567567565	-42.47747747747747	0.0
-42.47747747747747	-42.387387387387385	0.0004
-42.387387387387385	-42.29729729729729	0.0005
-42.29729729729729	-42.207207207207205	0.0003
-42.207207207207205	-42.11711711711712	0.0004
-42.11711711711712	-42.027027027027025	0.0002
-42.027027027027025	-41.93693693693694	0.0002
-41.93693693693694	-41.846846846846844	0.0002
-41.846846846846844	-41.75675675675675	0.0001
-41.75675675675675	-41.666666666666664	0.0001
-41.666666666666664	-41.57657657657658	0.0009
-41.57657657657658	-41.486486486486484	0.0008
-41.486486486486484	-41.3963963963964	0.0005
-41.3963963963964	-41.306306306306304	0.0004
-41.306306306306304	-41.21621621621621	0.0004
-41.21621621621621	-41.126126126126124	0.0003
-41.126126126126124	-41.03603603603603	0.0004
-41.03603603603603	-40.945945945945944	0.0003
-40.945945945945944	-40.85585585585586	0.0002
-40.85585585585586	-40.765765765765764	0.0003
-40.765765765765764	-40.67567567567568	0.0003
-40.67567567567568	-40.585585585585584	0.0003
-40.585585585585584	-40.49549549549549	0.0003
-40.49549549549549	-40.4054054054054	0.0002
-40.4054054054054	-40.31531531531531	0.0003
-40.31531531531531	-40.22522522522522	0.0001
-40.22522522522522	-40.13513513513514	0.0003
-40.13513513513514	-40.04504504504504	0.0002
-40.04504504504504	-39.95495495495495	0.0003
-39.95495495495495	-39.864864864864856	0.0001
-39.864864864864856	-39.77477477477477	0.0003
-39.77477477477477	-39.68468468468468	0.0001
-39.68468468468468	-39.59459459459459	0.0002
-39.59459459459459	-39.5045045045045	0.0004
-39.5045045045045	-39.414414414414416	0.0011
-39.414414414414416	-39.32432432432432	0.0009
-39.32432432432432	-39.234234234234236	0.0006
-39.234234234234236	-39.144144144144136	0.0004
-39.144144144144136	-39.05405405405405	0.0005
-39.05405405405405	-38.96396396396396	0.0005
-38.96396396396396	-38.87387387387387	0.0005
-38.87387387387387	-38.78378378378378	0.0004
-38.78378378378378	-38.693693693693696	0.0003
-38.693693693693696	-38.6036036036036	0.0004
-38.6036036036036	-38.51351351351351	0.0004
-38.51351351351351	-38.42342342342342	0.0003
-38.42342342342342	-38.33333333333333	0.0004
-38.33333333333333	-38.24324324324324	0.0004
-38.24324324324324	-38.15315315315315	0.0003
-38.15315315315315	-38.06306306306306	0.0004
-38.06306306306306	-37.972972972972975	0.0002
-37.972972972972975	-37.88288288288288	0.0004
-37.88288288288288	-37.79279279279279	0.0002
-37.79279279279279	-37.7027027027027	0.0005
-37.7027027027027	-37.61261261261261	0.0001
-37.61261261261261	-37.52252252252252	0.0004
-37.52252252252252	-37.43243243243243	0.0003
-37.43243243243243	-37.34234234234234	0.0003
-37.34234234234234	-37.252252252252255	0.0003
-37.252252252252255	-37.162162162162154	0.0003
-37.162162162162154	-37.07207207207207	0.0002
-37.07207207207207	-36.98198198198198	0.0003
-36.98198198198198	-36.89189189189189	0.0002
-36.89189189189189	-36.8018018018018	0.0005
-36.8018018018018	-36.71171171171171	0.0001
-36.71171171171171	-36.62162162162162	0.0003
-36.62162162162162	-36.531531531531535	0.0003
-36.531531531531535	-36.44144144144144	0.0002
-36.44144144144144	-36.35135135135135	0.0003
-36.35135135135135	-36.26126126126126	0.0003
-36.26126126126126	-36.17117117117117	0.0002
-36.17117117117117	-36.08108108108108	0.0002
-36.08108108108108	-35.99099099099099	0.0003
-35.99099099099099	-35.90090090090089	0.0003
-35.90090090090089	-35.81081081081081	0.0002
-35.81081081081081	-35.72072072072071	0.0003
-35.72072072072071	-35.63063063063063	0.0002
-35.63063063063063	-35.54054054054054	0.0011
-35.54054054054054	-35.45045045045045	0.0008
-35.45045045045045	-35.36036036036036	0.0006
-35.36036036036036	-35.27027027027027	0.0015
-35.27027027027027	-35.18018018018018	0.0013
-35.18018018018018	-35.090090090090094	0.0021
-35.090090090090094	-34.99999999999999	0.0019
-34.99999999999999	-34.909909909909906	0.0024
-34.909909909909906	-34.81981981981982	0.0013
-34.81981981981982	-34.729729729729726	0.0015
-34.729729729729726	-34.63963963963964	0.0015
-34.63963963963964	-34.549549549549546	0.0019
-34.549549549549546	-34.45945945945945	0.0012
-34.45945945945945	-34.369369369369366	0.0016
-34.369369369369366	-34.27927927927927	0.001
-34.27927927927927	-34.189189189189186	0.0014
-34.189189189189186	-34.0990990990991	0.0009
-34.0990990990991	-34.009009009009006	0.0031
-34.009009009009006	-33.91891891891892	0.0031
-33.91891891891892	-33.82882882882883	0.003
-33.82882882882883	-33.73873873873874	0.003
-33.73873873873874	-33.648648648648646	0.0033
-33.648648648648646	-33.55855855855855	0.0032
-33.55855855855855	-33.468468468468465	0.0032
-33.468468468468465	-33.37837837837838	0.0024
-33.37837837837838	-33.288288288288285	0.0022
-33.288288288288285	-33.19819819819819	0.0037
-33.19819819819819	-33.108108108108105	0.0033
-33.108108108108105	-33.01801801801801	0.0035
-33.01801801801801	-32.927927927927925	0.0027
-32.927927927927925	-32.83783783783783	0.0023
-32.83783783783783	-32.747747747747745	0.0028
-32.747747747747745	-32.65765765765766	0.0033
-32.65765765765766	-32.567567567567565	0.0045
-32.567567567567565	-32.47747747747748	0.0037
-32.47747747747748	-32.38738738738739	0.0033
-32.38738738738739	-32.29729729729729	0.0035
-32.29729729729729	-32.207207207207205	0.0037
-32.207207207207205	-32.11711711711711	0.0037
-32.11711711711711	-32.027027027027025	0.0037
-32.027027027027025	-31.936936936936934	0.0052
-31.936936936936934	-31.84684684684684	0.0049
-31.84684684684684	-31.75675675675675	0.007
-31.75675675675675	-31.66666666666666	0.0085
-31.66666666666666	-31.576576576576574	0.0086
-31.576576576576574	-31.486486486486484	0.0075
-31.486486486486484	-31.396396396396394	0.0069
-31.396396396396394	-31.306306306306304	0.0092
-31.306306306306304	-31.216216216216218	0.0098
-31.216216216216218	-31.126126126126124	0.0067
-31.126126126126124	-31.036036036036034	0.0088
-31.036036036036034	-30.94594594594594	0.0075
-30.94594594594594	-30.855855855855854	0.0075
-30.855855855855854	-30.765765765765764	0.0079
-30.765765765765764	-30.675675675675674	0.0102
-30.675675675675674	-30.585585585585584	0.0093
-30.585585585585584	-30.495495495495494	0.012
-30.495495495495494	-30.405405405405403	0.0124
-30.405405405405403	-30.31531531531531	0.0122
-30.31531531531531	-30.22522522522522	0.0114
-30.22522522522522	-30.135135135135133	0.0108
-30.135135135135133	-30.045045045045043	0.0127
-30.045045045045043	-29.954954954954953	0.0152
-29.954954954954953	-29.864864864864863	0.0162
-29.864864864864863	-29.774774774774773	0.0192
-29.774774774774773	-29.684684684684683	0.0198
-29.684684684684683	-29.59459459459459	0.0177
-29.59459459459459	-29.5045045045045	0.0193
-29.5045045045045	-29.414414414414413	0.0197
-29.414414414414413	-29.324324324324323	0.0205
-29.324324324324323	-29.234234234234233	0.0211
-29.234234234234233	-29.14414414414414	0.0234
-29.14414414414414	-29.054054054054053	0.0218
-29.054054054054053	-28.963963963963963	0.0247
-28.963963963963963	-28.87387387387387	0.0252
-28.87387387387387	-28.78378378378378	0.0263
-28.78378378378378	-28.693693693693692	0.0247
-28.693693693693692	-28.603603603603602	0.0288
-28.603603603603602	-28.51351351351351	0.0308
-28.51351351351351	-28.423423423423422	0.0314
-28.423423423423422	-28.333333333333332	0.0353
-28.333333333333332	-28.243243243243242	0.0331
-28.243243243243242	-28.15315315315315	0.0369
-28.15315315315315	-28.063063063063062	0.0403
-28.063063063063062	-27.972972972972972	0.0371
-27.972972972972972	-27.882882882882882	0.041
-27.882882882882882	-27.79279279279279	0.0391
-27.79279279279279	-27.7027027027027	0.0433
-27.7027027027027	-27.61261261261261	0.0403
-27.61261261261261	-27.522522522522518	0.0481
-27.522522522522518	-27.432432432432428	0.0436
-27.432432432432428	-27.34234234234234	0.0513
-27.34234234234234	-27.25225225225225	0.0461
-27.25225225225225	-27.162162162162158	0.0526
-27.162162162162158	-27.072072072072068	0.0535
-27.072072072072068	-26.98198198198198	0.0539
-26.98198198198198	-26.89189189189189	0.0553
-26.89189189189189	-26.801801801801798	0.0498
-26.801801801801798	-26.711711711711708	0.0502
-26.711711711711708	-26.62162162162162	0.0555
-26.62162162162162	-26.53153153153153	0.0546
-26.53153153153153	-26.441441441441437	0.0527
-26.441441441441437	-26.351351351351347	0.0565
-26.351351351351347	-26.26126126126126	0.0572
-26.26126126126126	-26.171171171171167	0.0617
-26.171171171171167	-26.081081081081077	0.064
-26.081081081081077	-25.990990990990987	0.0639
-25.990990990990987	-25.9009009009009	0.0648
-25.9009009009009	-25.810810810810807	0.072
-25.810810810810807	-25.720720720720717	0.0734
-25.720720720720717	-25.630630630630627	0.0846
-25.630630630630627	-25.54054054054054	0.089
-25.54054054054054	-25.450450450450447	0.0812
-25.450450450450447	-25.360360360360357	0.0889
-25.360360360360357	-25.270270270270267	0.0917
-25.270270270270267	-25.18018018018018	0.102
-25.18018018018018	-25.090090090090087	0.1054
-25.090090090090087	-24.999999999999996	0.1081
-24.999999999999996	-24.90990990990991	0.1016
-24.90990990990991	-24.819819819819816	0.1097
-24.819819819819816	-24.729729729729726	0.1089
-24.729729729729726	-24.639639639639636	0.1146
-24.639639639639636	-24.54954954954955	0.1184
-24.54954954954955	-24.459459459459456	0.1229
-24.459459459459456	-24.369369369369366	0.126
-24.369369369369366	-24.279279279279276	0.1422
-24.279279279279276	-24.18918918918919	0.1447
-24.18918918918919	-24.099099099099096	0.1444
-24.099099099099096	-24.009009009009006	0.1467
-24.009009009009006	-23.918918918918916	0.1562
-23.918918918918916	-23.82882882882883	0.1615
-23.82882882882883	-23.738738738738736	0.1576
-23.738738738738736	-23.648648648648646	0.1734
-23.648648648648646	-23.558558558558556	0.1753
-23.558558558558556	-23.46846846846847	0.183
-23.46846846846847	-23.378378378378375	0.1821
-23.378378378378375	-23.288288288288285	0.1906
-23.288288288288285	-23.198198198198195	0.1884
-23.198198198198195	-23.108108108108105	0.1855
-23.108108108108105	-23.018018018018015	0.1981
-23.018018018018015	-22.927927927927925	0.2071
-22.927927927927925	-22.837837837837835	0.2263
-22.837837837837835	-22.747747747747745	0.2281
-22.747747747747745	-22.657657657657655	0.2247
-22.657657657657655	-22.567567567567565	0.2298
-22.567567567567565	-22.477477477477475	0.235
-22.477477477477475	-22.387387387387385	0.2376
-22.387387387387385	-22.297297297297295	0.25
-22.297297297297295	-22.207207207207205	0.245
-22.207207207207205	-22.117117117117115	0.2601
-22.117117117117115	-22.027027027027025	0.2614
-22.027027027027025	-21.936936936936934	0.2709
-21.936936936936934	-21.846846846846844	0.2793
-21.846846846846844	-21.756756756756754	0.2816
-21.756756756756754	-21.666666666666664	0.3003
-21.666666666666664	-21.576576576576574	0.3079
-21.576576576576574	-21.486486486486484	0.3145
-21.486486486486484	-21.396396396396394	0.3313
-21.396396396396394	-21.306306306306304	0.3328
-21.306306306306304	-21.216216216216214	0.3523
-21.216216216216214	-21.126126126126124	0.3475
-21.126126126126124	-21.036036036036034	0.3578
-21.036036036036034	-20.945945945945944	0.3772
-20.945945945945944	-20.855855855855854	0.3851
-20.855855855855854	-20.765765765765764	0.3964
-20.765765765765764	-20.675675675675674	0.4157
-20.675675675675674	-20.585585585585584	0.4279
-20.585585585585584	-20.495495495495494	0.439
-20.495495495495494	-20.4054054054054	0.4547
-20.4054054054054	-20.315315315315313	0.4703
-20.315315315315313	-20.225225225225223	0.4848
-20.225225225225223	-20.135135135135133	0.4958
-20.135135135135133	-20.04504504504504	0.5034
-20.04504504504504	-19.954954954954953	0.5147
-19.954954954954953	-19.864864864864863	0.5364
-19.864864864864863	-19.774774774774773	0.539
-19.774774774774773	-19.68468468468468	0.557
-19.68468468468468	-19.594594594594593	0.5607
-19.594594594594593	-19.504504504504503	0.5862
-19.504504504504503	-19.414414414414413	0.6024
-19.414414414414413	-19.32432432432432	0.6124
-19.32432432432432	-19.234234234234233	0.6309
-19.234234234234233	-19.144144144144143	0.6528
-19.144144144144143	-19.054054054054053	0.6775
-19.054054054054053	-18.96396396396396	0.6784
-18.96396396396396	-18.873873873873872	0.724
-18.873873873873872	-18.783783783783782	0.7235
-18.783783783783782	-18.69369369369369	0.7133
-18.69369369369369	-18.603603603603602	0.7312
-18.603603603603602	-18.513513513513512	0.7527
-18.513513513513512	-18.423423423423422	0.7608
-18.423423423423422	-18.33333333333333	0.7946
-18.33333333333333	-18.243243243243242	0.8049
-18.243243243243242	-18.153153153153152	0.8291
-18.153153153153152	-18.063063063063062	0.8459
-18.063063063063062	-17.97297297297297	0.8964
-17.97297297297297	-17.882882882882882	0.904
-17.882882882882882	-17.792792792792792	0.9306
-17.792792792792792	-17.7027027027027	0.9406
-17.7027027027027	-17.612612612612608	0.9759
-17.612612612612608	-17.52252252252252	0.9816
-17.52252252252252	-17.43243243243243	0.9972
-17.43243243243243	-17.342342342342338	1.0331
-17.342342342342338	-17.252252252252248	1.0304
-17.252252252252248	-17.16216216216216	1.0663
-17.16216216216216	-17.07207207207207	1.0936
-17.07207207207207	-16.981981981981978	1.1061
-16.981981981981978	-16.891891891891888	1.1482
-16.891891891891888	-16.8018018018018	1.1706
-16.8018018018018	-16.71171171171171	1.2022
-16.71171171171171	-16.621621621621617	1.2246
-16.621621621621617	-16.531531531531527	1.2151
-16.531531531531527	-16.44144144144144	1.2402
-16.44144144144144	-16.35135135135135	1.2969
-16.35135135135135	-16.261261261261257	1.3023
-16.261261261261257	-16.171171171171167	1.3271
-16.171171171171167	-16.08108108108108	1.3648
-16.08108108108108	-15.990990990990987	1.4152
-15.990990990990987	-15.900900900900897	1.4324
-15.900900900900897	-15.810810810810809	1.4539
-15.810810810810809	-15.720720720720719	1.4925
-15.720720720720719	-15.630630630630627	1.5323
-15.630630630630627	-15.540540540540537	1.5852
-15.540540540540537	-15.450450450450449	1.6019
-15.450450450450449	-15.360360360360358	1.6473
-15.360360360360358	-15.270270270270267	1.6395
-15.270270270270267	-15.180180180180178	1.6735
-15.180180180180178	-15.090090090090088	1.6918
-15.090090090090088	-15.0	1.7299
-15.0	-14.909909909909906	1.7612
-14.909909909909906	-14.819819819819818	1.7996
-14.819819819819818	-14.729729729729728	1.826
-14.729729729729728	-14.639639639639636	1.8647
-14.639639639639636	-14.549549549549546	1.8674
-14.549549549549546	-14.459459459459458	1.9339
-14.459459459459458	-14.369369369369368	1.9654
-14.369369369369368	-14.279279279279276	2.0306
-14.279279279279276	-14.189189189189186	2.0495
-14.189189189189186	-14.099099099099098	2.1068
-14.099099099099098	-14.009009009009008	2.1034
-14.009009009009008	-13.918918918918916	2.1573
-13.918918918918916	-13.828828828828826	2.1941
-13.828828828828826	-13.738738738738737	2.2146
-13.738738738738737	-13.648648648648647	2.297
-13.648648648648647	-13.558558558558559	2.323
-13.558558558558559	-13.468468468468469	2.3717
-13.468468468468469	-13.378378378378374	2.3968
-13.378378378378374	-13.288288288288284	2.428
-13.288288288288284	-13.198198198198195	2.4824
-13.198198198198195	-13.108108108108105	2.5574
-13.108108108108105	-13.018018018018017	2.5819
-13.018018018018017	-12.927927927927927	2.6186
-12.927927927927927	-12.837837837837839	2.6126
-12.837837837837839	-12.747747747747741	2.6953
-12.747747747747741	-12.657657657657653	2.7459
-12.657657657657653	-12.567567567567563	2.7765
-12.567567567567563	-12.477477477477475	2.8409
-12.477477477477475	-12.387387387387385	2.899
-12.387387387387385	-12.297297297297296	2.9129
-12.297297297297296	-12.207207207207206	2.9533
-12.207207207207206	-12.117117117117118	2.9905
-12.117117117117118	-12.027027027027023	3.0568
-12.027027027027023	-11.936936936936933	3.119
-11.936936936936933	-11.846846846846844	3.1186
-11.846846846846844	-11.756756756756754	3.2122
-11.756756756756754	-11.666666666666666	3.2476
-11.666666666666666	-11.576576576576576	3.2913
-11.576576576576576	-11.486486486486488	3.315
-11.486486486486488	-11.39639639639639	3.3531
-11.39639639639639	-11.306306306306302	3.3966
-11.306306306306302	-11.216216216216212	3.4951
-11.216216216216212	-11.126126126126124	3.5031
-11.126126126126124	-11.036036036036034	3.5916
-11.036036036036034	-10.945945945945946	3.6144
-10.945945945945946	-10.855855855855856	3.6679
-10.855855855855856	-10.765765765765767	3.717
-10.765765765765767	-10.67567567567567	3.7374
-10.67567567567567	-10.585585585585582	3.7969
-10.585585585585582	-10.495495495495492	3.8469
-10.495495495495492	-10.405405405405403	3.9455
-10.405405405405403	-10.315315315315313	3.9738
-10.315315315315313	-10.225225225225225	4.0381
-10.225225225225225	-10.135135135135135	4.1241
-10.135135135135135	-10.04504504504504	4.1606
-10.04504504504504	-9.95495495495495	4.2318
-9.95495495495495	-9.864864864864861	4.2289
-9.864864864864861	-9.774774774774771	4.2686
-9.774774774774771	-9.684684684684683	4.374
-9.684684684684683	-9.594594594594593	4.3742
-9.594594594594593	-9.504504504504505	4.5029
-9.504504504504505	-9.414414414414415	4.5486
-9.414414414414415	-9.32432432432432	4.6308
-9.32432432432432	-9.23423423423423	4.6619
-9.23423423423423	-9.144144144144141	4.7979
-9.144144144144141	-9.05405405405405	4.821
-9.05405405405405	-8.963963963963963	4.847
-8.963963963963963	-8.873873873873872	4.9458
-8.873873873873872	-8.783783783783784	4.9944
-8.783783783783784	-8.693693693693689	5.0393
-8.693693693693689	-8.603603603603599	5.0861
-8.603603603603599	-8.51351351351351	5.1649
-8.51351351351351	-8.42342342342342	5.149
-8.42342342342342	-8.333333333333332	5.2022
-8.333333333333332	-8.243243243243242	5.2875
-8.243243243243242	-8.153153153153154	5.3264
-8.153153153153154	-8.063063063063064	5.3657
-8.063063063063064	-7.9729729729729675	5.4317
-7.9729729729729675	-7.882882882882878	5.4455
-7.882882882882878	-7.792792792792789	5.4559
-7.792792792792789	-7.7027027027027	5.5645
-7.7027027027027	-7.612612612612611	5.6139
-7.612612612612611	-7.522522522522522	5.6738
-7.522522522522522	-7.4324324324324325	5.7054
-7.4324324324324325	-7.342342342342336	5.7366
-7.342342342342336	-7.252252252252247	5.8068
-7.252252252252247	-7.162162162162158	5.9356
-7.162162162162158	-7.072072072072069	5.9454
-7.072072072072069	-6.9819819819819795	6.0137
-6.9819819819819795	-6.89189189189189	6.0025
-6.89189189189189	-6.801801801801801	6.0904
-6.801801801801801	-6.711711711711712	6.1928
-6.711711711711712	-6.621621621621617	6.2357
-6.621621621621617	-6.531531531531527	6.2424
-6.531531531531527	-6.441441441441438	6.3318
-6.441441441441438	-6.351351351351349	6.4217
-6.351351351351349	-6.26126126126126	6.4851
-6.26126126126126	-6.171171171171171	6.5233
-6.171171171171171	-6.081081081081082	6.5674
-6.081081081081082	-5.990990990990985	6.6379
-5.990990990990985	-5.900900900900896	6.6603
-5.900900900900896	-5.810810810810807	6.6692
-5.810810810810807	-5.720720720720718	6.7878
-5.720720720720718	-5.630630630630629	6.8312
-5.630630630630629	-5.5405405405405395	6.8888
-5.5405405405405395	-5.45045045045045	6.9058
-5.45045045045045	-5.360360360360361	6.927
-5.360360360360361	-5.270270270270265	7.0129
-5.270270270270265	-5.180180180180176	7.0521
-5.180180180180176	-5.0900900900900865	7.1264
-5.0900900900900865	-4.999999999999997	7.1246
-4.999999999999997	-4.909909909909908	7.1626
-4.909909909909908	-4.819819819819819	7.1888
-4.819819819819819	-4.72972972972973	7.2407
-4.72972972972973	-4.6396396396396336	7.3333
-4.6396396396396336	-4.549549549549544	7.4239
-4.549549549549544	-4.459459459459455	7.4123
-4.459459459459455	-4.369369369369366	7.4326
-4.369369369369366	-4.279279279279277	7.4807
-4.279279279279277	-4.189189189189188	7.5181
-4.189189189189188	-4.0990990990990985	7.5588
-4.0990990990990985	-4.009009009009009	7.6065
-4.009009009009009	-3.9189189189189135	7.6623
-3.9189189189189135	-3.8288288288288244	7.7124
-3.8288288288288244	-3.738738738738735	7.7194
-3.738738738738735	-3.648648648648646	7.7392
-3.648648648648646	-3.558558558558557	7.7837
-3.558558558558557	-3.4684684684684677	7.8952
-3.4684684684684677	-3.3783783783783785	7.9954
-3.3783783783783785	-3.2882882882882893	7.9992
-3.2882882882882893	-3.198198198198193	7.9832
-3.198198198198193	-3.108108108108104	8.0034
-3.108108108108104	-3.0180180180180147	8.0324
-3.0180180180180147	-2.9279279279279256	7.9414
-2.9279279279279256	-2.8378378378378364	8.0366
-2.8378378378378364	-2.747747747747747	8.0269
-2.747747747747747	-2.657657657657658	8.1447
-2.657657657657658	-2.567567567567562	8.1739
-2.567567567567562	-2.477477477477473	8.1741
-2.477477477477473	-2.387387387387384	8.1569
-2.387387387387384	-2.2972972972972947	8.152
-2.2972972972972947	-2.2072072072072055	8.2677
-2.2072072072072055	-2.1171171171171164	8.294
-2.1171171171171164	-2.027027027027027	8.2431
-2.027027027027027	-1.936936936936938	8.3152
-1.936936936936938	-1.8468468468468417	8.3382
-1.8468468468468417	-1.7567567567567526	8.349
-1.7567567567567526	-1.6666666666666634	8.3728
-1.6666666666666634	-1.5765765765765742	8.3964
-1.5765765765765742	-1.486486486486485	8.4029
-1.486486486486485	-1.396396396396396	8.4311
-1.396396396396396	-1.3063063063063067	8.4772
-1.3063063063063067	-1.2162162162162107	8.3944
-1.2162162162162107	-1.1261261261261215	8.4433
-1.1261261261261215	-1.0360360360360323	8.4764
-1.0360360360360323	-0.9459459459459432	8.5605
-0.9459459459459432	-0.855855855855854	8.4982
-0.855855855855854	-0.7657657657657648	8.5937
-0.7657657657657648	-0.6756756756756757	8.5835
-0.6756756756756757	-0.5855855855855865	8.5379
-0.5855855855855865	-0.49549549549549043	8.525
-0.49549549549549043	-0.40540540540540126	8.4714
-0.40540540540540126	-0.3153153153153121	8.4885
-0.3153153153153121	-0.22522522522522292	8.5251
-0.22522522522522292	-0.13513513513513375	8.5157
-0.13513513513513375	-0.045045045045044585	8.5214
-0.045045045045044585	0.045045045045044585	8.5532
0.045045045045044585	0.1351351351351407	8.5567
0.1351351351351407	0.22522522522522986	8.5398
0.22522522522522986	0.31531531531531903	8.5136
0.31531531531531903	0.4054054054054082	8.5312
0.4054054054054082	0.4954954954954974	8.5351
0.4954954954954974	0.5855855855855865	8.5175
0.5855855855855865	0.6756756756756757	8.5649
0.6756756756756757	0.7657657657657648	8.5229
0.7657657657657648	0.855855855855861	8.5358
0.855855855855861	0.9459459459459502	8.5224
0.9459459459459502	1.0360360360360392	8.4756
1.0360360360360392	1.1261261261261284	8.4264
1.1261261261261284	1.2162162162162176	8.3322
1.2162162162162176	1.3063063063063067	8.3586
1.3063063063063067	1.396396396396396	8.3939
1.396396396396396	1.4864864864864922	8.3562
1.4864864864864922	1.5765765765765813	8.3638
1.5765765765765813	1.6666666666666705	8.3005
1.6666666666666705	1.7567567567567597	8.244
1.7567567567567597	1.8468468468468489	8.273
1.8468468468468489	1.936936936936938	8.2705
1.936936936936938	2.027027027027027	8.1905
2.027027027027027	2.1171171171171164	8.1967
2.1171171171171164	2.207207207207212	8.2418
2.207207207207212	2.2972972972973014	8.2309
2.2972972972973014	2.3873873873873905	8.2348
2.3873873873873905	2.4774774774774797	8.1855
2.4774774774774797	2.567567567567569	8.1736
2.567567567567569	2.657657657657658	8.1367
2.657657657657658	2.747747747747747	8.0484
2.747747747747747	2.8378378378378435	8.0485
2.8378378378378435	2.9279279279279327	7.9326
2.9279279279279327	3.018018018018022	7.93
3.018018018018022	3.108108108108111	7.8774
3.108108108108111	3.1981981981982	7.9136
3.1981981981982	3.2882882882882893	7.9019
3.2882882882882893	3.3783783783783785	7.8827
3.3783783783783785	3.4684684684684677	7.8514
3.4684684684684677	3.558558558558564	7.8878
3.558558558558564	3.648648648648653	7.8643
3.648648648648653	3.7387387387387423	7.8096
3.7387387387387423	3.8288288288288315	7.7372
3.8288288288288315	3.9189189189189206	7.6894
3.9189189189189206	4.009009009009009	7.6314
4.009009009009009	4.0990990990990985	7.6598
4.0990990990990985	4.189189189189195	7.5945
4.189189189189195	4.279279279279284	7.542
4.279279279279284	4.369369369369373	7.5057
4.369369369369373	4.459459459459462	7.4283
4.459459459459462	4.5495495495495515	7.4848
4.5495495495495515	4.639639639639641	7.3948
4.639639639639641	4.72972972972973	7.3559
4.72972972972973	4.819819819819819	7.3506
4.819819819819819	4.909909909909915	7.2474
4.909909909909915	5.000000000000004	7.1579
5.000000000000004	5.090090090090094	7.1116
5.090090090090094	5.180180180180183	7.0445
5.180180180180183	5.270270270270272	7.0168
5.270270270270272	5.360360360360361	7.0132
5.360360360360361	5.45045045045045	6.9607
5.45045045045045	5.540540540540547	6.9622
5.540540540540547	5.630630630630636	6.8202
5.630630630630636	5.720720720720725	6.7939
5.720720720720725	5.810810810810814	6.7147
5.810810810810814	5.900900900900903	6.6618
5.900900900900903	5.990990990990992	6.6075
5.990990990990992	6.081081081081082	6.533
6.081081081081082	6.171171171171171	6.4972
6.171171171171171	6.261261261261266	6.4195
6.261261261261266	6.351351351351355	6.3649
6.351351351351355	6.4414414414414445	6.3614
6.4414414414414445	6.531531531531534	6.2705
6.531531531531534	6.621621621621623	6.2626
6.621621621621623	6.711711711711712	6.224
6.711711711711712	6.801801801801801	6.1176
6.801801801801801	6.89189189189189	6.1089
6.89189189189189	6.981981981981987	6.0545
6.981981981981987	7.072072072072076	6.0431
7.072072072072076	7.162162162162165	5.9763
7.162162162162165	7.252252252252254	5.8995
7.252252252252254	7.342342342342343	5.8565
7.342342342342343	7.4324324324324325	5.7596
7.4324324324324325	7.522522522522522	5.7148
7.522522522522522	7.612612612612618	5.6678
7.612612612612618	7.702702702702707	5.6468
7.702702702702707	7.792792792792796	5.5905
7.792792792792796	7.882882882882885	5.5609
7.882882882882885	7.972972972972975	5.471
7.972972972972975	8.063063063063064	5.4347
8.063063063063064	8.153153153153154	5.2955
8.153153153153154	8.243243243243242	5.2096
8.243243243243242	8.333333333333337	5.2256
8.333333333333337	8.423423423423428	5.1396
8.423423423423428	8.513513513513516	5.1485
8.513513513513516	8.603603603603606	5.0608
8.603603603603606	8.693693693693694	5.0113
8.693693693693694	8.783783783783784	4.9879
8.783783783783784	8.873873873873872	4.9666
8.873873873873872	8.96396396396397	4.8685
8.96396396396397	9.054054054054058	4.845
9.054054054054058	9.144144144144148	4.7244
9.144144144144148	9.234234234234236	4.6944
9.234234234234236	9.324324324324326	4.6224
9.324324324324326	9.414414414414415	4.5812
9.414414414414415	9.504504504504505	4.4858
9.504504504504505	9.594594594594593	4.4598
9.594594594594593	9.68468468468469	4.4451
9.68468468468469	9.774774774774778	4.3746
9.774774774774778	9.864864864864868	4.3302
9.864864864864868	9.954954954954957	4.2624
9.954954954954957	10.045045045045047	4.2379
10.045045045045047	10.135135135135135	4.1431
10.135135135135135	10.225225225225225	4.1345
10.225225225225225	10.31531531531532	4.0723
10.31531531531532	10.40540540540541	4.0761
10.40540540540541	10.495495495495499	3.9975
10.495495495495499	10.585585585585589	3.9723
10.585585585585589	10.675675675675677	3.8532
10.675675675675677	10.765765765765767	3.7997
10.765765765765767	10.855855855855856	3.7489
10.855855855855856	10.945945945945946	3.659
10.945945945945946	11.036036036036041	3.6439
11.036036036036041	11.126126126126131	3.5689
11.126126126126131	11.21621621621622	3.4922
11.21621621621622	11.30630630630631	3.4722
11.30630630630631	11.396396396396398	3.4079
11.396396396396398	11.486486486486488	3.4159
11.486486486486488	11.576576576576576	3.3546
11.576576576576576	11.666666666666671	3.2825
11.666666666666671	11.756756756756761	3.2135
11.756756756756761	11.84684684684685	3.2306
11.84684684684685	11.93693693693694	3.1587
11.93693693693694	12.027027027027028	3.0851
12.027027027027028	12.117117117117118	3.077
12.117117117117118	12.207207207207206	3.0234
12.207207207207206	12.297297297297296	2.9939
12.297297297297296	12.387387387387392	2.9169
12.387387387387392	12.477477477477482	2.861
12.477477477477482	12.56756756756757	2.8242
12.56756756756757	12.65765765765766	2.7834
12.65765765765766	12.747747747747749	2.7562
12.747747747747749	12.837837837837839	2.6923
12.837837837837839	12.927927927927927	2.6386
12.927927927927927	13.018018018018024	2.5728
13.018018018018024	13.108108108108112	2.5201
13.108108108108112	13.198198198198202	2.4886
13.198198198198202	13.28828828828829	2.4565
13.28828828828829	13.37837837837838	2.4198
13.37837837837838	13.468468468468469	2.3868
13.468468468468469	13.558558558558559	2.3474
13.558558558558559	13.648648648648647	2.3013
13.648648648648647	13.738738738738745	2.2693
13.738738738738745	13.828828828828833	2.2272
13.828828828828833	13.918918918918923	2.1567
13.918918918918923	14.009009009009011	2.1227
14.009009009009011	14.099099099099101	2.0997
14.099099099099101	14.18918918918919	2.0868
14.18918918918919	14.27927927927928	2.0505
14.27927927927928	14.369369369369375	1.9625
14.369369369369375	14.459459459459465	1.9589
14.459459459459465	14.549549549549553	1.9313
14.549549549549553	14.639639639639643	1.8926
14.639639639639643	14.729729729729732	1.9079
14.729729729729732	14.819819819819822	1.8483
14.819819819819822	14.90990990990991	1.8184
14.90990990990991	15.0	1.7581
15.0	15.090090090090095	1.7492
15.090090090090095	15.180180180180184	1.7178
15.180180180180184	15.270270270270274	1.6468
15.270270270270274	15.360360360360362	1.6423
15.360360360360362	15.450450450450452	1.6041
15.450450450450452	15.54054054054054	1.5807
15.54054054054054	15.63063063063063	1.5768
15.63063063063063	15.720720720720726	1.522
15.720720720720726	15.810810810810816	1.5111
15.810810810810816	15.900900900900904	1.4492
15.900900900900904	15.990990990990994	1.4336
15.990990990990994	16.081081081081084	1.4153
16.081081081081084	16.17117117117117	1.3769
16.17117117117117	16.26126126126126	1.3173
16.26126126126126	16.35135135135135	1.3022
16.35135135135135	16.441441441441448	1.2545
16.441441441441448	16.531531531531535	1.2434
16.531531531531535	16.621621621621625	1.2134
16.621621621621625	16.711711711711715	1.2197
16.711711711711715	16.801801801801805	1.151
16.801801801801805	16.89189189189189	1.1328
16.89189189189189	16.98198198198198	1.132
16.98198198198198	17.07207207207208	1.0938
17.07207207207208	17.16216216216217	1.0815
17.16216216216217	17.252252252252255	1.079
17.252252252252255	17.342342342342345	1.0468
17.342342342342345	17.432432432432435	1.0049
17.432432432432435	17.522522522522525	0.9851
17.522522522522525	17.61261261261261	0.9473
17.61261261261261	17.7027027027027	0.9508
17.7027027027027	17.792792792792792	0.9473
17.792792792792792	17.882882882882882	0.942
17.882882882882882	17.97297297297297	0.9125
17.97297297297297	18.06306306306306	0.8713
18.06306306306306	18.153153153153163	0.874
18.153153153153163	18.24324324324325	0.8372
18.24324324324325	18.33333333333334	0.8058
18.33333333333334	18.42342342342343	0.7996
18.42342342342343	18.51351351351352	0.7741
18.51351351351352	18.603603603603606	0.7488
18.603603603603606	18.693693693693696	0.7524
18.693693693693696	18.783783783783786	0.7246
18.783783783783786	18.873873873873876	0.7091
18.873873873873876	18.963963963963963	0.6839
18.963963963963963	19.054054054054053	0.6662
19.054054054054053	19.144144144144143	0.6538
19.144144144144143	19.234234234234233	0.6815
19.234234234234233	19.32432432432432	0.6619
19.32432432432432	19.41441441441441	0.6334
19.41441441441441	19.504504504504514	0.6134
19.504504504504514	19.594594594594604	0.5919
19.594594594594604	19.68468468468469	0.5747
19.68468468468469	19.77477477477478	0.5629
19.77477477477478	19.86486486486487	0.5401
19.86486486486487	19.95495495495496	0.5284
19.95495495495496	20.045045045045047	0.5208
20.045045045045047	20.135135135135137	0.5117
20.135135135135137	20.225225225225227	0.5071
20.225225225225227	20.315315315315317	0.4902
20.315315315315317	20.405405405405403	0.4677
20.405405405405403	20.495495495495494	0.4722
20.495495495495494	20.585585585585584	0.4717
20.585585585585584	20.675675675675674	0.4631
20.675675675675674	20.76576576576576	0.4474
20.76576576576576	20.855855855855864	0.4252
20.855855855855864	20.945945945945954	0.4253
20.945945945945954	21.036036036036045	0.3754
21.036036036036045	21.12612612612613	0.3733
21.12612612612613	21.21621621621622	0.3606
21.21621621621622	21.30630630630631	0.3542
21.30630630630631	21.396396396396398	0.3395
21.396396396396398	21.486486486486488	0.341
21.486486486486488	21.576576576576578	0.325
21.576576576576578	21.666666666666668	0.3195
21.666666666666668	21.756756756756754	0.3193
21.756756756756754	21.846846846846844	0.2932
21.846846846846844	21.936936936936934	0.2837
21.936936936936934	22.027027027027025	0.2824
22.027027027027025	22.11711711711711	0.2877
22.11711711711711	22.207207207207215	0.27
22.207207207207215	22.297297297297305	0.2594
22.297297297297305	22.387387387387395	0.2517
22.387387387387395	22.477477477477482	0.2528
22.477477477477482	22.567567567567572	0.2466
22.567567567567572	22.657657657657662	0.23
22.657657657657662	22.747747747747752	0.2283
22.747747747747752	22.83783783783784	0.2285
22.83783783783784	22.92792792792793	0.2188
22.92792792792793	23.01801801801802	0.2104
23.01801801801802	23.10810810810811	0.2004
23.10810810810811	23.198198198198195	0.1954
23.198198198198195	23.288288288288285	0.2049
23.288288288288285	23.378378378378375	0.1841
23.378378378378375	23.468468468468465	0.1756
23.468468468468465	23.558558558558566	0.1634
23.558558558558566	23.648648648648656	0.1709
23.648648648648656	23.738738738738746	0.1715
23.738738738738746	23.828828828828836	0.167
23.828828828828836	23.918918918918923	0.1599
23.918918918918923	24.009009009009013	0.1481
24.009009009009013	24.099099099099103	0.1441
24.099099099099103	24.189189189189193	0.1411
24.189189189189193	24.27927927927928	0.1331
24.27927927927928	24.36936936936937	0.1348
24.36936936936937	24.45945945945946	0.1322
24.45945945945946	24.54954954954955	0.1295
24.54954954954955	24.639639639639636	0.1335
24.639639639639636	24.729729729729726	0.1211
24.729729729729726	24.819819819819816	0.1191
24.819819819819816	24.909909909909917	0.115
24.909909909909917	25.000000000000007	0.1135
25.000000000000007	25.090090090090097	0.101
25.090090090090097	25.180180180180187	0.0964
25.180180180180187	25.270270270270274	0.0949
25.270270270270274	25.360360360360364	0.0949
25.360360360360364	25.450450450450454	0.0935
25.450450450450454	25.540540540540544	0.0882
25.540540540540544	25.63063063063063	0.0782
25.63063063063063	25.72072072072072	0.0807
25.72072072072072	25.81081081081081	0.0757
25.81081081081081	25.9009009009009	0.0749
25.9009009009009	25.990990990990987	0.0789
25.990990990990987	26.081081081081077	0.0682
26.081081081081077	26.171171171171167	0.0719
26.171171171171167	26.26126126126127	0.0721
26.26126126126127	26.351351351351358	0.0721
26.351351351351358	26.441441441441448	0.0646
26.441441441441448	26.531531531531538	0.0594
26.531531531531538	26.621621621621628	0.0583
26.621621621621628	26.711711711711715	0.0585
26.711711711711715	26.801801801801805	0.0497
26.801801801801805	26.891891891891895	0.0516
26.891891891891895	26.981981981981985	0.0504
26.981981981981985	27.07207207207207	0.0481
27.07207207207207	27.16216216216216	0.0519
27.16216216216216	27.25225225225225	0.047
27.25225225225225	27.34234234234234	0.0434
27.34234234234234	27.432432432432428	0.0441
27.432432432432428	27.522522522522518	0.0424
27.522522522522518	27.612612612612622	0.0349
27.612612612612622	27.70270270270271	0.0405
27.70270270270271	27.7927927927928	0.0392
27.7927927927928	27.88288288288289	0.0395
27.88288288288289	27.97297297297298	0.0379
27.97297297297298	28.063063063063066	0.0399
28.063063063063066	28.153153153153156	0.0361
28.153153153153156	28.243243243243246	0.0364
28.243243243243246	28.333333333333336	0.0373
28.333333333333336	28.423423423423422	0.0341
28.423423423423422	28.513513513513512	0.0318
28.513513513513512	28.603603603603602	0.0339
28.603603603603602	28.693693693693692	0.0342
28.693693693693692	28.78378378378378	0.0328
28.78378378378378	28.87387387387387	0.0304
28.87387387387387	28.963963963963973	0.0287
28.963963963963973	29.054054054054063	0.0301
29.054054054054063	29.14414414414415	0.0282
29.14414414414415	29.23423423423424	0.0235
29.23423423423424	29.32432432432433	0.0217
29.32432432432433	29.41441441441442	0.021
29.41441441441442	29.504504504504506	0.0261
29.504504504504506	29.594594594594597	0.0202
29.594594594594597	29.684684684684687	0.0208
29.684684684684687	29.774774774774777	0.0193
29.774774774774777	29.864864864864863	0.0166
29.864864864864863	29.954954954954953	0.018
29.954954954954953	30.045045045045043	0.017
30.045045045045043	30.135135135135133	0.0142
30.135135135135133	30.22522522522522	0.0139
30.22522522522522	30.315315315315324	0.0112
30.315315315315324	30.405405405405414	0.0125
30.405405405405414	30.495495495495504	0.0127
30.495495495495504	30.58558558558559	0.014
30.58558558558559	30.67567567567568	0.0126
30.67567567567568	30.76576576576577	0.0118
30.76576576576577	30.85585585585586	0.0095
30.85585585585586	30.945945945945947	0.0094
30.945945945945947	31.036036036036037	0.0091
31.036036036036037	31.126126126126128	0.0092
31.126126126126128	31.216216216216218	0.0087
31.216216216216218	31.306306306306304	0.0094
31.306306306306304	31.396396396396394	0.0098
31.396396396396394	31.486486486486484	0.0091
31.486486486486484	31.576576576576574	0.0099
31.576576576576574	31.666666666666675	0.0079
31.666666666666675	31.756756756756765	0.0069
31.756756756756765	31.846846846846855	0.0091
31.846846846846855	31.93693693693694	0.0076
31.93693693693694	32.02702702702703	0.0105
32.02702702702703	32.11711711711712	0.007
32.11711711711712	32.20720720720721	0.0049
32.20720720720721	32.2972972972973	0.0048
32.2972972972973	32.38738738738739	0.0044
32.38738738738739	32.47747747747748	0.0034
32.47747747747748	32.567567567567565	0.0034
32.567567567567565	32.65765765765766	0.0037
32.65765765765766	32.747747747747745	0.0033
32.747747747747745	32.83783783783783	0.0041
32.83783783783783	32.927927927927925	0.0056
32.927927927927925	33.018018018018026	0.0032
33.018018018018026	33.10810810810812	0.0039
33.10810810810812	33.198198198198206	0.0048
33.198198198198206	33.28828828828829	0.0046
33.28828828828829	33.378378378378386	0.0041
33.378378378378386	33.46846846846847	0.0028
33.46846846846847	33.55855855855856	0.0029
33.55855855855856	33.64864864864865	0.0026
33.64864864864865	33.73873873873874	0.0037
33.73873873873874	33.82882882882883	0.0035
33.82882882882883	33.91891891891892	0.0046
33.91891891891892	34.009009009009006	0.0058
34.009009009009006	34.0990990990991	0.0028
34.0990990990991	34.189189189189186	0.0022
34.189189189189186	34.27927927927927	0.0017
34.27927927927927	34.36936936936938	0.0027
34.36936936936938	34.45945945945947	0.0023
34.45945945945947	34.54954954954955	0.0025
34.54954954954955	34.63963963963965	0.0027
34.63963963963965	34.72972972972973	0.0027
34.72972972972973	34.81981981981983	0.0022
34.81981981981983	34.90990990990991	0.0018
34.90990990990991	35.0	0.0022
35.0	35.090090090090094	0.0031
35.090090090090094	35.18018018018018	0.0023
35.18018018018018	35.27027027027027	0.0013
35.27027027027027	35.36036036036036	0.0021
35.36036036036036	35.45045045045045	0.0022
35.45045045045045	35.54054054054054	0.0012
35.54054054054054	35.63063063063063	0.0017
35.63063063063063	35.72072072072073	0.0019
35.72072072072073	35.81081081081082	0.0026
35.81081081081082	35.90090090090091	0.0016
35.90090090090091	35.990990990990994	0.0027
35.990990990990994	36.08108108108109	0.0022
36.08108108108109	36.171171171171174	0.0011
36.171171171171174	36.26126126126127	0.0015
36.26126126126127	36.351351351351354	0.0014
36.351351351351354	36.44144144144144	0.0012
36.44144144144144	36.531531531531535	0.0004
36.531531531531535	36.62162162162162	0.0008
36.62162162162162	36.71171171171171	0.0012
36.71171171171171	36.8018018018018	0.0001
36.8018018018018	36.89189189189189	0.0002
36.89189189189189	36.98198198198198	0.0003
36.98198198198198	37.07207207207207	0.0002
37.07207207207207	37.16216216216217	0.0002
37.16216216216217	37.25225225225226	0.0003
37.25225225225226	37.34234234234235	0.0005
37.34234234234235	37.432432432432435	0.0004
37.432432432432435	37.52252252252253	0.0008
37.52252252252253	37.612612612612615	0.0002
37.612612612612615	37.70270270270271	0.0
37.70270270270271	37.792792792792795	0.0
37.792792792792795	37.88288288288288	0.0002
37.88288288288288	37.972972972972975	0.0
37.972972972972975	38.06306306306306	0.0
38.06306306306306	38.15315315315315	0.0002
38.15315315315315	38.24324324324324	0.0
38.24324324324324	38.33333333333333	0.0001
38.33333333333333	38.42342342342342	0.0001
38.42342342342342	38.51351351351352	0.0
38.51351351351352	38.60360360360361	0.0002
38.60360360360361	38.6936936936937	0.0
38.6936936936937	38.78378378378379	0.0
38.78378378378379	38.873873873873876	0.0002
38.873873873873876	38.96396396396397	0.0
38.96396396396397	39.054054054054056	0.0001
39.054054054054056	39.14414414414414	0.0001
39.14414414414414	39.234234234234236	0.0
39.234234234234236	39.32432432432432	0.0002
39.32432432432432	39.414414414414416	0.0
39.414414414414416	39.5045045045045	0.0002
39.5045045045045	39.59459459459459	0.0
39.59459459459459	39.68468468468468	0.0001
39.68468468468468	39.77477477477477	0.0001
39.77477477477477	39.86486486486487	0.0001
39.86486486486487	39.954954954954964	0.0001
39.954954954954964	40.04504504504505	0.0001
40.04504504504505	40.135135135135144	0.0001
40.135135135135144	40.22522522522523	0.0001
40.22522522522523	40.31531531531532	0.0001
40.31531531531532	40.40540540540541	0.0002
40.40540540540541	40.4954954954955	0.0001
40.4954954954955	40.585585585585584	0.0001
40.585585585585584	40.67567567567568	0.0002
40.67567567567568	40.765765765765764	0.0001
40.765765765765764	40.85585585585586	0.0001
40.85585585585586	40.945945945945944	0.0002
40.945945945945944	41.03603603603603	0.0002
41.03603603603603	41.126126126126124	0.0002
41.126126126126124	41.216216216216225	0.0002
41.216216216216225	41.30630630630631	0.0003
41.30630630630631	41.396396396396405	0.0004
41.396396396396405	41.48648648648649	0.0006
41.48648648648649	41.57657657657658	0.0
41.57657657657658	41.66666666666667	0.0
41.66666666666667	41.75675675675676	0.0
41.75675675675676	41.84684684684685	0.0
41.84684684684685	41.93693693693694	0.0
41.93693693693694	42.027027027027025	0.0
42.027027027027025	42.11711711711712	0.0
42.11711711711712	42.207207207207205	0.0
42.207207207207205	42.29729729729729	0.0
42.29729729729729	42.387387387387385	0.0
42.387387387387385	42.47747747747747	0.0
42.47747747747747	42.56756756756758	0.0
42.56756756756758	42.657657657657666	0.0
42.657657657657666	42.74774774774775	0.0
42.74774774774775	42.837837837837846	0.0
42.837837837837846	42.92792792792793	0.0
42.92792792792793	43.01801801801802	0.0
43.01801801801802	43.10810810810811	0.0
43.10810810810811	43.1981981981982	0.0
43.1981981981982	43.28828828828829	0.0
43.28828828828829	43.37837837837838	0.0
43.37837837837838	43.468468468468465	0.0
43.468468468468465	43.55855855855856	0.0
43.55855855855856	43.648648648648646	0.0
43.648648648648646	43.73873873873873	0.0
43.73873873873873	43.828828828828826	0.0
43.828828828828826	43.918918918918926	0.0
43.918918918918926	44.00900900900902	0.0
44.00900900900902	44.09909909909911	0.0
44.09909909909911	44.18918918918919	0.0
44.18918918918919	44.27927927927929	0.0
44.27927927927929	44.36936936936937	0.0
44.36936936936937	44.45945945945946	0.0
44.45945945945946	44.54954954954955	0.0
44.54954954954955	44.63963963963964	0.0
44.63963963963964	44.72972972972973	0.0
44.72972972972973	44.81981981981982	0.0
44.81981981981982	44.909909909909906	0.0
44.909909909909906	45.0	0.0
