# Supplementary material for: Spinon mediation of witness spin dynamics in herbertsmithite
Source: Nat Phys. 2026 Jun 10;22(7):1071–8. doi: 10.1038/s41567-026-03303-6 (PMC13423850; doi:10.1038/s41567-026-03303-6)
Supplement: Supplementary file 7 — Statistical source data. [file 41567_2026_3303_MOESM7_ESM.zip › ED_Fig2a_150mK.csv]

Flux bin left (mPhi_0)	Flux bin right (mPhi_0)	Count (10^4)
-45.0	-44.909909909909906	0.0
-44.909909909909906	-44.81981981981982	0.0
-44.81981981981982	-44.72972972972973	0.0
-44.72972972972973	-44.63963963963963	0.0
-44.63963963963963	-44.549549549549546	0.0008
-44.549549549549546	-44.45945945945945	0.0005
-44.45945945945945	-44.369369369369366	0.0002
-44.369369369369366	-44.27927927927928	0.0003
-44.27927927927928	-44.189189189189186	0.0003
-44.189189189189186	-44.0990990990991	0.0002
-44.0990990990991	-44.00900900900901	0.0002
-44.00900900900901	-43.91891891891891	0.0002
-43.91891891891891	-43.828828828828826	0.0001
-43.828828828828826	-43.73873873873873	0.0002
-43.73873873873873	-43.648648648648646	0.0001
-43.648648648648646	-43.55855855855856	0.0002
-43.55855855855856	-43.468468468468465	0.0001
-43.468468468468465	-43.37837837837838	0.0001
-43.37837837837838	-43.288288288288285	0.0002
-43.288288288288285	-43.19819819819819	0.0001
-43.19819819819819	-43.108108108108105	0.0001
-43.108108108108105	-43.01801801801801	0.0001
-43.01801801801801	-42.927927927927925	0.0001
-42.927927927927925	-42.83783783783784	0.0002
-42.83783783783784	-42.747747747747745	0.0001
-42.747747747747745	-42.65765765765766	0.0001
-42.65765765765766	-42.567567567567565	0.0001
-42.567567567567565	-42.47747747747747	0.0001
-42.47747747747747	-42.387387387387385	0.0001
-42.387387387387385	-42.29729729729729	0.0001
-42.29729729729729	-42.207207207207205	0.0007
-42.207207207207205	-42.11711711711712	0.0005
-42.11711711711712	-42.027027027027025	0.0004
-42.027027027027025	-41.93693693693694	0.0014
-41.93693693693694	-41.846846846846844	0.0008
-41.846846846846844	-41.75675675675675	0.0006
-41.75675675675675	-41.666666666666664	0.0005
-41.666666666666664	-41.57657657657658	0.0006
-41.57657657657658	-41.486486486486484	0.0008
-41.486486486486484	-41.3963963963964	0.0011
-41.3963963963964	-41.306306306306304	0.001
-41.306306306306304	-41.21621621621621	0.0006
-41.21621621621621	-41.126126126126124	0.0012
-41.126126126126124	-41.03603603603603	0.0012
-41.03603603603603	-40.945945945945944	0.0008
-40.945945945945944	-40.85585585585586	0.0006
-40.85585585585586	-40.765765765765764	0.0007
-40.765765765765764	-40.67567567567568	0.0008
-40.67567567567568	-40.585585585585584	0.0007
-40.585585585585584	-40.49549549549549	0.0007
-40.49549549549549	-40.4054054054054	0.0009
-40.4054054054054	-40.31531531531531	0.0012
-40.31531531531531	-40.22522522522522	0.001
-40.22522522522522	-40.13513513513514	0.0006
-40.13513513513514	-40.04504504504504	0.0016
-40.04504504504504	-39.95495495495495	0.0011
-39.95495495495495	-39.864864864864856	0.0013
-39.864864864864856	-39.77477477477477	0.0008
-39.77477477477477	-39.68468468468468	0.0011
-39.68468468468468	-39.59459459459459	0.0026
-39.59459459459459	-39.5045045045045	0.0016
-39.5045045045045	-39.414414414414416	0.0011
-39.414414414414416	-39.32432432432432	0.0016
-39.32432432432432	-39.234234234234236	0.0011
-39.234234234234236	-39.144144144144136	0.0016
-39.144144144144136	-39.05405405405405	0.0017
-39.05405405405405	-38.96396396396396	0.0011
-38.96396396396396	-38.87387387387387	0.0015
-38.87387387387387	-38.78378378378378	0.0012
-38.78378378378378	-38.693693693693696	0.0018
-38.693693693693696	-38.6036036036036	0.0024
-38.6036036036036	-38.51351351351351	0.0018
-38.51351351351351	-38.42342342342342	0.0014
-38.42342342342342	-38.33333333333333	0.0017
-38.33333333333333	-38.24324324324324	0.0034
-38.24324324324324	-38.15315315315315	0.0022
-38.15315315315315	-38.06306306306306	0.0017
-38.06306306306306	-37.972972972972975	0.0026
-37.972972972972975	-37.88288288288288	0.0029
-37.88288288288288	-37.79279279279279	0.0025
-37.79279279279279	-37.7027027027027	0.0022
-37.7027027027027	-37.61261261261261	0.0019
-37.61261261261261	-37.52252252252252	0.0025
-37.52252252252252	-37.43243243243243	0.0031
-37.43243243243243	-37.34234234234234	0.0031
-37.34234234234234	-37.252252252252255	0.004
-37.252252252252255	-37.162162162162154	0.0027
-37.162162162162154	-37.07207207207207	0.003
-37.07207207207207	-36.98198198198198	0.0031
-36.98198198198198	-36.89189189189189	0.0021
-36.89189189189189	-36.8018018018018	0.0034
-36.8018018018018	-36.71171171171171	0.0031
-36.71171171171171	-36.62162162162162	0.0037
-36.62162162162162	-36.531531531531535	0.006
-36.531531531531535	-36.44144144144144	0.006
-36.44144144144144	-36.35135135135135	0.0043
-36.35135135135135	-36.26126126126126	0.0057
-36.26126126126126	-36.17117117117117	0.0053
-36.17117117117117	-36.08108108108108	0.0058
-36.08108108108108	-35.99099099099099	0.0052
-35.99099099099099	-35.90090090090089	0.0046
-35.90090090090089	-35.81081081081081	0.0047
-35.81081081081081	-35.72072072072071	0.0041
-35.72072072072071	-35.63063063063063	0.0048
-35.63063063063063	-35.54054054054054	0.0062
-35.54054054054054	-35.45045045045045	0.0053
-35.45045045045045	-35.36036036036036	0.0056
-35.36036036036036	-35.27027027027027	0.0076
-35.27027027027027	-35.18018018018018	0.0048
-35.18018018018018	-35.090090090090094	0.0076
-35.090090090090094	-34.99999999999999	0.0075
-34.99999999999999	-34.909909909909906	0.0069
-34.909909909909906	-34.81981981981982	0.0067
-34.81981981981982	-34.729729729729726	0.0071
-34.729729729729726	-34.63963963963964	0.0057
-34.63963963963964	-34.549549549549546	0.0071
-34.549549549549546	-34.45945945945945	0.0067
-34.45945945945945	-34.369369369369366	0.0078
-34.369369369369366	-34.27927927927927	0.0062
-34.27927927927927	-34.189189189189186	0.0068
-34.189189189189186	-34.0990990990991	0.0082
-34.0990990990991	-34.009009009009006	0.0088
-34.009009009009006	-33.91891891891892	0.0088
-33.91891891891892	-33.82882882882883	0.0075
-33.82882882882883	-33.73873873873874	0.0073
-33.73873873873874	-33.648648648648646	0.0061
-33.648648648648646	-33.55855855855855	0.0089
-33.55855855855855	-33.468468468468465	0.0088
-33.468468468468465	-33.37837837837838	0.0091
-33.37837837837838	-33.288288288288285	0.0076
-33.288288288288285	-33.19819819819819	0.0099
-33.19819819819819	-33.108108108108105	0.011
-33.108108108108105	-33.01801801801801	0.0135
-33.01801801801801	-32.927927927927925	0.0127
-32.927927927927925	-32.83783783783783	0.0113
-32.83783783783783	-32.747747747747745	0.0138
-32.747747747747745	-32.65765765765766	0.015
-32.65765765765766	-32.567567567567565	0.0174
-32.567567567567565	-32.47747747747748	0.02
-32.47747747747748	-32.38738738738739	0.0194
-32.38738738738739	-32.29729729729729	0.0172
-32.29729729729729	-32.207207207207205	0.0192
-32.207207207207205	-32.11711711711711	0.0187
-32.11711711711711	-32.027027027027025	0.0194
-32.027027027027025	-31.936936936936934	0.0179
-31.936936936936934	-31.84684684684684	0.0199
-31.84684684684684	-31.75675675675675	0.0188
-31.75675675675675	-31.66666666666666	0.0185
-31.66666666666666	-31.576576576576574	0.0198
-31.576576576576574	-31.486486486486484	0.0206
-31.486486486486484	-31.396396396396394	0.023
-31.396396396396394	-31.306306306306304	0.0236
-31.306306306306304	-31.216216216216218	0.0212
-31.216216216216218	-31.126126126126124	0.0223
-31.126126126126124	-31.036036036036034	0.024
-31.036036036036034	-30.94594594594594	0.0209
-30.94594594594594	-30.855855855855854	0.0228
-30.855855855855854	-30.765765765765764	0.0234
-30.765765765765764	-30.675675675675674	0.0265
-30.675675675675674	-30.585585585585584	0.0242
-30.585585585585584	-30.495495495495494	0.0302
-30.495495495495494	-30.405405405405403	0.036
-30.405405405405403	-30.31531531531531	0.0315
-30.31531531531531	-30.22522522522522	0.0315
-30.22522522522522	-30.135135135135133	0.0308
-30.135135135135133	-30.045045045045043	0.0353
-30.045045045045043	-29.954954954954953	0.0342
-29.954954954954953	-29.864864864864863	0.0381
-29.864864864864863	-29.774774774774773	0.0366
-29.774774774774773	-29.684684684684683	0.0415
-29.684684684684683	-29.59459459459459	0.0396
-29.59459459459459	-29.5045045045045	0.0462
-29.5045045045045	-29.414414414414413	0.0498
-29.414414414414413	-29.324324324324323	0.054
-29.324324324324323	-29.234234234234233	0.0514
-29.234234234234233	-29.14414414414414	0.0491
-29.14414414414414	-29.054054054054053	0.0499
-29.054054054054053	-28.963963963963963	0.0558
-28.963963963963963	-28.87387387387387	0.0502
-28.87387387387387	-28.78378378378378	0.0538
-28.78378378378378	-28.693693693693692	0.0546
-28.693693693693692	-28.603603603603602	0.0566
-28.603603603603602	-28.51351351351351	0.0591
-28.51351351351351	-28.423423423423422	0.0624
-28.423423423423422	-28.333333333333332	0.0647
-28.333333333333332	-28.243243243243242	0.0672
-28.243243243243242	-28.15315315315315	0.0737
-28.15315315315315	-28.063063063063062	0.0724
-28.063063063063062	-27.972972972972972	0.0797
-27.972972972972972	-27.882882882882882	0.0799
-27.882882882882882	-27.79279279279279	0.0811
-27.79279279279279	-27.7027027027027	0.0734
-27.7027027027027	-27.61261261261261	0.0797
-27.61261261261261	-27.522522522522518	0.0902
-27.522522522522518	-27.432432432432428	0.0918
-27.432432432432428	-27.34234234234234	0.0868
-27.34234234234234	-27.25225225225225	0.0906
-27.25225225225225	-27.162162162162158	0.0912
-27.162162162162158	-27.072072072072068	0.0898
-27.072072072072068	-26.98198198198198	0.091
-26.98198198198198	-26.89189189189189	0.0938
-26.89189189189189	-26.801801801801798	0.0986
-26.801801801801798	-26.711711711711708	0.1074
-26.711711711711708	-26.62162162162162	0.1159
-26.62162162162162	-26.53153153153153	0.1184
-26.53153153153153	-26.441441441441437	0.1236
-26.441441441441437	-26.351351351351347	0.1219
-26.351351351351347	-26.26126126126126	0.1235
-26.26126126126126	-26.171171171171167	0.1263
-26.171171171171167	-26.081081081081077	0.1361
-26.081081081081077	-25.990990990990987	0.1377
-25.990990990990987	-25.9009009009009	0.1442
-25.9009009009009	-25.810810810810807	0.1486
-25.810810810810807	-25.720720720720717	0.1518
-25.720720720720717	-25.630630630630627	0.1556
-25.630630630630627	-25.54054054054054	0.1654
-25.54054054054054	-25.450450450450447	0.1622
-25.450450450450447	-25.360360360360357	0.1658
-25.360360360360357	-25.270270270270267	0.1741
-25.270270270270267	-25.18018018018018	0.18
-25.18018018018018	-25.090090090090087	0.1789
-25.090090090090087	-24.999999999999996	0.1865
-24.999999999999996	-24.90990990990991	0.1986
-24.90990990990991	-24.819819819819816	0.1957
-24.819819819819816	-24.729729729729726	0.2044
-24.729729729729726	-24.639639639639636	0.2037
-24.639639639639636	-24.54954954954955	0.2105
-24.54954954954955	-24.459459459459456	0.2137
-24.459459459459456	-24.369369369369366	0.2141
-24.369369369369366	-24.279279279279276	0.2228
-24.279279279279276	-24.18918918918919	0.2452
-24.18918918918919	-24.099099099099096	0.242
-24.099099099099096	-24.009009009009006	0.2516
-24.009009009009006	-23.918918918918916	0.2539
-23.918918918918916	-23.82882882882883	0.2584
-23.82882882882883	-23.738738738738736	0.2651
-23.738738738738736	-23.648648648648646	0.2748
-23.648648648648646	-23.558558558558556	0.2743
-23.558558558558556	-23.46846846846847	0.2804
-23.46846846846847	-23.378378378378375	0.294
-23.378378378378375	-23.288288288288285	0.3059
-23.288288288288285	-23.198198198198195	0.3117
-23.198198198198195	-23.108108108108105	0.3108
-23.108108108108105	-23.018018018018015	0.3318
-23.018018018018015	-22.927927927927925	0.3506
-22.927927927927925	-22.837837837837835	0.3494
-22.837837837837835	-22.747747747747745	0.3585
-22.747747747747745	-22.657657657657655	0.3648
-22.657657657657655	-22.567567567567565	0.3893
-22.567567567567565	-22.477477477477475	0.4031
-22.477477477477475	-22.387387387387385	0.3943
-22.387387387387385	-22.297297297297295	0.4054
-22.297297297297295	-22.207207207207205	0.4177
-22.207207207207205	-22.117117117117115	0.4256
-22.117117117117115	-22.027027027027025	0.4265
-22.027027027027025	-21.936936936936934	0.4538
-21.936936936936934	-21.846846846846844	0.4555
-21.846846846846844	-21.756756756756754	0.4952
-21.756756756756754	-21.666666666666664	0.4857
-21.666666666666664	-21.576576576576574	0.5006
-21.576576576576574	-21.486486486486484	0.5079
-21.486486486486484	-21.396396396396394	0.5154
-21.396396396396394	-21.306306306306304	0.5312
-21.306306306306304	-21.216216216216214	0.5426
-21.216216216216214	-21.126126126126124	0.5546
-21.126126126126124	-21.036036036036034	0.5786
-21.036036036036034	-20.945945945945944	0.5819
-20.945945945945944	-20.855855855855854	0.5964
-20.855855855855854	-20.765765765765764	0.6067
-20.765765765765764	-20.675675675675674	0.6198
-20.675675675675674	-20.585585585585584	0.6512
-20.585585585585584	-20.495495495495494	0.671
-20.495495495495494	-20.4054054054054	0.6692
-20.4054054054054	-20.315315315315313	0.6822
-20.315315315315313	-20.225225225225223	0.7134
-20.225225225225223	-20.135135135135133	0.7026
-20.135135135135133	-20.04504504504504	0.7372
-20.04504504504504	-19.954954954954953	0.7319
-19.954954954954953	-19.864864864864863	0.7669
-19.864864864864863	-19.774774774774773	0.7825
-19.774774774774773	-19.68468468468468	0.7909
-19.68468468468468	-19.594594594594593	0.7958
-19.594594594594593	-19.504504504504503	0.8318
-19.504504504504503	-19.414414414414413	0.8539
-19.414414414414413	-19.32432432432432	0.8564
-19.32432432432432	-19.234234234234233	0.8855
-19.234234234234233	-19.144144144144143	0.8922
-19.144144144144143	-19.054054054054053	0.8915
-19.054054054054053	-18.96396396396396	0.9262
-18.96396396396396	-18.873873873873872	0.9439
-18.873873873873872	-18.783783783783782	0.9516
-18.783783783783782	-18.69369369369369	0.9805
-18.69369369369369	-18.603603603603602	1.029
-18.603603603603602	-18.513513513513512	1.0346
-18.513513513513512	-18.423423423423422	1.0757
-18.423423423423422	-18.33333333333333	1.0865
-18.33333333333333	-18.243243243243242	1.0835
-18.243243243243242	-18.153153153153152	1.1004
-18.153153153153152	-18.063063063063062	1.1433
-18.063063063063062	-17.97297297297297	1.1647
-17.97297297297297	-17.882882882882882	1.1822
-17.882882882882882	-17.792792792792792	1.1893
-17.792792792792792	-17.7027027027027	1.2247
-17.7027027027027	-17.612612612612608	1.248
-17.612612612612608	-17.52252252252252	1.2873
-17.52252252252252	-17.43243243243243	1.2959
-17.43243243243243	-17.342342342342338	1.3201
-17.342342342342338	-17.252252252252248	1.3371
-17.252252252252248	-17.16216216216216	1.4193
-17.16216216216216	-17.07207207207207	1.3929
-17.07207207207207	-16.981981981981978	1.432
-16.981981981981978	-16.891891891891888	1.4831
-16.891891891891888	-16.8018018018018	1.498
-16.8018018018018	-16.71171171171171	1.5198
-16.71171171171171	-16.621621621621617	1.5345
-16.621621621621617	-16.531531531531527	1.5604
-16.531531531531527	-16.44144144144144	1.5637
-16.44144144144144	-16.35135135135135	1.6092
-16.35135135135135	-16.261261261261257	1.6226
-16.261261261261257	-16.171171171171167	1.6846
-16.171171171171167	-16.08108108108108	1.6969
-16.08108108108108	-15.990990990990987	1.7468
-15.990990990990987	-15.900900900900897	1.7837
-15.900900900900897	-15.810810810810809	1.7666
-15.810810810810809	-15.720720720720719	1.8467
-15.720720720720719	-15.630630630630627	1.8385
-15.630630630630627	-15.540540540540537	1.8683
-15.540540540540537	-15.450450450450449	1.9189
-15.450450450450449	-15.360360360360358	1.9261
-15.360360360360358	-15.270270270270267	1.9404
-15.270270270270267	-15.180180180180178	1.9825
-15.180180180180178	-15.090090090090088	2.0307
-15.090090090090088	-15.0	2.0708
-15.0	-14.909909909909906	2.1125
-14.909909909909906	-14.819819819819818	2.1425
-14.819819819819818	-14.729729729729728	2.1363
-14.729729729729728	-14.639639639639636	2.2011
-14.639639639639636	-14.549549549549546	2.2261
-14.549549549549546	-14.459459459459458	2.2703
-14.459459459459458	-14.369369369369368	2.3277
-14.369369369369368	-14.279279279279276	2.3327
-14.279279279279276	-14.189189189189186	2.3401
-14.189189189189186	-14.099099099099098	2.4233
-14.099099099099098	-14.009009009009008	2.4635
-14.009009009009008	-13.918918918918916	2.4925
-13.918918918918916	-13.828828828828826	2.4863
-13.828828828828826	-13.738738738738737	2.5339
-13.738738738738737	-13.648648648648647	2.5972
-13.648648648648647	-13.558558558558559	2.6216
-13.558558558558559	-13.468468468468469	2.6776
-13.468468468468469	-13.378378378378374	2.7088
-13.378378378378374	-13.288288288288284	2.7581
-13.288288288288284	-13.198198198198195	2.759
-13.198198198198195	-13.108108108108105	2.8126
-13.108108108108105	-13.018018018018017	2.8571
-13.018018018018017	-12.927927927927927	2.8876
-12.927927927927927	-12.837837837837839	2.922
-12.837837837837839	-12.747747747747741	2.9188
-12.747747747747741	-12.657657657657653	3.0314
-12.657657657657653	-12.567567567567563	3.0408
-12.567567567567563	-12.477477477477475	3.0833
-12.477477477477475	-12.387387387387385	3.1207
-12.387387387387385	-12.297297297297296	3.172
-12.297297297297296	-12.207207207207206	3.2535
-12.207207207207206	-12.117117117117118	3.2292
-12.117117117117118	-12.027027027027023	3.3105
-12.027027027027023	-11.936936936936933	3.3591
-11.936936936936933	-11.846846846846844	3.4083
-11.846846846846844	-11.756756756756754	3.4203
-11.756756756756754	-11.666666666666666	3.4575
-11.666666666666666	-11.576576576576576	3.5668
-11.576576576576576	-11.486486486486488	3.5837
-11.486486486486488	-11.39639639639639	3.6246
-11.39639639639639	-11.306306306306302	3.6572
-11.306306306306302	-11.216216216216212	3.7404
-11.216216216216212	-11.126126126126124	3.7902
-11.126126126126124	-11.036036036036034	3.8014
-11.036036036036034	-10.945945945945946	3.8765
-10.945945945945946	-10.855855855855856	3.8643
-10.855855855855856	-10.765765765765767	3.9711
-10.765765765765767	-10.67567567567567	3.9798
-10.67567567567567	-10.585585585585582	4.05
-10.585585585585582	-10.495495495495492	4.1469
-10.495495495495492	-10.405405405405403	4.1749
-10.405405405405403	-10.315315315315313	4.2719
-10.315315315315313	-10.225225225225225	4.2401
-10.225225225225225	-10.135135135135135	4.2861
-10.135135135135135	-10.04504504504504	4.3183
-10.04504504504504	-9.95495495495495	4.3905
-9.95495495495495	-9.864864864864861	4.407
-9.864864864864861	-9.774774774774771	4.46
-9.774774774774771	-9.684684684684683	4.5238
-9.684684684684683	-9.594594594594593	4.5567
-9.594594594594593	-9.504504504504505	4.6276
-9.504504504504505	-9.414414414414415	4.6727
-9.414414414414415	-9.32432432432432	4.6827
-9.32432432432432	-9.23423423423423	4.7112
-9.23423423423423	-9.144144144144141	4.7321
-9.144144144144141	-9.05405405405405	4.7975
-9.05405405405405	-8.963963963963963	4.8979
-8.963963963963963	-8.873873873873872	4.8993
-8.873873873873872	-8.783783783783784	4.9683
-8.783783783783784	-8.693693693693689	4.9742
-8.693693693693689	-8.603603603603599	5.0058
-8.603603603603599	-8.51351351351351	5.0237
-8.51351351351351	-8.42342342342342	5.0996
-8.42342342342342	-8.333333333333332	5.1086
-8.333333333333332	-8.243243243243242	5.1851
-8.243243243243242	-8.153153153153154	5.2205
-8.153153153153154	-8.063063063063064	5.3336
-8.063063063063064	-7.9729729729729675	5.362
-7.9729729729729675	-7.882882882882878	5.39
-7.882882882882878	-7.792792792792789	5.4855
-7.792792792792789	-7.7027027027027	5.5176
-7.7027027027027	-7.612612612612611	5.5537
-7.612612612612611	-7.522522522522522	5.5368
-7.522522522522522	-7.4324324324324325	5.5678
-7.4324324324324325	-7.342342342342336	5.6086
-7.342342342342336	-7.252252252252247	5.6752
-7.252252252252247	-7.162162162162158	5.6774
-7.162162162162158	-7.072072072072069	5.7333
-7.072072072072069	-6.9819819819819795	5.7834
-6.9819819819819795	-6.89189189189189	5.818
-6.89189189189189	-6.801801801801801	5.9068
-6.801801801801801	-6.711711711711712	5.9203
-6.711711711711712	-6.621621621621617	5.9612
-6.621621621621617	-6.531531531531527	6.0327
-6.531531531531527	-6.441441441441438	6.0611
-6.441441441441438	-6.351351351351349	6.1229
-6.351351351351349	-6.26126126126126	6.1577
-6.26126126126126	-6.171171171171171	6.1851
-6.171171171171171	-6.081081081081082	6.2017
-6.081081081081082	-5.990990990990985	6.2657
-5.990990990990985	-5.900900900900896	6.2758
-5.900900900900896	-5.810810810810807	6.3388
-5.810810810810807	-5.720720720720718	6.4417
-5.720720720720718	-5.630630630630629	6.4393
-5.630630630630629	-5.5405405405405395	6.4446
-5.5405405405405395	-5.45045045045045	6.5036
-5.45045045045045	-5.360360360360361	6.5149
-5.360360360360361	-5.270270270270265	6.5558
-5.270270270270265	-5.180180180180176	6.6116
-5.180180180180176	-5.0900900900900865	6.6487
-5.0900900900900865	-4.999999999999997	6.6301
-4.999999999999997	-4.909909909909908	6.6337
-4.909909909909908	-4.819819819819819	6.7051
-4.819819819819819	-4.72972972972973	6.7571
-4.72972972972973	-4.6396396396396336	6.8531
-4.6396396396396336	-4.549549549549544	6.9405
-4.549549549549544	-4.459459459459455	6.9276
-4.459459459459455	-4.369369369369366	6.9547
-4.369369369369366	-4.279279279279277	6.9298
-4.279279279279277	-4.189189189189188	7.0052
-4.189189189189188	-4.0990990990990985	7.0139
-4.0990990990990985	-4.009009009009009	7.1299
-4.009009009009009	-3.9189189189189135	7.1301
-3.9189189189189135	-3.8288288288288244	7.169
-3.8288288288288244	-3.738738738738735	7.2088
-3.738738738738735	-3.648648648648646	7.2027
-3.648648648648646	-3.558558558558557	7.2162
-3.558558558558557	-3.4684684684684677	7.2552
-3.4684684684684677	-3.3783783783783785	7.3223
-3.3783783783783785	-3.2882882882882893	7.327
-3.2882882882882893	-3.198198198198193	7.3659
-3.198198198198193	-3.108108108108104	7.368
-3.108108108108104	-3.0180180180180147	7.4165
-3.0180180180180147	-2.9279279279279256	7.3884
-2.9279279279279256	-2.8378378378378364	7.4349
-2.8378378378378364	-2.747747747747747	7.4909
-2.747747747747747	-2.657657657657658	7.5197
-2.657657657657658	-2.567567567567562	7.5286
-2.567567567567562	-2.477477477477473	7.5389
-2.477477477477473	-2.387387387387384	7.603
-2.387387387387384	-2.2972972972972947	7.55
-2.2972972972972947	-2.2072072072072055	7.5415
-2.2072072072072055	-2.1171171171171164	7.618
-2.1171171171171164	-2.027027027027027	7.5801
-2.027027027027027	-1.936936936936938	7.6048
-1.936936936936938	-1.8468468468468417	7.6947
-1.8468468468468417	-1.7567567567567526	7.7139
-1.7567567567567526	-1.6666666666666634	7.7251
-1.6666666666666634	-1.5765765765765742	7.7059
-1.5765765765765742	-1.486486486486485	7.6941
-1.486486486486485	-1.396396396396396	7.6405
-1.396396396396396	-1.3063063063063067	7.6411
-1.3063063063063067	-1.2162162162162107	7.7017
-1.2162162162162107	-1.1261261261261215	7.7837
-1.1261261261261215	-1.0360360360360323	7.7378
-1.0360360360360323	-0.9459459459459432	7.7437
-0.9459459459459432	-0.855855855855854	7.7905
-0.855855855855854	-0.7657657657657648	7.7375
-0.7657657657657648	-0.6756756756756757	7.7599
-0.6756756756756757	-0.5855855855855865	7.7737
-0.5855855855855865	-0.49549549549549043	7.831
-0.49549549549549043	-0.40540540540540126	7.7412
-0.40540540540540126	-0.3153153153153121	7.7392
-0.3153153153153121	-0.22522522522522292	7.7511
-0.22522522522522292	-0.13513513513513375	7.7884
-0.13513513513513375	-0.045045045045044585	7.8142
-0.045045045045044585	0.045045045045044585	7.7971
0.045045045045044585	0.1351351351351407	7.7066
0.1351351351351407	0.22522522522522986	7.7709
0.22522522522522986	0.31531531531531903	7.8192
0.31531531531531903	0.4054054054054082	7.8546
0.4054054054054082	0.4954954954954974	7.9181
0.4954954954954974	0.5855855855855865	7.8322
0.5855855855855865	0.6756756756756757	7.8029
0.6756756756756757	0.7657657657657648	7.7896
0.7657657657657648	0.855855855855861	7.8047
0.855855855855861	0.9459459459459502	7.7887
0.9459459459459502	1.0360360360360392	7.725
1.0360360360360392	1.1261261261261284	7.6768
1.1261261261261284	1.2162162162162176	7.7151
1.2162162162162176	1.3063063063063067	7.7045
1.3063063063063067	1.396396396396396	7.6908
1.396396396396396	1.4864864864864922	7.6034
1.4864864864864922	1.5765765765765813	7.6812
1.5765765765765813	1.6666666666666705	7.6963
1.6666666666666705	1.7567567567567597	7.7449
1.7567567567567597	1.8468468468468489	7.7218
1.8468468468468489	1.936936936936938	7.6827
1.936936936936938	2.027027027027027	7.6606
2.027027027027027	2.1171171171171164	7.5799
2.1171171171171164	2.207207207207212	7.5656
2.207207207207212	2.2972972972973014	7.5213
2.2972972972973014	2.3873873873873905	7.4864
2.3873873873873905	2.4774774774774797	7.4564
2.4774774774774797	2.567567567567569	7.5108
2.567567567567569	2.657657657657658	7.4708
2.657657657657658	2.747747747747747	7.4545
2.747747747747747	2.8378378378378435	7.4798
2.8378378378378435	2.9279279279279327	7.4301
2.9279279279279327	3.018018018018022	7.4356
3.018018018018022	3.108108108108111	7.3791
3.108108108108111	3.1981981981982	7.3438
3.1981981981982	3.2882882882882893	7.2853
3.2882882882882893	3.3783783783783785	7.3344
3.3783783783783785	3.4684684684684677	7.3213
3.4684684684684677	3.558558558558564	7.2973
3.558558558558564	3.648648648648653	7.2343
3.648648648648653	3.7387387387387423	7.2088
3.7387387387387423	3.8288288288288315	7.2274
3.8288288288288315	3.9189189189189206	7.1605
3.9189189189189206	4.009009009009009	7.1274
4.009009009009009	4.0990990990990985	7.0735
4.0990990990990985	4.189189189189195	7.0445
4.189189189189195	4.279279279279284	7.0616
4.279279279279284	4.369369369369373	6.9868
4.369369369369373	4.459459459459462	6.9359
4.459459459459462	4.5495495495495515	6.8799
4.5495495495495515	4.639639639639641	6.8326
4.639639639639641	4.72972972972973	6.7755
4.72972972972973	4.819819819819819	6.7721
4.819819819819819	4.909909909909915	6.7227
4.909909909909915	5.000000000000004	6.7689
5.000000000000004	5.090090090090094	6.7414
5.090090090090094	5.180180180180183	6.694
5.180180180180183	5.270270270270272	6.6784
5.270270270270272	5.360360360360361	6.6095
5.360360360360361	5.45045045045045	6.5317
5.45045045045045	5.540540540540547	6.5238
5.540540540540547	5.630630630630636	6.4906
5.630630630630636	5.720720720720725	6.4902
5.720720720720725	5.810810810810814	6.3537
5.810810810810814	5.900900900900903	6.3497
5.900900900900903	5.990990990990992	6.3876
5.990990990990992	6.081081081081082	6.3207
6.081081081081082	6.171171171171171	6.2209
6.171171171171171	6.261261261261266	6.1505
6.261261261261266	6.351351351351355	6.1398
6.351351351351355	6.4414414414414445	6.1378
6.4414414414414445	6.531531531531534	6.1067
6.531531531531534	6.621621621621623	6.0501
6.621621621621623	6.711711711711712	5.9892
6.711711711711712	6.801801801801801	5.9583
6.801801801801801	6.89189189189189	5.939
6.89189189189189	6.981981981981987	5.8594
6.981981981981987	7.072072072072076	5.8434
7.072072072072076	7.162162162162165	5.8159
7.162162162162165	7.252252252252254	5.7752
7.252252252252254	7.342342342342343	5.7017
7.342342342342343	7.4324324324324325	5.6859
7.4324324324324325	7.522522522522522	5.595
7.522522522522522	7.612612612612618	5.5743
7.612612612612618	7.702702702702707	5.533
7.702702702702707	7.792792792792796	5.4614
7.792792792792796	7.882882882882885	5.4377
7.882882882882885	7.972972972972975	5.3491
7.972972972972975	8.063063063063064	5.3887
8.063063063063064	8.153153153153154	5.3431
8.153153153153154	8.243243243243242	5.3051
8.243243243243242	8.333333333333337	5.2485
8.333333333333337	8.423423423423428	5.2014
8.423423423423428	8.513513513513516	5.139
8.513513513513516	8.603603603603606	5.1003
8.603603603603606	8.693693693693694	5.0164
8.693693693693694	8.783783783783784	4.9808
8.783783783783784	8.873873873873872	4.9411
8.873873873873872	8.96396396396397	4.897
8.96396396396397	9.054054054054058	4.85
9.054054054054058	9.144144144144148	4.7818
9.144144144144148	9.234234234234236	4.737
9.234234234234236	9.324324324324326	4.6982
9.324324324324326	9.414414414414415	4.6219
9.414414414414415	9.504504504504505	4.5771
9.504504504504505	9.594594594594593	4.5358
9.594594594594593	9.68468468468469	4.4681
9.68468468468469	9.774774774774778	4.4728
9.774774774774778	9.864864864864868	4.4249
9.864864864864868	9.954954954954957	4.3529
9.954954954954957	10.045045045045047	4.3452
10.045045045045047	10.135135135135135	4.2509
10.135135135135135	10.225225225225225	4.2056
10.225225225225225	10.31531531531532	4.1971
10.31531531531532	10.40540540540541	4.1671
10.40540540540541	10.495495495495499	4.0546
10.495495495495499	10.585585585585589	4.0079
10.585585585585589	10.675675675675677	3.9751
10.675675675675677	10.765765765765767	3.9071
10.765765765765767	10.855855855855856	3.8563
10.855855855855856	10.945945945945946	3.8016
10.945945945945946	11.036036036036041	3.7802
11.036036036036041	11.126126126126131	3.739
11.126126126126131	11.21621621621622	3.6466
11.21621621621622	11.30630630630631	3.6576
11.30630630630631	11.396396396396398	3.6419
11.396396396396398	11.486486486486488	3.5368
11.486486486486488	11.576576576576576	3.5412
11.576576576576576	11.666666666666671	3.5068
11.666666666666671	11.756756756756761	3.5018
11.756756756756761	11.84684684684685	3.506
11.84684684684685	11.93693693693694	3.4323
11.93693693693694	12.027027027027028	3.4031
12.027027027027028	12.117117117117118	3.3494
12.117117117117118	12.207207207207206	3.2759
12.207207207207206	12.297297297297296	3.2197
12.297297297297296	12.387387387387392	3.1679
12.387387387387392	12.477477477477482	3.1329
12.477477477477482	12.56756756756757	3.1053
12.56756756756757	12.65765765765766	3.0764
12.65765765765766	12.747747747747749	2.9886
12.747747747747749	12.837837837837839	2.9385
12.837837837837839	12.927927927927927	2.9304
12.927927927927927	13.018018018018024	2.9041
13.018018018018024	13.108108108108112	2.8229
13.108108108108112	13.198198198198202	2.7954
13.198198198198202	13.28828828828829	2.7235
13.28828828828829	13.37837837837838	2.734
13.37837837837838	13.468468468468469	2.7026
13.468468468468469	13.558558558558559	2.6164
13.558558558558559	13.648648648648647	2.61
13.648648648648647	13.738738738738745	2.5763
13.738738738738745	13.828828828828833	2.5649
13.828828828828833	13.918918918918923	2.5363
13.918918918918923	14.009009009009011	2.4773
14.009009009009011	14.099099099099101	2.3831
14.099099099099101	14.18918918918919	2.3878
14.18918918918919	14.27927927927928	2.3786
14.27927927927928	14.369369369369375	2.2981
14.369369369369375	14.459459459459465	2.3055
14.459459459459465	14.549549549549553	2.2733
14.549549549549553	14.639639639639643	2.2304
14.639639639639643	14.729729729729732	2.1953
14.729729729729732	14.819819819819822	2.1778
14.819819819819822	14.90990990990991	2.1241
14.90990990990991	15.0	2.0971
15.0	15.090090090090095	2.0619
15.090090090090095	15.180180180180184	2.0482
15.180180180180184	15.270270270270274	2.0057
15.270270270270274	15.360360360360362	1.9565
15.360360360360362	15.450450450450452	1.9276
15.450450450450452	15.54054054054054	1.9028
15.54054054054054	15.63063063063063	1.8903
15.63063063063063	15.720720720720726	1.8473
15.720720720720726	15.810810810810816	1.82
15.810810810810816	15.900900900900904	1.8165
15.900900900900904	15.990990990990994	1.7759
15.990990990990994	16.081081081081084	1.7198
16.081081081081084	16.17117117117117	1.7181
16.17117117117117	16.26126126126126	1.6937
16.26126126126126	16.35135135135135	1.6526
16.35135135135135	16.441441441441448	1.6253
16.441441441441448	16.531531531531535	1.5754
16.531531531531535	16.621621621621625	1.5509
16.621621621621625	16.711711711711715	1.5409
16.711711711711715	16.801801801801805	1.4757
16.801801801801805	16.89189189189189	1.4658
16.89189189189189	16.98198198198198	1.4391
16.98198198198198	17.07207207207208	1.4015
17.07207207207208	17.16216216216217	1.384
17.16216216216217	17.252252252252255	1.361
17.252252252252255	17.342342342342345	1.3466
17.342342342342345	17.432432432432435	1.2848
17.432432432432435	17.522522522522525	1.2608
17.522522522522525	17.61261261261261	1.243
17.61261261261261	17.7027027027027	1.2277
17.7027027027027	17.792792792792792	1.1944
17.792792792792792	17.882882882882882	1.1776
17.882882882882882	17.97297297297297	1.1659
17.97297297297297	18.06306306306306	1.1769
18.06306306306306	18.153153153153163	1.1219
18.153153153153163	18.24324324324325	1.0951
18.24324324324325	18.33333333333334	1.09
18.33333333333334	18.42342342342343	1.0589
18.42342342342343	18.51351351351352	1.036
18.51351351351352	18.603603603603606	1.0526
18.603603603603606	18.693693693693696	0.9907
18.693693693693696	18.783783783783786	0.966
18.783783783783786	18.873873873873876	0.9547
18.873873873873876	18.963963963963963	0.9535
18.963963963963963	19.054054054054053	0.9159
19.054054054054053	19.144144144144143	0.9194
19.144144144144143	19.234234234234233	0.9095
19.234234234234233	19.32432432432432	0.8749
19.32432432432432	19.41441441441441	0.8476
19.41441441441441	19.504504504504514	0.8307
19.504504504504514	19.594594594594604	0.8102
19.594594594594604	19.68468468468469	0.7766
19.68468468468469	19.77477477477478	0.7752
19.77477477477478	19.86486486486487	0.7625
19.86486486486487	19.95495495495496	0.7294
19.95495495495496	20.045045045045047	0.7299
20.045045045045047	20.135135135135137	0.716
20.135135135135137	20.225225225225227	0.6905
20.225225225225227	20.315315315315317	0.6941
20.315315315315317	20.405405405405403	0.6797
20.405405405405403	20.495495495495494	0.6754
20.495495495495494	20.585585585585584	0.6594
20.585585585585584	20.675675675675674	0.6328
20.675675675675674	20.76576576576576	0.6194
20.76576576576576	20.855855855855864	0.6034
20.855855855855864	20.945945945945954	0.6076
20.945945945945954	21.036036036036045	0.582
21.036036036036045	21.12612612612613	0.5975
21.12612612612613	21.21621621621622	0.5778
21.21621621621622	21.30630630630631	0.5442
21.30630630630631	21.396396396396398	0.5285
21.396396396396398	21.486486486486488	0.5136
21.486486486486488	21.576576576576578	0.5088
21.576576576576578	21.666666666666668	0.4897
21.666666666666668	21.756756756756754	0.4977
21.756756756756754	21.846846846846844	0.4788
21.846846846846844	21.936936936936934	0.4768
21.936936936936934	22.027027027027025	0.4519
22.027027027027025	22.11711711711711	0.4334
22.11711711711711	22.207207207207215	0.435
22.207207207207215	22.297297297297305	0.421
22.297297297297305	22.387387387387395	0.4139
22.387387387387395	22.477477477477482	0.4076
22.477477477477482	22.567567567567572	0.3884
22.567567567567572	22.657657657657662	0.3926
22.657657657657662	22.747747747747752	0.3743
22.747747747747752	22.83783783783784	0.3847
22.83783783783784	22.92792792792793	0.3717
22.92792792792793	23.01801801801802	0.3609
23.01801801801802	23.10810810810811	0.3444
23.10810810810811	23.198198198198195	0.3216
23.198198198198195	23.288288288288285	0.3256
23.288288288288285	23.378378378378375	0.3093
23.378378378378375	23.468468468468465	0.3174
23.468468468468465	23.558558558558566	0.3182
23.558558558558566	23.648648648648656	0.2938
23.648648648648656	23.738738738738746	0.2991
23.738738738738746	23.828828828828836	0.2962
23.828828828828836	23.918918918918923	0.2757
23.918918918918923	24.009009009009013	0.2792
24.009009009009013	24.099099099099103	0.2713
24.099099099099103	24.189189189189193	0.2713
24.189189189189193	24.27927927927928	0.2635
24.27927927927928	24.36936936936937	0.2493
24.36936936936937	24.45945945945946	0.2388
24.45945945945946	24.54954954954955	0.2346
24.54954954954955	24.639639639639636	0.2306
24.639639639639636	24.729729729729726	0.2408
24.729729729729726	24.819819819819816	0.2301
24.819819819819816	24.909909909909917	0.2257
24.909909909909917	25.000000000000007	0.2081
25.000000000000007	25.090090090090097	0.2091
25.090090090090097	25.180180180180187	0.1873
25.180180180180187	25.270270270270274	0.1891
25.270270270270274	25.360360360360364	0.1886
25.360360360360364	25.450450450450454	0.1984
25.450450450450454	25.540540540540544	0.1923
25.540540540540544	25.63063063063063	0.1654
25.63063063063063	25.72072072072072	0.1692
25.72072072072072	25.81081081081081	0.171
25.81081081081081	25.9009009009009	0.1715
25.9009009009009	25.990990990990987	0.1562
25.990990990990987	26.081081081081077	0.1466
26.081081081081077	26.171171171171167	0.153
26.171171171171167	26.26126126126127	0.1386
26.26126126126127	26.351351351351358	0.1311
26.351351351351358	26.441441441441448	0.1261
26.441441441441448	26.531531531531538	0.1237
26.531531531531538	26.621621621621628	0.1286
26.621621621621628	26.711711711711715	0.1221
26.711711711711715	26.801801801801805	0.1169
26.801801801801805	26.891891891891895	0.1215
26.891891891891895	26.981981981981985	0.1126
26.981981981981985	27.07207207207207	0.1031
27.07207207207207	27.16216216216216	0.0974
27.16216216216216	27.25225225225225	0.095
27.25225225225225	27.34234234234234	0.0898
27.34234234234234	27.432432432432428	0.0902
27.432432432432428	27.522522522522518	0.0911
27.522522522522518	27.612612612612622	0.0904
27.612612612612622	27.70270270270271	0.0886
27.70270270270271	27.7927927927928	0.0922
27.7927927927928	27.88288288288289	0.0951
27.88288288288289	27.97297297297298	0.083
27.97297297297298	28.063063063063066	0.0825
28.063063063063066	28.153153153153156	0.0809
28.153153153153156	28.243243243243246	0.0734
28.243243243243246	28.333333333333336	0.0746
28.333333333333336	28.423423423423422	0.0738
28.423423423423422	28.513513513513512	0.0724
28.513513513513512	28.603603603603602	0.072
28.603603603603602	28.693693693693692	0.0646
28.693693693693692	28.78378378378378	0.0639
28.78378378378378	28.87387387387387	0.0635
28.87387387387387	28.963963963963973	0.0593
28.963963963963973	29.054054054054063	0.052
29.054054054054063	29.14414414414415	0.0542
29.14414414414415	29.23423423423424	0.0481
29.23423423423424	29.32432432432433	0.0479
29.32432432432433	29.41441441441442	0.0488
29.41441441441442	29.504504504504506	0.0488
29.504504504504506	29.594594594594597	0.0454
29.594594594594597	29.684684684684687	0.0426
29.684684684684687	29.774774774774777	0.0434
29.774774774774777	29.864864864864863	0.0373
29.864864864864863	29.954954954954953	0.0445
29.954954954954953	30.045045045045043	0.0386
30.045045045045043	30.135135135135133	0.0378
30.135135135135133	30.22522522522522	0.0355
30.22522522522522	30.315315315315324	0.0317
30.315315315315324	30.405405405405414	0.0284
30.405405405405414	30.495495495495504	0.0278
30.495495495495504	30.58558558558559	0.029
30.58558558558559	30.67567567567568	0.0268
30.67567567567568	30.76576576576577	0.0277
30.76576576576577	30.85585585585586	0.0285
30.85585585585586	30.945945945945947	0.0276
30.945945945945947	31.036036036036037	0.0276
31.036036036036037	31.126126126126128	0.0208
31.126126126126128	31.216216216216218	0.0218
31.216216216216218	31.306306306306304	0.0207
31.306306306306304	31.396396396396394	0.0226
31.396396396396394	31.486486486486484	0.0205
31.486486486486484	31.576576576576574	0.0231
31.576576576576574	31.666666666666675	0.0215
31.666666666666675	31.756756756756765	0.018
31.756756756756765	31.846846846846855	0.018
31.846846846846855	31.93693693693694	0.0188
31.93693693693694	32.02702702702703	0.0182
32.02702702702703	32.11711711711712	0.0159
32.11711711711712	32.20720720720721	0.0145
32.20720720720721	32.2972972972973	0.0173
32.2972972972973	32.38738738738739	0.016
32.38738738738739	32.47747747747748	0.0167
32.47747747747748	32.567567567567565	0.0176
32.567567567567565	32.65765765765766	0.0163
32.65765765765766	32.747747747747745	0.0184
32.747747747747745	32.83783783783783	0.0154
32.83783783783783	32.927927927927925	0.0114
32.927927927927925	33.018018018018026	0.0106
33.018018018018026	33.10810810810812	0.0101
33.10810810810812	33.198198198198206	0.0103
33.198198198198206	33.28828828828829	0.0127
33.28828828828829	33.378378378378386	0.0091
33.378378378378386	33.46846846846847	0.0069
33.46846846846847	33.55855855855856	0.0072
33.55855855855856	33.64864864864865	0.0067
33.64864864864865	33.73873873873874	0.0067
33.73873873873874	33.82882882882883	0.0059
33.82882882882883	33.91891891891892	0.006
33.91891891891892	34.009009009009006	0.0054
34.009009009009006	34.0990990990991	0.0054
34.0990990990991	34.189189189189186	0.0055
34.189189189189186	34.27927927927927	0.0054
34.27927927927927	34.36936936936938	0.0067
34.36936936936938	34.45945945945947	0.0053
34.45945945945947	34.54954954954955	0.0058
34.54954954954955	34.63963963963965	0.0069
34.63963963963965	34.72972972972973	0.0051
34.72972972972973	34.81981981981983	0.0072
34.81981981981983	34.90990990990991	0.0055
34.90990990990991	35.0	0.0052
35.0	35.090090090090094	0.006
35.090090090090094	35.18018018018018	0.0066
35.18018018018018	35.27027027027027	0.0067
35.27027027027027	35.36036036036036	0.0067
35.36036036036036	35.45045045045045	0.0032
35.45045045045045	35.54054054054054	0.0031
35.54054054054054	35.63063063063063	0.0042
35.63063063063063	35.72072072072073	0.004
35.72072072072073	35.81081081081082	0.0041
35.81081081081082	35.90090090090091	0.0042
35.90090090090091	35.990990990990994	0.0034
35.990990990990994	36.08108108108109	0.0031
36.08108108108109	36.171171171171174	0.0033
36.171171171171174	36.26126126126127	0.0041
36.26126126126127	36.351351351351354	0.0047
36.351351351351354	36.44144144144144	0.0043
36.44144144144144	36.531531531531535	0.0032
36.531531531531535	36.62162162162162	0.004
36.62162162162162	36.71171171171171	0.0043
36.71171171171171	36.8018018018018	0.0045
36.8018018018018	36.89189189189189	0.0031
36.89189189189189	36.98198198198198	0.005
36.98198198198198	37.07207207207207	0.0038
37.07207207207207	37.16216216216217	0.0032
37.16216216216217	37.25225225225226	0.0038
37.25225225225226	37.34234234234235	0.0021
37.34234234234235	37.432432432432435	0.0032
37.432432432432435	37.52252252252253	0.003
37.52252252252253	37.612612612612615	0.0019
37.612612612612615	37.70270270270271	0.0019
37.70270270270271	37.792792792792795	0.0021
37.792792792792795	37.88288288288288	0.0027
37.88288288288288	37.972972972972975	0.002
37.972972972972975	38.06306306306306	0.0021
38.06306306306306	38.15315315315315	0.0027
38.15315315315315	38.24324324324324	0.003
38.24324324324324	38.33333333333333	0.0029
38.33333333333333	38.42342342342342	0.004
38.42342342342342	38.51351351351352	0.0028
38.51351351351352	38.60360360360361	0.002
38.60360360360361	38.6936936936937	0.0004
38.6936936936937	38.78378378378379	0.0006
38.78378378378379	38.873873873873876	0.0009
38.873873873873876	38.96396396396397	0.0009
38.96396396396397	39.054054054054056	0.0004
39.054054054054056	39.14414414414414	0.0004
39.14414414414414	39.234234234234236	0.0004
39.234234234234236	39.32432432432432	0.0006
39.32432432432432	39.414414414414416	0.0004
39.414414414414416	39.5045045045045	0.0011
39.5045045045045	39.59459459459459	0.0002
39.59459459459459	39.68468468468468	0.0001
39.68468468468468	39.77477477477477	0.0001
39.77477477477477	39.86486486486487	0.0002
39.86486486486487	39.954954954954964	0.0002
39.954954954954964	40.04504504504505	0.0002
40.04504504504505	40.135135135135144	0.0002
40.135135135135144	40.22522522522523	0.0002
40.22522522522523	40.31531531531532	0.0003
40.31531531531532	40.40540540540541	0.0003
40.40540540540541	40.4954954954955	0.0005
40.4954954954955	40.585585585585584	0.0006
40.585585585585584	40.67567567567568	0.0
40.67567567567568	40.765765765765764	0.0
40.765765765765764	40.85585585585586	0.0
40.85585585585586	40.945945945945944	0.0
40.945945945945944	41.03603603603603	0.0
41.03603603603603	41.126126126126124	0.0
41.126126126126124	41.216216216216225	0.0
41.216216216216225	41.30630630630631	0.0
41.30630630630631	41.396396396396405	0.0
41.396396396396405	41.48648648648649	0.0
41.48648648648649	41.57657657657658	0.0
41.57657657657658	41.66666666666667	0.0
41.66666666666667	41.75675675675676	0.0
41.75675675675676	41.84684684684685	0.0
41.84684684684685	41.93693693693694	0.0
41.93693693693694	42.027027027027025	0.0
42.027027027027025	42.11711711711712	0.0
42.11711711711712	42.207207207207205	0.0
42.207207207207205	42.29729729729729	0.0
42.29729729729729	42.387387387387385	0.0
42.387387387387385	42.47747747747747	0.0
42.47747747747747	42.56756756756758	0.0
42.56756756756758	42.657657657657666	0.0
42.657657657657666	42.74774774774775	0.0
42.74774774774775	42.837837837837846	0.0
42.837837837837846	42.92792792792793	0.0
42.92792792792793	43.01801801801802	0.0
43.01801801801802	43.10810810810811	0.0
43.10810810810811	43.1981981981982	0.0
43.1981981981982	43.28828828828829	0.0
43.28828828828829	43.37837837837838	0.0
43.37837837837838	43.468468468468465	0.0
43.468468468468465	43.55855855855856	0.0
43.55855855855856	43.648648648648646	0.0
43.648648648648646	43.73873873873873	0.0
43.73873873873873	43.828828828828826	0.0
43.828828828828826	43.918918918918926	0.0
43.918918918918926	44.00900900900902	0.0
44.00900900900902	44.09909909909911	0.0
44.09909909909911	44.18918918918919	0.0
44.18918918918919	44.27927927927929	0.0
44.27927927927929	44.36936936936937	0.0
44.36936936936937	44.45945945945946	0.0
44.45945945945946	44.54954954954955	0.0
44.54954954954955	44.63963963963964	0.0
44.63963963963964	44.72972972972973	0.0
44.72972972972973	44.81981981981982	0.0
44.81981981981982	44.909909909909906	0.0
44.909909909909906	45.0	0.0
