# Supplementary material for: Spinon mediation of witness spin dynamics in herbertsmithite
Source: Nat Phys. 2026 Jun 10;22(7):1071–8. doi: 10.1038/s41567-026-03303-6 (PMC13423850; doi:10.1038/s41567-026-03303-6)
Supplement: Supplementary file 7 — Statistical source data. [file 41567_2026_3303_MOESM7_ESM.zip › ED_Fig2a_200mK.csv]

Flux bin left (mPhi_0)	Flux bin right (mPhi_0)	Count (10^4)
-45.0	-44.909909909909906	0.0006
-44.909909909909906	-44.81981981981982	0.0005
-44.81981981981982	-44.72972972972973	0.0009
-44.72972972972973	-44.63963963963963	0.0006
-44.63963963963963	-44.549549549549546	0.0005
-44.549549549549546	-44.45945945945945	0.0007
-44.45945945945945	-44.369369369369366	0.0006
-44.369369369369366	-44.27927927927928	0.0005
-44.27927927927928	-44.189189189189186	0.0007
-44.189189189189186	-44.0990990990991	0.001
-44.0990990990991	-44.00900900900901	0.001
-44.00900900900901	-43.91891891891891	0.0009
-43.91891891891891	-43.828828828828826	0.0008
-43.828828828828826	-43.73873873873873	0.0005
-43.73873873873873	-43.648648648648646	0.0011
-43.648648648648646	-43.55855855855856	0.0003
-43.55855855855856	-43.468468468468465	0.0009
-43.468468468468465	-43.37837837837838	0.0005
-43.37837837837838	-43.288288288288285	0.002
-43.288288288288285	-43.19819819819819	0.0012
-43.19819819819819	-43.108108108108105	0.0011
-43.108108108108105	-43.01801801801801	0.0009
-43.01801801801801	-42.927927927927925	0.001
-42.927927927927925	-42.83783783783784	0.0008
-42.83783783783784	-42.747747747747745	0.002
-42.747747747747745	-42.65765765765766	0.001
-42.65765765765766	-42.567567567567565	0.002
-42.567567567567565	-42.47747747747747	0.0015
-42.47747747747747	-42.387387387387385	0.0015
-42.387387387387385	-42.29729729729729	0.001
-42.29729729729729	-42.207207207207205	0.0012
-42.207207207207205	-42.11711711711712	0.0011
-42.11711711711712	-42.027027027027025	0.001
-42.027027027027025	-41.93693693693694	0.0012
-41.93693693693694	-41.846846846846844	0.0019
-41.846846846846844	-41.75675675675675	0.003
-41.75675675675675	-41.666666666666664	0.0014
-41.666666666666664	-41.57657657657658	0.0019
-41.57657657657658	-41.486486486486484	0.0023
-41.486486486486484	-41.3963963963964	0.0017
-41.3963963963964	-41.306306306306304	0.0028
-41.306306306306304	-41.21621621621621	0.0032
-41.21621621621621	-41.126126126126124	0.0033
-41.126126126126124	-41.03603603603603	0.0023
-41.03603603603603	-40.945945945945944	0.0023
-40.945945945945944	-40.85585585585586	0.0019
-40.85585585585586	-40.765765765765764	0.0022
-40.765765765765764	-40.67567567567568	0.0021
-40.67567567567568	-40.585585585585584	0.0028
-40.585585585585584	-40.49549549549549	0.0044
-40.49549549549549	-40.4054054054054	0.0032
-40.4054054054054	-40.31531531531531	0.0044
-40.31531531531531	-40.22522522522522	0.003
-40.22522522522522	-40.13513513513514	0.0027
-40.13513513513514	-40.04504504504504	0.0059
-40.04504504504504	-39.95495495495495	0.0072
-39.95495495495495	-39.864864864864856	0.0055
-39.864864864864856	-39.77477477477477	0.0061
-39.77477477477477	-39.68468468468468	0.0051
-39.68468468468468	-39.59459459459459	0.0076
-39.59459459459459	-39.5045045045045	0.007
-39.5045045045045	-39.414414414414416	0.0061
-39.414414414414416	-39.32432432432432	0.0064
-39.32432432432432	-39.234234234234236	0.0064
-39.234234234234236	-39.144144144144136	0.0063
-39.144144144144136	-39.05405405405405	0.0065
-39.05405405405405	-38.96396396396396	0.0064
-38.96396396396396	-38.87387387387387	0.0058
-38.87387387387387	-38.78378378378378	0.0071
-38.78378378378378	-38.693693693693696	0.0085
-38.693693693693696	-38.6036036036036	0.0076
-38.6036036036036	-38.51351351351351	0.0073
-38.51351351351351	-38.42342342342342	0.007
-38.42342342342342	-38.33333333333333	0.0099
-38.33333333333333	-38.24324324324324	0.0082
-38.24324324324324	-38.15315315315315	0.01
-38.15315315315315	-38.06306306306306	0.0106
-38.06306306306306	-37.972972972972975	0.0114
-37.972972972972975	-37.88288288288288	0.0103
-37.88288288288288	-37.79279279279279	0.0102
-37.79279279279279	-37.7027027027027	0.0093
-37.7027027027027	-37.61261261261261	0.0107
-37.61261261261261	-37.52252252252252	0.0098
-37.52252252252252	-37.43243243243243	0.01
-37.43243243243243	-37.34234234234234	0.0111
-37.34234234234234	-37.252252252252255	0.0146
-37.252252252252255	-37.162162162162154	0.013
-37.162162162162154	-37.07207207207207	0.0127
-37.07207207207207	-36.98198198198198	0.0146
-36.98198198198198	-36.89189189189189	0.0163
-36.89189189189189	-36.8018018018018	0.0165
-36.8018018018018	-36.71171171171171	0.0149
-36.71171171171171	-36.62162162162162	0.013
-36.62162162162162	-36.531531531531535	0.0148
-36.531531531531535	-36.44144144144144	0.0165
-36.44144144144144	-36.35135135135135	0.0143
-36.35135135135135	-36.26126126126126	0.0132
-36.26126126126126	-36.17117117117117	0.017
-36.17117117117117	-36.08108108108108	0.0173
-36.08108108108108	-35.99099099099099	0.0144
-35.99099099099099	-35.90090090090089	0.0171
-35.90090090090089	-35.81081081081081	0.0212
-35.81081081081081	-35.72072072072071	0.0247
-35.72072072072071	-35.63063063063063	0.0241
-35.63063063063063	-35.54054054054054	0.0269
-35.54054054054054	-35.45045045045045	0.0257
-35.45045045045045	-35.36036036036036	0.0233
-35.36036036036036	-35.27027027027027	0.022
-35.27027027027027	-35.18018018018018	0.0247
-35.18018018018018	-35.090090090090094	0.0228
-35.090090090090094	-34.99999999999999	0.0254
-34.99999999999999	-34.909909909909906	0.0263
-34.909909909909906	-34.81981981981982	0.0272
-34.81981981981982	-34.729729729729726	0.0279
-34.729729729729726	-34.63963963963964	0.0273
-34.63963963963964	-34.549549549549546	0.0295
-34.549549549549546	-34.45945945945945	0.0287
-34.45945945945945	-34.369369369369366	0.0323
-34.369369369369366	-34.27927927927927	0.0303
-34.27927927927927	-34.189189189189186	0.0307
-34.189189189189186	-34.0990990990991	0.0333
-34.0990990990991	-34.009009009009006	0.034
-34.009009009009006	-33.91891891891892	0.0354
-33.91891891891892	-33.82882882882883	0.0386
-33.82882882882883	-33.73873873873874	0.0395
-33.73873873873874	-33.648648648648646	0.038
-33.648648648648646	-33.55855855855855	0.0404
-33.55855855855855	-33.468468468468465	0.044
-33.468468468468465	-33.37837837837838	0.0468
-33.37837837837838	-33.288288288288285	0.0475
-33.288288288288285	-33.19819819819819	0.0499
-33.19819819819819	-33.108108108108105	0.0475
-33.108108108108105	-33.01801801801801	0.0474
-33.01801801801801	-32.927927927927925	0.0467
-32.927927927927925	-32.83783783783783	0.0507
-32.83783783783783	-32.747747747747745	0.0514
-32.747747747747745	-32.65765765765766	0.0481
-32.65765765765766	-32.567567567567565	0.0534
-32.567567567567565	-32.47747747747748	0.0551
-32.47747747747748	-32.38738738738739	0.0535
-32.38738738738739	-32.29729729729729	0.0563
-32.29729729729729	-32.207207207207205	0.0537
-32.207207207207205	-32.11711711711711	0.0556
-32.11711711711711	-32.027027027027025	0.0539
-32.027027027027025	-31.936936936936934	0.0563
-31.936936936936934	-31.84684684684684	0.0581
-31.84684684684684	-31.75675675675675	0.0602
-31.75675675675675	-31.66666666666666	0.0611
-31.66666666666666	-31.576576576576574	0.0646
-31.576576576576574	-31.486486486486484	0.0651
-31.486486486486484	-31.396396396396394	0.0722
-31.396396396396394	-31.306306306306304	0.0729
-31.306306306306304	-31.216216216216218	0.0777
-31.216216216216218	-31.126126126126124	0.0878
-31.126126126126124	-31.036036036036034	0.0838
-31.036036036036034	-30.94594594594594	0.0862
-30.94594594594594	-30.855855855855854	0.0869
-30.855855855855854	-30.765765765765764	0.094
-30.765765765765764	-30.675675675675674	0.0973
-30.675675675675674	-30.585585585585584	0.0865
-30.585585585585584	-30.495495495495494	0.1008
-30.495495495495494	-30.405405405405403	0.0986
-30.405405405405403	-30.31531531531531	0.0989
-30.31531531531531	-30.22522522522522	0.1038
-30.22522522522522	-30.135135135135133	0.1106
-30.135135135135133	-30.045045045045043	0.1124
-30.045045045045043	-29.954954954954953	0.1147
-29.954954954954953	-29.864864864864863	0.1141
-29.864864864864863	-29.774774774774773	0.1228
-29.774774774774773	-29.684684684684683	0.1142
-29.684684684684683	-29.59459459459459	0.1284
-29.59459459459459	-29.5045045045045	0.1197
-29.5045045045045	-29.414414414414413	0.1218
-29.414414414414413	-29.324324324324323	0.1278
-29.324324324324323	-29.234234234234233	0.1348
-29.234234234234233	-29.14414414414414	0.1389
-29.14414414414414	-29.054054054054053	0.1389
-29.054054054054053	-28.963963963963963	0.1582
-28.963963963963963	-28.87387387387387	0.1618
-28.87387387387387	-28.78378378378378	0.1583
-28.78378378378378	-28.693693693693692	0.1517
-28.693693693693692	-28.603603603603602	0.1601
-28.603603603603602	-28.51351351351351	0.1536
-28.51351351351351	-28.423423423423422	0.1672
-28.423423423423422	-28.333333333333332	0.173
-28.333333333333332	-28.243243243243242	0.1691
-28.243243243243242	-28.15315315315315	0.1782
-28.15315315315315	-28.063063063063062	0.1862
-28.063063063063062	-27.972972972972972	0.1914
-27.972972972972972	-27.882882882882882	0.195
-27.882882882882882	-27.79279279279279	0.1918
-27.79279279279279	-27.7027027027027	0.2034
-27.7027027027027	-27.61261261261261	0.2145
-27.61261261261261	-27.522522522522518	0.2232
-27.522522522522518	-27.432432432432428	0.2341
-27.432432432432428	-27.34234234234234	0.2322
-27.34234234234234	-27.25225225225225	0.238
-27.25225225225225	-27.162162162162158	0.2385
-27.162162162162158	-27.072072072072068	0.2335
-27.072072072072068	-26.98198198198198	0.2394
-26.98198198198198	-26.89189189189189	0.2503
-26.89189189189189	-26.801801801801798	0.2476
-26.801801801801798	-26.711711711711708	0.263
-26.711711711711708	-26.62162162162162	0.2631
-26.62162162162162	-26.53153153153153	0.2748
-26.53153153153153	-26.441441441441437	0.2917
-26.441441441441437	-26.351351351351347	0.2947
-26.351351351351347	-26.26126126126126	0.3117
-26.26126126126126	-26.171171171171167	0.3011
-26.171171171171167	-26.081081081081077	0.308
-26.081081081081077	-25.990990990990987	0.3192
-25.990990990990987	-25.9009009009009	0.3173
-25.9009009009009	-25.810810810810807	0.3237
-25.810810810810807	-25.720720720720717	0.3347
-25.720720720720717	-25.630630630630627	0.3507
-25.630630630630627	-25.54054054054054	0.3604
-25.54054054054054	-25.450450450450447	0.3729
-25.450450450450447	-25.360360360360357	0.3795
-25.360360360360357	-25.270270270270267	0.3841
-25.270270270270267	-25.18018018018018	0.3834
-25.18018018018018	-25.090090090090087	0.4101
-25.090090090090087	-24.999999999999996	0.417
-24.999999999999996	-24.90990990990991	0.4341
-24.90990990990991	-24.819819819819816	0.4341
-24.819819819819816	-24.729729729729726	0.4494
-24.729729729729726	-24.639639639639636	0.4631
-24.639639639639636	-24.54954954954955	0.4674
-24.54954954954955	-24.459459459459456	0.4789
-24.459459459459456	-24.369369369369366	0.4751
-24.369369369369366	-24.279279279279276	0.4738
-24.279279279279276	-24.18918918918919	0.4893
-24.18918918918919	-24.099099099099096	0.4742
-24.099099099099096	-24.009009009009006	0.4836
-24.009009009009006	-23.918918918918916	0.4959
-23.918918918918916	-23.82882882882883	0.4846
-23.82882882882883	-23.738738738738736	0.5197
-23.738738738738736	-23.648648648648646	0.5444
-23.648648648648646	-23.558558558558556	0.5431
-23.558558558558556	-23.46846846846847	0.5503
-23.46846846846847	-23.378378378378375	0.5679
-23.378378378378375	-23.288288288288285	0.5723
-23.288288288288285	-23.198198198198195	0.5989
-23.198198198198195	-23.108108108108105	0.5861
-23.108108108108105	-23.018018018018015	0.5943
-23.018018018018015	-22.927927927927925	0.6113
-22.927927927927925	-22.837837837837835	0.6252
-22.837837837837835	-22.747747747747745	0.6365
-22.747747747747745	-22.657657657657655	0.6637
-22.657657657657655	-22.567567567567565	0.6796
-22.567567567567565	-22.477477477477475	0.6996
-22.477477477477475	-22.387387387387385	0.706
-22.387387387387385	-22.297297297297295	0.7215
-22.297297297297295	-22.207207207207205	0.7253
-22.207207207207205	-22.117117117117115	0.7399
-22.117117117117115	-22.027027027027025	0.7466
-22.027027027027025	-21.936936936936934	0.7505
-21.936936936936934	-21.846846846846844	0.7513
-21.846846846846844	-21.756756756756754	0.7756
-21.756756756756754	-21.666666666666664	0.8119
-21.666666666666664	-21.576576576576574	0.8025
-21.576576576576574	-21.486486486486484	0.8139
-21.486486486486484	-21.396396396396394	0.8525
-21.396396396396394	-21.306306306306304	0.8616
-21.306306306306304	-21.216216216216214	0.8589
-21.216216216216214	-21.126126126126124	0.8822
-21.126126126126124	-21.036036036036034	0.8869
-21.036036036036034	-20.945945945945944	0.9237
-20.945945945945944	-20.855855855855854	0.9404
-20.855855855855854	-20.765765765765764	0.9426
-20.765765765765764	-20.675675675675674	0.9583
-20.675675675675674	-20.585585585585584	0.9646
-20.585585585585584	-20.495495495495494	1.006
-20.495495495495494	-20.4054054054054	1.0224
-20.4054054054054	-20.315315315315313	1.0409
-20.315315315315313	-20.225225225225223	1.0674
-20.225225225225223	-20.135135135135133	1.0684
-20.135135135135133	-20.04504504504504	1.0827
-20.04504504504504	-19.954954954954953	1.1031
-19.954954954954953	-19.864864864864863	1.1415
-19.864864864864863	-19.774774774774773	1.1578
-19.774774774774773	-19.68468468468468	1.1676
-19.68468468468468	-19.594594594594593	1.2012
-19.594594594594593	-19.504504504504503	1.2234
-19.504504504504503	-19.414414414414413	1.2386
-19.414414414414413	-19.32432432432432	1.2518
-19.32432432432432	-19.234234234234233	1.2948
-19.234234234234233	-19.144144144144143	1.3296
-19.144144144144143	-19.054054054054053	1.3253
-19.054054054054053	-18.96396396396396	1.3408
-18.96396396396396	-18.873873873873872	1.3747
-18.873873873873872	-18.783783783783782	1.3781
-18.783783783783782	-18.69369369369369	1.3803
-18.69369369369369	-18.603603603603602	1.4158
-18.603603603603602	-18.513513513513512	1.4206
-18.513513513513512	-18.423423423423422	1.4706
-18.423423423423422	-18.33333333333333	1.492
-18.33333333333333	-18.243243243243242	1.5021
-18.243243243243242	-18.153153153153152	1.52
-18.153153153153152	-18.063063063063062	1.5426
-18.063063063063062	-17.97297297297297	1.5607
-17.97297297297297	-17.882882882882882	1.5905
-17.882882882882882	-17.792792792792792	1.6254
-17.792792792792792	-17.7027027027027	1.6214
-17.7027027027027	-17.612612612612608	1.6542
-17.612612612612608	-17.52252252252252	1.6695
-17.52252252252252	-17.43243243243243	1.7026
-17.43243243243243	-17.342342342342338	1.6997
-17.342342342342338	-17.252252252252248	1.733
-17.252252252252248	-17.16216216216216	1.7531
-17.16216216216216	-17.07207207207207	1.7681
-17.07207207207207	-16.981981981981978	1.7654
-16.981981981981978	-16.891891891891888	1.8213
-16.891891891891888	-16.8018018018018	1.8647
-16.8018018018018	-16.71171171171171	1.8652
-16.71171171171171	-16.621621621621617	1.8965
-16.621621621621617	-16.531531531531527	1.9227
-16.531531531531527	-16.44144144144144	1.9444
-16.44144144144144	-16.35135135135135	1.9831
-16.35135135135135	-16.261261261261257	2.0239
-16.261261261261257	-16.171171171171167	2.0305
-16.171171171171167	-16.08108108108108	2.0772
-16.08108108108108	-15.990990990990987	2.0873
-15.990990990990987	-15.900900900900897	2.1233
-15.900900900900897	-15.810810810810809	2.1543
-15.810810810810809	-15.720720720720719	2.1947
-15.720720720720719	-15.630630630630627	2.226
-15.630630630630627	-15.540540540540537	2.2742
-15.540540540540537	-15.450450450450449	2.3039
-15.450450450450449	-15.360360360360358	2.313
-15.360360360360358	-15.270270270270267	2.3593
-15.270270270270267	-15.180180180180178	2.374
-15.180180180180178	-15.090090090090088	2.4251
-15.090090090090088	-15.0	2.43
-15.0	-14.909909909909906	2.4744
-14.909909909909906	-14.819819819819818	2.4985
-14.819819819819818	-14.729729729729728	2.513
-14.729729729729728	-14.639639639639636	2.5472
-14.639639639639636	-14.549549549549546	2.5547
-14.549549549549546	-14.459459459459458	2.5843
-14.459459459459458	-14.369369369369368	2.6492
-14.369369369369368	-14.279279279279276	2.6838
-14.279279279279276	-14.189189189189186	2.6947
-14.189189189189186	-14.099099099099098	2.7495
-14.099099099099098	-14.009009009009008	2.7856
-14.009009009009008	-13.918918918918916	2.8201
-13.918918918918916	-13.828828828828826	2.853
-13.828828828828826	-13.738738738738737	2.8878
-13.738738738738737	-13.648648648648647	2.92
-13.648648648648647	-13.558558558558559	2.9604
-13.558558558558559	-13.468468468468469	3.0246
-13.468468468468469	-13.378378378378374	2.9866
-13.378378378378374	-13.288288288288284	3.0311
-13.288288288288284	-13.198198198198195	3.101
-13.198198198198195	-13.108108108108105	3.0744
-13.108108108108105	-13.018018018018017	3.1537
-13.018018018018017	-12.927927927927927	3.2221
-12.927927927927927	-12.837837837837839	3.2514
-12.837837837837839	-12.747747747747741	3.2388
-12.747747747747741	-12.657657657657653	3.3357
-12.657657657657653	-12.567567567567563	3.3276
-12.567567567567563	-12.477477477477475	3.3526
-12.477477477477475	-12.387387387387385	3.3849
-12.387387387387385	-12.297297297297296	3.4383
-12.297297297297296	-12.207207207207206	3.4395
-12.207207207207206	-12.117117117117118	3.4952
-12.117117117117118	-12.027027027027023	3.5324
-12.027027027027023	-11.936936936936933	3.5648
-11.936936936936933	-11.846846846846844	3.5519
-11.846846846846844	-11.756756756756754	3.6154
-11.756756756756754	-11.666666666666666	3.6736
-11.666666666666666	-11.576576576576576	3.6757
-11.576576576576576	-11.486486486486488	3.7482
-11.486486486486488	-11.39639639639639	3.7564
-11.39639639639639	-11.306306306306302	3.7706
-11.306306306306302	-11.216216216216212	3.794
-11.216216216216212	-11.126126126126124	3.887
-11.126126126126124	-11.036036036036034	3.8977
-11.036036036036034	-10.945945945945946	3.9761
-10.945945945945946	-10.855855855855856	4.0048
-10.855855855855856	-10.765765765765767	4.0651
-10.765765765765767	-10.67567567567567	4.1509
-10.67567567567567	-10.585585585585582	4.147
-10.585585585585582	-10.495495495495492	4.2246
-10.495495495495492	-10.405405405405403	4.2348
-10.405405405405403	-10.315315315315313	4.2989
-10.315315315315313	-10.225225225225225	4.34
-10.225225225225225	-10.135135135135135	4.356
-10.135135135135135	-10.04504504504504	4.3292
-10.04504504504504	-9.95495495495495	4.4196
-9.95495495495495	-9.864864864864861	4.4513
-9.864864864864861	-9.774774774774771	4.4701
-9.774774774774771	-9.684684684684683	4.4716
-9.684684684684683	-9.594594594594593	4.4702
-9.594594594594593	-9.504504504504505	4.453
-9.504504504504505	-9.414414414414415	4.4916
-9.414414414414415	-9.32432432432432	4.5132
-9.32432432432432	-9.23423423423423	4.5902
-9.23423423423423	-9.144144144144141	4.6236
-9.144144144144141	-9.05405405405405	4.686
-9.05405405405405	-8.963963963963963	4.7295
-8.963963963963963	-8.873873873873872	4.7654
-8.873873873873872	-8.783783783783784	4.7997
-8.783783783783784	-8.693693693693689	4.7916
-8.693693693693689	-8.603603603603599	4.8149
-8.603603603603599	-8.51351351351351	4.8704
-8.51351351351351	-8.42342342342342	4.9416
-8.42342342342342	-8.333333333333332	4.9604
-8.333333333333332	-8.243243243243242	5.0341
-8.243243243243242	-8.153153153153154	5.0837
-8.153153153153154	-8.063063063063064	5.1119
-8.063063063063064	-7.9729729729729675	5.1299
-7.9729729729729675	-7.882882882882878	5.1183
-7.882882882882878	-7.792792792792789	5.1566
-7.792792792792789	-7.7027027027027	5.2449
-7.7027027027027	-7.612612612612611	5.2175
-7.612612612612611	-7.522522522522522	5.2967
-7.522522522522522	-7.4324324324324325	5.3099
-7.4324324324324325	-7.342342342342336	5.3514
-7.342342342342336	-7.252252252252247	5.3495
-7.252252252252247	-7.162162162162158	5.4392
-7.162162162162158	-7.072072072072069	5.5202
-7.072072072072069	-6.9819819819819795	5.5597
-6.9819819819819795	-6.89189189189189	5.5779
-6.89189189189189	-6.801801801801801	5.6237
-6.801801801801801	-6.711711711711712	5.6302
-6.711711711711712	-6.621621621621617	5.6432
-6.621621621621617	-6.531531531531527	5.678
-6.531531531531527	-6.441441441441438	5.6626
-6.441441441441438	-6.351351351351349	5.6561
-6.351351351351349	-6.26126126126126	5.6846
-6.26126126126126	-6.171171171171171	5.7113
-6.171171171171171	-6.081081081081082	5.7599
-6.081081081081082	-5.990990990990985	5.8336
-5.990990990990985	-5.900900900900896	5.8519
-5.900900900900896	-5.810810810810807	5.8679
-5.810810810810807	-5.720720720720718	5.8928
-5.720720720720718	-5.630630630630629	5.9038
-5.630630630630629	-5.5405405405405395	6.0
-5.5405405405405395	-5.45045045045045	5.9995
-5.45045045045045	-5.360360360360361	6.0569
-5.360360360360361	-5.270270270270265	5.9831
-5.270270270270265	-5.180180180180176	6.036
-5.180180180180176	-5.0900900900900865	6.0498
-5.0900900900900865	-4.999999999999997	5.9957
-4.999999999999997	-4.909909909909908	6.0651
-4.909909909909908	-4.819819819819819	6.11
-4.819819819819819	-4.72972972972973	6.1655
-4.72972972972973	-4.6396396396396336	6.1507
-4.6396396396396336	-4.549549549549544	6.2195
-4.549549549549544	-4.459459459459455	6.2155
-4.459459459459455	-4.369369369369366	6.1723
-4.369369369369366	-4.279279279279277	6.2147
-4.279279279279277	-4.189189189189188	6.2553
-4.189189189189188	-4.0990990990990985	6.3418
-4.0990990990990985	-4.009009009009009	6.3751
-4.009009009009009	-3.9189189189189135	6.3491
-3.9189189189189135	-3.8288288288288244	6.3784
-3.8288288288288244	-3.738738738738735	6.3492
-3.738738738738735	-3.648648648648646	6.4766
-3.648648648648646	-3.558558558558557	6.4705
-3.558558558558557	-3.4684684684684677	6.4768
-3.4684684684684677	-3.3783783783783785	6.538
-3.3783783783783785	-3.2882882882882893	6.4712
-3.2882882882882893	-3.198198198198193	6.5012
-3.198198198198193	-3.108108108108104	6.5801
-3.108108108108104	-3.0180180180180147	6.5925
-3.0180180180180147	-2.9279279279279256	6.5719
-2.9279279279279256	-2.8378378378378364	6.6504
-2.8378378378378364	-2.747747747747747	6.6637
-2.747747747747747	-2.657657657657658	6.6609
-2.657657657657658	-2.567567567567562	6.6499
-2.567567567567562	-2.477477477477473	6.6738
-2.477477477477473	-2.387387387387384	6.7388
-2.387387387387384	-2.2972972972972947	6.721
-2.2972972972972947	-2.2072072072072055	6.8063
-2.2072072072072055	-2.1171171171171164	6.8277
-2.1171171171171164	-2.027027027027027	6.7676
-2.027027027027027	-1.936936936936938	6.7661
-1.936936936936938	-1.8468468468468417	6.8451
-1.8468468468468417	-1.7567567567567526	6.7898
-1.7567567567567526	-1.6666666666666634	6.8258
-1.6666666666666634	-1.5765765765765742	6.8905
-1.5765765765765742	-1.486486486486485	6.8733
-1.486486486486485	-1.396396396396396	6.9247
-1.396396396396396	-1.3063063063063067	6.8394
-1.3063063063063067	-1.2162162162162107	6.843
-1.2162162162162107	-1.1261261261261215	6.7948
-1.1261261261261215	-1.0360360360360323	6.8263
-1.0360360360360323	-0.9459459459459432	6.9173
-0.9459459459459432	-0.855855855855854	6.9361
-0.855855855855854	-0.7657657657657648	6.9637
-0.7657657657657648	-0.6756756756756757	6.9632
-0.6756756756756757	-0.5855855855855865	6.9306
-0.5855855855855865	-0.49549549549549043	6.8947
-0.49549549549549043	-0.40540540540540126	6.8817
-0.40540540540540126	-0.3153153153153121	6.8452
-0.3153153153153121	-0.22522522522522292	6.8926
-0.22522522522522292	-0.13513513513513375	6.8785
-0.13513513513513375	-0.045045045045044585	6.9213
-0.045045045045044585	0.045045045045044585	6.8793
0.045045045045044585	0.1351351351351407	6.8899
0.1351351351351407	0.22522522522522986	6.8952
0.22522522522522986	0.31531531531531903	6.9532
0.31531531531531903	0.4054054054054082	6.8797
0.4054054054054082	0.4954954954954974	6.8822
0.4954954954954974	0.5855855855855865	6.8788
0.5855855855855865	0.6756756756756757	6.9532
0.6756756756756757	0.7657657657657648	6.9091
0.7657657657657648	0.855855855855861	6.8294
0.855855855855861	0.9459459459459502	6.7941
0.9459459459459502	1.0360360360360392	6.8147
1.0360360360360392	1.1261261261261284	6.7875
1.1261261261261284	1.2162162162162176	6.7716
1.2162162162162176	1.3063063063063067	6.8291
1.3063063063063067	1.396396396396396	6.7901
1.396396396396396	1.4864864864864922	6.7697
1.4864864864864922	1.5765765765765813	6.7869
1.5765765765765813	1.6666666666666705	6.8146
1.6666666666666705	1.7567567567567597	6.8068
1.7567567567567597	1.8468468468468489	6.7547
1.8468468468468489	1.936936936936938	6.6931
1.936936936936938	2.027027027027027	6.7133
2.027027027027027	2.1171171171171164	6.747
2.1171171171171164	2.207207207207212	6.713
2.207207207207212	2.2972972972973014	6.7418
2.2972972972973014	2.3873873873873905	6.6879
2.3873873873873905	2.4774774774774797	6.6859
2.4774774774774797	2.567567567567569	6.6649
2.567567567567569	2.657657657657658	6.657
2.657657657657658	2.747747747747747	6.6582
2.747747747747747	2.8378378378378435	6.6671
2.8378378378378435	2.9279279279279327	6.6382
2.9279279279279327	3.018018018018022	6.6688
3.018018018018022	3.108108108108111	6.6107
3.108108108108111	3.1981981981982	6.5597
3.1981981981982	3.2882882882882893	6.5612
3.2882882882882893	3.3783783783783785	6.5962
3.3783783783783785	3.4684684684684677	6.5344
3.4684684684684677	3.558558558558564	6.4703
3.558558558558564	3.648648648648653	6.4762
3.648648648648653	3.7387387387387423	6.4269
3.7387387387387423	3.8288288288288315	6.3685
3.8288288288288315	3.9189189189189206	6.358
3.9189189189189206	4.009009009009009	6.414
4.009009009009009	4.0990990990990985	6.3646
4.0990990990990985	4.189189189189195	6.3411
4.189189189189195	4.279279279279284	6.3629
4.279279279279284	4.369369369369373	6.3051
4.369369369369373	4.459459459459462	6.2858
4.459459459459462	4.5495495495495515	6.2696
4.5495495495495515	4.639639639639641	6.2759
4.639639639639641	4.72972972972973	6.2699
4.72972972972973	4.819819819819819	6.1924
4.819819819819819	4.909909909909915	6.2012
4.909909909909915	5.000000000000004	6.1515
5.000000000000004	5.090090090090094	6.1349
5.090090090090094	5.180180180180183	6.1067
5.180180180180183	5.270270270270272	6.0848
5.270270270270272	5.360360360360361	6.0309
5.360360360360361	5.45045045045045	5.9811
5.45045045045045	5.540540540540547	5.9908
5.540540540540547	5.630630630630636	5.9236
5.630630630630636	5.720720720720725	5.9602
5.720720720720725	5.810810810810814	5.8873
5.810810810810814	5.900900900900903	5.8677
5.900900900900903	5.990990990990992	5.8371
5.990990990990992	6.081081081081082	5.8083
6.081081081081082	6.171171171171171	5.7574
6.171171171171171	6.261261261261266	5.7344
6.261261261261266	6.351351351351355	5.6601
6.351351351351355	6.4414414414414445	5.6824
6.4414414414414445	6.531531531531534	5.6181
6.531531531531534	6.621621621621623	5.6809
6.621621621621623	6.711711711711712	5.6099
6.711711711711712	6.801801801801801	5.5926
6.801801801801801	6.89189189189189	5.5735
6.89189189189189	6.981981981981987	5.5285
6.981981981981987	7.072072072072076	5.4611
7.072072072072076	7.162162162162165	5.4292
7.162162162162165	7.252252252252254	5.4153
7.252252252252254	7.342342342342343	5.3809
7.342342342342343	7.4324324324324325	5.3309
7.4324324324324325	7.522522522522522	5.3428
7.522522522522522	7.612612612612618	5.2928
7.612612612612618	7.702702702702707	5.2011
7.702702702702707	7.792792792792796	5.1877
7.792792792792796	7.882882882882885	5.1594
7.882882882882885	7.972972972972975	5.1327
7.972972972972975	8.063063063063064	5.0935
8.063063063063064	8.153153153153154	4.9946
8.153153153153154	8.243243243243242	5.0255
8.243243243243242	8.333333333333337	5.0191
8.333333333333337	8.423423423423428	4.942
8.423423423423428	8.513513513513516	4.9206
8.513513513513516	8.603603603603606	4.8874
8.603603603603606	8.693693693693694	4.8394
8.693693693693694	8.783783783783784	4.8337
8.783783783783784	8.873873873873872	4.8116
8.873873873873872	8.96396396396397	4.7896
8.96396396396397	9.054054054054058	4.7429
9.054054054054058	9.144144144144148	4.7326
9.144144144144148	9.234234234234236	4.7141
9.234234234234236	9.324324324324326	4.6457
9.324324324324326	9.414414414414415	4.6055
9.414414414414415	9.504504504504505	4.5868
9.504504504504505	9.594594594594593	4.5508
9.594594594594593	9.68468468468469	4.4912
9.68468468468469	9.774774774774778	4.5085
9.774774774774778	9.864864864864868	4.392
9.864864864864868	9.954954954954957	4.3327
9.954954954954957	10.045045045045047	4.3188
10.045045045045047	10.135135135135135	4.2795
10.135135135135135	10.225225225225225	4.2577
10.225225225225225	10.31531531531532	4.2052
10.31531531531532	10.40540540540541	4.1672
10.40540540540541	10.495495495495499	4.1477
10.495495495495499	10.585585585585589	4.1336
10.585585585585589	10.675675675675677	4.0544
10.675675675675677	10.765765765765767	4.0195
10.765765765765767	10.855855855855856	3.9717
10.855855855855856	10.945945945945946	3.9514
10.945945945945946	11.036036036036041	3.8692
11.036036036036041	11.126126126126131	3.8701
11.126126126126131	11.21621621621622	3.832
11.21621621621622	11.30630630630631	3.7813
11.30630630630631	11.396396396396398	3.7645
11.396396396396398	11.486486486486488	3.657
11.486486486486488	11.576576576576576	3.6486
11.576576576576576	11.666666666666671	3.628
11.666666666666671	11.756756756756761	3.6253
11.756756756756761	11.84684684684685	3.5758
11.84684684684685	11.93693693693694	3.5293
11.93693693693694	12.027027027027028	3.5149
12.027027027027028	12.117117117117118	3.481
12.117117117117118	12.207207207207206	3.4368
12.207207207207206	12.297297297297296	3.4417
12.297297297297296	12.387387387387392	3.3749
12.387387387387392	12.477477477477482	3.3347
12.477477477477482	12.56756756756757	3.3287
12.56756756756757	12.65765765765766	3.2684
12.65765765765766	12.747747747747749	3.2294
12.747747747747749	12.837837837837839	3.2117
12.837837837837839	12.927927927927927	3.1845
12.927927927927927	13.018018018018024	3.1634
13.018018018018024	13.108108108108112	3.0922
13.108108108108112	13.198198198198202	3.0993
13.198198198198202	13.28828828828829	3.0617
13.28828828828829	13.37837837837838	3.0321
13.37837837837838	13.468468468468469	2.9911
13.468468468468469	13.558558558558559	2.9734
13.558558558558559	13.648648648648647	2.921
13.648648648648647	13.738738738738745	2.9095
13.738738738738745	13.828828828828833	2.8955
13.828828828828833	13.918918918918923	2.8261
13.918918918918923	14.009009009009011	2.8372
14.009009009009011	14.099099099099101	2.7589
14.099099099099101	14.18918918918919	2.7455
14.18918918918919	14.27927927927928	2.7022
14.27927927927928	14.369369369369375	2.6767
14.369369369369375	14.459459459459465	2.6417
14.459459459459465	14.549549549549553	2.6181
14.549549549549553	14.639639639639643	2.6413
14.639639639639643	14.729729729729732	2.6087
14.729729729729732	14.819819819819822	2.5286
14.819819819819822	14.90990990990991	2.5213
14.90990990990991	15.0	2.4625
15.0	15.090090090090095	2.4112
15.090090090090095	15.180180180180184	2.372
15.180180180180184	15.270270270270274	2.3641
15.270270270270274	15.360360360360362	2.3188
15.360360360360362	15.450450450450452	2.3107
15.450450450450452	15.54054054054054	2.2917
15.54054054054054	15.63063063063063	2.2281
15.63063063063063	15.720720720720726	2.1895
15.720720720720726	15.810810810810816	2.167
15.810810810810816	15.900900900900904	2.1403
15.900900900900904	15.990990990990994	2.1174
15.990990990990994	16.081081081081084	2.1037
16.081081081081084	16.17117117117117	2.0423
16.17117117117117	16.26126126126126	2.0328
16.26126126126126	16.35135135135135	2.0419
16.35135135135135	16.441441441441448	2.0577
16.441441441441448	16.531531531531535	2.0411
16.531531531531535	16.621621621621625	1.9974
16.621621621621625	16.711711711711715	1.9869
16.711711711711715	16.801801801801805	1.9769
16.801801801801805	16.89189189189189	1.9054
16.89189189189189	16.98198198198198	1.8949
16.98198198198198	17.07207207207208	1.8342
17.07207207207208	17.16216216216217	1.8125
17.16216216216217	17.252252252252255	1.7845
17.252252252252255	17.342342342342345	1.7574
17.342342342342345	17.432432432432435	1.7413
17.432432432432435	17.522522522522525	1.6789
17.522522522522525	17.61261261261261	1.6732
17.61261261261261	17.7027027027027	1.6444
17.7027027027027	17.792792792792792	1.6233
17.792792792792792	17.882882882882882	1.6271
17.882882882882882	17.97297297297297	1.5724
17.97297297297297	18.06306306306306	1.5423
18.06306306306306	18.153153153153163	1.5577
18.153153153153163	18.24324324324325	1.513
18.24324324324325	18.33333333333334	1.5173
18.33333333333334	18.42342342342343	1.4895
18.42342342342343	18.51351351351352	1.454
18.51351351351352	18.603603603603606	1.4347
18.603603603603606	18.693693693693696	1.4068
18.693693693693696	18.783783783783786	1.3861
18.783783783783786	18.873873873873876	1.3654
18.873873873873876	18.963963963963963	1.3337
18.963963963963963	19.054054054054053	1.3204
19.054054054054053	19.144144144144143	1.3329
19.144144144144143	19.234234234234233	1.3071
19.234234234234233	19.32432432432432	1.2745
19.32432432432432	19.41441441441441	1.2691
19.41441441441441	19.504504504504514	1.2418
19.504504504504514	19.594594594594604	1.2101
19.594594594594604	19.68468468468469	1.1834
19.68468468468469	19.77477477477478	1.1929
19.77477477477478	19.86486486486487	1.1845
19.86486486486487	19.95495495495496	1.1435
19.95495495495496	20.045045045045047	1.1268
20.045045045045047	20.135135135135137	1.1074
20.135135135135137	20.225225225225227	1.0885
20.225225225225227	20.315315315315317	1.0689
20.315315315315317	20.405405405405403	1.0732
20.405405405405403	20.495495495495494	1.058
20.495495495495494	20.585585585585584	1.0211
20.585585585585584	20.675675675675674	0.9959
20.675675675675674	20.76576576576576	0.9734
20.76576576576576	20.855855855855864	0.9676
20.855855855855864	20.945945945945954	0.9591
20.945945945945954	21.036036036036045	0.9535
21.036036036036045	21.12612612612613	0.931
21.12612612612613	21.21621621621622	0.896
21.21621621621622	21.30630630630631	0.9053
21.30630630630631	21.396396396396398	0.8462
21.396396396396398	21.486486486486488	0.855
21.486486486486488	21.576576576576578	0.835
21.576576576576578	21.666666666666668	0.8316
21.666666666666668	21.756756756756754	0.8256
21.756756756756754	21.846846846846844	0.8171
21.846846846846844	21.936936936936934	0.8028
21.936936936936934	22.027027027027025	0.7813
22.027027027027025	22.11711711711711	0.7531
22.11711711711711	22.207207207207215	0.7426
22.207207207207215	22.297297297297305	0.7316
22.297297297297305	22.387387387387395	0.7017
22.387387387387395	22.477477477477482	0.7006
22.477477477477482	22.567567567567572	0.6762
22.567567567567572	22.657657657657662	0.648
22.657657657657662	22.747747747747752	0.6427
22.747747747747752	22.83783783783784	0.6328
22.83783783783784	22.92792792792793	0.6336
22.92792792792793	23.01801801801802	0.6111
23.01801801801802	23.10810810810811	0.5964
23.10810810810811	23.198198198198195	0.6056
23.198198198198195	23.288288288288285	0.5948
23.288288288288285	23.378378378378375	0.5816
23.378378378378375	23.468468468468465	0.5722
23.468468468468465	23.558558558558566	0.5581
23.558558558558566	23.648648648648656	0.5309
23.648648648648656	23.738738738738746	0.5432
23.738738738738746	23.828828828828836	0.5194
23.828828828828836	23.918918918918923	0.5107
23.918918918918923	24.009009009009013	0.5053
24.009009009009013	24.099099099099103	0.4933
24.099099099099103	24.189189189189193	0.4992
24.189189189189193	24.27927927927928	0.4755
24.27927927927928	24.36936936936937	0.4527
24.36936936936937	24.45945945945946	0.4434
24.45945945945946	24.54954954954955	0.4398
24.54954954954955	24.639639639639636	0.4225
24.639639639639636	24.729729729729726	0.4193
24.729729729729726	24.819819819819816	0.4221
24.819819819819816	24.909909909909917	0.4072
24.909909909909917	25.000000000000007	0.3957
25.000000000000007	25.090090090090097	0.3865
25.090090090090097	25.180180180180187	0.3821
25.180180180180187	25.270270270270274	0.3783
25.270270270270274	25.360360360360364	0.3649
25.360360360360364	25.450450450450454	0.3602
25.450450450450454	25.540540540540544	0.3552
25.540540540540544	25.63063063063063	0.3424
25.63063063063063	25.72072072072072	0.3314
25.72072072072072	25.81081081081081	0.3408
25.81081081081081	25.9009009009009	0.3206
25.9009009009009	25.990990990990987	0.3198
25.990990990990987	26.081081081081077	0.3134
26.081081081081077	26.171171171171167	0.3022
26.171171171171167	26.26126126126127	0.2877
26.26126126126127	26.351351351351358	0.296
26.351351351351358	26.441441441441448	0.2912
26.441441441441448	26.531531531531538	0.2869
26.531531531531538	26.621621621621628	0.2823
26.621621621621628	26.711711711711715	0.2886
26.711711711711715	26.801801801801805	0.2801
26.801801801801805	26.891891891891895	0.2738
26.891891891891895	26.981981981981985	0.2608
26.981981981981985	27.07207207207207	0.2505
27.07207207207207	27.16216216216216	0.2503
27.16216216216216	27.25225225225225	0.2356
27.25225225225225	27.34234234234234	0.236
27.34234234234234	27.432432432432428	0.2175
27.432432432432428	27.522522522522518	0.2237
27.522522522522518	27.612612612612622	0.2072
27.612612612612622	27.70270270270271	0.2141
27.70270270270271	27.7927927927928	0.2065
27.7927927927928	27.88288288288289	0.206
27.88288288288289	27.97297297297298	0.2034
27.97297297297298	28.063063063063066	0.2018
28.063063063063066	28.153153153153156	0.2053
28.153153153153156	28.243243243243246	0.1971
28.243243243243246	28.333333333333336	0.1935
28.333333333333336	28.423423423423422	0.1936
28.423423423423422	28.513513513513512	0.1844
28.513513513513512	28.603603603603602	0.1709
28.603603603603602	28.693693693693692	0.1821
28.693693693693692	28.78378378378378	0.1717
28.78378378378378	28.87387387387387	0.1642
28.87387387387387	28.963963963963973	0.1712
28.963963963963973	29.054054054054063	0.1604
29.054054054054063	29.14414414414415	0.161
29.14414414414415	29.23423423423424	0.1566
29.23423423423424	29.32432432432433	0.1577
29.32432432432433	29.41441441441442	0.1498
29.41441441441442	29.504504504504506	0.1453
29.504504504504506	29.594594594594597	0.1432
29.594594594594597	29.684684684684687	0.1339
29.684684684684687	29.774774774774777	0.1303
29.774774774774777	29.864864864864863	0.1339
29.864864864864863	29.954954954954953	0.1246
29.954954954954953	30.045045045045043	0.1308
30.045045045045043	30.135135135135133	0.113
30.135135135135133	30.22522522522522	0.1146
30.22522522522522	30.315315315315324	0.1059
30.315315315315324	30.405405405405414	0.1095
30.405405405405414	30.495495495495504	0.0968
30.495495495495504	30.58558558558559	0.0966
30.58558558558559	30.67567567567568	0.0956
30.67567567567568	30.76576576576577	0.0912
30.76576576576577	30.85585585585586	0.0906
30.85585585585586	30.945945945945947	0.0831
30.945945945945947	31.036036036036037	0.0808
31.036036036036037	31.126126126126128	0.0816
31.126126126126128	31.216216216216218	0.0788
31.216216216216218	31.306306306306304	0.0806
31.306306306306304	31.396396396396394	0.0797
31.396396396396394	31.486486486486484	0.0744
31.486486486486484	31.576576576576574	0.0749
31.576576576576574	31.666666666666675	0.0764
31.666666666666675	31.756756756756765	0.0775
31.756756756756765	31.846846846846855	0.0654
31.846846846846855	31.93693693693694	0.0614
31.93693693693694	32.02702702702703	0.0561
32.02702702702703	32.11711711711712	0.0579
32.11711711711712	32.20720720720721	0.0583
32.20720720720721	32.2972972972973	0.0527
32.2972972972973	32.38738738738739	0.0542
32.38738738738739	32.47747747747748	0.052
32.47747747747748	32.567567567567565	0.0497
32.567567567567565	32.65765765765766	0.0517
32.65765765765766	32.747747747747745	0.0535
32.747747747747745	32.83783783783783	0.0535
32.83783783783783	32.927927927927925	0.052
32.927927927927925	33.018018018018026	0.0498
33.018018018018026	33.10810810810812	0.051
33.10810810810812	33.198198198198206	0.0494
33.198198198198206	33.28828828828829	0.0503
33.28828828828829	33.378378378378386	0.0492
33.378378378378386	33.46846846846847	0.0496
33.46846846846847	33.55855855855856	0.0358
33.55855855855856	33.64864864864865	0.0392
33.64864864864865	33.73873873873874	0.0364
33.73873873873874	33.82882882882883	0.0368
33.82882882882883	33.91891891891892	0.0333
33.91891891891892	34.009009009009006	0.0323
34.009009009009006	34.0990990990991	0.0321
34.0990990990991	34.189189189189186	0.0303
34.189189189189186	34.27927927927927	0.0324
34.27927927927927	34.36936936936938	0.032
34.36936936936938	34.45945945945947	0.0321
34.45945945945947	34.54954954954955	0.0366
34.54954954954955	34.63963963963965	0.0311
34.63963963963965	34.72972972972973	0.0291
34.72972972972973	34.81981981981983	0.0273
34.81981981981983	34.90990990990991	0.0284
34.90990990990991	35.0	0.0266
35.0	35.090090090090094	0.0262
35.090090090090094	35.18018018018018	0.0278
35.18018018018018	35.27027027027027	0.0268
35.27027027027027	35.36036036036036	0.0242
35.36036036036036	35.45045045045045	0.0249
35.45045045045045	35.54054054054054	0.0263
35.54054054054054	35.63063063063063	0.0285
35.63063063063063	35.72072072072073	0.0242
35.72072072072073	35.81081081081082	0.0253
35.81081081081082	35.90090090090091	0.0214
35.90090090090091	35.990990990990994	0.0214
35.990990990990994	36.08108108108109	0.0217
36.08108108108109	36.171171171171174	0.0225
36.171171171171174	36.26126126126127	0.0235
36.26126126126127	36.351351351351354	0.0219
36.351351351351354	36.44144144144144	0.015
36.44144144144144	36.531531531531535	0.0178
36.531531531531535	36.62162162162162	0.0143
36.62162162162162	36.71171171171171	0.0159
36.71171171171171	36.8018018018018	0.016
36.8018018018018	36.89189189189189	0.0151
36.89189189189189	36.98198198198198	0.0149
36.98198198198198	37.07207207207207	0.0172
37.07207207207207	37.16216216216217	0.0136
37.16216216216217	37.25225225225226	0.0146
37.25225225225226	37.34234234234235	0.0135
37.34234234234235	37.432432432432435	0.0131
37.432432432432435	37.52252252252253	0.0137
37.52252252252253	37.612612612612615	0.0123
37.612612612612615	37.70270270270271	0.0097
37.70270270270271	37.792792792792795	0.0115
37.792792792792795	37.88288288288288	0.0097
37.88288288288288	37.972972972972975	0.011
37.972972972972975	38.06306306306306	0.0097
38.06306306306306	38.15315315315315	0.0105
38.15315315315315	38.24324324324324	0.0085
38.24324324324324	38.33333333333333	0.0069
38.33333333333333	38.42342342342342	0.009
38.42342342342342	38.51351351351352	0.009
38.51351351351352	38.60360360360361	0.0082
38.60360360360361	38.6936936936937	0.0076
38.6936936936937	38.78378378378379	0.0083
38.78378378378379	38.873873873873876	0.0088
38.873873873873876	38.96396396396397	0.0095
38.96396396396397	39.054054054054056	0.0083
39.054054054054056	39.14414414414414	0.0095
39.14414414414414	39.234234234234236	0.0108
39.234234234234236	39.32432432432432	0.0096
39.32432432432432	39.414414414414416	0.0072
39.414414414414416	39.5045045045045	0.0063
39.5045045045045	39.59459459459459	0.0055
39.59459459459459	39.68468468468468	0.0048
39.68468468468468	39.77477477477477	0.004
39.77477477477477	39.86486486486487	0.0044
39.86486486486487	39.954954954954964	0.005
39.954954954954964	40.04504504504505	0.0039
40.04504504504505	40.135135135135144	0.0031
40.135135135135144	40.22522522522523	0.0035
40.22522522522523	40.31531531531532	0.0041
40.31531531531532	40.40540540540541	0.0039
40.40540540540541	40.4954954954955	0.0022
40.4954954954955	40.585585585585584	0.0038
40.585585585585584	40.67567567567568	0.0035
40.67567567567568	40.765765765765764	0.0032
40.765765765765764	40.85585585585586	0.0036
40.85585585585586	40.945945945945944	0.0023
40.945945945945944	41.03603603603603	0.0023
41.03603603603603	41.126126126126124	0.0032
41.126126126126124	41.216216216216225	0.0022
41.216216216216225	41.30630630630631	0.0022
41.30630630630631	41.396396396396405	0.0015
41.396396396396405	41.48648648648649	0.0019
41.48648648648649	41.57657657657658	0.0023
41.57657657657658	41.66666666666667	0.0019
41.66666666666667	41.75675675675676	0.002
41.75675675675676	41.84684684684685	0.0011
41.84684684684685	41.93693693693694	0.0012
41.93693693693694	42.027027027027025	0.0012
42.027027027027025	42.11711711711712	0.0014
42.11711711711712	42.207207207207205	0.0009
42.207207207207205	42.29729729729729	0.0008
42.29729729729729	42.387387387387385	0.0012
42.387387387387385	42.47747747747747	0.0008
42.47747747747747	42.56756756756758	0.0008
42.56756756756758	42.657657657657666	0.0005
42.657657657657666	42.74774774774775	0.0005
42.74774774774775	42.837837837837846	0.0008
42.837837837837846	42.92792792792793	0.0005
42.92792792792793	43.01801801801802	0.0007
43.01801801801802	43.10810810810811	0.0008
43.10810810810811	43.1981981981982	0.0008
43.1981981981982	43.28828828828829	0.0012
43.28828828828829	43.37837837837838	0.0011
43.37837837837838	43.468468468468465	0.0017
43.468468468468465	43.55855855855856	0.0006
43.55855855855856	43.648648648648646	0.0009
43.648648648648646	43.73873873873873	0.0002
43.73873873873873	43.828828828828826	0.0003
43.828828828828826	43.918918918918926	0.0001
43.918918918918926	44.00900900900902	0.0003
44.00900900900902	44.09909909909911	0.0003
44.09909909909911	44.18918918918919	0.0001
44.18918918918919	44.27927927927929	0.0003
44.27927927927929	44.36936936936937	0.0003
44.36936936936937	44.45945945945946	0.0003
44.45945945945946	44.54954954954955	0.0002
44.54954954954955	44.63963963963964	0.0003
44.63963963963964	44.72972972972973	0.0002
44.72972972972973	44.81981981981982	0.0004
44.81981981981982	44.909909909909906	0.0003
44.909909909909906	45.0	0.0003
