# Supplementary material for: Spinon mediation of witness spin dynamics in herbertsmithite
Source: Nat Phys. 2026 Jun 10;22(7):1071–8. doi: 10.1038/s41567-026-03303-6 (PMC13423850; doi:10.1038/s41567-026-03303-6)
Supplement: Supplementary file 7 — Statistical source data. [file 41567_2026_3303_MOESM7_ESM.zip › ED_Fig2a_250mK.csv]

Flux bin left (mPhi_0)	Flux bin right (mPhi_0)	Count (10^4)
-45.0	-44.909909909909906	0.0039
-44.909909909909906	-44.81981981981982	0.003
-44.81981981981982	-44.72972972972973	0.0046
-44.72972972972973	-44.63963963963963	0.0064
-44.63963963963963	-44.549549549549546	0.0059
-44.549549549549546	-44.45945945945945	0.0058
-44.45945945945945	-44.369369369369366	0.0049
-44.369369369369366	-44.27927927927928	0.0052
-44.27927927927928	-44.189189189189186	0.0055
-44.189189189189186	-44.0990990990991	0.0051
-44.0990990990991	-44.00900900900901	0.0063
-44.00900900900901	-43.91891891891891	0.0073
-43.91891891891891	-43.828828828828826	0.0061
-43.828828828828826	-43.73873873873873	0.0067
-43.73873873873873	-43.648648648648646	0.0071
-43.648648648648646	-43.55855855855856	0.0086
-43.55855855855856	-43.468468468468465	0.0073
-43.468468468468465	-43.37837837837838	0.0064
-43.37837837837838	-43.288288288288285	0.0077
-43.288288288288285	-43.19819819819819	0.0084
-43.19819819819819	-43.108108108108105	0.0084
-43.108108108108105	-43.01801801801801	0.0081
-43.01801801801801	-42.927927927927925	0.0084
-42.927927927927925	-42.83783783783784	0.0087
-42.83783783783784	-42.747747747747745	0.0091
-42.747747747747745	-42.65765765765766	0.0084
-42.65765765765766	-42.567567567567565	0.0087
-42.567567567567565	-42.47747747747747	0.0101
-42.47747747747747	-42.387387387387385	0.009
-42.387387387387385	-42.29729729729729	0.0103
-42.29729729729729	-42.207207207207205	0.0164
-42.207207207207205	-42.11711711711712	0.0138
-42.11711711711712	-42.027027027027025	0.0119
-42.027027027027025	-41.93693693693694	0.0138
-41.93693693693694	-41.846846846846844	0.015
-41.846846846846844	-41.75675675675675	0.0146
-41.75675675675675	-41.666666666666664	0.0127
-41.666666666666664	-41.57657657657658	0.013
-41.57657657657658	-41.486486486486484	0.0147
-41.486486486486484	-41.3963963963964	0.0148
-41.3963963963964	-41.306306306306304	0.0151
-41.306306306306304	-41.21621621621621	0.0153
-41.21621621621621	-41.126126126126124	0.0166
-41.126126126126124	-41.03603603603603	0.0193
-41.03603603603603	-40.945945945945944	0.0156
-40.945945945945944	-40.85585585585586	0.016
-40.85585585585586	-40.765765765765764	0.0154
-40.765765765765764	-40.67567567567568	0.018
-40.67567567567568	-40.585585585585584	0.0204
-40.585585585585584	-40.49549549549549	0.0203
-40.49549549549549	-40.4054054054054	0.0197
-40.4054054054054	-40.31531531531531	0.0195
-40.31531531531531	-40.22522522522522	0.018
-40.22522522522522	-40.13513513513514	0.0174
-40.13513513513514	-40.04504504504504	0.0182
-40.04504504504504	-39.95495495495495	0.0214
-39.95495495495495	-39.864864864864856	0.0208
-39.864864864864856	-39.77477477477477	0.0196
-39.77477477477477	-39.68468468468468	0.0197
-39.68468468468468	-39.59459459459459	0.0225
-39.59459459459459	-39.5045045045045	0.0193
-39.5045045045045	-39.414414414414416	0.0184
-39.414414414414416	-39.32432432432432	0.0194
-39.32432432432432	-39.234234234234236	0.022
-39.234234234234236	-39.144144144144136	0.0224
-39.144144144144136	-39.05405405405405	0.023
-39.05405405405405	-38.96396396396396	0.023
-38.96396396396396	-38.87387387387387	0.0249
-38.87387387387387	-38.78378378378378	0.0251
-38.78378378378378	-38.693693693693696	0.0283
-38.693693693693696	-38.6036036036036	0.03
-38.6036036036036	-38.51351351351351	0.0329
-38.51351351351351	-38.42342342342342	0.0323
-38.42342342342342	-38.33333333333333	0.0325
-38.33333333333333	-38.24324324324324	0.0352
-38.24324324324324	-38.15315315315315	0.0354
-38.15315315315315	-38.06306306306306	0.0387
-38.06306306306306	-37.972972972972975	0.0366
-37.972972972972975	-37.88288288288288	0.0382
-37.88288288288288	-37.79279279279279	0.0415
-37.79279279279279	-37.7027027027027	0.0446
-37.7027027027027	-37.61261261261261	0.0418
-37.61261261261261	-37.52252252252252	0.0482
-37.52252252252252	-37.43243243243243	0.0505
-37.43243243243243	-37.34234234234234	0.0513
-37.34234234234234	-37.252252252252255	0.0489
-37.252252252252255	-37.162162162162154	0.0504
-37.162162162162154	-37.07207207207207	0.0478
-37.07207207207207	-36.98198198198198	0.0493
-36.98198198198198	-36.89189189189189	0.0503
-36.89189189189189	-36.8018018018018	0.0446
-36.8018018018018	-36.71171171171171	0.0493
-36.71171171171171	-36.62162162162162	0.0531
-36.62162162162162	-36.531531531531535	0.0537
-36.531531531531535	-36.44144144144144	0.054
-36.44144144144144	-36.35135135135135	0.058
-36.35135135135135	-36.26126126126126	0.0531
-36.26126126126126	-36.17117117117117	0.0627
-36.17117117117117	-36.08108108108108	0.061
-36.08108108108108	-35.99099099099099	0.0607
-35.99099099099099	-35.90090090090089	0.0592
-35.90090090090089	-35.81081081081081	0.0629
-35.81081081081081	-35.72072072072071	0.066
-35.72072072072071	-35.63063063063063	0.0687
-35.63063063063063	-35.54054054054054	0.0748
-35.54054054054054	-35.45045045045045	0.0734
-35.45045045045045	-35.36036036036036	0.0761
-35.36036036036036	-35.27027027027027	0.0789
-35.27027027027027	-35.18018018018018	0.08
-35.18018018018018	-35.090090090090094	0.0778
-35.090090090090094	-34.99999999999999	0.0817
-34.99999999999999	-34.909909909909906	0.0796
-34.909909909909906	-34.81981981981982	0.0811
-34.81981981981982	-34.729729729729726	0.0794
-34.729729729729726	-34.63963963963964	0.0844
-34.63963963963964	-34.549549549549546	0.0869
-34.549549549549546	-34.45945945945945	0.0878
-34.45945945945945	-34.369369369369366	0.0881
-34.369369369369366	-34.27927927927927	0.096
-34.27927927927927	-34.189189189189186	0.1009
-34.189189189189186	-34.0990990990991	0.0989
-34.0990990990991	-34.009009009009006	0.1004
-34.009009009009006	-33.91891891891892	0.0967
-33.91891891891892	-33.82882882882883	0.1031
-33.82882882882883	-33.73873873873874	0.0997
-33.73873873873874	-33.648648648648646	0.1031
-33.648648648648646	-33.55855855855855	0.1072
-33.55855855855855	-33.468468468468465	0.1068
-33.468468468468465	-33.37837837837838	0.1081
-33.37837837837838	-33.288288288288285	0.1186
-33.288288288288285	-33.19819819819819	0.1157
-33.19819819819819	-33.108108108108105	0.1155
-33.108108108108105	-33.01801801801801	0.1151
-33.01801801801801	-32.927927927927925	0.1218
-32.927927927927925	-32.83783783783783	0.1251
-32.83783783783783	-32.747747747747745	0.1248
-32.747747747747745	-32.65765765765766	0.133
-32.65765765765766	-32.567567567567565	0.1311
-32.567567567567565	-32.47747747747748	0.1361
-32.47747747747748	-32.38738738738739	0.1409
-32.38738738738739	-32.29729729729729	0.1471
-32.29729729729729	-32.207207207207205	0.1447
-32.207207207207205	-32.11711711711711	0.1563
-32.11711711711711	-32.027027027027025	0.1556
-32.027027027027025	-31.936936936936934	0.1611
-31.936936936936934	-31.84684684684684	0.1617
-31.84684684684684	-31.75675675675675	0.1749
-31.75675675675675	-31.66666666666666	0.1728
-31.66666666666666	-31.576576576576574	0.1741
-31.576576576576574	-31.486486486486484	0.1815
-31.486486486486484	-31.396396396396394	0.1838
-31.396396396396394	-31.306306306306304	0.1855
-31.306306306306304	-31.216216216216218	0.1861
-31.216216216216218	-31.126126126126124	0.1895
-31.126126126126124	-31.036036036036034	0.1924
-31.036036036036034	-30.94594594594594	0.1911
-30.94594594594594	-30.855855855855854	0.2007
-30.855855855855854	-30.765765765765764	0.2086
-30.765765765765764	-30.675675675675674	0.2262
-30.675675675675674	-30.585585585585584	0.2233
-30.585585585585584	-30.495495495495494	0.2247
-30.495495495495494	-30.405405405405403	0.2303
-30.405405405405403	-30.31531531531531	0.2409
-30.31531531531531	-30.22522522522522	0.2445
-30.22522522522522	-30.135135135135133	0.2458
-30.135135135135133	-30.045045045045043	0.2495
-30.045045045045043	-29.954954954954953	0.2505
-29.954954954954953	-29.864864864864863	0.2575
-29.864864864864863	-29.774774774774773	0.2612
-29.774774774774773	-29.684684684684683	0.269
-29.684684684684683	-29.59459459459459	0.2666
-29.59459459459459	-29.5045045045045	0.2783
-29.5045045045045	-29.414414414414413	0.2748
-29.414414414414413	-29.324324324324323	0.2678
-29.324324324324323	-29.234234234234233	0.2789
-29.234234234234233	-29.14414414414414	0.2914
-29.14414414414414	-29.054054054054053	0.2891
-29.054054054054053	-28.963963963963963	0.2769
-28.963963963963963	-28.87387387387387	0.2921
-28.87387387387387	-28.78378378378378	0.2962
-28.78378378378378	-28.693693693693692	0.306
-28.693693693693692	-28.603603603603602	0.3174
-28.603603603603602	-28.51351351351351	0.3274
-28.51351351351351	-28.423423423423422	0.3349
-28.423423423423422	-28.333333333333332	0.3333
-28.333333333333332	-28.243243243243242	0.3454
-28.243243243243242	-28.15315315315315	0.3486
-28.15315315315315	-28.063063063063062	0.3657
-28.063063063063062	-27.972972972972972	0.3732
-27.972972972972972	-27.882882882882882	0.3849
-27.882882882882882	-27.79279279279279	0.3746
-27.79279279279279	-27.7027027027027	0.3951
-27.7027027027027	-27.61261261261261	0.4106
-27.61261261261261	-27.522522522522518	0.4194
-27.522522522522518	-27.432432432432428	0.4224
-27.432432432432428	-27.34234234234234	0.4283
-27.34234234234234	-27.25225225225225	0.4457
-27.25225225225225	-27.162162162162158	0.4445
-27.162162162162158	-27.072072072072068	0.4664
-27.072072072072068	-26.98198198198198	0.4752
-26.98198198198198	-26.89189189189189	0.4795
-26.89189189189189	-26.801801801801798	0.4967
-26.801801801801798	-26.711711711711708	0.487
-26.711711711711708	-26.62162162162162	0.4878
-26.62162162162162	-26.53153153153153	0.5065
-26.53153153153153	-26.441441441441437	0.4884
-26.441441441441437	-26.351351351351347	0.499
-26.351351351351347	-26.26126126126126	0.493
-26.26126126126126	-26.171171171171167	0.4974
-26.171171171171167	-26.081081081081077	0.5102
-26.081081081081077	-25.990990990990987	0.5237
-25.990990990990987	-25.9009009009009	0.5266
-25.9009009009009	-25.810810810810807	0.5293
-25.810810810810807	-25.720720720720717	0.5372
-25.720720720720717	-25.630630630630627	0.5501
-25.630630630630627	-25.54054054054054	0.579
-25.54054054054054	-25.450450450450447	0.5748
-25.450450450450447	-25.360360360360357	0.5874
-25.360360360360357	-25.270270270270267	0.5856
-25.270270270270267	-25.18018018018018	0.5927
-25.18018018018018	-25.090090090090087	0.6041
-25.090090090090087	-24.999999999999996	0.6409
-24.999999999999996	-24.90990990990991	0.6583
-24.90990990990991	-24.819819819819816	0.6687
-24.819819819819816	-24.729729729729726	0.6909
-24.729729729729726	-24.639639639639636	0.6919
-24.639639639639636	-24.54954954954955	0.7031
-24.54954954954955	-24.459459459459456	0.7107
-24.459459459459456	-24.369369369369366	0.7185
-24.369369369369366	-24.279279279279276	0.7476
-24.279279279279276	-24.18918918918919	0.7528
-24.18918918918919	-24.099099099099096	0.7687
-24.099099099099096	-24.009009009009006	0.7648
-24.009009009009006	-23.918918918918916	0.7804
-23.918918918918916	-23.82882882882883	0.7812
-23.82882882882883	-23.738738738738736	0.8077
-23.738738738738736	-23.648648648648646	0.8052
-23.648648648648646	-23.558558558558556	0.8185
-23.558558558558556	-23.46846846846847	0.8189
-23.46846846846847	-23.378378378378375	0.86
-23.378378378378375	-23.288288288288285	0.8714
-23.288288288288285	-23.198198198198195	0.908
-23.198198198198195	-23.108108108108105	0.8821
-23.108108108108105	-23.018018018018015	0.9171
-23.018018018018015	-22.927927927927925	0.9288
-22.927927927927925	-22.837837837837835	0.9423
-22.837837837837835	-22.747747747747745	0.9343
-22.747747747747745	-22.657657657657655	0.963
-22.657657657657655	-22.567567567567565	0.9777
-22.567567567567565	-22.477477477477475	0.9889
-22.477477477477475	-22.387387387387385	1.0204
-22.387387387387385	-22.297297297297295	1.0116
-22.297297297297295	-22.207207207207205	1.0451
-22.207207207207205	-22.117117117117115	1.0538
-22.117117117117115	-22.027027027027025	1.073
-22.027027027027025	-21.936936936936934	1.0751
-21.936936936936934	-21.846846846846844	1.1084
-21.846846846846844	-21.756756756756754	1.0962
-21.756756756756754	-21.666666666666664	1.1316
-21.666666666666664	-21.576576576576574	1.1324
-21.576576576576574	-21.486486486486484	1.1792
-21.486486486486484	-21.396396396396394	1.2131
-21.396396396396394	-21.306306306306304	1.2232
-21.306306306306304	-21.216216216216214	1.2314
-21.216216216216214	-21.126126126126124	1.2693
-21.126126126126124	-21.036036036036034	1.2616
-21.036036036036034	-20.945945945945944	1.3014
-20.945945945945944	-20.855855855855854	1.2951
-20.855855855855854	-20.765765765765764	1.2993
-20.765765765765764	-20.675675675675674	1.3419
-20.675675675675674	-20.585585585585584	1.3507
-20.585585585585584	-20.495495495495494	1.3567
-20.495495495495494	-20.4054054054054	1.369
-20.4054054054054	-20.315315315315313	1.3604
-20.315315315315313	-20.225225225225223	1.4081
-20.225225225225223	-20.135135135135133	1.4248
-20.135135135135133	-20.04504504504504	1.4439
-20.04504504504504	-19.954954954954953	1.4752
-19.954954954954953	-19.864864864864863	1.471
-19.864864864864863	-19.774774774774773	1.4712
-19.774774774774773	-19.68468468468468	1.502
-19.68468468468468	-19.594594594594593	1.5155
-19.594594594594593	-19.504504504504503	1.5489
-19.504504504504503	-19.414414414414413	1.5738
-19.414414414414413	-19.32432432432432	1.5782
-19.32432432432432	-19.234234234234233	1.6181
-19.234234234234233	-19.144144144144143	1.5953
-19.144144144144143	-19.054054054054053	1.638
-19.054054054054053	-18.96396396396396	1.667
-18.96396396396396	-18.873873873873872	1.6594
-18.873873873873872	-18.783783783783782	1.6984
-18.783783783783782	-18.69369369369369	1.7065
-18.69369369369369	-18.603603603603602	1.6857
-18.603603603603602	-18.513513513513512	1.747
-18.513513513513512	-18.423423423423422	1.754
-18.423423423423422	-18.33333333333333	1.8115
-18.33333333333333	-18.243243243243242	1.8044
-18.243243243243242	-18.153153153153152	1.8219
-18.153153153153152	-18.063063063063062	1.879
-18.063063063063062	-17.97297297297297	1.8752
-17.97297297297297	-17.882882882882882	1.8743
-17.882882882882882	-17.792792792792792	1.9121
-17.792792792792792	-17.7027027027027	1.9603
-17.7027027027027	-17.612612612612608	1.9871
-17.612612612612608	-17.52252252252252	2.022
-17.52252252252252	-17.43243243243243	2.0515
-17.43243243243243	-17.342342342342338	2.0784
-17.342342342342338	-17.252252252252248	2.0816
-17.252252252252248	-17.16216216216216	2.1252
-17.16216216216216	-17.07207207207207	2.1391
-17.07207207207207	-16.981981981981978	2.131
-16.981981981981978	-16.891891891891888	2.1515
-16.891891891891888	-16.8018018018018	2.1512
-16.8018018018018	-16.71171171171171	2.1875
-16.71171171171171	-16.621621621621617	2.2146
-16.621621621621617	-16.531531531531527	2.2142
-16.531531531531527	-16.44144144144144	2.2461
-16.44144144144144	-16.35135135135135	2.2625
-16.35135135135135	-16.261261261261257	2.3125
-16.261261261261257	-16.171171171171167	2.3485
-16.171171171171167	-16.08108108108108	2.3736
-16.08108108108108	-15.990990990990987	2.3977
-15.990990990990987	-15.900900900900897	2.3961
-15.900900900900897	-15.810810810810809	2.4315
-15.810810810810809	-15.720720720720719	2.4403
-15.720720720720719	-15.630630630630627	2.4984
-15.630630630630627	-15.540540540540537	2.5308
-15.540540540540537	-15.450450450450449	2.5786
-15.450450450450449	-15.360360360360358	2.5794
-15.360360360360358	-15.270270270270267	2.5726
-15.270270270270267	-15.180180180180178	2.6803
-15.180180180180178	-15.090090090090088	2.733
-15.090090090090088	-15.0	2.7127
-15.0	-14.909909909909906	2.7405
-14.909909909909906	-14.819819819819818	2.7651
-14.819819819819818	-14.729729729729728	2.8222
-14.729729729729728	-14.639639639639636	2.83
-14.639639639639636	-14.549549549549546	2.8464
-14.549549549549546	-14.459459459459458	2.8825
-14.459459459459458	-14.369369369369368	2.8728
-14.369369369369368	-14.279279279279276	2.9509
-14.279279279279276	-14.189189189189186	2.9451
-14.189189189189186	-14.099099099099098	3.017
-14.099099099099098	-14.009009009009008	2.9918
-14.009009009009008	-13.918918918918916	3.0273
-13.918918918918916	-13.828828828828826	3.0378
-13.828828828828826	-13.738738738738737	3.0893
-13.738738738738737	-13.648648648648647	3.1172
-13.648648648648647	-13.558558558558559	3.1769
-13.558558558558559	-13.468468468468469	3.1433
-13.468468468468469	-13.378378378378374	3.1766
-13.378378378378374	-13.288288288288284	3.2345
-13.288288288288284	-13.198198198198195	3.2018
-13.198198198198195	-13.108108108108105	3.2501
-13.108108108108105	-13.018018018018017	3.3029
-13.018018018018017	-12.927927927927927	3.357
-12.927927927927927	-12.837837837837839	3.3543
-12.837837837837839	-12.747747747747741	3.3238
-12.747747747747741	-12.657657657657653	3.3567
-12.657657657657653	-12.567567567567563	3.4267
-12.567567567567563	-12.477477477477475	3.4624
-12.477477477477475	-12.387387387387385	3.4818
-12.387387387387385	-12.297297297297296	3.4636
-12.297297297297296	-12.207207207207206	3.5072
-12.207207207207206	-12.117117117117118	3.5156
-12.117117117117118	-12.027027027027023	3.56
-12.027027027027023	-11.936936936936933	3.5834
-11.936936936936933	-11.846846846846844	3.5699
-11.846846846846844	-11.756756756756754	3.6458
-11.756756756756754	-11.666666666666666	3.6953
-11.666666666666666	-11.576576576576576	3.7048
-11.576576576576576	-11.486486486486488	3.7665
-11.486486486486488	-11.39639639639639	3.762
-11.39639639639639	-11.306306306306302	3.7878
-11.306306306306302	-11.216216216216212	3.807
-11.216216216216212	-11.126126126126124	3.8555
-11.126126126126124	-11.036036036036034	3.8169
-11.036036036036034	-10.945945945945946	3.86
-10.945945945945946	-10.855855855855856	3.9025
-10.855855855855856	-10.765765765765767	3.9798
-10.765765765765767	-10.67567567567567	3.9861
-10.67567567567567	-10.585585585585582	4.0115
-10.585585585585582	-10.495495495495492	4.0293
-10.495495495495492	-10.405405405405403	4.0226
-10.405405405405403	-10.315315315315313	4.0701
-10.315315315315313	-10.225225225225225	4.0775
-10.225225225225225	-10.135135135135135	4.1086
-10.135135135135135	-10.04504504504504	4.1412
-10.04504504504504	-9.95495495495495	4.1706
-9.95495495495495	-9.864864864864861	4.2139
-9.864864864864861	-9.774774774774771	4.2524
-9.774774774774771	-9.684684684684683	4.2526
-9.684684684684683	-9.594594594594593	4.2971
-9.594594594594593	-9.504504504504505	4.3289
-9.504504504504505	-9.414414414414415	4.3424
-9.414414414414415	-9.32432432432432	4.3557
-9.32432432432432	-9.23423423423423	4.426
-9.23423423423423	-9.144144144144141	4.4218
-9.144144144144141	-9.05405405405405	4.4511
-9.05405405405405	-8.963963963963963	4.5351
-8.963963963963963	-8.873873873873872	4.5546
-8.873873873873872	-8.783783783783784	4.6029
-8.783783783783784	-8.693693693693689	4.6318
-8.693693693693689	-8.603603603603599	4.6819
-8.603603603603599	-8.51351351351351	4.6559
-8.51351351351351	-8.42342342342342	4.678
-8.42342342342342	-8.333333333333332	4.7081
-8.333333333333332	-8.243243243243242	4.7768
-8.243243243243242	-8.153153153153154	4.8076
-8.153153153153154	-8.063063063063064	4.8376
-8.063063063063064	-7.9729729729729675	4.8305
-7.9729729729729675	-7.882882882882878	4.8822
-7.882882882882878	-7.792792792792789	4.8968
-7.792792792792789	-7.7027027027027	4.9247
-7.7027027027027	-7.612612612612611	4.9043
-7.612612612612611	-7.522522522522522	4.9578
-7.522522522522522	-7.4324324324324325	4.9426
-7.4324324324324325	-7.342342342342336	5.0088
-7.342342342342336	-7.252252252252247	5.0166
-7.252252252252247	-7.162162162162158	4.9841
-7.162162162162158	-7.072072072072069	5.0566
-7.072072072072069	-6.9819819819819795	5.0609
-6.9819819819819795	-6.89189189189189	5.1103
-6.89189189189189	-6.801801801801801	5.1225
-6.801801801801801	-6.711711711711712	5.1474
-6.711711711711712	-6.621621621621617	5.1712
-6.621621621621617	-6.531531531531527	5.2211
-6.531531531531527	-6.441441441441438	5.2425
-6.441441441441438	-6.351351351351349	5.2632
-6.351351351351349	-6.26126126126126	5.3107
-6.26126126126126	-6.171171171171171	5.299
-6.171171171171171	-6.081081081081082	5.3546
-6.081081081081082	-5.990990990990985	5.3341
-5.990990990990985	-5.900900900900896	5.4047
-5.900900900900896	-5.810810810810807	5.3522
-5.810810810810807	-5.720720720720718	5.3763
-5.720720720720718	-5.630630630630629	5.4253
-5.630630630630629	-5.5405405405405395	5.4078
-5.5405405405405395	-5.45045045045045	5.4682
-5.45045045045045	-5.360360360360361	5.4875
-5.360360360360361	-5.270270270270265	5.5116
-5.270270270270265	-5.180180180180176	5.5237
-5.180180180180176	-5.0900900900900865	5.5313
-5.0900900900900865	-4.999999999999997	5.648
-4.999999999999997	-4.909909909909908	5.6159
-4.909909909909908	-4.819819819819819	5.5894
-4.819819819819819	-4.72972972972973	5.6319
-4.72972972972973	-4.6396396396396336	5.6647
-4.6396396396396336	-4.549549549549544	5.6913
-4.549549549549544	-4.459459459459455	5.7455
-4.459459459459455	-4.369369369369366	5.7371
-4.369369369369366	-4.279279279279277	5.7251
-4.279279279279277	-4.189189189189188	5.7551
-4.189189189189188	-4.0990990990990985	5.7704
-4.0990990990990985	-4.009009009009009	5.7546
-4.009009009009009	-3.9189189189189135	5.8394
-3.9189189189189135	-3.8288288288288244	5.7976
-3.8288288288288244	-3.738738738738735	5.7921
-3.738738738738735	-3.648648648648646	5.7839
-3.648648648648646	-3.558558558558557	5.819
-3.558558558558557	-3.4684684684684677	5.8088
-3.4684684684684677	-3.3783783783783785	5.8585
-3.3783783783783785	-3.2882882882882893	5.8484
-3.2882882882882893	-3.198198198198193	5.8775
-3.198198198198193	-3.108108108108104	5.9322
-3.108108108108104	-3.0180180180180147	5.8806
-3.0180180180180147	-2.9279279279279256	5.9178
-2.9279279279279256	-2.8378378378378364	5.9687
-2.8378378378378364	-2.747747747747747	5.9749
-2.747747747747747	-2.657657657657658	5.9812
-2.657657657657658	-2.567567567567562	5.9933
-2.567567567567562	-2.477477477477473	5.9591
-2.477477477477473	-2.387387387387384	5.9694
-2.387387387387384	-2.2972972972972947	5.9359
-2.2972972972972947	-2.2072072072072055	6.0121
-2.2072072072072055	-2.1171171171171164	5.9652
-2.1171171171171164	-2.027027027027027	5.9599
-2.027027027027027	-1.936936936936938	5.9471
-1.936936936936938	-1.8468468468468417	5.9688
-1.8468468468468417	-1.7567567567567526	6.0306
-1.7567567567567526	-1.6666666666666634	6.0424
-1.6666666666666634	-1.5765765765765742	6.0422
-1.5765765765765742	-1.486486486486485	6.0015
-1.486486486486485	-1.396396396396396	6.0166
-1.396396396396396	-1.3063063063063067	6.1015
-1.3063063063063067	-1.2162162162162107	6.137
-1.2162162162162107	-1.1261261261261215	6.1695
-1.1261261261261215	-1.0360360360360323	6.0936
-1.0360360360360323	-0.9459459459459432	6.0768
-0.9459459459459432	-0.855855855855854	6.1079
-0.855855855855854	-0.7657657657657648	6.0866
-0.7657657657657648	-0.6756756756756757	6.0685
-0.6756756756756757	-0.5855855855855865	6.1163
-0.5855855855855865	-0.49549549549549043	6.1193
-0.49549549549549043	-0.40540540540540126	6.1011
-0.40540540540540126	-0.3153153153153121	6.0945
-0.3153153153153121	-0.22522522522522292	6.1043
-0.22522522522522292	-0.13513513513513375	6.1095
-0.13513513513513375	-0.045045045045044585	6.0825
-0.045045045045044585	0.045045045045044585	6.0913
0.045045045045044585	0.1351351351351407	6.0955
0.1351351351351407	0.22522522522522986	6.0759
0.22522522522522986	0.31531531531531903	6.0732
0.31531531531531903	0.4054054054054082	6.0772
0.4054054054054082	0.4954954954954974	6.0196
0.4954954954954974	0.5855855855855865	6.0817
0.5855855855855865	0.6756756756756757	6.0806
0.6756756756756757	0.7657657657657648	6.12
0.7657657657657648	0.855855855855861	6.1093
0.855855855855861	0.9459459459459502	6.0809
0.9459459459459502	1.0360360360360392	6.0713
1.0360360360360392	1.1261261261261284	6.0541
1.1261261261261284	1.2162162162162176	6.0681
1.2162162162162176	1.3063063063063067	6.0799
1.3063063063063067	1.396396396396396	6.0898
1.396396396396396	1.4864864864864922	6.0009
1.4864864864864922	1.5765765765765813	6.0509
1.5765765765765813	1.6666666666666705	6.0267
1.6666666666666705	1.7567567567567597	6.0445
1.7567567567567597	1.8468468468468489	5.9607
1.8468468468468489	1.936936936936938	5.9827
1.936936936936938	2.027027027027027	6.0023
2.027027027027027	2.1171171171171164	5.9654
2.1171171171171164	2.207207207207212	6.0078
2.207207207207212	2.2972972972973014	5.9932
2.2972972972973014	2.3873873873873905	5.9819
2.3873873873873905	2.4774774774774797	5.9603
2.4774774774774797	2.567567567567569	5.9268
2.567567567567569	2.657657657657658	5.9548
2.657657657657658	2.747747747747747	5.9431
2.747747747747747	2.8378378378378435	5.9703
2.8378378378378435	2.9279279279279327	5.9398
2.9279279279279327	3.018018018018022	5.9772
3.018018018018022	3.108108108108111	5.95
3.108108108108111	3.1981981981982	5.941
3.1981981981982	3.2882882882882893	5.8466
3.2882882882882893	3.3783783783783785	5.8391
3.3783783783783785	3.4684684684684677	5.8333
3.4684684684684677	3.558558558558564	5.8367
3.558558558558564	3.648648648648653	5.8461
3.648648648648653	3.7387387387387423	5.8517
3.7387387387387423	3.8288288288288315	5.7676
3.8288288288288315	3.9189189189189206	5.7963
3.9189189189189206	4.009009009009009	5.7266
4.009009009009009	4.0990990990990985	5.6832
4.0990990990990985	4.189189189189195	5.7
4.189189189189195	4.279279279279284	5.7394
4.279279279279284	4.369369369369373	5.6872
4.369369369369373	4.459459459459462	5.6517
4.459459459459462	4.5495495495495515	5.6687
4.5495495495495515	4.639639639639641	5.702
4.639639639639641	4.72972972972973	5.699
4.72972972972973	4.819819819819819	5.6671
4.819819819819819	4.909909909909915	5.6013
4.909909909909915	5.000000000000004	5.6061
5.000000000000004	5.090090090090094	5.5157
5.090090090090094	5.180180180180183	5.5151
5.180180180180183	5.270270270270272	5.547
5.270270270270272	5.360360360360361	5.4601
5.360360360360361	5.45045045045045	5.4779
5.45045045045045	5.540540540540547	5.4416
5.540540540540547	5.630630630630636	5.4889
5.630630630630636	5.720720720720725	5.4747
5.720720720720725	5.810810810810814	5.4135
5.810810810810814	5.900900900900903	5.4574
5.900900900900903	5.990990990990992	5.3996
5.990990990990992	6.081081081081082	5.4258
6.081081081081082	6.171171171171171	5.3615
6.171171171171171	6.261261261261266	5.3196
6.261261261261266	6.351351351351355	5.3108
6.351351351351355	6.4414414414414445	5.2906
6.4414414414414445	6.531531531531534	5.2557
6.531531531531534	6.621621621621623	5.2269
6.621621621621623	6.711711711711712	5.179
6.711711711711712	6.801801801801801	5.1304
6.801801801801801	6.89189189189189	5.1425
6.89189189189189	6.981981981981987	5.1067
6.981981981981987	7.072072072072076	5.0768
7.072072072072076	7.162162162162165	5.071
7.162162162162165	7.252252252252254	5.0411
7.252252252252254	7.342342342342343	5.0009
7.342342342342343	7.4324324324324325	4.9629
7.4324324324324325	7.522522522522522	4.9663
7.522522522522522	7.612612612612618	4.9388
7.612612612612618	7.702702702702707	4.9728
7.702702702702707	7.792792792792796	4.8804
7.792792792792796	7.882882882882885	4.9139
7.882882882882885	7.972972972972975	4.864
7.972972972972975	8.063063063063064	4.8443
8.063063063063064	8.153153153153154	4.8322
8.153153153153154	8.243243243243242	4.7939
8.243243243243242	8.333333333333337	4.7722
8.333333333333337	8.423423423423428	4.7791
8.423423423423428	8.513513513513516	4.7863
8.513513513513516	8.603603603603606	4.701
8.603603603603606	8.693693693693694	4.7027
8.693693693693694	8.783783783783784	4.6701
8.783783783783784	8.873873873873872	4.6531
8.873873873873872	8.96396396396397	4.6318
8.96396396396397	9.054054054054058	4.5688
9.054054054054058	9.144144144144148	4.5949
9.144144144144148	9.234234234234236	4.515
9.234234234234236	9.324324324324326	4.5168
9.324324324324326	9.414414414414415	4.4712
9.414414414414415	9.504504504504505	4.4283
9.504504504504505	9.594594594594593	4.4065
9.594594594594593	9.68468468468469	4.4064
9.68468468468469	9.774774774774778	4.3481
9.774774774774778	9.864864864864868	4.3439
9.864864864864868	9.954954954954957	4.2683
9.954954954954957	10.045045045045047	4.2497
10.045045045045047	10.135135135135135	4.2426
10.135135135135135	10.225225225225225	4.2377
10.225225225225225	10.31531531531532	4.1993
10.31531531531532	10.40540540540541	4.2255
10.40540540540541	10.495495495495499	4.154
10.495495495495499	10.585585585585589	4.0931
10.585585585585589	10.675675675675677	4.0803
10.675675675675677	10.765765765765767	4.0821
10.765765765765767	10.855855855855856	4.0233
10.855855855855856	10.945945945945946	3.9514
10.945945945945946	11.036036036036041	3.9305
11.036036036036041	11.126126126126131	3.9217
11.126126126126131	11.21621621621622	3.9394
11.21621621621622	11.30630630630631	3.8998
11.30630630630631	11.396396396396398	3.852
11.396396396396398	11.486486486486488	3.8273
11.486486486486488	11.576576576576576	3.8075
11.576576576576576	11.666666666666671	3.8164
11.666666666666671	11.756756756756761	3.727
11.756756756756761	11.84684684684685	3.7253
11.84684684684685	11.93693693693694	3.6843
11.93693693693694	12.027027027027028	3.7133
12.027027027027028	12.117117117117118	3.6235
12.117117117117118	12.207207207207206	3.6246
12.207207207207206	12.297297297297296	3.602
12.297297297297296	12.387387387387392	3.5593
12.387387387387392	12.477477477477482	3.5525
12.477477477477482	12.56756756756757	3.5088
12.56756756756757	12.65765765765766	3.4662
12.65765765765766	12.747747747747749	3.4475
12.747747747747749	12.837837837837839	3.3703
12.837837837837839	12.927927927927927	3.3919
12.927927927927927	13.018018018018024	3.3601
13.018018018018024	13.108108108108112	3.3064
13.108108108108112	13.198198198198202	3.2746
13.198198198198202	13.28828828828829	3.2558
13.28828828828829	13.37837837837838	3.2044
13.37837837837838	13.468468468468469	3.2055
13.468468468468469	13.558558558558559	3.174
13.558558558558559	13.648648648648647	3.1213
13.648648648648647	13.738738738738745	3.0702
13.738738738738745	13.828828828828833	3.1104
13.828828828828833	13.918918918918923	3.0582
13.918918918918923	14.009009009009011	3.0291
14.009009009009011	14.099099099099101	3.0285
14.099099099099101	14.18918918918919	2.9698
14.18918918918919	14.27927927927928	2.9636
14.27927927927928	14.369369369369375	2.9284
14.369369369369375	14.459459459459465	2.9327
14.459459459459465	14.549549549549553	2.8843
14.549549549549553	14.639639639639643	2.8479
14.639639639639643	14.729729729729732	2.8398
14.729729729729732	14.819819819819822	2.8245
14.819819819819822	14.90990990990991	2.7701
14.90990990990991	15.0	2.7724
15.0	15.090090090090095	2.7297
15.090090090090095	15.180180180180184	2.7003
15.180180180180184	15.270270270270274	2.6346
15.270270270270274	15.360360360360362	2.6553
15.360360360360362	15.450450450450452	2.6289
15.450450450450452	15.54054054054054	2.5837
15.54054054054054	15.63063063063063	2.5605
15.63063063063063	15.720720720720726	2.547
15.720720720720726	15.810810810810816	2.5029
15.810810810810816	15.900900900900904	2.4927
15.900900900900904	15.990990990990994	2.4415
15.990990990990994	16.081081081081084	2.4322
16.081081081081084	16.17117117117117	2.384
16.17117117117117	16.26126126126126	2.3845
16.26126126126126	16.35135135135135	2.3248
16.35135135135135	16.441441441441448	2.2933
16.441441441441448	16.531531531531535	2.2945
16.531531531531535	16.621621621621625	2.2754
16.621621621621625	16.711711711711715	2.2229
16.711711711711715	16.801801801801805	2.2363
16.801801801801805	16.89189189189189	2.1632
16.89189189189189	16.98198198198198	2.1715
16.98198198198198	17.07207207207208	2.119
17.07207207207208	17.16216216216217	2.1067
17.16216216216217	17.252252252252255	2.0734
17.252252252252255	17.342342342342345	2.0619
17.342342342342345	17.432432432432435	2.0571
17.432432432432435	17.522522522522525	2.0199
17.522522522522525	17.61261261261261	1.9986
17.61261261261261	17.7027027027027	1.9557
17.7027027027027	17.792792792792792	1.9508
17.792792792792792	17.882882882882882	1.939
17.882882882882882	17.97297297297297	1.9008
17.97297297297297	18.06306306306306	1.8909
18.06306306306306	18.153153153153163	1.8579
18.153153153153163	18.24324324324325	1.8152
18.24324324324325	18.33333333333334	1.7624
18.33333333333334	18.42342342342343	1.7941
18.42342342342343	18.51351351351352	1.7889
18.51351351351352	18.603603603603606	1.7603
18.603603603603606	18.693693693693696	1.6988
18.693693693693696	18.783783783783786	1.7144
18.783783783783786	18.873873873873876	1.6777
18.873873873873876	18.963963963963963	1.6596
18.963963963963963	19.054054054054053	1.6173
19.054054054054053	19.144144144144143	1.6276
19.144144144144143	19.234234234234233	1.6118
19.234234234234233	19.32432432432432	1.567
19.32432432432432	19.41441441441441	1.5535
19.41441441441441	19.504504504504514	1.5268
19.504504504504514	19.594594594594604	1.5248
19.594594594594604	19.68468468468469	1.5059
19.68468468468469	19.77477477477478	1.4487
19.77477477477478	19.86486486486487	1.4161
19.86486486486487	19.95495495495496	1.4381
19.95495495495496	20.045045045045047	1.4322
20.045045045045047	20.135135135135137	1.4087
20.135135135135137	20.225225225225227	1.4236
20.225225225225227	20.315315315315317	1.4063
20.315315315315317	20.405405405405403	1.3864
20.405405405405403	20.495495495495494	1.3621
20.495495495495494	20.585585585585584	1.3484
20.585585585585584	20.675675675675674	1.3159
20.675675675675674	20.76576576576576	1.2876
20.76576576576576	20.855855855855864	1.2752
20.855855855855864	20.945945945945954	1.2514
20.945945945945954	21.036036036036045	1.2438
21.036036036036045	21.12612612612613	1.2329
21.12612612612613	21.21621621621622	1.2297
21.21621621621622	21.30630630630631	1.2028
21.30630630630631	21.396396396396398	1.1727
21.396396396396398	21.486486486486488	1.1547
21.486486486486488	21.576576576576578	1.1548
21.576576576576578	21.666666666666668	1.1488
21.666666666666668	21.756756756756754	1.1385
21.756756756756754	21.846846846846844	1.1013
21.846846846846844	21.936936936936934	1.0849
21.936936936936934	22.027027027027025	1.0679
22.027027027027025	22.11711711711711	1.0631
22.11711711711711	22.207207207207215	1.033
22.207207207207215	22.297297297297305	1.0198
22.297297297297305	22.387387387387395	0.9954
22.387387387387395	22.477477477477482	0.9883
22.477477477477482	22.567567567567572	0.9708
22.567567567567572	22.657657657657662	0.9747
22.657657657657662	22.747747747747752	0.9441
22.747747747747752	22.83783783783784	0.9301
22.83783783783784	22.92792792792793	0.9307
22.92792792792793	23.01801801801802	0.8958
23.01801801801802	23.10810810810811	0.8665
23.10810810810811	23.198198198198195	0.8774
23.198198198198195	23.288288288288285	0.8802
23.288288288288285	23.378378378378375	0.8638
23.378378378378375	23.468468468468465	0.8412
23.468468468468465	23.558558558558566	0.8321
23.558558558558566	23.648648648648656	0.8086
23.648648648648656	23.738738738738746	0.7746
23.738738738738746	23.828828828828836	0.7917
23.828828828828836	23.918918918918923	0.7767
23.918918918918923	24.009009009009013	0.7718
24.009009009009013	24.099099099099103	0.7457
24.099099099099103	24.189189189189193	0.7381
24.189189189189193	24.27927927927928	0.7287
24.27927927927928	24.36936936936937	0.7036
24.36936936936937	24.45945945945946	0.6807
24.45945945945946	24.54954954954955	0.704
24.54954954954955	24.639639639639636	0.6744
24.639639639639636	24.729729729729726	0.6697
24.729729729729726	24.819819819819816	0.6767
24.819819819819816	24.909909909909917	0.6465
24.909909909909917	25.000000000000007	0.6287
25.000000000000007	25.090090090090097	0.6217
25.090090090090097	25.180180180180187	0.5978
25.180180180180187	25.270270270270274	0.606
25.270270270270274	25.360360360360364	0.6032
25.360360360360364	25.450450450450454	0.5897
25.450450450450454	25.540540540540544	0.5638
25.540540540540544	25.63063063063063	0.5714
25.63063063063063	25.72072072072072	0.5792
25.72072072072072	25.81081081081081	0.5648
25.81081081081081	25.9009009009009	0.5434
25.9009009009009	25.990990990990987	0.5427
25.990990990990987	26.081081081081077	0.5299
26.081081081081077	26.171171171171167	0.5305
26.171171171171167	26.26126126126127	0.5196
26.26126126126127	26.351351351351358	0.5129
26.351351351351358	26.441441441441448	0.4972
26.441441441441448	26.531531531531538	0.4986
26.531531531531538	26.621621621621628	0.482
26.621621621621628	26.711711711711715	0.4858
26.711711711711715	26.801801801801805	0.4688
26.801801801801805	26.891891891891895	0.4554
26.891891891891895	26.981981981981985	0.459
26.981981981981985	27.07207207207207	0.4403
27.07207207207207	27.16216216216216	0.4212
27.16216216216216	27.25225225225225	0.4217
27.25225225225225	27.34234234234234	0.4277
27.34234234234234	27.432432432432428	0.4025
27.432432432432428	27.522522522522518	0.3971
27.522522522522518	27.612612612612622	0.3879
27.612612612612622	27.70270270270271	0.3837
27.70270270270271	27.7927927927928	0.3866
27.7927927927928	27.88288288288289	0.3661
27.88288288288289	27.97297297297298	0.3663
27.97297297297298	28.063063063063066	0.3599
28.063063063063066	28.153153153153156	0.3643
28.153153153153156	28.243243243243246	0.3572
28.243243243243246	28.333333333333336	0.3636
28.333333333333336	28.423423423423422	0.3465
28.423423423423422	28.513513513513512	0.3378
28.513513513513512	28.603603603603602	0.326
28.603603603603602	28.693693693693692	0.3327
28.693693693693692	28.78378378378378	0.3107
28.78378378378378	28.87387387387387	0.318
28.87387387387387	28.963963963963973	0.3196
28.963963963963973	29.054054054054063	0.3142
29.054054054054063	29.14414414414415	0.2921
29.14414414414415	29.23423423423424	0.2763
29.23423423423424	29.32432432432433	0.2793
29.32432432432433	29.41441441441442	0.2705
29.41441441441442	29.504504504504506	0.2677
29.504504504504506	29.594594594594597	0.2617
29.594594594594597	29.684684684684687	0.2552
29.684684684684687	29.774774774774777	0.2559
29.774774774774777	29.864864864864863	0.2462
29.864864864864863	29.954954954954953	0.2479
29.954954954954953	30.045045045045043	0.2361
30.045045045045043	30.135135135135133	0.2417
30.135135135135133	30.22522522522522	0.2316
30.22522522522522	30.315315315315324	0.2204
30.315315315315324	30.405405405405414	0.2084
30.405405405405414	30.495495495495504	0.2124
30.495495495495504	30.58558558558559	0.2151
30.58558558558559	30.67567567567568	0.1987
30.67567567567568	30.76576576576577	0.2018
30.76576576576577	30.85585585585586	0.1966
30.85585585585586	30.945945945945947	0.1878
30.945945945945947	31.036036036036037	0.182
31.036036036036037	31.126126126126128	0.182
31.126126126126128	31.216216216216218	0.1752
31.216216216216218	31.306306306306304	0.1787
31.306306306306304	31.396396396396394	0.1814
31.396396396396394	31.486486486486484	0.173
31.486486486486484	31.576576576576574	0.1755
31.576576576576574	31.666666666666675	0.1644
31.666666666666675	31.756756756756765	0.1647
31.756756756756765	31.846846846846855	0.157
31.846846846846855	31.93693693693694	0.1513
31.93693693693694	32.02702702702703	0.1495
32.02702702702703	32.11711711711712	0.1462
32.11711711711712	32.20720720720721	0.1426
32.20720720720721	32.2972972972973	0.1379
32.2972972972973	32.38738738738739	0.1374
32.38738738738739	32.47747747747748	0.1396
32.47747747747748	32.567567567567565	0.1348
32.567567567567565	32.65765765765766	0.1386
32.65765765765766	32.747747747747745	0.1313
32.747747747747745	32.83783783783783	0.1274
32.83783783783783	32.927927927927925	0.1262
32.927927927927925	33.018018018018026	0.1279
33.018018018018026	33.10810810810812	0.1218
33.10810810810812	33.198198198198206	0.1186
33.198198198198206	33.28828828828829	0.117
33.28828828828829	33.378378378378386	0.1089
33.378378378378386	33.46846846846847	0.1132
33.46846846846847	33.55855855855856	0.1116
33.55855855855856	33.64864864864865	0.1026
33.64864864864865	33.73873873873874	0.1099
33.73873873873874	33.82882882882883	0.1
33.82882882882883	33.91891891891892	0.0969
33.91891891891892	34.009009009009006	0.0972
34.009009009009006	34.0990990990991	0.0945
34.0990990990991	34.189189189189186	0.0945
34.189189189189186	34.27927927927927	0.0957
34.27927927927927	34.36936936936938	0.0918
34.36936936936938	34.45945945945947	0.0808
34.45945945945947	34.54954954954955	0.0828
34.54954954954955	34.63963963963965	0.0835
34.63963963963965	34.72972972972973	0.0824
34.72972972972973	34.81981981981983	0.0738
34.81981981981983	34.90990990990991	0.0741
34.90990990990991	35.0	0.0744
35.0	35.090090090090094	0.0689
35.090090090090094	35.18018018018018	0.0702
35.18018018018018	35.27027027027027	0.0673
35.27027027027027	35.36036036036036	0.066
35.36036036036036	35.45045045045045	0.0699
35.45045045045045	35.54054054054054	0.0619
35.54054054054054	35.63063063063063	0.0699
35.63063063063063	35.72072072072073	0.0642
35.72072072072073	35.81081081081082	0.0683
35.81081081081082	35.90090090090091	0.0628
35.90090090090091	35.990990990990994	0.0557
35.990990990990994	36.08108108108109	0.0542
36.08108108108109	36.171171171171174	0.0573
36.171171171171174	36.26126126126127	0.057
36.26126126126127	36.351351351351354	0.053
36.351351351351354	36.44144144144144	0.0524
36.44144144144144	36.531531531531535	0.0552
36.531531531531535	36.62162162162162	0.0515
36.62162162162162	36.71171171171171	0.0477
36.71171171171171	36.8018018018018	0.0477
36.8018018018018	36.89189189189189	0.0444
36.89189189189189	36.98198198198198	0.0444
36.98198198198198	37.07207207207207	0.0415
37.07207207207207	37.16216216216217	0.0412
37.16216216216217	37.25225225225226	0.0411
37.25225225225226	37.34234234234235	0.0391
37.34234234234235	37.432432432432435	0.0366
37.432432432432435	37.52252252252253	0.0357
37.52252252252253	37.612612612612615	0.0309
37.612612612612615	37.70270270270271	0.0305
37.70270270270271	37.792792792792795	0.0336
37.792792792792795	37.88288288288288	0.028
37.88288288288288	37.972972972972975	0.0275
37.972972972972975	38.06306306306306	0.0277
38.06306306306306	38.15315315315315	0.029
38.15315315315315	38.24324324324324	0.0261
38.24324324324324	38.33333333333333	0.0304
38.33333333333333	38.42342342342342	0.0288
38.42342342342342	38.51351351351352	0.0254
38.51351351351352	38.60360360360361	0.0263
38.60360360360361	38.6936936936937	0.0267
38.6936936936937	38.78378378378379	0.029
38.78378378378379	38.873873873873876	0.0302
38.873873873873876	38.96396396396397	0.0295
38.96396396396397	39.054054054054056	0.0265
39.054054054054056	39.14414414414414	0.0245
39.14414414414414	39.234234234234236	0.0249
39.234234234234236	39.32432432432432	0.0247
39.32432432432432	39.414414414414416	0.0227
39.414414414414416	39.5045045045045	0.018
39.5045045045045	39.59459459459459	0.0207
39.59459459459459	39.68468468468468	0.0188
39.68468468468468	39.77477477477477	0.0194
39.77477477477477	39.86486486486487	0.0184
39.86486486486487	39.954954954954964	0.0218
39.954954954954964	40.04504504504505	0.0187
40.04504504504505	40.135135135135144	0.02
40.135135135135144	40.22522522522523	0.0161
40.22522522522523	40.31531531531532	0.0203
40.31531531531532	40.40540540540541	0.02
40.40540540540541	40.4954954954955	0.0193
40.4954954954955	40.585585585585584	0.0186
40.585585585585584	40.67567567567568	0.0187
40.67567567567568	40.765765765765764	0.0167
40.765765765765764	40.85585585585586	0.0206
40.85585585585586	40.945945945945944	0.0173
40.945945945945944	41.03603603603603	0.0155
41.03603603603603	41.126126126126124	0.0146
41.126126126126124	41.216216216216225	0.0157
41.216216216216225	41.30630630630631	0.0166
41.30630630630631	41.396396396396405	0.0146
41.396396396396405	41.48648648648649	0.0136
41.48648648648649	41.57657657657658	0.0151
41.57657657657658	41.66666666666667	0.0145
41.66666666666667	41.75675675675676	0.0127
41.75675675675676	41.84684684684685	0.0129
41.84684684684685	41.93693693693694	0.0148
41.93693693693694	42.027027027027025	0.0121
42.027027027027025	42.11711711711712	0.0105
42.11711711711712	42.207207207207205	0.0097
42.207207207207205	42.29729729729729	0.0115
42.29729729729729	42.387387387387385	0.0109
42.387387387387385	42.47747747747747	0.011
42.47747747747747	42.56756756756758	0.0107
42.56756756756758	42.657657657657666	0.0089
42.657657657657666	42.74774774774775	0.0086
42.74774774774775	42.837837837837846	0.0109
42.837837837837846	42.92792792792793	0.0087
42.92792792792793	43.01801801801802	0.0087
43.01801801801802	43.10810810810811	0.0069
43.10810810810811	43.1981981981982	0.0076
43.1981981981982	43.28828828828829	0.0055
43.28828828828829	43.37837837837838	0.007
43.37837837837838	43.468468468468465	0.0058
43.468468468468465	43.55855855855856	0.0062
43.55855855855856	43.648648648648646	0.0061
43.648648648648646	43.73873873873873	0.0067
43.73873873873873	43.828828828828826	0.0078
43.828828828828826	43.918918918918926	0.0073
43.918918918918926	44.00900900900902	0.007
44.00900900900902	44.09909909909911	0.0073
44.09909909909911	44.18918918918919	0.0076
44.18918918918919	44.27927927927929	0.0084
44.27927927927929	44.36936936936937	0.0065
44.36936936936937	44.45945945945946	0.0058
44.45945945945946	44.54954954954955	0.0059
44.54954954954955	44.63963963963964	0.0076
44.63963963963964	44.72972972972973	0.0068
44.72972972972973	44.81981981981982	0.0053
44.81981981981982	44.909909909909906	0.0037
44.909909909909906	45.0	0.0053
