# Supplementary material for: Spinon mediation of witness spin dynamics in herbertsmithite
Source: Nat Phys. 2026 Jun 10;22(7):1071–8. doi: 10.1038/s41567-026-03303-6 (PMC13423850; doi:10.1038/s41567-026-03303-6)
Supplement: Supplementary file 7 — Statistical source data. [file 41567_2026_3303_MOESM7_ESM.zip › ED_Fig2a_300mK.csv]

Flux bin left (mPhi_0)	Flux bin right (mPhi_0)	Count (10^4)
-45.0	-44.909909909909906	0.0002
-44.909909909909906	-44.81981981981982	0.0002
-44.81981981981982	-44.72972972972973	0.0001
-44.72972972972973	-44.63963963963963	0.0003
-44.63963963963963	-44.549549549549546	0.0
-44.549549549549546	-44.45945945945945	0.0003
-44.45945945945945	-44.369369369369366	0.0001
-44.369369369369366	-44.27927927927928	0.0003
-44.27927927927928	-44.189189189189186	0.0
-44.189189189189186	-44.0990990990991	0.0003
-44.0990990990991	-44.00900900900901	0.0001
-44.00900900900901	-43.91891891891891	0.0002
-43.91891891891891	-43.828828828828826	0.0005
-43.828828828828826	-43.73873873873873	0.0004
-43.73873873873873	-43.648648648648646	0.0007
-43.648648648648646	-43.55855855855856	0.0003
-43.55855855855856	-43.468468468468465	0.0011
-43.468468468468465	-43.37837837837838	0.0007
-43.37837837837838	-43.288288288288285	0.0004
-43.288288288288285	-43.19819819819819	0.0005
-43.19819819819819	-43.108108108108105	0.0005
-43.108108108108105	-43.01801801801801	0.0003
-43.01801801801801	-42.927927927927925	0.0006
-42.927927927927925	-42.83783783783784	0.0004
-42.83783783783784	-42.747747747747745	0.0008
-42.747747747747745	-42.65765765765766	0.001
-42.65765765765766	-42.567567567567565	0.0004
-42.567567567567565	-42.47747747747747	0.0005
-42.47747747747747	-42.387387387387385	0.0006
-42.387387387387385	-42.29729729729729	0.0005
-42.29729729729729	-42.207207207207205	0.0004
-42.207207207207205	-42.11711711711712	0.0012
-42.11711711711712	-42.027027027027025	0.0008
-42.027027027027025	-41.93693693693694	0.0005
-41.93693693693694	-41.846846846846844	0.0009
-41.846846846846844	-41.75675675675675	0.0004
-41.75675675675675	-41.666666666666664	0.0007
-41.666666666666664	-41.57657657657658	0.0007
-41.57657657657658	-41.486486486486484	0.0019
-41.486486486486484	-41.3963963963964	0.0015
-41.3963963963964	-41.306306306306304	0.0011
-41.306306306306304	-41.21621621621621	0.001
-41.21621621621621	-41.126126126126124	0.0011
-41.126126126126124	-41.03603603603603	0.0014
-41.03603603603603	-40.945945945945944	0.0027
-40.945945945945944	-40.85585585585586	0.0031
-40.85585585585586	-40.765765765765764	0.0031
-40.765765765765764	-40.67567567567568	0.0023
-40.67567567567568	-40.585585585585584	0.0024
-40.585585585585584	-40.49549549549549	0.0028
-40.49549549549549	-40.4054054054054	0.0021
-40.4054054054054	-40.31531531531531	0.002
-40.31531531531531	-40.22522522522522	0.0021
-40.22522522522522	-40.13513513513514	0.0017
-40.13513513513514	-40.04504504504504	0.0016
-40.04504504504504	-39.95495495495495	0.0013
-39.95495495495495	-39.864864864864856	0.0018
-39.864864864864856	-39.77477477477477	0.0026
-39.77477477477477	-39.68468468468468	0.0042
-39.68468468468468	-39.59459459459459	0.003
-39.59459459459459	-39.5045045045045	0.0029
-39.5045045045045	-39.414414414414416	0.0035
-39.414414414414416	-39.32432432432432	0.0036
-39.32432432432432	-39.234234234234236	0.0028
-39.234234234234236	-39.144144144144136	0.0042
-39.144144144144136	-39.05405405405405	0.0045
-39.05405405405405	-38.96396396396396	0.0042
-38.96396396396396	-38.87387387387387	0.0044
-38.87387387387387	-38.78378378378378	0.0044
-38.78378378378378	-38.693693693693696	0.0037
-38.693693693693696	-38.6036036036036	0.0066
-38.6036036036036	-38.51351351351351	0.0042
-38.51351351351351	-38.42342342342342	0.0043
-38.42342342342342	-38.33333333333333	0.0037
-38.33333333333333	-38.24324324324324	0.0042
-38.24324324324324	-38.15315315315315	0.0051
-38.15315315315315	-38.06306306306306	0.0043
-38.06306306306306	-37.972972972972975	0.0045
-37.972972972972975	-37.88288288288288	0.0045
-37.88288288288288	-37.79279279279279	0.0059
-37.79279279279279	-37.7027027027027	0.0054
-37.7027027027027	-37.61261261261261	0.0048
-37.61261261261261	-37.52252252252252	0.0042
-37.52252252252252	-37.43243243243243	0.0059
-37.43243243243243	-37.34234234234234	0.0061
-37.34234234234234	-37.252252252252255	0.0052
-37.252252252252255	-37.162162162162154	0.0067
-37.162162162162154	-37.07207207207207	0.0059
-37.07207207207207	-36.98198198198198	0.0068
-36.98198198198198	-36.89189189189189	0.0071
-36.89189189189189	-36.8018018018018	0.0078
-36.8018018018018	-36.71171171171171	0.0057
-36.71171171171171	-36.62162162162162	0.0059
-36.62162162162162	-36.531531531531535	0.0079
-36.531531531531535	-36.44144144144144	0.0068
-36.44144144144144	-36.35135135135135	0.0064
-36.35135135135135	-36.26126126126126	0.0073
-36.26126126126126	-36.17117117117117	0.0074
-36.17117117117117	-36.08108108108108	0.0075
-36.08108108108108	-35.99099099099099	0.008
-35.99099099099099	-35.90090090090089	0.0088
-35.90090090090089	-35.81081081081081	0.0101
-35.81081081081081	-35.72072072072071	0.0085
-35.72072072072071	-35.63063063063063	0.0092
-35.63063063063063	-35.54054054054054	0.0082
-35.54054054054054	-35.45045045045045	0.0114
-35.45045045045045	-35.36036036036036	0.0101
-35.36036036036036	-35.27027027027027	0.0146
-35.27027027027027	-35.18018018018018	0.012
-35.18018018018018	-35.090090090090094	0.013
-35.090090090090094	-34.99999999999999	0.0139
-34.99999999999999	-34.909909909909906	0.015
-34.909909909909906	-34.81981981981982	0.0143
-34.81981981981982	-34.729729729729726	0.0123
-34.729729729729726	-34.63963963963964	0.0145
-34.63963963963964	-34.549549549549546	0.016
-34.549549549549546	-34.45945945945945	0.0165
-34.45945945945945	-34.369369369369366	0.0183
-34.369369369369366	-34.27927927927927	0.0182
-34.27927927927927	-34.189189189189186	0.0241
-34.189189189189186	-34.0990990990991	0.0199
-34.0990990990991	-34.009009009009006	0.0219
-34.009009009009006	-33.91891891891892	0.0231
-33.91891891891892	-33.82882882882883	0.023
-33.82882882882883	-33.73873873873874	0.02
-33.73873873873874	-33.648648648648646	0.025
-33.648648648648646	-33.55855855855855	0.0231
-33.55855855855855	-33.468468468468465	0.0249
-33.468468468468465	-33.37837837837838	0.0255
-33.37837837837838	-33.288288288288285	0.0256
-33.288288288288285	-33.19819819819819	0.0286
-33.19819819819819	-33.108108108108105	0.0258
-33.108108108108105	-33.01801801801801	0.0255
-33.01801801801801	-32.927927927927925	0.0302
-32.927927927927925	-32.83783783783783	0.0307
-32.83783783783783	-32.747747747747745	0.0283
-32.747747747747745	-32.65765765765766	0.0282
-32.65765765765766	-32.567567567567565	0.0272
-32.567567567567565	-32.47747747747748	0.0303
-32.47747747747748	-32.38738738738739	0.0342
-32.38738738738739	-32.29729729729729	0.0352
-32.29729729729729	-32.207207207207205	0.0343
-32.207207207207205	-32.11711711711711	0.0381
-32.11711711711711	-32.027027027027025	0.0409
-32.027027027027025	-31.936936936936934	0.0429
-31.936936936936934	-31.84684684684684	0.0466
-31.84684684684684	-31.75675675675675	0.0451
-31.75675675675675	-31.66666666666666	0.0419
-31.66666666666666	-31.576576576576574	0.0462
-31.576576576576574	-31.486486486486484	0.0438
-31.486486486486484	-31.396396396396394	0.0469
-31.396396396396394	-31.306306306306304	0.048
-31.306306306306304	-31.216216216216218	0.0462
-31.216216216216218	-31.126126126126124	0.0482
-31.126126126126124	-31.036036036036034	0.0491
-31.036036036036034	-30.94594594594594	0.0528
-30.94594594594594	-30.855855855855854	0.058
-30.855855855855854	-30.765765765765764	0.054
-30.765765765765764	-30.675675675675674	0.0588
-30.675675675675674	-30.585585585585584	0.0593
-30.585585585585584	-30.495495495495494	0.0624
-30.495495495495494	-30.405405405405403	0.0641
-30.405405405405403	-30.31531531531531	0.0659
-30.31531531531531	-30.22522522522522	0.0652
-30.22522522522522	-30.135135135135133	0.0744
-30.135135135135133	-30.045045045045043	0.0686
-30.045045045045043	-29.954954954954953	0.0758
-29.954954954954953	-29.864864864864863	0.0758
-29.864864864864863	-29.774774774774773	0.0806
-29.774774774774773	-29.684684684684683	0.0779
-29.684684684684683	-29.59459459459459	0.076
-29.59459459459459	-29.5045045045045	0.082
-29.5045045045045	-29.414414414414413	0.0794
-29.414414414414413	-29.324324324324323	0.0867
-29.324324324324323	-29.234234234234233	0.0892
-29.234234234234233	-29.14414414414414	0.094
-29.14414414414414	-29.054054054054053	0.0903
-29.054054054054053	-28.963963963963963	0.0977
-28.963963963963963	-28.87387387387387	0.0999
-28.87387387387387	-28.78378378378378	0.1036
-28.78378378378378	-28.693693693693692	0.1093
-28.693693693693692	-28.603603603603602	0.1143
-28.603603603603602	-28.51351351351351	0.1204
-28.51351351351351	-28.423423423423422	0.1176
-28.423423423423422	-28.333333333333332	0.117
-28.333333333333332	-28.243243243243242	0.1216
-28.243243243243242	-28.15315315315315	0.1374
-28.15315315315315	-28.063063063063062	0.1277
-28.063063063063062	-27.972972972972972	0.1274
-27.972972972972972	-27.882882882882882	0.1336
-27.882882882882882	-27.79279279279279	0.1324
-27.79279279279279	-27.7027027027027	0.14
-27.7027027027027	-27.61261261261261	0.1407
-27.61261261261261	-27.522522522522518	0.1452
-27.522522522522518	-27.432432432432428	0.1508
-27.432432432432428	-27.34234234234234	0.1525
-27.34234234234234	-27.25225225225225	0.1539
-27.25225225225225	-27.162162162162158	0.1636
-27.162162162162158	-27.072072072072068	0.1606
-27.072072072072068	-26.98198198198198	0.1649
-26.98198198198198	-26.89189189189189	0.1739
-26.89189189189189	-26.801801801801798	0.185
-26.801801801801798	-26.711711711711708	0.1891
-26.711711711711708	-26.62162162162162	0.1947
-26.62162162162162	-26.53153153153153	0.2011
-26.53153153153153	-26.441441441441437	0.1994
-26.441441441441437	-26.351351351351347	0.2001
-26.351351351351347	-26.26126126126126	0.2087
-26.26126126126126	-26.171171171171167	0.2215
-26.171171171171167	-26.081081081081077	0.2335
-26.081081081081077	-25.990990990990987	0.2394
-25.990990990990987	-25.9009009009009	0.2401
-25.9009009009009	-25.810810810810807	0.2355
-25.810810810810807	-25.720720720720717	0.2499
-25.720720720720717	-25.630630630630627	0.2427
-25.630630630630627	-25.54054054054054	0.2571
-25.54054054054054	-25.450450450450447	0.2486
-25.450450450450447	-25.360360360360357	0.2626
-25.360360360360357	-25.270270270270267	0.2654
-25.270270270270267	-25.18018018018018	0.275
-25.18018018018018	-25.090090090090087	0.2922
-25.090090090090087	-24.999999999999996	0.2898
-24.999999999999996	-24.90990990990991	0.3031
-24.90990990990991	-24.819819819819816	0.2969
-24.819819819819816	-24.729729729729726	0.3201
-24.729729729729726	-24.639639639639636	0.3051
-24.639639639639636	-24.54954954954955	0.316
-24.54954954954955	-24.459459459459456	0.3303
-24.459459459459456	-24.369369369369366	0.3318
-24.369369369369366	-24.279279279279276	0.3455
-24.279279279279276	-24.18918918918919	0.3572
-24.18918918918919	-24.099099099099096	0.3598
-24.099099099099096	-24.009009009009006	0.3575
-24.009009009009006	-23.918918918918916	0.3815
-23.918918918918916	-23.82882882882883	0.3796
-23.82882882882883	-23.738738738738736	0.398
-23.738738738738736	-23.648648648648646	0.4248
-23.648648648648646	-23.558558558558556	0.4248
-23.558558558558556	-23.46846846846847	0.4335
-23.46846846846847	-23.378378378378375	0.4355
-23.378378378378375	-23.288288288288285	0.4535
-23.288288288288285	-23.198198198198195	0.4488
-23.198198198198195	-23.108108108108105	0.4568
-23.108108108108105	-23.018018018018015	0.4729
-23.018018018018015	-22.927927927927925	0.4844
-22.927927927927925	-22.837837837837835	0.4936
-22.837837837837835	-22.747747747747745	0.5011
-22.747747747747745	-22.657657657657655	0.5026
-22.657657657657655	-22.567567567567565	0.5034
-22.567567567567565	-22.477477477477475	0.5238
-22.477477477477475	-22.387387387387385	0.535
-22.387387387387385	-22.297297297297295	0.5489
-22.297297297297295	-22.207207207207205	0.5464
-22.207207207207205	-22.117117117117115	0.555
-22.117117117117115	-22.027027027027025	0.5788
-22.027027027027025	-21.936936936936934	0.5813
-21.936936936936934	-21.846846846846844	0.597
-21.846846846846844	-21.756756756756754	0.6137
-21.756756756756754	-21.666666666666664	0.6322
-21.666666666666664	-21.576576576576574	0.6512
-21.576576576576574	-21.486486486486484	0.6658
-21.486486486486484	-21.396396396396394	0.6751
-21.396396396396394	-21.306306306306304	0.7053
-21.306306306306304	-21.216216216216214	0.7121
-21.216216216216214	-21.126126126126124	0.7163
-21.126126126126124	-21.036036036036034	0.7154
-21.036036036036034	-20.945945945945944	0.7327
-20.945945945945944	-20.855855855855854	0.7665
-20.855855855855854	-20.765765765765764	0.7861
-20.765765765765764	-20.675675675675674	0.7995
-20.675675675675674	-20.585585585585584	0.7772
-20.585585585585584	-20.495495495495494	0.8101
-20.495495495495494	-20.4054054054054	0.8361
-20.4054054054054	-20.315315315315313	0.8567
-20.315315315315313	-20.225225225225223	0.8643
-20.225225225225223	-20.135135135135133	0.9032
-20.135135135135133	-20.04504504504504	0.904
-20.04504504504504	-19.954954954954953	0.925
-19.954954954954953	-19.864864864864863	0.9283
-19.864864864864863	-19.774774774774773	0.9405
-19.774774774774773	-19.68468468468468	0.9449
-19.68468468468468	-19.594594594594593	0.9913
-19.594594594594593	-19.504504504504503	1.0007
-19.504504504504503	-19.414414414414413	1.0213
-19.414414414414413	-19.32432432432432	1.0423
-19.32432432432432	-19.234234234234233	1.0778
-19.234234234234233	-19.144144144144143	1.0906
-19.144144144144143	-19.054054054054053	1.1044
-19.054054054054053	-18.96396396396396	1.1547
-18.96396396396396	-18.873873873873872	1.161
-18.873873873873872	-18.783783783783782	1.1672
-18.783783783783782	-18.69369369369369	1.2094
-18.69369369369369	-18.603603603603602	1.2194
-18.603603603603602	-18.513513513513512	1.2346
-18.513513513513512	-18.423423423423422	1.2629
-18.423423423423422	-18.33333333333333	1.2785
-18.33333333333333	-18.243243243243242	1.2804
-18.243243243243242	-18.153153153153152	1.3144
-18.153153153153152	-18.063063063063062	1.3539
-18.063063063063062	-17.97297297297297	1.3522
-17.97297297297297	-17.882882882882882	1.3788
-17.882882882882882	-17.792792792792792	1.4157
-17.792792792792792	-17.7027027027027	1.4414
-17.7027027027027	-17.612612612612608	1.4589
-17.612612612612608	-17.52252252252252	1.4631
-17.52252252252252	-17.43243243243243	1.5111
-17.43243243243243	-17.342342342342338	1.5436
-17.342342342342338	-17.252252252252248	1.5912
-17.252252252252248	-17.16216216216216	1.63
-17.16216216216216	-17.07207207207207	1.6156
-17.07207207207207	-16.981981981981978	1.6392
-16.981981981981978	-16.891891891891888	1.6918
-16.891891891891888	-16.8018018018018	1.6955
-16.8018018018018	-16.71171171171171	1.747
-16.71171171171171	-16.621621621621617	1.7498
-16.621621621621617	-16.531531531531527	1.787
-16.531531531531527	-16.44144144144144	1.797
-16.44144144144144	-16.35135135135135	1.8138
-16.35135135135135	-16.261261261261257	1.808
-16.261261261261257	-16.171171171171167	1.8564
-16.171171171171167	-16.08108108108108	1.8919
-16.08108108108108	-15.990990990990987	1.9263
-15.990990990990987	-15.900900900900897	1.9537
-15.900900900900897	-15.810810810810809	1.996
-15.810810810810809	-15.720720720720719	2.0312
-15.720720720720719	-15.630630630630627	2.048
-15.630630630630627	-15.540540540540537	2.0589
-15.540540540540537	-15.450450450450449	2.0705
-15.450450450450449	-15.360360360360358	2.1478
-15.360360360360358	-15.270270270270267	2.1743
-15.270270270270267	-15.180180180180178	2.2296
-15.180180180180178	-15.090090090090088	2.2526
-15.090090090090088	-15.0	2.2782
-15.0	-14.909909909909906	2.3278
-14.909909909909906	-14.819819819819818	2.3566
-14.819819819819818	-14.729729729729728	2.3968
-14.729729729729728	-14.639639639639636	2.4215
-14.639639639639636	-14.549549549549546	2.4383
-14.549549549549546	-14.459459459459458	2.4738
-14.459459459459458	-14.369369369369368	2.4811
-14.369369369369368	-14.279279279279276	2.5095
-14.279279279279276	-14.189189189189186	2.5901
-14.189189189189186	-14.099099099099098	2.6247
-14.099099099099098	-14.009009009009008	2.6468
-14.009009009009008	-13.918918918918916	2.698
-13.918918918918916	-13.828828828828826	2.7311
-13.828828828828826	-13.738738738738737	2.7469
-13.738738738738737	-13.648648648648647	2.7848
-13.648648648648647	-13.558558558558559	2.8369
-13.558558558558559	-13.468468468468469	2.8688
-13.468468468468469	-13.378378378378374	2.9311
-13.378378378378374	-13.288288288288284	2.9797
-13.288288288288284	-13.198198198198195	2.9554
-13.198198198198195	-13.108108108108105	2.9893
-13.108108108108105	-13.018018018018017	3.0355
-13.018018018018017	-12.927927927927927	3.0538
-12.927927927927927	-12.837837837837839	3.1118
-12.837837837837839	-12.747747747747741	3.1593
-12.747747747747741	-12.657657657657653	3.1595
-12.657657657657653	-12.567567567567563	3.1606
-12.567567567567563	-12.477477477477475	3.2555
-12.477477477477475	-12.387387387387385	3.2638
-12.387387387387385	-12.297297297297296	3.3307
-12.297297297297296	-12.207207207207206	3.3601
-12.207207207207206	-12.117117117117118	3.415
-12.117117117117118	-12.027027027027023	3.4681
-12.027027027027023	-11.936936936936933	3.4589
-11.936936936936933	-11.846846846846844	3.4724
-11.846846846846844	-11.756756756756754	3.5041
-11.756756756756754	-11.666666666666666	3.5818
-11.666666666666666	-11.576576576576576	3.5972
-11.576576576576576	-11.486486486486488	3.6623
-11.486486486486488	-11.39639639639639	3.686
-11.39639639639639	-11.306306306306302	3.7708
-11.306306306306302	-11.216216216216212	3.7957
-11.216216216216212	-11.126126126126124	3.7994
-11.126126126126124	-11.036036036036034	3.8566
-11.036036036036034	-10.945945945945946	3.8689
-10.945945945945946	-10.855855855855856	3.9315
-10.855855855855856	-10.765765765765767	4.0236
-10.765765765765767	-10.67567567567567	4.0612
-10.67567567567567	-10.585585585585582	4.0997
-10.585585585585582	-10.495495495495492	4.1498
-10.495495495495492	-10.405405405405403	4.1939
-10.405405405405403	-10.315315315315313	4.2415
-10.315315315315313	-10.225225225225225	4.2686
-10.225225225225225	-10.135135135135135	4.2744
-10.135135135135135	-10.04504504504504	4.3171
-10.04504504504504	-9.95495495495495	4.3606
-9.95495495495495	-9.864864864864861	4.3935
-9.864864864864861	-9.774774774774771	4.4753
-9.774774774774771	-9.684684684684683	4.5294
-9.684684684684683	-9.594594594594593	4.5512
-9.594594594594593	-9.504504504504505	4.5953
-9.504504504504505	-9.414414414414415	4.6679
-9.414414414414415	-9.32432432432432	4.6762
-9.32432432432432	-9.23423423423423	4.7058
-9.23423423423423	-9.144144144144141	4.7689
-9.144144144144141	-9.05405405405405	4.756
-9.05405405405405	-8.963963963963963	4.8463
-8.963963963963963	-8.873873873873872	4.8988
-8.873873873873872	-8.783783783783784	4.9498
-8.783783783783784	-8.693693693693689	4.9636
-8.693693693693689	-8.603603603603599	4.9926
-8.603603603603599	-8.51351351351351	5.0096
-8.51351351351351	-8.42342342342342	5.0711
-8.42342342342342	-8.333333333333332	5.1103
-8.333333333333332	-8.243243243243242	5.1666
-8.243243243243242	-8.153153153153154	5.2172
-8.153153153153154	-8.063063063063064	5.2158
-8.063063063063064	-7.9729729729729675	5.2212
-7.9729729729729675	-7.882882882882878	5.301
-7.882882882882878	-7.792792792792789	5.3463
-7.792792792792789	-7.7027027027027	5.3429
-7.7027027027027	-7.612612612612611	5.4396
-7.612612612612611	-7.522522522522522	5.4872
-7.522522522522522	-7.4324324324324325	5.5453
-7.4324324324324325	-7.342342342342336	5.5396
-7.342342342342336	-7.252252252252247	5.5735
-7.252252252252247	-7.162162162162158	5.5781
-7.162162162162158	-7.072072072072069	5.6594
-7.072072072072069	-6.9819819819819795	5.6858
-6.9819819819819795	-6.89189189189189	5.7011
-6.89189189189189	-6.801801801801801	5.7365
-6.801801801801801	-6.711711711711712	5.8378
-6.711711711711712	-6.621621621621617	5.8626
-6.621621621621617	-6.531531531531527	5.8744
-6.531531531531527	-6.441441441441438	5.9054
-6.441441441441438	-6.351351351351349	5.9376
-6.351351351351349	-6.26126126126126	5.9171
-6.26126126126126	-6.171171171171171	5.9718
-6.171171171171171	-6.081081081081082	5.9817
-6.081081081081082	-5.990990990990985	6.0594
-5.990990990990985	-5.900900900900896	6.0887
-5.900900900900896	-5.810810810810807	6.1376
-5.810810810810807	-5.720720720720718	6.1448
-5.720720720720718	-5.630630630630629	6.2006
-5.630630630630629	-5.5405405405405395	6.2151
-5.5405405405405395	-5.45045045045045	6.3031
-5.45045045045045	-5.360360360360361	6.3106
-5.360360360360361	-5.270270270270265	6.3574
-5.270270270270265	-5.180180180180176	6.3234
-5.180180180180176	-5.0900900900900865	6.3877
-5.0900900900900865	-4.999999999999997	6.3718
-4.999999999999997	-4.909909909909908	6.3989
-4.909909909909908	-4.819819819819819	6.4373
-4.819819819819819	-4.72972972972973	6.4687
-4.72972972972973	-4.6396396396396336	6.4943
-4.6396396396396336	-4.549549549549544	6.5556
-4.549549549549544	-4.459459459459455	6.5846
-4.459459459459455	-4.369369369369366	6.6158
-4.369369369369366	-4.279279279279277	6.6126
-4.279279279279277	-4.189189189189188	6.644
-4.189189189189188	-4.0990990990990985	6.6766
-4.0990990990990985	-4.009009009009009	6.6739
-4.009009009009009	-3.9189189189189135	6.7498
-3.9189189189189135	-3.8288288288288244	6.685
-3.8288288288288244	-3.738738738738735	6.7182
-3.738738738738735	-3.648648648648646	6.7544
-3.648648648648646	-3.558558558558557	6.7878
-3.558558558558557	-3.4684684684684677	6.8395
-3.4684684684684677	-3.3783783783783785	6.8509
-3.3783783783783785	-3.2882882882882893	6.888
-3.2882882882882893	-3.198198198198193	6.9062
-3.198198198198193	-3.108108108108104	6.9417
-3.108108108108104	-3.0180180180180147	6.9776
-3.0180180180180147	-2.9279279279279256	6.9983
-2.9279279279279256	-2.8378378378378364	7.0625
-2.8378378378378364	-2.747747747747747	7.0289
-2.747747747747747	-2.657657657657658	7.0295
-2.657657657657658	-2.567567567567562	7.0822
-2.567567567567562	-2.477477477477473	7.0542
-2.477477477477473	-2.387387387387384	7.0519
-2.387387387387384	-2.2972972972972947	7.0652
-2.2972972972972947	-2.2072072072072055	7.0914
-2.2072072072072055	-2.1171171171171164	7.0657
-2.1171171171171164	-2.027027027027027	7.0863
-2.027027027027027	-1.936936936936938	7.1126
-1.936936936936938	-1.8468468468468417	7.0826
-1.8468468468468417	-1.7567567567567526	7.1622
-1.7567567567567526	-1.6666666666666634	7.1822
-1.6666666666666634	-1.5765765765765742	7.2447
-1.5765765765765742	-1.486486486486485	7.2681
-1.486486486486485	-1.396396396396396	7.263
-1.396396396396396	-1.3063063063063067	7.2507
-1.3063063063063067	-1.2162162162162107	7.2371
-1.2162162162162107	-1.1261261261261215	7.2681
-1.1261261261261215	-1.0360360360360323	7.2955
-1.0360360360360323	-0.9459459459459432	7.3096
-0.9459459459459432	-0.855855855855854	7.2923
-0.855855855855854	-0.7657657657657648	7.3251
-0.7657657657657648	-0.6756756756756757	7.2374
-0.6756756756756757	-0.5855855855855865	7.3261
-0.5855855855855865	-0.49549549549549043	7.2825
-0.49549549549549043	-0.40540540540540126	7.2773
-0.40540540540540126	-0.3153153153153121	7.275
-0.3153153153153121	-0.22522522522522292	7.3325
-0.22522522522522292	-0.13513513513513375	7.3347
-0.13513513513513375	-0.045045045045044585	7.3061
-0.045045045045044585	0.045045045045044585	7.2066
0.045045045045044585	0.1351351351351407	7.2608
0.1351351351351407	0.22522522522522986	7.2396
0.22522522522522986	0.31531531531531903	7.2274
0.31531531531531903	0.4054054054054082	7.2547
0.4054054054054082	0.4954954954954974	7.1806
0.4954954954954974	0.5855855855855865	7.1695
0.5855855855855865	0.6756756756756757	7.2039
0.6756756756756757	0.7657657657657648	7.2074
0.7657657657657648	0.855855855855861	7.2356
0.855855855855861	0.9459459459459502	7.2725
0.9459459459459502	1.0360360360360392	7.2704
1.0360360360360392	1.1261261261261284	7.1942
1.1261261261261284	1.2162162162162176	7.202
1.2162162162162176	1.3063063063063067	7.2423
1.3063063063063067	1.396396396396396	7.2283
1.396396396396396	1.4864864864864922	7.2016
1.4864864864864922	1.5765765765765813	7.1697
1.5765765765765813	1.6666666666666705	7.174
1.6666666666666705	1.7567567567567597	7.1162
1.7567567567567597	1.8468468468468489	7.1421
1.8468468468468489	1.936936936936938	7.07
1.936936936936938	2.027027027027027	7.1032
2.027027027027027	2.1171171171171164	7.096
2.1171171171171164	2.207207207207212	7.0725
2.207207207207212	2.2972972972973014	7.0834
2.2972972972973014	2.3873873873873905	7.103
2.3873873873873905	2.4774774774774797	7.0543
2.4774774774774797	2.567567567567569	7.0517
2.567567567567569	2.657657657657658	7.0718
2.657657657657658	2.747747747747747	7.0351
2.747747747747747	2.8378378378378435	6.9896
2.8378378378378435	2.9279279279279327	6.9437
2.9279279279279327	3.018018018018022	6.9551
3.018018018018022	3.108108108108111	6.9079
3.108108108108111	3.1981981981982	6.8996
3.1981981981982	3.2882882882882893	6.8683
3.2882882882882893	3.3783783783783785	6.8531
3.3783783783783785	3.4684684684684677	6.8079
3.4684684684684677	3.558558558558564	6.832
3.558558558558564	3.648648648648653	6.8278
3.648648648648653	3.7387387387387423	6.8167
3.7387387387387423	3.8288288288288315	6.7787
3.8288288288288315	3.9189189189189206	6.77
3.9189189189189206	4.009009009009009	6.688
4.009009009009009	4.0990990990990985	6.7204
4.0990990990990985	4.189189189189195	6.6845
4.189189189189195	4.279279279279284	6.6584
4.279279279279284	4.369369369369373	6.63
4.369369369369373	4.459459459459462	6.6579
4.459459459459462	4.5495495495495515	6.6067
4.5495495495495515	4.639639639639641	6.5836
4.639639639639641	4.72972972972973	6.5053
4.72972972972973	4.819819819819819	6.461
4.819819819819819	4.909909909909915	6.4226
4.909909909909915	5.000000000000004	6.3899
5.000000000000004	5.090090090090094	6.3543
5.090090090090094	5.180180180180183	6.347
5.180180180180183	5.270270270270272	6.3437
5.270270270270272	5.360360360360361	6.3007
5.360360360360361	5.45045045045045	6.2865
5.45045045045045	5.540540540540547	6.2831
5.540540540540547	5.630630630630636	6.2166
5.630630630630636	5.720720720720725	6.1148
5.720720720720725	5.810810810810814	6.0826
5.810810810810814	5.900900900900903	6.0263
5.900900900900903	5.990990990990992	6.0221
5.990990990990992	6.081081081081082	6.0187
6.081081081081082	6.171171171171171	5.9811
6.171171171171171	6.261261261261266	5.9419
6.261261261261266	6.351351351351355	5.9253
6.351351351351355	6.4414414414414445	5.9014
6.4414414414414445	6.531531531531534	5.874
6.531531531531534	6.621621621621623	5.8195
6.621621621621623	6.711711711711712	5.7761
6.711711711711712	6.801801801801801	5.7302
6.801801801801801	6.89189189189189	5.7257
6.89189189189189	6.981981981981987	5.6509
6.981981981981987	7.072072072072076	5.6698
7.072072072072076	7.162162162162165	5.6087
7.162162162162165	7.252252252252254	5.5788
7.252252252252254	7.342342342342343	5.5625
7.342342342342343	7.4324324324324325	5.4955
7.4324324324324325	7.522522522522522	5.4822
7.522522522522522	7.612612612612618	5.4303
7.612612612612618	7.702702702702707	5.4284
7.702702702702707	7.792792792792796	5.3465
7.792792792792796	7.882882882882885	5.3278
7.882882882882885	7.972972972972975	5.3169
7.972972972972975	8.063063063063064	5.2828
8.063063063063064	8.153153153153154	5.1755
8.153153153153154	8.243243243243242	5.1639
8.243243243243242	8.333333333333337	5.1461
8.333333333333337	8.423423423423428	5.0492
8.423423423423428	8.513513513513516	5.0646
8.513513513513516	8.603603603603606	5.0156
8.603603603603606	8.693693693693694	4.8898
8.693693693693694	8.783783783783784	4.8758
8.783783783783784	8.873873873873872	4.7905
8.873873873873872	8.96396396396397	4.8319
8.96396396396397	9.054054054054058	4.7478
9.054054054054058	9.144144144144148	4.7154
9.144144144144148	9.234234234234236	4.7075
9.234234234234236	9.324324324324326	4.6323
9.324324324324326	9.414414414414415	4.6075
9.414414414414415	9.504504504504505	4.6003
9.504504504504505	9.594594594594593	4.5511
9.594594594594593	9.68468468468469	4.5122
9.68468468468469	9.774774774774778	4.4885
9.774774774774778	9.864864864864868	4.4088
9.864864864864868	9.954954954954957	4.3995
9.954954954954957	10.045045045045047	4.3483
10.045045045045047	10.135135135135135	4.2886
10.135135135135135	10.225225225225225	4.3044
10.225225225225225	10.31531531531532	4.2423
10.31531531531532	10.40540540540541	4.2002
10.40540540540541	10.495495495495499	4.2211
10.495495495495499	10.585585585585589	4.1512
10.585585585585589	10.675675675675677	4.0703
10.675675675675677	10.765765765765767	4.0265
10.765765765765767	10.855855855855856	3.981
10.855855855855856	10.945945945945946	3.9288
10.945945945945946	11.036036036036041	3.927
11.036036036036041	11.126126126126131	3.8746
11.126126126126131	11.21621621621622	3.8209
11.21621621621622	11.30630630630631	3.7832
11.30630630630631	11.396396396396398	3.7112
11.396396396396398	11.486486486486488	3.7398
11.486486486486488	11.576576576576576	3.6867
11.576576576576576	11.666666666666671	3.6347
11.666666666666671	11.756756756756761	3.5824
11.756756756756761	11.84684684684685	3.5513
11.84684684684685	11.93693693693694	3.5094
11.93693693693694	12.027027027027028	3.4877
12.027027027027028	12.117117117117118	3.4246
12.117117117117118	12.207207207207206	3.415
12.207207207207206	12.297297297297296	3.3761
12.297297297297296	12.387387387387392	3.322
12.387387387387392	12.477477477477482	3.2913
12.477477477477482	12.56756756756757	3.2589
12.56756756756757	12.65765765765766	3.2036
12.65765765765766	12.747747747747749	3.1895
12.747747747747749	12.837837837837839	3.116
12.837837837837839	12.927927927927927	3.0797
12.927927927927927	13.018018018018024	3.0452
13.018018018018024	13.108108108108112	3.0252
13.108108108108112	13.198198198198202	2.9858
13.198198198198202	13.28828828828829	2.9592
13.28828828828829	13.37837837837838	2.943
13.37837837837838	13.468468468468469	2.8953
13.468468468468469	13.558558558558559	2.867
13.558558558558559	13.648648648648647	2.7997
13.648648648648647	13.738738738738745	2.8036
13.738738738738745	13.828828828828833	2.7284
13.828828828828833	13.918918918918923	2.7242
13.918918918918923	14.009009009009011	2.6681
14.009009009009011	14.099099099099101	2.6235
14.099099099099101	14.18918918918919	2.5617
14.18918918918919	14.27927927927928	2.5344
14.27927927927928	14.369369369369375	2.5053
14.369369369369375	14.459459459459465	2.4842
14.459459459459465	14.549549549549553	2.4665
14.549549549549553	14.639639639639643	2.4321
14.639639639639643	14.729729729729732	2.3812
14.729729729729732	14.819819819819822	2.3412
14.819819819819822	14.90990990990991	2.3553
14.90990990990991	15.0	2.3073
15.0	15.090090090090095	2.2676
15.090090090090095	15.180180180180184	2.2712
15.180180180180184	15.270270270270274	2.2453
15.270270270270274	15.360360360360362	2.205
15.360360360360362	15.450450450450452	2.1978
15.450450450450452	15.54054054054054	2.1702
15.54054054054054	15.63063063063063	2.1396
15.63063063063063	15.720720720720726	2.0907
15.720720720720726	15.810810810810816	2.059
15.810810810810816	15.900900900900904	2.0233
15.900900900900904	15.990990990990994	2.0093
15.990990990990994	16.081081081081084	1.9733
16.081081081081084	16.17117117117117	1.9305
16.17117117117117	16.26126126126126	1.9175
16.26126126126126	16.35135135135135	1.8915
16.35135135135135	16.441441441441448	1.8758
16.441441441441448	16.531531531531535	1.8786
16.531531531531535	16.621621621621625	1.8158
16.621621621621625	16.711711711711715	1.79
16.711711711711715	16.801801801801805	1.7568
16.801801801801805	16.89189189189189	1.7354
16.89189189189189	16.98198198198198	1.6826
16.98198198198198	17.07207207207208	1.6417
17.07207207207208	17.16216216216217	1.6202
17.16216216216217	17.252252252252255	1.5961
17.252252252252255	17.342342342342345	1.6012
17.342342342342345	17.432432432432435	1.5649
17.432432432432435	17.522522522522525	1.525
17.522522522522525	17.61261261261261	1.5074
17.61261261261261	17.7027027027027	1.4764
17.7027027027027	17.792792792792792	1.4465
17.792792792792792	17.882882882882882	1.414
17.882882882882882	17.97297297297297	1.3909
17.97297297297297	18.06306306306306	1.3594
18.06306306306306	18.153153153153163	1.3242
18.153153153153163	18.24324324324325	1.3525
18.24324324324325	18.33333333333334	1.3189
18.33333333333334	18.42342342342343	1.3001
18.42342342342343	18.51351351351352	1.2741
18.51351351351352	18.603603603603606	1.2289
18.603603603603606	18.693693693693696	1.2169
18.693693693693696	18.783783783783786	1.2086
18.783783783783786	18.873873873873876	1.1836
18.873873873873876	18.963963963963963	1.1595
18.963963963963963	19.054054054054053	1.117
19.054054054054053	19.144144144144143	1.1247
19.144144144144143	19.234234234234233	1.1083
19.234234234234233	19.32432432432432	1.1022
19.32432432432432	19.41441441441441	1.0825
19.41441441441441	19.504504504504514	1.063
19.504504504504514	19.594594594594604	1.0409
19.594594594594604	19.68468468468469	1.0289
19.68468468468469	19.77477477477478	1.0153
19.77477477477478	19.86486486486487	0.9816
19.86486486486487	19.95495495495496	0.9631
19.95495495495496	20.045045045045047	0.9525
20.045045045045047	20.135135135135137	0.9303
20.135135135135137	20.225225225225227	0.9128
20.225225225225227	20.315315315315317	0.9275
20.315315315315317	20.405405405405403	0.8819
20.405405405405403	20.495495495495494	0.856
20.495495495495494	20.585585585585584	0.8405
20.585585585585584	20.675675675675674	0.8199
20.675675675675674	20.76576576576576	0.7973
20.76576576576576	20.855855855855864	0.7772
20.855855855855864	20.945945945945954	0.7816
20.945945945945954	21.036036036036045	0.7602
21.036036036036045	21.12612612612613	0.7433
21.12612612612613	21.21621621621622	0.7421
21.21621621621622	21.30630630630631	0.7215
21.30630630630631	21.396396396396398	0.7264
21.396396396396398	21.486486486486488	0.7042
21.486486486486488	21.576576576576578	0.6669
21.576576576576578	21.666666666666668	0.6483
21.666666666666668	21.756756756756754	0.6357
21.756756756756754	21.846846846846844	0.6108
21.846846846846844	21.936936936936934	0.5995
21.936936936936934	22.027027027027025	0.6044
22.027027027027025	22.11711711711711	0.5764
22.11711711711711	22.207207207207215	0.5784
22.207207207207215	22.297297297297305	0.5694
22.297297297297305	22.387387387387395	0.5674
22.387387387387395	22.477477477477482	0.545
22.477477477477482	22.567567567567572	0.5508
22.567567567567572	22.657657657657662	0.5288
22.657657657657662	22.747747747747752	0.5176
22.747747747747752	22.83783783783784	0.4982
22.83783783783784	22.92792792792793	0.5046
22.92792792792793	23.01801801801802	0.5005
23.01801801801802	23.10810810810811	0.4862
23.10810810810811	23.198198198198195	0.4631
23.198198198198195	23.288288288288285	0.4397
23.288288288288285	23.378378378378375	0.4365
23.378378378378375	23.468468468468465	0.4218
23.468468468468465	23.558558558558566	0.4079
23.558558558558566	23.648648648648656	0.417
23.648648648648656	23.738738738738746	0.4069
23.738738738738746	23.828828828828836	0.3954
23.828828828828836	23.918918918918923	0.3778
23.918918918918923	24.009009009009013	0.3649
24.009009009009013	24.099099099099103	0.3759
24.099099099099103	24.189189189189193	0.3642
24.189189189189193	24.27927927927928	0.367
24.27927927927928	24.36936936936937	0.3358
24.36936936936937	24.45945945945946	0.3321
24.45945945945946	24.54954954954955	0.3277
24.54954954954955	24.639639639639636	0.3178
24.639639639639636	24.729729729729726	0.3283
24.729729729729726	24.819819819819816	0.3233
24.819819819819816	24.909909909909917	0.291
24.909909909909917	25.000000000000007	0.2889
25.000000000000007	25.090090090090097	0.2879
25.090090090090097	25.180180180180187	0.2986
25.180180180180187	25.270270270270274	0.2797
25.270270270270274	25.360360360360364	0.2663
25.360360360360364	25.450450450450454	0.2597
25.450450450450454	25.540540540540544	0.2498
25.540540540540544	25.63063063063063	0.2556
25.63063063063063	25.72072072072072	0.2397
25.72072072072072	25.81081081081081	0.2312
25.81081081081081	25.9009009009009	0.2209
25.9009009009009	25.990990990990987	0.2267
25.990990990990987	26.081081081081077	0.2198
26.081081081081077	26.171171171171167	0.2232
26.171171171171167	26.26126126126127	0.2301
26.26126126126127	26.351351351351358	0.2021
26.351351351351358	26.441441441441448	0.1982
26.441441441441448	26.531531531531538	0.1921
26.531531531531538	26.621621621621628	0.1936
26.621621621621628	26.711711711711715	0.195
26.711711711711715	26.801801801801805	0.1785
26.801801801801805	26.891891891891895	0.1733
26.891891891891895	26.981981981981985	0.1692
26.981981981981985	27.07207207207207	0.1738
27.07207207207207	27.16216216216216	0.1518
27.16216216216216	27.25225225225225	0.1612
27.25225225225225	27.34234234234234	0.1571
27.34234234234234	27.432432432432428	0.1479
27.432432432432428	27.522522522522518	0.1431
27.522522522522518	27.612612612612622	0.1383
27.612612612612622	27.70270270270271	0.1378
27.70270270270271	27.7927927927928	0.1372
27.7927927927928	27.88288288288289	0.1387
27.88288288288289	27.97297297297298	0.1288
27.97297297297298	28.063063063063066	0.1308
28.063063063063066	28.153153153153156	0.1319
28.153153153153156	28.243243243243246	0.1257
28.243243243243246	28.333333333333336	0.1282
28.333333333333336	28.423423423423422	0.1216
28.423423423423422	28.513513513513512	0.1186
28.513513513513512	28.603603603603602	0.1206
28.603603603603602	28.693693693693692	0.1136
28.693693693693692	28.78378378378378	0.102
28.78378378378378	28.87387387387387	0.1028
28.87387387387387	28.963963963963973	0.0944
28.963963963963973	29.054054054054063	0.092
29.054054054054063	29.14414414414415	0.0877
29.14414414414415	29.23423423423424	0.0855
29.23423423423424	29.32432432432433	0.0888
29.32432432432433	29.41441441441442	0.0829
29.41441441441442	29.504504504504506	0.0804
29.504504504504506	29.594594594594597	0.0818
29.594594594594597	29.684684684684687	0.073
29.684684684684687	29.774774774774777	0.0747
29.774774774774777	29.864864864864863	0.0681
29.864864864864863	29.954954954954953	0.0721
29.954954954954953	30.045045045045043	0.0695
30.045045045045043	30.135135135135133	0.0705
30.135135135135133	30.22522522522522	0.0643
30.22522522522522	30.315315315315324	0.0598
30.315315315315324	30.405405405405414	0.0694
30.405405405405414	30.495495495495504	0.0652
30.495495495495504	30.58558558558559	0.0631
30.58558558558559	30.67567567567568	0.061
30.67567567567568	30.76576576576577	0.0597
30.76576576576577	30.85585585585586	0.0541
30.85585585585586	30.945945945945947	0.0514
30.945945945945947	31.036036036036037	0.05
31.036036036036037	31.126126126126128	0.0483
31.126126126126128	31.216216216216218	0.046
31.216216216216218	31.306306306306304	0.0473
31.306306306306304	31.396396396396394	0.044
31.396396396396394	31.486486486486484	0.0415
31.486486486486484	31.576576576576574	0.041
31.576576576576574	31.666666666666675	0.0403
31.666666666666675	31.756756756756765	0.0355
31.756756756756765	31.846846846846855	0.0404
31.846846846846855	31.93693693693694	0.0411
31.93693693693694	32.02702702702703	0.0389
32.02702702702703	32.11711711711712	0.0325
32.11711711711712	32.20720720720721	0.0318
32.20720720720721	32.2972972972973	0.0307
32.2972972972973	32.38738738738739	0.0271
32.38738738738739	32.47747747747748	0.0321
32.47747747747748	32.567567567567565	0.0301
32.567567567567565	32.65765765765766	0.0262
32.65765765765766	32.747747747747745	0.0254
32.747747747747745	32.83783783783783	0.0246
32.83783783783783	32.927927927927925	0.0247
32.927927927927925	33.018018018018026	0.0225
33.018018018018026	33.10810810810812	0.0259
33.10810810810812	33.198198198198206	0.0239
33.198198198198206	33.28828828828829	0.0233
33.28828828828829	33.378378378378386	0.0213
33.378378378378386	33.46846846846847	0.0225
33.46846846846847	33.55855855855856	0.0216
33.55855855855856	33.64864864864865	0.0233
33.64864864864865	33.73873873873874	0.0185
33.73873873873874	33.82882882882883	0.0186
33.82882882882883	33.91891891891892	0.0175
33.91891891891892	34.009009009009006	0.0183
34.009009009009006	34.0990990990991	0.0162
34.0990990990991	34.189189189189186	0.0144
34.189189189189186	34.27927927927927	0.0173
34.27927927927927	34.36936936936938	0.0166
34.36936936936938	34.45945945945947	0.0152
34.45945945945947	34.54954954954955	0.013
34.54954954954955	34.63963963963965	0.017
34.63963963963965	34.72972972972973	0.017
34.72972972972973	34.81981981981983	0.015
34.81981981981983	34.90990990990991	0.0129
34.90990990990991	35.0	0.0174
35.0	35.090090090090094	0.0154
35.090090090090094	35.18018018018018	0.0135
35.18018018018018	35.27027027027027	0.0126
35.27027027027027	35.36036036036036	0.0109
35.36036036036036	35.45045045045045	0.0091
35.45045045045045	35.54054054054054	0.0117
35.54054054054054	35.63063063063063	0.0103
35.63063063063063	35.72072072072073	0.0094
35.72072072072073	35.81081081081082	0.0075
35.81081081081082	35.90090090090091	0.0088
35.90090090090091	35.990990990990994	0.0102
35.990990990990994	36.08108108108109	0.0093
36.08108108108109	36.171171171171174	0.0088
36.171171171171174	36.26126126126127	0.0082
36.26126126126127	36.351351351351354	0.0088
36.351351351351354	36.44144144144144	0.0088
36.44144144144144	36.531531531531535	0.0074
36.531531531531535	36.62162162162162	0.0071
36.62162162162162	36.71171171171171	0.0081
36.71171171171171	36.8018018018018	0.0077
36.8018018018018	36.89189189189189	0.0073
36.89189189189189	36.98198198198198	0.0073
36.98198198198198	37.07207207207207	0.0059
37.07207207207207	37.16216216216217	0.005
37.16216216216217	37.25225225225226	0.0048
37.25225225225226	37.34234234234235	0.0048
37.34234234234235	37.432432432432435	0.0057
37.432432432432435	37.52252252252253	0.0064
37.52252252252253	37.612612612612615	0.0047
37.612612612612615	37.70270270270271	0.0064
37.70270270270271	37.792792792792795	0.004
37.792792792792795	37.88288288288288	0.0037
37.88288288288288	37.972972972972975	0.0045
37.972972972972975	38.06306306306306	0.0045
38.06306306306306	38.15315315315315	0.0048
38.15315315315315	38.24324324324324	0.0028
38.24324324324324	38.33333333333333	0.0043
38.33333333333333	38.42342342342342	0.0029
38.42342342342342	38.51351351351352	0.003
38.51351351351352	38.60360360360361	0.0039
38.60360360360361	38.6936936936937	0.0049
38.6936936936937	38.78378378378379	0.0036
38.78378378378379	38.873873873873876	0.0042
38.873873873873876	38.96396396396397	0.0028
38.96396396396397	39.054054054054056	0.0041
39.054054054054056	39.14414414414414	0.0018
39.14414414414414	39.234234234234236	0.0014
39.234234234234236	39.32432432432432	0.0019
39.32432432432432	39.414414414414416	0.0018
39.414414414414416	39.5045045045045	0.0024
39.5045045045045	39.59459459459459	0.0018
39.59459459459459	39.68468468468468	0.003
39.68468468468468	39.77477477477477	0.0021
39.77477477477477	39.86486486486487	0.0013
39.86486486486487	39.954954954954964	0.0012
39.954954954954964	40.04504504504505	0.0011
40.04504504504505	40.135135135135144	0.0016
40.135135135135144	40.22522522522523	0.002
40.22522522522523	40.31531531531532	0.0014
40.31531531531532	40.40540540540541	0.0011
40.40540540540541	40.4954954954955	0.0009
40.4954954954955	40.585585585585584	0.0007
40.585585585585584	40.67567567567568	0.0011
40.67567567567568	40.765765765765764	0.0007
40.765765765765764	40.85585585585586	0.0008
40.85585585585586	40.945945945945944	0.0007
40.945945945945944	41.03603603603603	0.0012
41.03603603603603	41.126126126126124	0.0009
41.126126126126124	41.216216216216225	0.0014
41.216216216216225	41.30630630630631	0.001
41.30630630630631	41.396396396396405	0.0013
41.396396396396405	41.48648648648649	0.0017
41.48648648648649	41.57657657657658	0.0017
41.57657657657658	41.66666666666667	0.0013
41.66666666666667	41.75675675675676	0.0007
41.75675675675676	41.84684684684685	0.0007
41.84684684684685	41.93693693693694	0.0011
41.93693693693694	42.027027027027025	0.0015
42.027027027027025	42.11711711711712	0.0002
42.11711711711712	42.207207207207205	0.0006
42.207207207207205	42.29729729729729	0.0006
42.29729729729729	42.387387387387385	0.0007
42.387387387387385	42.47747747747747	0.0004
42.47747747747747	42.56756756756758	0.0007
42.56756756756758	42.657657657657666	0.0007
42.657657657657666	42.74774774774775	0.0007
42.74774774774775	42.837837837837846	0.0009
42.837837837837846	42.92792792792793	0.0011
42.92792792792793	43.01801801801802	0.0014
43.01801801801802	43.10810810810811	0.0011
43.10810810810811	43.1981981981982	0.0003
43.1981981981982	43.28828828828829	0.0004
43.28828828828829	43.37837837837838	0.0004
43.37837837837838	43.468468468468465	0.0006
43.468468468468465	43.55855855855856	0.0007
43.55855855855856	43.648648648648646	0.001
43.648648648648646	43.73873873873873	0.0001
43.73873873873873	43.828828828828826	0.0001
43.828828828828826	43.918918918918926	0.0
43.918918918918926	44.00900900900902	0.0001
44.00900900900902	44.09909909909911	0.0001
44.09909909909911	44.18918918918919	0.0
44.18918918918919	44.27927927927929	0.0001
44.27927927927929	44.36936936936937	0.0001
44.36936936936937	44.45945945945946	0.0
44.45945945945946	44.54954954954955	0.0002
44.54954954954955	44.63963963963964	0.0
44.63963963963964	44.72972972972973	0.0001
44.72972972972973	44.81981981981982	0.0001
44.81981981981982	44.909909909909906	0.0
44.909909909909906	45.0	0.0002
