# Supplementary material for: Spinon mediation of witness spin dynamics in herbertsmithite
Source: Nat Phys. 2026 Jun 10;22(7):1071–8. doi: 10.1038/s41567-026-03303-6 (PMC13423850; doi:10.1038/s41567-026-03303-6)
Supplement: Supplementary file 7 — Statistical source data. [file 41567_2026_3303_MOESM7_ESM.zip › ED_Fig2a_350mK.csv]

Flux bin left (mPhi_0)	Flux bin right (mPhi_0)	Count (10^4)
-45.0	-44.909909909909906	0.0
-44.909909909909906	-44.81981981981982	0.0
-44.81981981981982	-44.72972972972973	0.0
-44.72972972972973	-44.63963963963963	0.0
-44.63963963963963	-44.549549549549546	0.0
-44.549549549549546	-44.45945945945945	0.0
-44.45945945945945	-44.369369369369366	0.0
-44.369369369369366	-44.27927927927928	0.0
-44.27927927927928	-44.189189189189186	0.0
-44.189189189189186	-44.0990990990991	0.0
-44.0990990990991	-44.00900900900901	0.0
-44.00900900900901	-43.91891891891891	0.0
-43.91891891891891	-43.828828828828826	0.0
-43.828828828828826	-43.73873873873873	0.0
-43.73873873873873	-43.648648648648646	0.0
-43.648648648648646	-43.55855855855856	0.0
-43.55855855855856	-43.468468468468465	0.0
-43.468468468468465	-43.37837837837838	0.0
-43.37837837837838	-43.288288288288285	0.0
-43.288288288288285	-43.19819819819819	0.0
-43.19819819819819	-43.108108108108105	0.0
-43.108108108108105	-43.01801801801801	0.0
-43.01801801801801	-42.927927927927925	0.0
-42.927927927927925	-42.83783783783784	0.0
-42.83783783783784	-42.747747747747745	0.0
-42.747747747747745	-42.65765765765766	0.0
-42.65765765765766	-42.567567567567565	0.0
-42.567567567567565	-42.47747747747747	0.0
-42.47747747747747	-42.387387387387385	0.0
-42.387387387387385	-42.29729729729729	0.0
-42.29729729729729	-42.207207207207205	0.0
-42.207207207207205	-42.11711711711712	0.0
-42.11711711711712	-42.027027027027025	0.0
-42.027027027027025	-41.93693693693694	0.0
-41.93693693693694	-41.846846846846844	0.0
-41.846846846846844	-41.75675675675675	0.0
-41.75675675675675	-41.666666666666664	0.0
-41.666666666666664	-41.57657657657658	0.0
-41.57657657657658	-41.486486486486484	0.0
-41.486486486486484	-41.3963963963964	0.0
-41.3963963963964	-41.306306306306304	0.0
-41.306306306306304	-41.21621621621621	0.0
-41.21621621621621	-41.126126126126124	0.0
-41.126126126126124	-41.03603603603603	0.0
-41.03603603603603	-40.945945945945944	0.0
-40.945945945945944	-40.85585585585586	0.0
-40.85585585585586	-40.765765765765764	0.0
-40.765765765765764	-40.67567567567568	0.0
-40.67567567567568	-40.585585585585584	0.0
-40.585585585585584	-40.49549549549549	0.0
-40.49549549549549	-40.4054054054054	0.0
-40.4054054054054	-40.31531531531531	0.0
-40.31531531531531	-40.22522522522522	0.0
-40.22522522522522	-40.13513513513514	0.0
-40.13513513513514	-40.04504504504504	0.0
-40.04504504504504	-39.95495495495495	0.0
-39.95495495495495	-39.864864864864856	0.0
-39.864864864864856	-39.77477477477477	0.0
-39.77477477477477	-39.68468468468468	0.0
-39.68468468468468	-39.59459459459459	0.0
-39.59459459459459	-39.5045045045045	0.0
-39.5045045045045	-39.414414414414416	0.0
-39.414414414414416	-39.32432432432432	0.0
-39.32432432432432	-39.234234234234236	0.0
-39.234234234234236	-39.144144144144136	0.0
-39.144144144144136	-39.05405405405405	0.0
-39.05405405405405	-38.96396396396396	0.0
-38.96396396396396	-38.87387387387387	0.0
-38.87387387387387	-38.78378378378378	0.0
-38.78378378378378	-38.693693693693696	0.0
-38.693693693693696	-38.6036036036036	0.0
-38.6036036036036	-38.51351351351351	0.0
-38.51351351351351	-38.42342342342342	0.0
-38.42342342342342	-38.33333333333333	0.0
-38.33333333333333	-38.24324324324324	0.0
-38.24324324324324	-38.15315315315315	0.0
-38.15315315315315	-38.06306306306306	0.0
-38.06306306306306	-37.972972972972975	0.0
-37.972972972972975	-37.88288288288288	0.0
-37.88288288288288	-37.79279279279279	0.0
-37.79279279279279	-37.7027027027027	0.0
-37.7027027027027	-37.61261261261261	0.0
-37.61261261261261	-37.52252252252252	0.0
-37.52252252252252	-37.43243243243243	0.0
-37.43243243243243	-37.34234234234234	0.0
-37.34234234234234	-37.252252252252255	0.0
-37.252252252252255	-37.162162162162154	0.0
-37.162162162162154	-37.07207207207207	0.0
-37.07207207207207	-36.98198198198198	0.0
-36.98198198198198	-36.89189189189189	0.0
-36.89189189189189	-36.8018018018018	0.0
-36.8018018018018	-36.71171171171171	0.0
-36.71171171171171	-36.62162162162162	0.0
-36.62162162162162	-36.531531531531535	0.0
-36.531531531531535	-36.44144144144144	0.0
-36.44144144144144	-36.35135135135135	0.0
-36.35135135135135	-36.26126126126126	0.0
-36.26126126126126	-36.17117117117117	0.0
-36.17117117117117	-36.08108108108108	0.0
-36.08108108108108	-35.99099099099099	0.0
-35.99099099099099	-35.90090090090089	0.0
-35.90090090090089	-35.81081081081081	0.0
-35.81081081081081	-35.72072072072071	0.0
-35.72072072072071	-35.63063063063063	0.0
-35.63063063063063	-35.54054054054054	0.0
-35.54054054054054	-35.45045045045045	0.0
-35.45045045045045	-35.36036036036036	0.0
-35.36036036036036	-35.27027027027027	0.0001
-35.27027027027027	-35.18018018018018	0.0006
-35.18018018018018	-35.090090090090094	0.0004
-35.090090090090094	-34.99999999999999	0.0002
-34.99999999999999	-34.909909909909906	0.0002
-34.909909909909906	-34.81981981981982	0.0002
-34.81981981981982	-34.729729729729726	0.0001
-34.729729729729726	-34.63963963963964	0.0002
-34.63963963963964	-34.549549549549546	0.0001
-34.549549549549546	-34.45945945945945	0.0001
-34.45945945945945	-34.369369369369366	0.0001
-34.369369369369366	-34.27927927927927	0.0002
-34.27927927927927	-34.189189189189186	0.0001
-34.189189189189186	-34.0990990990991	0.0001
-34.0990990990991	-34.009009009009006	0.0001
-34.009009009009006	-33.91891891891892	0.0001
-33.91891891891892	-33.82882882882883	0.0001
-33.82882882882883	-33.73873873873874	0.0001
-33.73873873873874	-33.648648648648646	0.0001
-33.648648648648646	-33.55855855855855	0.0001
-33.55855855855855	-33.468468468468465	0.0
-33.468468468468465	-33.37837837837838	0.0001
-33.37837837837838	-33.288288288288285	0.0001
-33.288288288288285	-33.19819819819819	0.0001
-33.19819819819819	-33.108108108108105	0.0001
-33.108108108108105	-33.01801801801801	0.0
-33.01801801801801	-32.927927927927925	0.0001
-32.927927927927925	-32.83783783783783	0.0001
-32.83783783783783	-32.747747747747745	0.0
-32.747747747747745	-32.65765765765766	0.0002
-32.65765765765766	-32.567567567567565	0.0
-32.567567567567565	-32.47747747747748	0.0001
-32.47747747747748	-32.38738738738739	0.0001
-32.38738738738739	-32.29729729729729	0.0
-32.29729729729729	-32.207207207207205	0.0001
-32.207207207207205	-32.11711711711711	0.0001
-32.11711711711711	-32.027027027027025	0.0
-32.027027027027025	-31.936936936936934	0.0
-31.936936936936934	-31.84684684684684	0.0002
-31.84684684684684	-31.75675675675675	0.0
-31.75675675675675	-31.66666666666666	0.0
-31.66666666666666	-31.576576576576574	0.0001
-31.576576576576574	-31.486486486486484	0.0001
-31.486486486486484	-31.396396396396394	0.0
-31.396396396396394	-31.306306306306304	0.0001
-31.306306306306304	-31.216216216216218	0.0001
-31.216216216216218	-31.126126126126124	0.0
-31.126126126126124	-31.036036036036034	0.0
-31.036036036036034	-30.94594594594594	0.0002
-30.94594594594594	-30.855855855855854	0.0
-30.855855855855854	-30.765765765765764	0.0
-30.765765765765764	-30.675675675675674	0.0001
-30.675675675675674	-30.585585585585584	0.0001
-30.585585585585584	-30.495495495495494	0.0
-30.495495495495494	-30.405405405405403	0.0
-30.405405405405403	-30.31531531531531	0.0001
-30.31531531531531	-30.22522522522522	0.0001
-30.22522522522522	-30.135135135135133	0.0
-30.135135135135133	-30.045045045045043	0.0
-30.045045045045043	-29.954954954954953	0.0002
-29.954954954954953	-29.864864864864863	0.0006
-29.864864864864863	-29.774774774774773	0.0004
-29.774774774774773	-29.684684684684683	0.0004
-29.684684684684683	-29.59459459459459	0.0004
-29.59459459459459	-29.5045045045045	0.0005
-29.5045045045045	-29.414414414414413	0.0009
-29.414414414414413	-29.324324324324323	0.0006
-29.324324324324323	-29.234234234234233	0.0006
-29.234234234234233	-29.14414414414414	0.0006
-29.14414414414414	-29.054054054054053	0.0003
-29.054054054054053	-28.963963963963963	0.0003
-28.963963963963963	-28.87387387387387	0.0006
-28.87387387387387	-28.78378378378378	0.0003
-28.78378378378378	-28.693693693693692	0.0002
-28.693693693693692	-28.603603603603602	0.0003
-28.603603603603602	-28.51351351351351	0.0004
-28.51351351351351	-28.423423423423422	0.0004
-28.423423423423422	-28.333333333333332	0.0008
-28.333333333333332	-28.243243243243242	0.0007
-28.243243243243242	-28.15315315315315	0.0007
-28.15315315315315	-28.063063063063062	0.0005
-28.063063063063062	-27.972972972972972	0.0005
-27.972972972972972	-27.882882882882882	0.0004
-27.882882882882882	-27.79279279279279	0.0004
-27.79279279279279	-27.7027027027027	0.0006
-27.7027027027027	-27.61261261261261	0.0004
-27.61261261261261	-27.522522522522518	0.0005
-27.522522522522518	-27.432432432432428	0.0002
-27.432432432432428	-27.34234234234234	0.0004
-27.34234234234234	-27.25225225225225	0.0006
-27.25225225225225	-27.162162162162158	0.0002
-27.162162162162158	-27.072072072072068	0.0003
-27.072072072072068	-26.98198198198198	0.0003
-26.98198198198198	-26.89189189189189	0.0014
-26.89189189189189	-26.801801801801798	0.0008
-26.801801801801798	-26.711711711711708	0.0005
-26.711711711711708	-26.62162162162162	0.002
-26.62162162162162	-26.53153153153153	0.0022
-26.53153153153153	-26.441441441441437	0.0015
-26.441441441441437	-26.351351351351347	0.0021
-26.351351351351347	-26.26126126126126	0.0014
-26.26126126126126	-26.171171171171167	0.0021
-26.171171171171167	-26.081081081081077	0.0018
-26.081081081081077	-25.990990990990987	0.0013
-25.990990990990987	-25.9009009009009	0.0024
-25.9009009009009	-25.810810810810807	0.0031
-25.810810810810807	-25.720720720720717	0.0024
-25.720720720720717	-25.630630630630627	0.0019
-25.630630630630627	-25.54054054054054	0.002
-25.54054054054054	-25.450450450450447	0.0016
-25.450450450450447	-25.360360360360357	0.0018
-25.360360360360357	-25.270270270270267	0.0027
-25.270270270270267	-25.18018018018018	0.0065
-25.18018018018018	-25.090090090090087	0.006
-25.090090090090087	-24.999999999999996	0.005
-24.999999999999996	-24.90990990990991	0.0068
-24.90990990990991	-24.819819819819816	0.0062
-24.819819819819816	-24.729729729729726	0.0076
-24.729729729729726	-24.639639639639636	0.0058
-24.639639639639636	-24.54954954954955	0.0073
-24.54954954954955	-24.459459459459456	0.0073
-24.459459459459456	-24.369369369369366	0.0112
-24.369369369369366	-24.279279279279276	0.011
-24.279279279279276	-24.18918918918919	0.0101
-24.18918918918919	-24.099099099099096	0.011
-24.099099099099096	-24.009009009009006	0.0096
-24.009009009009006	-23.918918918918916	0.0097
-23.918918918918916	-23.82882882882883	0.0089
-23.82882882882883	-23.738738738738736	0.0123
-23.738738738738736	-23.648648648648646	0.0121
-23.648648648648646	-23.558558558558556	0.0118
-23.558558558558556	-23.46846846846847	0.0113
-23.46846846846847	-23.378378378378375	0.0112
-23.378378378378375	-23.288288288288285	0.0136
-23.288288288288285	-23.198198198198195	0.0128
-23.198198198198195	-23.108108108108105	0.0136
-23.108108108108105	-23.018018018018015	0.0149
-23.018018018018015	-22.927927927927925	0.0179
-22.927927927927925	-22.837837837837835	0.0169
-22.837837837837835	-22.747747747747745	0.0162
-22.747747747747745	-22.657657657657655	0.0172
-22.657657657657655	-22.567567567567565	0.0219
-22.567567567567565	-22.477477477477475	0.0204
-22.477477477477475	-22.387387387387385	0.0204
-22.387387387387385	-22.297297297297295	0.0199
-22.297297297297295	-22.207207207207205	0.0203
-22.207207207207205	-22.117117117117115	0.0222
-22.117117117117115	-22.027027027027025	0.0241
-22.027027027027025	-21.936936936936934	0.0239
-21.936936936936934	-21.846846846846844	0.024
-21.846846846846844	-21.756756756756754	0.0255
-21.756756756756754	-21.666666666666664	0.0238
-21.666666666666664	-21.576576576576574	0.0265
-21.576576576576574	-21.486486486486484	0.0265
-21.486486486486484	-21.396396396396394	0.0333
-21.396396396396394	-21.306306306306304	0.0345
-21.306306306306304	-21.216216216216214	0.0389
-21.216216216216214	-21.126126126126124	0.0405
-21.126126126126124	-21.036036036036034	0.0365
-21.036036036036034	-20.945945945945944	0.0374
-20.945945945945944	-20.855855855855854	0.0421
-20.855855855855854	-20.765765765765764	0.0409
-20.765765765765764	-20.675675675675674	0.0419
-20.675675675675674	-20.585585585585584	0.044
-20.585585585585584	-20.495495495495494	0.0465
-20.495495495495494	-20.4054054054054	0.0508
-20.4054054054054	-20.315315315315313	0.0527
-20.315315315315313	-20.225225225225223	0.0545
-20.225225225225223	-20.135135135135133	0.0558
-20.135135135135133	-20.04504504504504	0.0614
-20.04504504504504	-19.954954954954953	0.0598
-19.954954954954953	-19.864864864864863	0.0641
-19.864864864864863	-19.774774774774773	0.0697
-19.774774774774773	-19.68468468468468	0.0759
-19.68468468468468	-19.594594594594593	0.0754
-19.594594594594593	-19.504504504504503	0.0742
-19.504504504504503	-19.414414414414413	0.072
-19.414414414414413	-19.32432432432432	0.079
-19.32432432432432	-19.234234234234233	0.0916
-19.234234234234233	-19.144144144144143	0.0979
-19.144144144144143	-19.054054054054053	0.102
-19.054054054054053	-18.96396396396396	0.1011
-18.96396396396396	-18.873873873873872	0.1088
-18.873873873873872	-18.783783783783782	0.1096
-18.783783783783782	-18.69369369369369	0.1173
-18.69369369369369	-18.603603603603602	0.1186
-18.603603603603602	-18.513513513513512	0.1205
-18.513513513513512	-18.423423423423422	0.1312
-18.423423423423422	-18.33333333333333	0.1273
-18.33333333333333	-18.243243243243242	0.1408
-18.243243243243242	-18.153153153153152	0.1481
-18.153153153153152	-18.063063063063062	0.1597
-18.063063063063062	-17.97297297297297	0.1638
-17.97297297297297	-17.882882882882882	0.1599
-17.882882882882882	-17.792792792792792	0.1832
-17.792792792792792	-17.7027027027027	0.1857
-17.7027027027027	-17.612612612612608	0.1942
-17.612612612612608	-17.52252252252252	0.2016
-17.52252252252252	-17.43243243243243	0.2094
-17.43243243243243	-17.342342342342338	0.2149
-17.342342342342338	-17.252252252252248	0.2251
-17.252252252252248	-17.16216216216216	0.2297
-17.16216216216216	-17.07207207207207	0.2402
-17.07207207207207	-16.981981981981978	0.2559
-16.981981981981978	-16.891891891891888	0.2663
-16.891891891891888	-16.8018018018018	0.2727
-16.8018018018018	-16.71171171171171	0.2665
-16.71171171171171	-16.621621621621617	0.2744
-16.621621621621617	-16.531531531531527	0.2887
-16.531531531531527	-16.44144144144144	0.3105
-16.44144144144144	-16.35135135135135	0.3209
-16.35135135135135	-16.261261261261257	0.3314
-16.261261261261257	-16.171171171171167	0.3378
-16.171171171171167	-16.08108108108108	0.3445
-16.08108108108108	-15.990990990990987	0.3652
-15.990990990990987	-15.900900900900897	0.3668
-15.900900900900897	-15.810810810810809	0.4044
-15.810810810810809	-15.720720720720719	0.4291
-15.720720720720719	-15.630630630630627	0.4364
-15.630630630630627	-15.540540540540537	0.4411
-15.540540540540537	-15.450450450450449	0.4513
-15.450450450450449	-15.360360360360358	0.4793
-15.360360360360358	-15.270270270270267	0.5068
-15.270270270270267	-15.180180180180178	0.5008
-15.180180180180178	-15.090090090090088	0.5271
-15.090090090090088	-15.0	0.5492
-15.0	-14.909909909909906	0.571
-14.909909909909906	-14.819819819819818	0.5733
-14.819819819819818	-14.729729729729728	0.5927
-14.729729729729728	-14.639639639639636	0.6214
-14.639639639639636	-14.549549549549546	0.6359
-14.549549549549546	-14.459459459459458	0.6631
-14.459459459459458	-14.369369369369368	0.688
-14.369369369369368	-14.279279279279276	0.7103
-14.279279279279276	-14.189189189189186	0.7522
-14.189189189189186	-14.099099099099098	0.784
-14.099099099099098	-14.009009009009008	0.8274
-14.009009009009008	-13.918918918918916	0.8406
-13.918918918918916	-13.828828828828826	0.861
-13.828828828828826	-13.738738738738737	0.8879
-13.738738738738737	-13.648648648648647	0.9379
-13.648648648648647	-13.558558558558559	0.9667
-13.558558558558559	-13.468468468468469	0.991
-13.468468468468469	-13.378378378378374	1.007
-13.378378378378374	-13.288288288288284	1.0412
-13.288288288288284	-13.198198198198195	1.0818
-13.198198198198195	-13.108108108108105	1.1265
-13.108108108108105	-13.018018018018017	1.1721
-13.018018018018017	-12.927927927927927	1.1906
-12.927927927927927	-12.837837837837839	1.2143
-12.837837837837839	-12.747747747747741	1.2555
-12.747747747747741	-12.657657657657653	1.3045
-12.657657657657653	-12.567567567567563	1.3635
-12.567567567567563	-12.477477477477475	1.3695
-12.477477477477475	-12.387387387387385	1.4224
-12.387387387387385	-12.297297297297296	1.4743
-12.297297297297296	-12.207207207207206	1.5339
-12.207207207207206	-12.117117117117118	1.543
-12.117117117117118	-12.027027027027023	1.5853
-12.027027027027023	-11.936936936936933	1.6357
-11.936936936936933	-11.846846846846844	1.703
-11.846846846846844	-11.756756756756754	1.7612
-11.756756756756754	-11.666666666666666	1.8014
-11.666666666666666	-11.576576576576576	1.8881
-11.576576576576576	-11.486486486486488	1.9125
-11.486486486486488	-11.39639639639639	2.0258
-11.39639639639639	-11.306306306306302	2.0655
-11.306306306306302	-11.216216216216212	2.139
-11.216216216216212	-11.126126126126124	2.1963
-11.126126126126124	-11.036036036036034	2.2185
-11.036036036036034	-10.945945945945946	2.2836
-10.945945945945946	-10.855855855855856	2.3493
-10.855855855855856	-10.765765765765767	2.4095
-10.765765765765767	-10.67567567567567	2.4745
-10.67567567567567	-10.585585585585582	2.5544
-10.585585585585582	-10.495495495495492	2.5883
-10.495495495495492	-10.405405405405403	2.647
-10.405405405405403	-10.315315315315313	2.6957
-10.315315315315313	-10.225225225225225	2.751
-10.225225225225225	-10.135135135135135	2.8068
-10.135135135135135	-10.04504504504504	2.8913
-10.04504504504504	-9.95495495495495	2.9431
-9.95495495495495	-9.864864864864861	3.0326
-9.864864864864861	-9.774774774774771	3.1436
-9.774774774774771	-9.684684684684683	3.2427
-9.684684684684683	-9.594594594594593	3.3392
-9.594594594594593	-9.504504504504505	3.3936
-9.504504504504505	-9.414414414414415	3.4445
-9.414414414414415	-9.32432432432432	3.5673
-9.32432432432432	-9.23423423423423	3.5937
-9.23423423423423	-9.144144144144141	3.6879
-9.144144144144141	-9.05405405405405	3.8038
-9.05405405405405	-8.963963963963963	3.8394
-8.963963963963963	-8.873873873873872	3.9466
-8.873873873873872	-8.783783783783784	4.0423
-8.783783783783784	-8.693693693693689	4.0935
-8.693693693693689	-8.603603603603599	4.2062
-8.603603603603599	-8.51351351351351	4.3214
-8.51351351351351	-8.42342342342342	4.3708
-8.42342342342342	-8.333333333333332	4.4614
-8.333333333333332	-8.243243243243242	4.5692
-8.243243243243242	-8.153153153153154	4.6603
-8.153153153153154	-8.063063063063064	4.7389
-8.063063063063064	-7.9729729729729675	4.7848
-7.9729729729729675	-7.882882882882878	4.9347
-7.882882882882878	-7.792792792792789	4.9716
-7.792792792792789	-7.7027027027027	5.175
-7.7027027027027	-7.612612612612611	5.2335
-7.612612612612611	-7.522522522522522	5.2865
-7.522522522522522	-7.4324324324324325	5.4351
-7.4324324324324325	-7.342342342342336	5.5423
-7.342342342342336	-7.252252252252247	5.5626
-7.252252252252247	-7.162162162162158	5.6808
-7.162162162162158	-7.072072072072069	5.7837
-7.072072072072069	-6.9819819819819795	5.9259
-6.9819819819819795	-6.89189189189189	6.0687
-6.89189189189189	-6.801801801801801	6.069
-6.801801801801801	-6.711711711711712	6.2277
-6.711711711711712	-6.621621621621617	6.3933
-6.621621621621617	-6.531531531531527	6.4566
-6.531531531531527	-6.441441441441438	6.6107
-6.441441441441438	-6.351351351351349	6.6653
-6.351351351351349	-6.26126126126126	6.8164
-6.26126126126126	-6.171171171171171	6.9463
-6.171171171171171	-6.081081081081082	6.9859
-6.081081081081082	-5.990990990990985	7.155
-5.990990990990985	-5.900900900900896	7.228
-5.900900900900896	-5.810810810810807	7.3782
-5.810810810810807	-5.720720720720718	7.4475
-5.720720720720718	-5.630630630630629	7.5802
-5.630630630630629	-5.5405405405405395	7.6629
-5.5405405405405395	-5.45045045045045	7.7222
-5.45045045045045	-5.360360360360361	7.902
-5.360360360360361	-5.270270270270265	7.9909
-5.270270270270265	-5.180180180180176	8.1394
-5.180180180180176	-5.0900900900900865	8.1527
-5.0900900900900865	-4.999999999999997	8.2937
-4.999999999999997	-4.909909909909908	8.4354
-4.909909909909908	-4.819819819819819	8.4616
-4.819819819819819	-4.72972972972973	8.6078
-4.72972972972973	-4.6396396396396336	8.7789
-4.6396396396396336	-4.549549549549544	8.865
-4.549549549549544	-4.459459459459455	9.0423
-4.459459459459455	-4.369369369369366	9.1411
-4.369369369369366	-4.279279279279277	9.269
-4.279279279279277	-4.189189189189188	9.3473
-4.189189189189188	-4.0990990990990985	9.3732
-4.0990990990990985	-4.009009009009009	9.4896
-4.009009009009009	-3.9189189189189135	9.5889
-3.9189189189189135	-3.8288288288288244	9.6742
-3.8288288288288244	-3.738738738738735	9.7714
-3.738738738738735	-3.648648648648646	9.9092
-3.648648648648646	-3.558558558558557	9.9475
-3.558558558558557	-3.4684684684684677	10.0248
-3.4684684684684677	-3.3783783783783785	10.0607
-3.3783783783783785	-3.2882882882882893	10.1545
-3.2882882882882893	-3.198198198198193	10.3062
-3.198198198198193	-3.108108108108104	10.3022
-3.108108108108104	-3.0180180180180147	10.4266
-3.0180180180180147	-2.9279279279279256	10.4983
-2.9279279279279256	-2.8378378378378364	10.5498
-2.8378378378378364	-2.747747747747747	10.6193
-2.747747747747747	-2.657657657657658	10.7327
-2.657657657657658	-2.567567567567562	10.8269
-2.567567567567562	-2.477477477477473	10.9864
-2.477477477477473	-2.387387387387384	11.0187
-2.387387387387384	-2.2972972972972947	11.0089
-2.2972972972972947	-2.2072072072072055	11.1047
-2.2072072072072055	-2.1171171171171164	11.1939
-2.1171171171171164	-2.027027027027027	11.3056
-2.027027027027027	-1.936936936936938	11.3039
-1.936936936936938	-1.8468468468468417	11.38
-1.8468468468468417	-1.7567567567567526	11.4698
-1.7567567567567526	-1.6666666666666634	11.4047
-1.6666666666666634	-1.5765765765765742	11.4758
-1.5765765765765742	-1.486486486486485	11.4947
-1.486486486486485	-1.396396396396396	11.6714
-1.396396396396396	-1.3063063063063067	11.6312
-1.3063063063063067	-1.2162162162162107	11.594
-1.2162162162162107	-1.1261261261261215	11.6266
-1.1261261261261215	-1.0360360360360323	11.6188
-1.0360360360360323	-0.9459459459459432	11.7305
-0.9459459459459432	-0.855855855855854	11.8637
-0.855855855855854	-0.7657657657657648	11.8533
-0.7657657657657648	-0.6756756756756757	11.8366
-0.6756756756756757	-0.5855855855855865	11.8402
-0.5855855855855865	-0.49549549549549043	11.7273
-0.49549549549549043	-0.40540540540540126	11.8624
-0.40540540540540126	-0.3153153153153121	11.891
-0.3153153153153121	-0.22522522522522292	11.8885
-0.22522522522522292	-0.13513513513513375	11.8405
-0.13513513513513375	-0.045045045045044585	11.9299
-0.045045045045044585	0.045045045045044585	11.8814
0.045045045045044585	0.1351351351351407	11.8527
0.1351351351351407	0.22522522522522986	11.9141
0.22522522522522986	0.31531531531531903	11.9642
0.31531531531531903	0.4054054054054082	11.9575
0.4054054054054082	0.4954954954954974	11.9295
0.4954954954954974	0.5855855855855865	11.8967
0.5855855855855865	0.6756756756756757	11.8526
0.6756756756756757	0.7657657657657648	11.9016
0.7657657657657648	0.855855855855861	11.7903
0.855855855855861	0.9459459459459502	11.8188
0.9459459459459502	1.0360360360360392	11.8558
1.0360360360360392	1.1261261261261284	11.8292
1.1261261261261284	1.2162162162162176	11.7107
1.2162162162162176	1.3063063063063067	11.6387
1.3063063063063067	1.396396396396396	11.6466
1.396396396396396	1.4864864864864922	11.6668
1.4864864864864922	1.5765765765765813	11.562
1.5765765765765813	1.6666666666666705	11.5977
1.6666666666666705	1.7567567567567597	11.6102
1.7567567567567597	1.8468468468468489	11.4879
1.8468468468468489	1.936936936936938	11.4172
1.936936936936938	2.027027027027027	11.2999
2.027027027027027	2.1171171171171164	11.2767
2.1171171171171164	2.207207207207212	11.2436
2.207207207207212	2.2972972972973014	11.1998
2.2972972972973014	2.3873873873873905	11.1213
2.3873873873873905	2.4774774774774797	11.0429
2.4774774774774797	2.567567567567569	10.9456
2.567567567567569	2.657657657657658	10.9269
2.657657657657658	2.747747747747747	10.7939
2.747747747747747	2.8378378378378435	10.678
2.8378378378378435	2.9279279279279327	10.667
2.9279279279279327	3.018018018018022	10.6167
3.018018018018022	3.108108108108111	10.5599
3.108108108108111	3.1981981981982	10.4497
3.1981981981982	3.2882882882882893	10.4183
3.2882882882882893	3.3783783783783785	10.3379
3.3783783783783785	3.4684684684684677	10.2291
3.4684684684684677	3.558558558558564	10.0524
3.558558558558564	3.648648648648653	9.9882
3.648648648648653	3.7387387387387423	9.8679
3.7387387387387423	3.8288288288288315	9.7352
3.8288288288288315	3.9189189189189206	9.6942
3.9189189189189206	4.009009009009009	9.5699
4.009009009009009	4.0990990990990985	9.5352
4.0990990990990985	4.189189189189195	9.4822
4.189189189189195	4.279279279279284	9.4355
4.279279279279284	4.369369369369373	9.3362
4.369369369369373	4.459459459459462	9.2596
4.459459459459462	4.5495495495495515	9.0694
4.5495495495495515	4.639639639639641	8.9831
4.639639639639641	4.72972972972973	8.9417
4.72972972972973	4.819819819819819	8.8045
4.819819819819819	4.909909909909915	8.7282
4.909909909909915	5.000000000000004	8.6382
5.000000000000004	5.090090090090094	8.5446
5.090090090090094	5.180180180180183	8.438
5.180180180180183	5.270270270270272	8.3442
5.270270270270272	5.360360360360361	8.2369
5.360360360360361	5.45045045045045	8.1515
5.45045045045045	5.540540540540547	7.9846
5.540540540540547	5.630630630630636	7.8394
5.630630630630636	5.720720720720725	7.7314
5.720720720720725	5.810810810810814	7.6416
5.810810810810814	5.900900900900903	7.4522
5.900900900900903	5.990990990990992	7.4303
5.990990990990992	6.081081081081082	7.2317
6.081081081081082	6.171171171171171	7.1882
6.171171171171171	6.261261261261266	7.1087
6.261261261261266	6.351351351351355	6.9602
6.351351351351355	6.4414414414414445	6.9033
6.4414414414414445	6.531531531531534	6.8423
6.531531531531534	6.621621621621623	6.6767
6.621621621621623	6.711711711711712	6.5755
6.711711711711712	6.801801801801801	6.4294
6.801801801801801	6.89189189189189	6.3001
6.89189189189189	6.981981981981987	6.2444
6.981981981981987	7.072072072072076	6.0839
7.072072072072076	7.162162162162165	6.0405
7.162162162162165	7.252252252252254	5.9223
7.252252252252254	7.342342342342343	5.8536
7.342342342342343	7.4324324324324325	5.7644
7.4324324324324325	7.522522522522522	5.6143
7.522522522522522	7.612612612612618	5.4742
7.612612612612618	7.702702702702707	5.3548
7.702702702702707	7.792792792792796	5.2113
7.792792792792796	7.882882882882885	5.0874
7.882882882882885	7.972972972972975	5.0286
7.972972972972975	8.063063063063064	4.9427
8.063063063063064	8.153153153153154	4.8642
8.153153153153154	8.243243243243242	4.7433
8.243243243243242	8.333333333333337	4.7152
8.333333333333337	8.423423423423428	4.5326
8.423423423423428	8.513513513513516	4.4392
8.513513513513516	8.603603603603606	4.3303
8.603603603603606	8.693693693693694	4.2467
8.693693693693694	8.783783783783784	4.1566
8.783783783783784	8.873873873873872	4.0876
8.873873873873872	8.96396396396397	3.9575
8.96396396396397	9.054054054054058	3.8771
9.054054054054058	9.144144144144148	3.8039
9.144144144144148	9.234234234234236	3.7251
9.234234234234236	9.324324324324326	3.5487
9.324324324324326	9.414414414414415	3.5454
9.414414414414415	9.504504504504505	3.4747
9.504504504504505	9.594594594594593	3.3486
9.594594594594593	9.68468468468469	3.2774
9.68468468468469	9.774774774774778	3.161
9.774774774774778	9.864864864864868	3.1481
9.864864864864868	9.954954954954957	3.0918
9.954954954954957	10.045045045045047	3.0216
10.045045045045047	10.135135135135135	2.8918
10.135135135135135	10.225225225225225	2.8398
10.225225225225225	10.31531531531532	2.7554
10.31531531531532	10.40540540540541	2.6725
10.40540540540541	10.495495495495499	2.6452
10.495495495495499	10.585585585585589	2.5358
10.585585585585589	10.675675675675677	2.5048
10.675675675675677	10.765765765765767	2.4197
10.765765765765767	10.855855855855856	2.3704
10.855855855855856	10.945945945945946	2.281
10.945945945945946	11.036036036036041	2.2258
11.036036036036041	11.126126126126131	2.1512
11.126126126126131	11.21621621621622	2.0654
11.21621621621622	11.30630630630631	2.005
11.30630630630631	11.396396396396398	1.9834
11.396396396396398	11.486486486486488	1.9187
11.486486486486488	11.576576576576576	1.8778
11.576576576576576	11.666666666666671	1.8025
11.666666666666671	11.756756756756761	1.7471
11.756756756756761	11.84684684684685	1.704
11.84684684684685	11.93693693693694	1.6435
11.93693693693694	12.027027027027028	1.6206
12.027027027027028	12.117117117117118	1.5683
12.117117117117118	12.207207207207206	1.5236
12.207207207207206	12.297297297297296	1.4791
12.297297297297296	12.387387387387392	1.4222
12.387387387387392	12.477477477477482	1.4014
12.477477477477482	12.56756756756757	1.3242
12.56756756756757	12.65765765765766	1.2812
12.65765765765766	12.747747747747749	1.2524
12.747747747747749	12.837837837837839	1.2564
12.837837837837839	12.927927927927927	1.225
12.927927927927927	13.018018018018024	1.1902
13.018018018018024	13.108108108108112	1.1486
13.108108108108112	13.198198198198202	1.1024
13.198198198198202	13.28828828828829	1.0918
13.28828828828829	13.37837837837838	1.0493
13.37837837837838	13.468468468468469	1.0114
13.468468468468469	13.558558558558559	0.9815
13.558558558558559	13.648648648648647	0.952
13.648648648648647	13.738738738738745	0.9193
13.738738738738745	13.828828828828833	0.9161
13.828828828828833	13.918918918918923	0.869
13.918918918918923	14.009009009009011	0.8338
14.009009009009011	14.099099099099101	0.8037
14.099099099099101	14.18918918918919	0.7577
14.18918918918919	14.27927927927928	0.7503
14.27927927927928	14.369369369369375	0.7028
14.369369369369375	14.459459459459465	0.6881
14.459459459459465	14.549549549549553	0.6581
14.549549549549553	14.639639639639643	0.6309
14.639639639639643	14.729729729729732	0.6096
14.729729729729732	14.819819819819822	0.5889
14.819819819819822	14.90990990990991	0.5614
14.90990990990991	15.0	0.5487
15.0	15.090090090090095	0.5151
15.090090090090095	15.180180180180184	0.491
15.180180180180184	15.270270270270274	0.4776
15.270270270270274	15.360360360360362	0.4576
15.360360360360362	15.450450450450452	0.4411
15.450450450450452	15.54054054054054	0.4193
15.54054054054054	15.63063063063063	0.4063
15.63063063063063	15.720720720720726	0.397
15.720720720720726	15.810810810810816	0.3811
15.810810810810816	15.900900900900904	0.3579
15.900900900900904	15.990990990990994	0.3477
15.990990990990994	16.081081081081084	0.3306
16.081081081081084	16.17117117117117	0.3211
16.17117117117117	16.26126126126126	0.3101
16.26126126126126	16.35135135135135	0.3055
16.35135135135135	16.441441441441448	0.2808
16.441441441441448	16.531531531531535	0.2792
16.531531531531535	16.621621621621625	0.27
16.621621621621625	16.711711711711715	0.2584
16.711711711711715	16.801801801801805	0.2476
16.801801801801805	16.89189189189189	0.248
16.89189189189189	16.98198198198198	0.233
16.98198198198198	17.07207207207208	0.2203
17.07207207207208	17.16216216216217	0.2118
17.16216216216217	17.252252252252255	0.2068
17.252252252252255	17.342342342342345	0.1968
17.342342342342345	17.432432432432435	0.1802
17.432432432432435	17.522522522522525	0.1774
17.522522522522525	17.61261261261261	0.1629
17.61261261261261	17.7027027027027	0.158
17.7027027027027	17.792792792792792	0.1558
17.792792792792792	17.882882882882882	0.1409
17.882882882882882	17.97297297297297	0.1468
17.97297297297297	18.06306306306306	0.1389
18.06306306306306	18.153153153153163	0.133
18.153153153153163	18.24324324324325	0.1323
18.24324324324325	18.33333333333334	0.1223
18.33333333333334	18.42342342342343	0.1182
18.42342342342343	18.51351351351352	0.1101
18.51351351351352	18.603603603603606	0.109
18.603603603603606	18.693693693693696	0.1039
18.693693693693696	18.783783783783786	0.0879
18.783783783783786	18.873873873873876	0.084
18.873873873873876	18.963963963963963	0.0849
18.963963963963963	19.054054054054053	0.0816
19.054054054054053	19.144144144144143	0.0792
19.144144144144143	19.234234234234233	0.0661
19.234234234234233	19.32432432432432	0.0668
19.32432432432432	19.41441441441441	0.0639
19.41441441441441	19.504504504504514	0.0618
19.504504504504514	19.594594594594604	0.0587
19.594594594594604	19.68468468468469	0.0573
19.68468468468469	19.77477477477478	0.055
19.77477477477478	19.86486486486487	0.0491
19.86486486486487	19.95495495495496	0.0507
19.95495495495496	20.045045045045047	0.0453
20.045045045045047	20.135135135135137	0.0413
20.135135135135137	20.225225225225227	0.0408
20.225225225225227	20.315315315315317	0.036
20.315315315315317	20.405405405405403	0.0363
20.405405405405403	20.495495495495494	0.0343
20.495495495495494	20.585585585585584	0.0347
20.585585585585584	20.675675675675674	0.0307
20.675675675675674	20.76576576576576	0.0284
20.76576576576576	20.855855855855864	0.024
20.855855855855864	20.945945945945954	0.0239
20.945945945945954	21.036036036036045	0.0222
21.036036036036045	21.12612612612613	0.0218
21.12612612612613	21.21621621621622	0.0207
21.21621621621622	21.30630630630631	0.0202
21.30630630630631	21.396396396396398	0.0207
21.396396396396398	21.486486486486488	0.0197
21.486486486486488	21.576576576576578	0.0163
21.576576576576578	21.666666666666668	0.0161
21.666666666666668	21.756756756756754	0.0154
21.756756756756754	21.846846846846844	0.015
21.846846846846844	21.936936936936934	0.0133
21.936936936936934	22.027027027027025	0.0134
22.027027027027025	22.11711711711711	0.0121
22.11711711711711	22.207207207207215	0.011
22.207207207207215	22.297297297297305	0.0116
22.297297297297305	22.387387387387395	0.0129
22.387387387387395	22.477477477477482	0.0099
22.477477477477482	22.567567567567572	0.009
22.567567567567572	22.657657657657662	0.0103
22.657657657657662	22.747747747747752	0.0083
22.747747747747752	22.83783783783784	0.009
22.83783783783784	22.92792792792793	0.0086
22.92792792792793	23.01801801801802	0.008
23.01801801801802	23.10810810810811	0.0081
23.10810810810811	23.198198198198195	0.0074
23.198198198198195	23.288288288288285	0.0072
23.288288288288285	23.378378378378375	0.0047
23.378378378378375	23.468468468468465	0.0051
23.468468468468465	23.558558558558566	0.0043
23.558558558558566	23.648648648648656	0.003
23.648648648648656	23.738738738738746	0.0025
23.738738738738746	23.828828828828836	0.0017
23.828828828828836	23.918918918918923	0.0023
23.918918918918923	24.009009009009013	0.0012
24.009009009009013	24.099099099099103	0.0012
24.099099099099103	24.189189189189193	0.0016
24.189189189189193	24.27927927927928	0.0016
24.27927927927928	24.36936936936937	0.0019
24.36936936936937	24.45945945945946	0.0019
24.45945945945946	24.54954954954955	0.0017
24.54954954954955	24.639639639639636	0.0016
24.639639639639636	24.729729729729726	0.0009
24.729729729729726	24.819819819819816	0.001
24.819819819819816	24.909909909909917	0.0012
24.909909909909917	25.000000000000007	0.0007
25.000000000000007	25.090090090090097	0.0019
25.090090090090097	25.180180180180187	0.0012
25.180180180180187	25.270270270270274	0.0008
25.270270270270274	25.360360360360364	0.0012
25.360360360360364	25.450450450450454	0.0012
25.450450450450454	25.540540540540544	0.0007
25.540540540540544	25.63063063063063	0.0009
25.63063063063063	25.72072072072072	0.0009
25.72072072072072	25.81081081081081	0.0013
25.81081081081081	25.9009009009009	0.0008
25.9009009009009	25.990990990990987	0.001
25.990990990990987	26.081081081081077	0.0006
26.081081081081077	26.171171171171167	0.0005
26.171171171171167	26.26126126126127	0.0008
26.26126126126127	26.351351351351358	0.0012
26.351351351351358	26.441441441441448	0.0012
26.441441441441448	26.531531531531538	0.0007
26.531531531531538	26.621621621621628	0.0006
26.621621621621628	26.711711711711715	0.0008
26.711711711711715	26.801801801801805	0.0013
26.801801801801805	26.891891891891895	0.0004
26.891891891891895	26.981981981981985	0.0003
26.981981981981985	27.07207207207207	0.0006
27.07207207207207	27.16216216216216	0.0005
27.16216216216216	27.25225225225225	0.0005
27.25225225225225	27.34234234234234	0.0007
27.34234234234234	27.432432432432428	0.0012
27.432432432432428	27.522522522522518	0.0002
27.522522522522518	27.612612612612622	0.0004
27.612612612612622	27.70270270270271	0.0002
27.70270270270271	27.7927927927928	0.0003
27.7927927927928	27.88288288288289	0.0005
27.88288288288289	27.97297297297298	0.0006
27.97297297297298	28.063063063063066	0.0005
28.063063063063066	28.153153153153156	0.0
28.153153153153156	28.243243243243246	0.0002
28.243243243243246	28.333333333333336	0.0
28.333333333333336	28.423423423423422	0.0
28.423423423423422	28.513513513513512	0.0002
28.513513513513512	28.603603603603602	0.0
28.603603603603602	28.693693693693692	0.0002
28.693693693693692	28.78378378378378	0.0
28.78378378378378	28.87387387387387	0.0002
28.87387387387387	28.963963963963973	0.0
28.963963963963973	29.054054054054063	0.0002
29.054054054054063	29.14414414414415	0.0
29.14414414414415	29.23423423423424	0.0002
29.23423423423424	29.32432432432433	0.0001
29.32432432432433	29.41441441441442	0.0001
29.41441441441442	29.504504504504506	0.0002
29.504504504504506	29.594594594594597	0.0
29.594594594594597	29.684684684684687	0.0002
29.684684684684687	29.774774774774777	0.0002
29.774774774774777	29.864864864864863	0.0001
29.864864864864863	29.954954954954953	0.0001
29.954954954954953	30.045045045045043	0.0002
30.045045045045043	30.135135135135133	0.0002
30.135135135135133	30.22522522522522	0.0002
30.22522522522522	30.315315315315324	0.0004
30.315315315315324	30.405405405405414	0.0002
30.405405405405414	30.495495495495504	0.0009
30.495495495495504	30.58558558558559	0.0
30.58558558558559	30.67567567567568	0.0
30.67567567567568	30.76576576576577	0.0
30.76576576576577	30.85585585585586	0.0
30.85585585585586	30.945945945945947	0.0
30.945945945945947	31.036036036036037	0.0
31.036036036036037	31.126126126126128	0.0
31.126126126126128	31.216216216216218	0.0
31.216216216216218	31.306306306306304	0.0
31.306306306306304	31.396396396396394	0.0
31.396396396396394	31.486486486486484	0.0
31.486486486486484	31.576576576576574	0.0
31.576576576576574	31.666666666666675	0.0
31.666666666666675	31.756756756756765	0.0
31.756756756756765	31.846846846846855	0.0
31.846846846846855	31.93693693693694	0.0
31.93693693693694	32.02702702702703	0.0
32.02702702702703	32.11711711711712	0.0
32.11711711711712	32.20720720720721	0.0
32.20720720720721	32.2972972972973	0.0
32.2972972972973	32.38738738738739	0.0
32.38738738738739	32.47747747747748	0.0
32.47747747747748	32.567567567567565	0.0
32.567567567567565	32.65765765765766	0.0
32.65765765765766	32.747747747747745	0.0
32.747747747747745	32.83783783783783	0.0
32.83783783783783	32.927927927927925	0.0
32.927927927927925	33.018018018018026	0.0
33.018018018018026	33.10810810810812	0.0
33.10810810810812	33.198198198198206	0.0
33.198198198198206	33.28828828828829	0.0
33.28828828828829	33.378378378378386	0.0
33.378378378378386	33.46846846846847	0.0
33.46846846846847	33.55855855855856	0.0
33.55855855855856	33.64864864864865	0.0
33.64864864864865	33.73873873873874	0.0
33.73873873873874	33.82882882882883	0.0
33.82882882882883	33.91891891891892	0.0
33.91891891891892	34.009009009009006	0.0
34.009009009009006	34.0990990990991	0.0
34.0990990990991	34.189189189189186	0.0
34.189189189189186	34.27927927927927	0.0
34.27927927927927	34.36936936936938	0.0
34.36936936936938	34.45945945945947	0.0
34.45945945945947	34.54954954954955	0.0
34.54954954954955	34.63963963963965	0.0
34.63963963963965	34.72972972972973	0.0
34.72972972972973	34.81981981981983	0.0
34.81981981981983	34.90990990990991	0.0
34.90990990990991	35.0	0.0
35.0	35.090090090090094	0.0
35.090090090090094	35.18018018018018	0.0
35.18018018018018	35.27027027027027	0.0
35.27027027027027	35.36036036036036	0.0
35.36036036036036	35.45045045045045	0.0
35.45045045045045	35.54054054054054	0.0
35.54054054054054	35.63063063063063	0.0
35.63063063063063	35.72072072072073	0.0
35.72072072072073	35.81081081081082	0.0
35.81081081081082	35.90090090090091	0.0
35.90090090090091	35.990990990990994	0.0
35.990990990990994	36.08108108108109	0.0
36.08108108108109	36.171171171171174	0.0
36.171171171171174	36.26126126126127	0.0
36.26126126126127	36.351351351351354	0.0
36.351351351351354	36.44144144144144	0.0
36.44144144144144	36.531531531531535	0.0
36.531531531531535	36.62162162162162	0.0
36.62162162162162	36.71171171171171	0.0
36.71171171171171	36.8018018018018	0.0
36.8018018018018	36.89189189189189	0.0
36.89189189189189	36.98198198198198	0.0
36.98198198198198	37.07207207207207	0.0
37.07207207207207	37.16216216216217	0.0
37.16216216216217	37.25225225225226	0.0
37.25225225225226	37.34234234234235	0.0
37.34234234234235	37.432432432432435	0.0
37.432432432432435	37.52252252252253	0.0
37.52252252252253	37.612612612612615	0.0
37.612612612612615	37.70270270270271	0.0
37.70270270270271	37.792792792792795	0.0
37.792792792792795	37.88288288288288	0.0
37.88288288288288	37.972972972972975	0.0
37.972972972972975	38.06306306306306	0.0
38.06306306306306	38.15315315315315	0.0
38.15315315315315	38.24324324324324	0.0
38.24324324324324	38.33333333333333	0.0
38.33333333333333	38.42342342342342	0.0
38.42342342342342	38.51351351351352	0.0
38.51351351351352	38.60360360360361	0.0
38.60360360360361	38.6936936936937	0.0
38.6936936936937	38.78378378378379	0.0
38.78378378378379	38.873873873873876	0.0
38.873873873873876	38.96396396396397	0.0
38.96396396396397	39.054054054054056	0.0
39.054054054054056	39.14414414414414	0.0
39.14414414414414	39.234234234234236	0.0
39.234234234234236	39.32432432432432	0.0
39.32432432432432	39.414414414414416	0.0
39.414414414414416	39.5045045045045	0.0
39.5045045045045	39.59459459459459	0.0
39.59459459459459	39.68468468468468	0.0
39.68468468468468	39.77477477477477	0.0
39.77477477477477	39.86486486486487	0.0
39.86486486486487	39.954954954954964	0.0
39.954954954954964	40.04504504504505	0.0
40.04504504504505	40.135135135135144	0.0
40.135135135135144	40.22522522522523	0.0
40.22522522522523	40.31531531531532	0.0
40.31531531531532	40.40540540540541	0.0
40.40540540540541	40.4954954954955	0.0
40.4954954954955	40.585585585585584	0.0
40.585585585585584	40.67567567567568	0.0
40.67567567567568	40.765765765765764	0.0
40.765765765765764	40.85585585585586	0.0
40.85585585585586	40.945945945945944	0.0
40.945945945945944	41.03603603603603	0.0
41.03603603603603	41.126126126126124	0.0
41.126126126126124	41.216216216216225	0.0
41.216216216216225	41.30630630630631	0.0
41.30630630630631	41.396396396396405	0.0
41.396396396396405	41.48648648648649	0.0
41.48648648648649	41.57657657657658	0.0
41.57657657657658	41.66666666666667	0.0
41.66666666666667	41.75675675675676	0.0
41.75675675675676	41.84684684684685	0.0
41.84684684684685	41.93693693693694	0.0
41.93693693693694	42.027027027027025	0.0
42.027027027027025	42.11711711711712	0.0
42.11711711711712	42.207207207207205	0.0
42.207207207207205	42.29729729729729	0.0
42.29729729729729	42.387387387387385	0.0
42.387387387387385	42.47747747747747	0.0
42.47747747747747	42.56756756756758	0.0
42.56756756756758	42.657657657657666	0.0
42.657657657657666	42.74774774774775	0.0
42.74774774774775	42.837837837837846	0.0
42.837837837837846	42.92792792792793	0.0
42.92792792792793	43.01801801801802	0.0
43.01801801801802	43.10810810810811	0.0
43.10810810810811	43.1981981981982	0.0
43.1981981981982	43.28828828828829	0.0
43.28828828828829	43.37837837837838	0.0
43.37837837837838	43.468468468468465	0.0
43.468468468468465	43.55855855855856	0.0
43.55855855855856	43.648648648648646	0.0
43.648648648648646	43.73873873873873	0.0
43.73873873873873	43.828828828828826	0.0
43.828828828828826	43.918918918918926	0.0
43.918918918918926	44.00900900900902	0.0
44.00900900900902	44.09909909909911	0.0
44.09909909909911	44.18918918918919	0.0
44.18918918918919	44.27927927927929	0.0
44.27927927927929	44.36936936936937	0.0
44.36936936936937	44.45945945945946	0.0
44.45945945945946	44.54954954954955	0.0
44.54954954954955	44.63963963963964	0.0
44.63963963963964	44.72972972972973	0.0
44.72972972972973	44.81981981981982	0.0
44.81981981981982	44.909909909909906	0.0
44.909909909909906	45.0	0.0
