# Supplementary material for: Spinon mediation of witness spin dynamics in herbertsmithite
Source: Nat Phys. 2026 Jun 10;22(7):1071–8. doi: 10.1038/s41567-026-03303-6 (PMC13423850; doi:10.1038/s41567-026-03303-6)
Supplement: Supplementary file 7 — Statistical source data. [file 41567_2026_3303_MOESM7_ESM.zip › ED_Fig2a_400mK.csv]

Flux bin left (mPhi_0)	Flux bin right (mPhi_0)	Count (10^4)
-45.0	-44.909909909909906	0.0
-44.909909909909906	-44.81981981981982	0.0
-44.81981981981982	-44.72972972972973	0.0
-44.72972972972973	-44.63963963963963	0.0
-44.63963963963963	-44.549549549549546	0.0
-44.549549549549546	-44.45945945945945	0.0
-44.45945945945945	-44.369369369369366	0.0
-44.369369369369366	-44.27927927927928	0.0
-44.27927927927928	-44.189189189189186	0.0
-44.189189189189186	-44.0990990990991	0.0
-44.0990990990991	-44.00900900900901	0.0
-44.00900900900901	-43.91891891891891	0.0
-43.91891891891891	-43.828828828828826	0.0
-43.828828828828826	-43.73873873873873	0.0
-43.73873873873873	-43.648648648648646	0.0
-43.648648648648646	-43.55855855855856	0.0
-43.55855855855856	-43.468468468468465	0.0
-43.468468468468465	-43.37837837837838	0.0
-43.37837837837838	-43.288288288288285	0.0
-43.288288288288285	-43.19819819819819	0.0
-43.19819819819819	-43.108108108108105	0.0
-43.108108108108105	-43.01801801801801	0.0
-43.01801801801801	-42.927927927927925	0.0
-42.927927927927925	-42.83783783783784	0.0
-42.83783783783784	-42.747747747747745	0.0
-42.747747747747745	-42.65765765765766	0.0
-42.65765765765766	-42.567567567567565	0.0
-42.567567567567565	-42.47747747747747	0.0
-42.47747747747747	-42.387387387387385	0.0
-42.387387387387385	-42.29729729729729	0.0
-42.29729729729729	-42.207207207207205	0.0
-42.207207207207205	-42.11711711711712	0.0
-42.11711711711712	-42.027027027027025	0.0
-42.027027027027025	-41.93693693693694	0.0
-41.93693693693694	-41.846846846846844	0.0
-41.846846846846844	-41.75675675675675	0.0
-41.75675675675675	-41.666666666666664	0.0
-41.666666666666664	-41.57657657657658	0.0
-41.57657657657658	-41.486486486486484	0.0
-41.486486486486484	-41.3963963963964	0.0
-41.3963963963964	-41.306306306306304	0.0
-41.306306306306304	-41.21621621621621	0.0
-41.21621621621621	-41.126126126126124	0.0
-41.126126126126124	-41.03603603603603	0.0
-41.03603603603603	-40.945945945945944	0.0
-40.945945945945944	-40.85585585585586	0.0
-40.85585585585586	-40.765765765765764	0.0
-40.765765765765764	-40.67567567567568	0.0
-40.67567567567568	-40.585585585585584	0.0
-40.585585585585584	-40.49549549549549	0.0
-40.49549549549549	-40.4054054054054	0.0
-40.4054054054054	-40.31531531531531	0.0
-40.31531531531531	-40.22522522522522	0.0
-40.22522522522522	-40.13513513513514	0.0
-40.13513513513514	-40.04504504504504	0.0
-40.04504504504504	-39.95495495495495	0.0
-39.95495495495495	-39.864864864864856	0.0
-39.864864864864856	-39.77477477477477	0.0
-39.77477477477477	-39.68468468468468	0.0
-39.68468468468468	-39.59459459459459	0.0
-39.59459459459459	-39.5045045045045	0.0
-39.5045045045045	-39.414414414414416	0.0
-39.414414414414416	-39.32432432432432	0.0
-39.32432432432432	-39.234234234234236	0.0
-39.234234234234236	-39.144144144144136	0.0
-39.144144144144136	-39.05405405405405	0.0
-39.05405405405405	-38.96396396396396	0.0
-38.96396396396396	-38.87387387387387	0.0
-38.87387387387387	-38.78378378378378	0.0
-38.78378378378378	-38.693693693693696	0.0
-38.693693693693696	-38.6036036036036	0.0
-38.6036036036036	-38.51351351351351	0.0
-38.51351351351351	-38.42342342342342	0.0
-38.42342342342342	-38.33333333333333	0.0
-38.33333333333333	-38.24324324324324	0.0
-38.24324324324324	-38.15315315315315	0.0
-38.15315315315315	-38.06306306306306	0.0
-38.06306306306306	-37.972972972972975	0.0
-37.972972972972975	-37.88288288288288	0.0
-37.88288288288288	-37.79279279279279	0.0
-37.79279279279279	-37.7027027027027	0.0
-37.7027027027027	-37.61261261261261	0.0
-37.61261261261261	-37.52252252252252	0.0
-37.52252252252252	-37.43243243243243	0.0
-37.43243243243243	-37.34234234234234	0.0
-37.34234234234234	-37.252252252252255	0.0
-37.252252252252255	-37.162162162162154	0.0
-37.162162162162154	-37.07207207207207	0.0
-37.07207207207207	-36.98198198198198	0.0
-36.98198198198198	-36.89189189189189	0.0
-36.89189189189189	-36.8018018018018	0.0
-36.8018018018018	-36.71171171171171	0.0
-36.71171171171171	-36.62162162162162	0.0
-36.62162162162162	-36.531531531531535	0.0
-36.531531531531535	-36.44144144144144	0.0
-36.44144144144144	-36.35135135135135	0.0
-36.35135135135135	-36.26126126126126	0.0
-36.26126126126126	-36.17117117117117	0.0
-36.17117117117117	-36.08108108108108	0.0
-36.08108108108108	-35.99099099099099	0.0
-35.99099099099099	-35.90090090090089	0.0
-35.90090090090089	-35.81081081081081	0.0
-35.81081081081081	-35.72072072072071	0.0
-35.72072072072071	-35.63063063063063	0.0
-35.63063063063063	-35.54054054054054	0.0
-35.54054054054054	-35.45045045045045	0.0
-35.45045045045045	-35.36036036036036	0.0
-35.36036036036036	-35.27027027027027	0.0
-35.27027027027027	-35.18018018018018	0.0
-35.18018018018018	-35.090090090090094	0.0
-35.090090090090094	-34.99999999999999	0.0
-34.99999999999999	-34.909909909909906	0.0
-34.909909909909906	-34.81981981981982	0.0
-34.81981981981982	-34.729729729729726	0.0
-34.729729729729726	-34.63963963963964	0.0
-34.63963963963964	-34.549549549549546	0.0
-34.549549549549546	-34.45945945945945	0.0
-34.45945945945945	-34.369369369369366	0.0
-34.369369369369366	-34.27927927927927	0.0
-34.27927927927927	-34.189189189189186	0.0
-34.189189189189186	-34.0990990990991	0.0
-34.0990990990991	-34.009009009009006	0.0
-34.009009009009006	-33.91891891891892	0.0
-33.91891891891892	-33.82882882882883	0.0
-33.82882882882883	-33.73873873873874	0.0
-33.73873873873874	-33.648648648648646	0.0
-33.648648648648646	-33.55855855855855	0.0
-33.55855855855855	-33.468468468468465	0.0
-33.468468468468465	-33.37837837837838	0.0
-33.37837837837838	-33.288288288288285	0.0
-33.288288288288285	-33.19819819819819	0.0
-33.19819819819819	-33.108108108108105	0.0
-33.108108108108105	-33.01801801801801	0.0
-33.01801801801801	-32.927927927927925	0.0
-32.927927927927925	-32.83783783783783	0.0
-32.83783783783783	-32.747747747747745	0.0
-32.747747747747745	-32.65765765765766	0.0
-32.65765765765766	-32.567567567567565	0.0
-32.567567567567565	-32.47747747747748	0.0
-32.47747747747748	-32.38738738738739	0.0
-32.38738738738739	-32.29729729729729	0.0
-32.29729729729729	-32.207207207207205	0.0
-32.207207207207205	-32.11711711711711	0.0
-32.11711711711711	-32.027027027027025	0.0
-32.027027027027025	-31.936936936936934	0.0
-31.936936936936934	-31.84684684684684	0.0
-31.84684684684684	-31.75675675675675	0.0
-31.75675675675675	-31.66666666666666	0.0
-31.66666666666666	-31.576576576576574	0.0
-31.576576576576574	-31.486486486486484	0.0
-31.486486486486484	-31.396396396396394	0.0
-31.396396396396394	-31.306306306306304	0.0
-31.306306306306304	-31.216216216216218	0.0
-31.216216216216218	-31.126126126126124	0.0
-31.126126126126124	-31.036036036036034	0.0
-31.036036036036034	-30.94594594594594	0.0
-30.94594594594594	-30.855855855855854	0.0
-30.855855855855854	-30.765765765765764	0.0
-30.765765765765764	-30.675675675675674	0.0
-30.675675675675674	-30.585585585585584	0.0
-30.585585585585584	-30.495495495495494	0.0
-30.495495495495494	-30.405405405405403	0.0
-30.405405405405403	-30.31531531531531	0.0
-30.31531531531531	-30.22522522522522	0.0
-30.22522522522522	-30.135135135135133	0.0
-30.135135135135133	-30.045045045045043	0.0
-30.045045045045043	-29.954954954954953	0.0
-29.954954954954953	-29.864864864864863	0.0
-29.864864864864863	-29.774774774774773	0.0
-29.774774774774773	-29.684684684684683	0.0
-29.684684684684683	-29.59459459459459	0.0
-29.59459459459459	-29.5045045045045	0.0
-29.5045045045045	-29.414414414414413	0.0
-29.414414414414413	-29.324324324324323	0.0
-29.324324324324323	-29.234234234234233	0.0
-29.234234234234233	-29.14414414414414	0.0
-29.14414414414414	-29.054054054054053	0.0
-29.054054054054053	-28.963963963963963	0.0
-28.963963963963963	-28.87387387387387	0.001
-28.87387387387387	-28.78378378378378	0.0004
-28.78378378378378	-28.693693693693692	0.0003
-28.693693693693692	-28.603603603603602	0.0003
-28.603603603603602	-28.51351351351351	0.0002
-28.51351351351351	-28.423423423423422	0.0003
-28.423423423423422	-28.333333333333332	0.0002
-28.333333333333332	-28.243243243243242	0.0002
-28.243243243243242	-28.15315315315315	0.0001
-28.15315315315315	-28.063063063063062	0.0002
-28.063063063063062	-27.972972972972972	0.0001
-27.972972972972972	-27.882882882882882	0.0002
-27.882882882882882	-27.79279279279279	0.0002
-27.79279279279279	-27.7027027027027	0.0
-27.7027027027027	-27.61261261261261	0.0002
-27.61261261261261	-27.522522522522518	0.0002
-27.522522522522518	-27.432432432432428	0.0007
-27.432432432432428	-27.34234234234234	0.0009
-27.34234234234234	-27.25225225225225	0.001
-27.25225225225225	-27.162162162162158	0.0007
-27.162162162162158	-27.072072072072068	0.0007
-27.072072072072068	-26.98198198198198	0.0002
-26.98198198198198	-26.89189189189189	0.0006
-26.89189189189189	-26.801801801801798	0.0005
-26.801801801801798	-26.711711711711708	0.0005
-26.711711711711708	-26.62162162162162	0.0002
-26.62162162162162	-26.53153153153153	0.0004
-26.53153153153153	-26.441441441441437	0.0005
-26.441441441441437	-26.351351351351347	0.0003
-26.351351351351347	-26.26126126126126	0.0003
-26.26126126126126	-26.171171171171167	0.0011
-26.171171171171167	-26.081081081081077	0.0015
-26.081081081081077	-25.990990990990987	0.0009
-25.990990990990987	-25.9009009009009	0.0008
-25.9009009009009	-25.810810810810807	0.0007
-25.810810810810807	-25.720720720720717	0.0019
-25.720720720720717	-25.630630630630627	0.0013
-25.630630630630627	-25.54054054054054	0.0027
-25.54054054054054	-25.450450450450447	0.0009
-25.450450450450447	-25.360360360360357	0.0017
-25.360360360360357	-25.270270270270267	0.0009
-25.270270270270267	-25.18018018018018	0.0012
-25.18018018018018	-25.090090090090087	0.0011
-25.090090090090087	-24.999999999999996	0.0006
-24.999999999999996	-24.90990990990991	0.0014
-24.90990990990991	-24.819819819819816	0.0019
-24.819819819819816	-24.729729729729726	0.0023
-24.729729729729726	-24.639639639639636	0.0013
-24.639639639639636	-24.54954954954955	0.0021
-24.54954954954955	-24.459459459459456	0.0028
-24.459459459459456	-24.369369369369366	0.0029
-24.369369369369366	-24.279279279279276	0.0033
-24.279279279279276	-24.18918918918919	0.0043
-24.18918918918919	-24.099099099099096	0.0036
-24.099099099099096	-24.009009009009006	0.0033
-24.009009009009006	-23.918918918918916	0.0028
-23.918918918918916	-23.82882882882883	0.0049
-23.82882882882883	-23.738738738738736	0.0051
-23.738738738738736	-23.648648648648646	0.0069
-23.648648648648646	-23.558558558558556	0.0055
-23.558558558558556	-23.46846846846847	0.0048
-23.46846846846847	-23.378378378378375	0.0058
-23.378378378378375	-23.288288288288285	0.0056
-23.288288288288285	-23.198198198198195	0.0064
-23.198198198198195	-23.108108108108105	0.0069
-23.108108108108105	-23.018018018018015	0.0062
-23.018018018018015	-22.927927927927925	0.0088
-22.927927927927925	-22.837837837837835	0.0093
-22.837837837837835	-22.747747747747745	0.0087
-22.747747747747745	-22.657657657657655	0.0099
-22.657657657657655	-22.567567567567565	0.0095
-22.567567567567565	-22.477477477477475	0.009
-22.477477477477475	-22.387387387387385	0.0096
-22.387387387387385	-22.297297297297295	0.0106
-22.297297297297295	-22.207207207207205	0.0122
-22.207207207207205	-22.117117117117115	0.0092
-22.117117117117115	-22.027027027027025	0.0105
-22.027027027027025	-21.936936936936934	0.0116
-21.936936936936934	-21.846846846846844	0.0135
-21.846846846846844	-21.756756756756754	0.0129
-21.756756756756754	-21.666666666666664	0.0153
-21.666666666666664	-21.576576576576574	0.0135
-21.576576576576574	-21.486486486486484	0.0136
-21.486486486486484	-21.396396396396394	0.017
-21.396396396396394	-21.306306306306304	0.0198
-21.306306306306304	-21.216216216216214	0.0203
-21.216216216216214	-21.126126126126124	0.0194
-21.126126126126124	-21.036036036036034	0.0192
-21.036036036036034	-20.945945945945944	0.0193
-20.945945945945944	-20.855855855855854	0.0237
-20.855855855855854	-20.765765765765764	0.0266
-20.765765765765764	-20.675675675675674	0.0252
-20.675675675675674	-20.585585585585584	0.0269
-20.585585585585584	-20.495495495495494	0.0255
-20.495495495495494	-20.4054054054054	0.0272
-20.4054054054054	-20.315315315315313	0.0289
-20.315315315315313	-20.225225225225223	0.0326
-20.225225225225223	-20.135135135135133	0.0392
-20.135135135135133	-20.04504504504504	0.0361
-20.04504504504504	-19.954954954954953	0.0376
-19.954954954954953	-19.864864864864863	0.0374
-19.864864864864863	-19.774774774774773	0.0355
-19.774774774774773	-19.68468468468468	0.0393
-19.68468468468468	-19.594594594594593	0.0418
-19.594594594594593	-19.504504504504503	0.0464
-19.504504504504503	-19.414414414414413	0.0498
-19.414414414414413	-19.32432432432432	0.0529
-19.32432432432432	-19.234234234234233	0.0537
-19.234234234234233	-19.144144144144143	0.0589
-19.144144144144143	-19.054054054054053	0.0658
-19.054054054054053	-18.96396396396396	0.0674
-18.96396396396396	-18.873873873873872	0.0679
-18.873873873873872	-18.783783783783782	0.0754
-18.783783783783782	-18.69369369369369	0.0837
-18.69369369369369	-18.603603603603602	0.0812
-18.603603603603602	-18.513513513513512	0.0832
-18.513513513513512	-18.423423423423422	0.0943
-18.423423423423422	-18.33333333333333	0.0931
-18.33333333333333	-18.243243243243242	0.0956
-18.243243243243242	-18.153153153153152	0.1029
-18.153153153153152	-18.063063063063062	0.1059
-18.063063063063062	-17.97297297297297	0.1167
-17.97297297297297	-17.882882882882882	0.1177
-17.882882882882882	-17.792792792792792	0.1361
-17.792792792792792	-17.7027027027027	0.1384
-17.7027027027027	-17.612612612612608	0.1443
-17.612612612612608	-17.52252252252252	0.1427
-17.52252252252252	-17.43243243243243	0.1525
-17.43243243243243	-17.342342342342338	0.1543
-17.342342342342338	-17.252252252252248	0.1661
-17.252252252252248	-17.16216216216216	0.1739
-17.16216216216216	-17.07207207207207	0.1793
-17.07207207207207	-16.981981981981978	0.1798
-16.981981981981978	-16.891891891891888	0.1929
-16.891891891891888	-16.8018018018018	0.2002
-16.8018018018018	-16.71171171171171	0.2153
-16.71171171171171	-16.621621621621617	0.2219
-16.621621621621617	-16.531531531531527	0.2384
-16.531531531531527	-16.44144144144144	0.2571
-16.44144144144144	-16.35135135135135	0.2635
-16.35135135135135	-16.261261261261257	0.2734
-16.261261261261257	-16.171171171171167	0.2819
-16.171171171171167	-16.08108108108108	0.3027
-16.08108108108108	-15.990990990990987	0.3091
-15.990990990990987	-15.900900900900897	0.3186
-15.900900900900897	-15.810810810810809	0.3355
-15.810810810810809	-15.720720720720719	0.3347
-15.720720720720719	-15.630630630630627	0.3636
-15.630630630630627	-15.540540540540537	0.3745
-15.540540540540537	-15.450450450450449	0.388
-15.450450450450449	-15.360360360360358	0.4069
-15.360360360360358	-15.270270270270267	0.4335
-15.270270270270267	-15.180180180180178	0.4456
-15.180180180180178	-15.090090090090088	0.461
-15.090090090090088	-15.0	0.4826
-15.0	-14.909909909909906	0.4883
-14.909909909909906	-14.819819819819818	0.4958
-14.819819819819818	-14.729729729729728	0.5199
-14.729729729729728	-14.639639639639636	0.538
-14.639639639639636	-14.549549549549546	0.5714
-14.549549549549546	-14.459459459459458	0.5874
-14.459459459459458	-14.369369369369368	0.611
-14.369369369369368	-14.279279279279276	0.6346
-14.279279279279276	-14.189189189189186	0.6486
-14.189189189189186	-14.099099099099098	0.6773
-14.099099099099098	-14.009009009009008	0.7076
-14.009009009009008	-13.918918918918916	0.7275
-13.918918918918916	-13.828828828828826	0.7412
-13.828828828828826	-13.738738738738737	0.774
-13.738738738738737	-13.648648648648647	0.799
-13.648648648648647	-13.558558558558559	0.817
-13.558558558558559	-13.468468468468469	0.865
-13.468468468468469	-13.378378378378374	0.9132
-13.378378378378374	-13.288288288288284	0.9316
-13.288288288288284	-13.198198198198195	0.9634
-13.198198198198195	-13.108108108108105	1.0077
-13.108108108108105	-13.018018018018017	1.0359
-13.018018018018017	-12.927927927927927	1.0612
-12.927927927927927	-12.837837837837839	1.0627
-12.837837837837839	-12.747747747747741	1.1105
-12.747747747747741	-12.657657657657653	1.1507
-12.657657657657653	-12.567567567567563	1.1844
-12.567567567567563	-12.477477477477475	1.2158
-12.477477477477475	-12.387387387387385	1.2501
-12.387387387387385	-12.297297297297296	1.3182
-12.297297297297296	-12.207207207207206	1.3717
-12.207207207207206	-12.117117117117118	1.4078
-12.117117117117118	-12.027027027027023	1.4361
-12.027027027027023	-11.936936936936933	1.5101
-11.936936936936933	-11.846846846846844	1.5402
-11.846846846846844	-11.756756756756754	1.5935
-11.756756756756754	-11.666666666666666	1.6373
-11.666666666666666	-11.576576576576576	1.7321
-11.576576576576576	-11.486486486486488	1.7337
-11.486486486486488	-11.39639639639639	1.803
-11.39639639639639	-11.306306306306302	1.8638
-11.306306306306302	-11.216216216216212	1.9044
-11.216216216216212	-11.126126126126124	1.9803
-11.126126126126124	-11.036036036036034	2.0155
-11.036036036036034	-10.945945945945946	2.0726
-10.945945945945946	-10.855855855855856	2.1049
-10.855855855855856	-10.765765765765767	2.2103
-10.765765765765767	-10.67567567567567	2.2558
-10.67567567567567	-10.585585585585582	2.3173
-10.585585585585582	-10.495495495495492	2.3403
-10.495495495495492	-10.405405405405403	2.4164
-10.405405405405403	-10.315315315315313	2.5099
-10.315315315315313	-10.225225225225225	2.5781
-10.225225225225225	-10.135135135135135	2.6418
-10.135135135135135	-10.04504504504504	2.6917
-10.04504504504504	-9.95495495495495	2.8047
-9.95495495495495	-9.864864864864861	2.8616
-9.864864864864861	-9.774774774774771	2.9424
-9.774774774774771	-9.684684684684683	2.9972
-9.684684684684683	-9.594594594594593	3.129
-9.594594594594593	-9.504504504504505	3.1671
-9.504504504504505	-9.414414414414415	3.2571
-9.414414414414415	-9.32432432432432	3.3057
-9.32432432432432	-9.23423423423423	3.4002
-9.23423423423423	-9.144144144144141	3.5034
-9.144144144144141	-9.05405405405405	3.6425
-9.05405405405405	-8.963963963963963	3.7292
-8.963963963963963	-8.873873873873872	3.7769
-8.873873873873872	-8.783783783783784	3.8968
-8.783783783783784	-8.693693693693689	4.01
-8.693693693693689	-8.603603603603599	4.1494
-8.603603603603599	-8.51351351351351	4.1955
-8.51351351351351	-8.42342342342342	4.3051
-8.42342342342342	-8.333333333333332	4.3589
-8.333333333333332	-8.243243243243242	4.4845
-8.243243243243242	-8.153153153153154	4.5469
-8.153153153153154	-8.063063063063064	4.6373
-8.063063063063064	-7.9729729729729675	4.7513
-7.9729729729729675	-7.882882882882878	4.805
-7.882882882882878	-7.792792792792789	5.0774
-7.792792792792789	-7.7027027027027	5.1199
-7.7027027027027	-7.612612612612611	5.2047
-7.612612612612611	-7.522522522522522	5.3439
-7.522522522522522	-7.4324324324324325	5.3926
-7.4324324324324325	-7.342342342342336	5.5017
-7.342342342342336	-7.252252252252247	5.6389
-7.252252252252247	-7.162162162162158	5.7488
-7.162162162162158	-7.072072072072069	5.8091
-7.072072072072069	-6.9819819819819795	5.982
-6.9819819819819795	-6.89189189189189	6.0319
-6.89189189189189	-6.801801801801801	6.0832
-6.801801801801801	-6.711711711711712	6.1989
-6.711711711711712	-6.621621621621617	6.3587
-6.621621621621617	-6.531531531531527	6.5106
-6.531531531531527	-6.441441441441438	6.6306
-6.441441441441438	-6.351351351351349	6.6998
-6.351351351351349	-6.26126126126126	6.7915
-6.26126126126126	-6.171171171171171	6.9676
-6.171171171171171	-6.081081081081082	7.072
-6.081081081081082	-5.990990990990985	7.2037
-5.990990990990985	-5.900900900900896	7.2845
-5.900900900900896	-5.810810810810807	7.4345
-5.810810810810807	-5.720720720720718	7.5434
-5.720720720720718	-5.630630630630629	7.6559
-5.630630630630629	-5.5405405405405395	7.8511
-5.5405405405405395	-5.45045045045045	7.9619
-5.45045045045045	-5.360360360360361	8.115
-5.360360360360361	-5.270270270270265	8.2024
-5.270270270270265	-5.180180180180176	8.3073
-5.180180180180176	-5.0900900900900865	8.4601
-5.0900900900900865	-4.999999999999997	8.5127
-4.999999999999997	-4.909909909909908	8.5944
-4.909909909909908	-4.819819819819819	8.7247
-4.819819819819819	-4.72972972972973	8.7826
-4.72972972972973	-4.6396396396396336	8.8838
-4.6396396396396336	-4.549549549549544	9.047
-4.549549549549544	-4.459459459459455	9.1887
-4.459459459459455	-4.369369369369366	9.2297
-4.369369369369366	-4.279279279279277	9.3922
-4.279279279279277	-4.189189189189188	9.4539
-4.189189189189188	-4.0990990990990985	9.5
-4.0990990990990985	-4.009009009009009	9.6862
-4.009009009009009	-3.9189189189189135	9.7738
-3.9189189189189135	-3.8288288288288244	9.8104
-3.8288288288288244	-3.738738738738735	9.9056
-3.738738738738735	-3.648648648648646	10.018
-3.648648648648646	-3.558558558558557	10.1583
-3.558558558558557	-3.4684684684684677	10.2337
-3.4684684684684677	-3.3783783783783785	10.3796
-3.3783783783783785	-3.2882882882882893	10.4428
-3.2882882882882893	-3.198198198198193	10.5261
-3.198198198198193	-3.108108108108104	10.5786
-3.108108108108104	-3.0180180180180147	10.7625
-3.0180180180180147	-2.9279279279279256	10.8698
-2.9279279279279256	-2.8378378378378364	11.0605
-2.8378378378378364	-2.747747747747747	10.9874
-2.747747747747747	-2.657657657657658	11.0672
-2.657657657657658	-2.567567567567562	11.1673
-2.567567567567562	-2.477477477477473	11.2609
-2.477477477477473	-2.387387387387384	11.2168
-2.387387387387384	-2.2972972972972947	11.293
-2.2972972972972947	-2.2072072072072055	11.3748
-2.2072072072072055	-2.1171171171171164	11.348
-2.1171171171171164	-2.027027027027027	11.4514
-2.027027027027027	-1.936936936936938	11.5195
-1.936936936936938	-1.8468468468468417	11.5601
-1.8468468468468417	-1.7567567567567526	11.6374
-1.7567567567567526	-1.6666666666666634	11.6182
-1.6666666666666634	-1.5765765765765742	11.7979
-1.5765765765765742	-1.486486486486485	11.8843
-1.486486486486485	-1.396396396396396	11.8531
-1.396396396396396	-1.3063063063063067	11.9093
-1.3063063063063067	-1.2162162162162107	11.9608
-1.2162162162162107	-1.1261261261261215	12.0175
-1.1261261261261215	-1.0360360360360323	12.0755
-1.0360360360360323	-0.9459459459459432	12.1185
-0.9459459459459432	-0.855855855855854	12.1627
-0.855855855855854	-0.7657657657657648	12.1543
-0.7657657657657648	-0.6756756756756757	12.1592
-0.6756756756756757	-0.5855855855855865	12.205
-0.5855855855855865	-0.49549549549549043	12.2125
-0.49549549549549043	-0.40540540540540126	12.2343
-0.40540540540540126	-0.3153153153153121	12.248
-0.3153153153153121	-0.22522522522522292	12.1515
-0.22522522522522292	-0.13513513513513375	12.2155
-0.13513513513513375	-0.045045045045044585	12.2101
-0.045045045045044585	0.045045045045044585	12.1777
0.045045045045044585	0.1351351351351407	12.2285
0.1351351351351407	0.22522522522522986	12.2791
0.22522522522522986	0.31531531531531903	12.2781
0.31531531531531903	0.4054054054054082	12.2847
0.4054054054054082	0.4954954954954974	12.2318
0.4954954954954974	0.5855855855855865	12.2663
0.5855855855855865	0.6756756756756757	12.1765
0.6756756756756757	0.7657657657657648	12.2404
0.7657657657657648	0.855855855855861	12.1424
0.855855855855861	0.9459459459459502	12.2299
0.9459459459459502	1.0360360360360392	12.2334
1.0360360360360392	1.1261261261261284	12.1216
1.1261261261261284	1.2162162162162176	12.1125
1.2162162162162176	1.3063063063063067	12.0751
1.3063063063063067	1.396396396396396	12.042
1.396396396396396	1.4864864864864922	11.974
1.4864864864864922	1.5765765765765813	11.8756
1.5765765765765813	1.6666666666666705	11.8489
1.6666666666666705	1.7567567567567597	11.9151
1.7567567567567597	1.8468468468468489	11.7722
1.8468468468468489	1.936936936936938	11.6342
1.936936936936938	2.027027027027027	11.6923
2.027027027027027	2.1171171171171164	11.5358
2.1171171171171164	2.207207207207212	11.5175
2.207207207207212	2.2972972972973014	11.4636
2.2972972972973014	2.3873873873873905	11.3545
2.3873873873873905	2.4774774774774797	11.2401
2.4774774774774797	2.567567567567569	11.1966
2.567567567567569	2.657657657657658	11.1168
2.657657657657658	2.747747747747747	11.087
2.747747747747747	2.8378378378378435	10.981
2.8378378378378435	2.9279279279279327	10.9591
2.9279279279279327	3.018018018018022	10.8394
3.018018018018022	3.108108108108111	10.7363
3.108108108108111	3.1981981981982	10.6669
3.1981981981982	3.2882882882882893	10.6391
3.2882882882882893	3.3783783783783785	10.4799
3.3783783783783785	3.4684684684684677	10.3952
3.4684684684684677	3.558558558558564	10.3044
3.558558558558564	3.648648648648653	10.2528
3.648648648648653	3.7387387387387423	10.1777
3.7387387387387423	3.8288288288288315	10.0911
3.8288288288288315	3.9189189189189206	10.0844
3.9189189189189206	4.009009009009009	9.866
4.009009009009009	4.0990990990990985	9.7795
4.0990990990990985	4.189189189189195	9.6345
4.189189189189195	4.279279279279284	9.4709
4.279279279279284	4.369369369369373	9.404
4.369369369369373	4.459459459459462	9.2505
4.459459459459462	4.5495495495495515	9.1575
4.5495495495495515	4.639639639639641	9.0784
4.639639639639641	4.72972972972973	9.0162
4.72972972972973	4.819819819819819	8.8991
4.819819819819819	4.909909909909915	8.7868
4.909909909909915	5.000000000000004	8.6575
5.000000000000004	5.090090090090094	8.472
5.090090090090094	5.180180180180183	8.4461
5.180180180180183	5.270270270270272	8.2742
5.270270270270272	5.360360360360361	8.2179
5.360360360360361	5.45045045045045	8.0731
5.45045045045045	5.540540540540547	7.9268
5.540540540540547	5.630630630630636	7.8416
5.630630630630636	5.720720720720725	7.7063
5.720720720720725	5.810810810810814	7.55
5.810810810810814	5.900900900900903	7.5402
5.900900900900903	5.990990990990992	7.4216
5.990990990990992	6.081081081081082	7.1846
6.081081081081082	6.171171171171171	7.1416
6.171171171171171	6.261261261261266	7.0317
6.261261261261266	6.351351351351355	6.9442
6.351351351351355	6.4414414414414445	6.8127
6.4414414414414445	6.531531531531534	6.6461
6.531531531531534	6.621621621621623	6.5418
6.621621621621623	6.711711711711712	6.4721
6.711711711711712	6.801801801801801	6.3555
6.801801801801801	6.89189189189189	6.2143
6.89189189189189	6.981981981981987	6.0391
6.981981981981987	7.072072072072076	5.9583
7.072072072072076	7.162162162162165	5.8979
7.162162162162165	7.252252252252254	5.7874
7.252252252252254	7.342342342342343	5.6796
7.342342342342343	7.4324324324324325	5.5928
7.4324324324324325	7.522522522522522	5.4964
7.522522522522522	7.612612612612618	5.3587
7.612612612612618	7.702702702702707	5.1735
7.702702702702707	7.792792792792796	5.0831
7.792792792792796	7.882882882882885	5.0475
7.882882882882885	7.972972972972975	4.9819
7.972972972972975	8.063063063063064	4.8641
8.063063063063064	8.153153153153154	4.7558
8.153153153153154	8.243243243243242	4.6484
8.243243243243242	8.333333333333337	4.5082
8.333333333333337	8.423423423423428	4.4214
8.423423423423428	8.513513513513516	4.3257
8.513513513513516	8.603603603603606	4.2267
8.603603603603606	8.693693693693694	4.115
8.693693693693694	8.783783783783784	4.0584
8.783783783783784	8.873873873873872	3.9792
8.873873873873872	8.96396396396397	3.9172
8.96396396396397	9.054054054054058	3.7683
9.054054054054058	9.144144144144148	3.6825
9.144144144144148	9.234234234234236	3.5989
9.234234234234236	9.324324324324326	3.4766
9.324324324324326	9.414414414414415	3.3629
9.414414414414415	9.504504504504505	3.236
9.504504504504505	9.594594594594593	3.2078
9.594594594594593	9.68468468468469	3.1109
9.68468468468469	9.774774774774778	3.0675
9.774774774774778	9.864864864864868	2.9629
9.864864864864868	9.954954954954957	2.8874
9.954954954954957	10.045045045045047	2.8251
10.045045045045047	10.135135135135135	2.7243
10.135135135135135	10.225225225225225	2.6723
10.225225225225225	10.31531531531532	2.6245
10.31531531531532	10.40540540540541	2.5532
10.40540540540541	10.495495495495499	2.4853
10.495495495495499	10.585585585585589	2.4068
10.585585585585589	10.675675675675677	2.325
10.675675675675677	10.765765765765767	2.2976
10.765765765765767	10.855855855855856	2.2769
10.855855855855856	10.945945945945946	2.1744
10.945945945945946	11.036036036036041	2.101
11.036036036036041	11.126126126126131	2.0398
11.126126126126131	11.21621621621622	1.9697
11.21621621621622	11.30630630630631	1.9092
11.30630630630631	11.396396396396398	1.8651
11.396396396396398	11.486486486486488	1.7942
11.486486486486488	11.576576576576576	1.7477
11.576576576576576	11.666666666666671	1.6728
11.666666666666671	11.756756756756761	1.6337
11.756756756756761	11.84684684684685	1.6167
11.84684684684685	11.93693693693694	1.5541
11.93693693693694	12.027027027027028	1.4907
12.027027027027028	12.117117117117118	1.4547
12.117117117117118	12.207207207207206	1.4174
12.207207207207206	12.297297297297296	1.3631
12.297297297297296	12.387387387387392	1.3347
12.387387387387392	12.477477477477482	1.2671
12.477477477477482	12.56756756756757	1.2174
12.56756756756757	12.65765765765766	1.1848
12.65765765765766	12.747747747747749	1.1546
12.747747747747749	12.837837837837839	1.1138
12.837837837837839	12.927927927927927	1.0744
12.927927927927927	13.018018018018024	1.0522
13.018018018018024	13.108108108108112	1.0198
13.108108108108112	13.198198198198202	0.9771
13.198198198198202	13.28828828828829	0.949
13.28828828828829	13.37837837837838	0.897
13.37837837837838	13.468468468468469	0.8721
13.468468468468469	13.558558558558559	0.844
13.558558558558559	13.648648648648647	0.8053
13.648648648648647	13.738738738738745	0.7633
13.738738738738745	13.828828828828833	0.7369
13.828828828828833	13.918918918918923	0.7054
13.918918918918923	14.009009009009011	0.6755
14.009009009009011	14.099099099099101	0.6839
14.099099099099101	14.18918918918919	0.638
14.18918918918919	14.27927927927928	0.6104
14.27927927927928	14.369369369369375	0.5887
14.369369369369375	14.459459459459465	0.5475
14.459459459459465	14.549549549549553	0.5337
14.549549549549553	14.639639639639643	0.5109
14.639639639639643	14.729729729729732	0.4832
14.729729729729732	14.819819819819822	0.4721
14.819819819819822	14.90990990990991	0.4654
14.90990990990991	15.0	0.4584
15.0	15.090090090090095	0.425
15.090090090090095	15.180180180180184	0.4274
15.180180180180184	15.270270270270274	0.4181
15.270270270270274	15.360360360360362	0.3966
15.360360360360362	15.450450450450452	0.3846
15.450450450450452	15.54054054054054	0.3476
15.54054054054054	15.63063063063063	0.3319
15.63063063063063	15.720720720720726	0.3248
15.720720720720726	15.810810810810816	0.3056
15.810810810810816	15.900900900900904	0.3089
15.900900900900904	15.990990990990994	0.2853
15.990990990990994	16.081081081081084	0.2734
16.081081081081084	16.17117117117117	0.2565
16.17117117117117	16.26126126126126	0.2444
16.26126126126126	16.35135135135135	0.2378
16.35135135135135	16.441441441441448	0.2258
16.441441441441448	16.531531531531535	0.2192
16.531531531531535	16.621621621621625	0.2068
16.621621621621625	16.711711711711715	0.2047
16.711711711711715	16.801801801801805	0.1903
16.801801801801805	16.89189189189189	0.1809
16.89189189189189	16.98198198198198	0.1726
16.98198198198198	17.07207207207208	0.1659
17.07207207207208	17.16216216216217	0.1619
17.16216216216217	17.252252252252255	0.1462
17.252252252252255	17.342342342342345	0.1408
17.342342342342345	17.432432432432435	0.128
17.432432432432435	17.522522522522525	0.1216
17.522522522522525	17.61261261261261	0.1208
17.61261261261261	17.7027027027027	0.127
17.7027027027027	17.792792792792792	0.1062
17.792792792792792	17.882882882882882	0.1103
17.882882882882882	17.97297297297297	0.1028
17.97297297297297	18.06306306306306	0.1022
18.06306306306306	18.153153153153163	0.1019
18.153153153153163	18.24324324324325	0.0939
18.24324324324325	18.33333333333334	0.0881
18.33333333333334	18.42342342342343	0.0821
18.42342342342343	18.51351351351352	0.0831
18.51351351351352	18.603603603603606	0.0739
18.603603603603606	18.693693693693696	0.0789
18.693693693693696	18.783783783783786	0.0722
18.783783783783786	18.873873873873876	0.0584
18.873873873873876	18.963963963963963	0.0539
18.963963963963963	19.054054054054053	0.0489
19.054054054054053	19.144144144144143	0.0526
19.144144144144143	19.234234234234233	0.0478
19.234234234234233	19.32432432432432	0.0459
19.32432432432432	19.41441441441441	0.0402
19.41441441441441	19.504504504504514	0.0404
19.504504504504514	19.594594594594604	0.0368
19.594594594594604	19.68468468468469	0.0357
19.68468468468469	19.77477477477478	0.0353
19.77477477477478	19.86486486486487	0.034
19.86486486486487	19.95495495495496	0.0313
19.95495495495496	20.045045045045047	0.0299
20.045045045045047	20.135135135135137	0.0334
20.135135135135137	20.225225225225227	0.0327
20.225225225225227	20.315315315315317	0.0284
20.315315315315317	20.405405405405403	0.0263
20.405405405405403	20.495495495495494	0.0237
20.495495495495494	20.585585585585584	0.0231
20.585585585585584	20.675675675675674	0.0218
20.675675675675674	20.76576576576576	0.0184
20.76576576576576	20.855855855855864	0.0194
20.855855855855864	20.945945945945954	0.018
20.945945945945954	21.036036036036045	0.0153
21.036036036036045	21.12612612612613	0.0138
21.12612612612613	21.21621621621622	0.0154
21.21621621621622	21.30630630630631	0.0165
21.30630630630631	21.396396396396398	0.0132
21.396396396396398	21.486486486486488	0.0138
21.486486486486488	21.576576576576578	0.0145
21.576576576576578	21.666666666666668	0.0137
21.666666666666668	21.756756756756754	0.0139
21.756756756756754	21.846846846846844	0.0118
21.846846846846844	21.936936936936934	0.009
21.936936936936934	22.027027027027025	0.0096
22.027027027027025	22.11711711711711	0.0095
22.11711711711711	22.207207207207215	0.0107
22.207207207207215	22.297297297297305	0.0083
22.297297297297305	22.387387387387395	0.0084
22.387387387387395	22.477477477477482	0.0073
22.477477477477482	22.567567567567572	0.0064
22.567567567567572	22.657657657657662	0.0082
22.657657657657662	22.747747747747752	0.008
22.747747747747752	22.83783783783784	0.0059
22.83783783783784	22.92792792792793	0.0066
22.92792792792793	23.01801801801802	0.0056
23.01801801801802	23.10810810810811	0.0062
23.10810810810811	23.198198198198195	0.0063
23.198198198198195	23.288288288288285	0.0055
23.288288288288285	23.378378378378375	0.0064
23.378378378378375	23.468468468468465	0.0071
23.468468468468465	23.558558558558566	0.0048
23.558558558558566	23.648648648648656	0.0025
23.648648648648656	23.738738738738746	0.0042
23.738738738738746	23.828828828828836	0.004
23.828828828828836	23.918918918918923	0.0038
23.918918918918923	24.009009009009013	0.0022
24.009009009009013	24.099099099099103	0.0016
24.099099099099103	24.189189189189193	0.0013
24.189189189189193	24.27927927927928	0.0018
24.27927927927928	24.36936936936937	0.0015
24.36936936936937	24.45945945945946	0.0015
24.45945945945946	24.54954954954955	0.0013
24.54954954954955	24.639639639639636	0.0013
24.639639639639636	24.729729729729726	0.0013
24.729729729729726	24.819819819819816	0.0011
24.819819819819816	24.909909909909917	0.0014
24.909909909909917	25.000000000000007	0.0006
25.000000000000007	25.090090090090097	0.0009
25.090090090090097	25.180180180180187	0.0016
25.180180180180187	25.270270270270274	0.0007
25.270270270270274	25.360360360360364	0.0006
25.360360360360364	25.450450450450454	0.0002
25.450450450450454	25.540540540540544	0.0002
25.540540540540544	25.63063063063063	0.0003
25.63063063063063	25.72072072072072	0.0006
25.72072072072072	25.81081081081081	0.0003
25.81081081081081	25.9009009009009	0.0
25.9009009009009	25.990990990990987	0.0
25.990990990990987	26.081081081081077	0.0
26.081081081081077	26.171171171171167	0.0
26.171171171171167	26.26126126126127	0.0
26.26126126126127	26.351351351351358	0.0
26.351351351351358	26.441441441441448	0.0
26.441441441441448	26.531531531531538	0.0
26.531531531531538	26.621621621621628	0.0
26.621621621621628	26.711711711711715	0.0
26.711711711711715	26.801801801801805	0.0
26.801801801801805	26.891891891891895	0.0
26.891891891891895	26.981981981981985	0.0
26.981981981981985	27.07207207207207	0.0
27.07207207207207	27.16216216216216	0.0
27.16216216216216	27.25225225225225	0.0
27.25225225225225	27.34234234234234	0.0
27.34234234234234	27.432432432432428	0.0
27.432432432432428	27.522522522522518	0.0
27.522522522522518	27.612612612612622	0.0
27.612612612612622	27.70270270270271	0.0
27.70270270270271	27.7927927927928	0.0
27.7927927927928	27.88288288288289	0.0
27.88288288288289	27.97297297297298	0.0
27.97297297297298	28.063063063063066	0.0
28.063063063063066	28.153153153153156	0.0
28.153153153153156	28.243243243243246	0.0
28.243243243243246	28.333333333333336	0.0
28.333333333333336	28.423423423423422	0.0
28.423423423423422	28.513513513513512	0.0
28.513513513513512	28.603603603603602	0.0
28.603603603603602	28.693693693693692	0.0
28.693693693693692	28.78378378378378	0.0
28.78378378378378	28.87387387387387	0.0
28.87387387387387	28.963963963963973	0.0
28.963963963963973	29.054054054054063	0.0
29.054054054054063	29.14414414414415	0.0
29.14414414414415	29.23423423423424	0.0
29.23423423423424	29.32432432432433	0.0
29.32432432432433	29.41441441441442	0.0
29.41441441441442	29.504504504504506	0.0
29.504504504504506	29.594594594594597	0.0
29.594594594594597	29.684684684684687	0.0
29.684684684684687	29.774774774774777	0.0
29.774774774774777	29.864864864864863	0.0
29.864864864864863	29.954954954954953	0.0
29.954954954954953	30.045045045045043	0.0
30.045045045045043	30.135135135135133	0.0
30.135135135135133	30.22522522522522	0.0
30.22522522522522	30.315315315315324	0.0
30.315315315315324	30.405405405405414	0.0
30.405405405405414	30.495495495495504	0.0
30.495495495495504	30.58558558558559	0.0
30.58558558558559	30.67567567567568	0.0
30.67567567567568	30.76576576576577	0.0
30.76576576576577	30.85585585585586	0.0
30.85585585585586	30.945945945945947	0.0
30.945945945945947	31.036036036036037	0.0
31.036036036036037	31.126126126126128	0.0
31.126126126126128	31.216216216216218	0.0
31.216216216216218	31.306306306306304	0.0
31.306306306306304	31.396396396396394	0.0
31.396396396396394	31.486486486486484	0.0
31.486486486486484	31.576576576576574	0.0
31.576576576576574	31.666666666666675	0.0
31.666666666666675	31.756756756756765	0.0
31.756756756756765	31.846846846846855	0.0
31.846846846846855	31.93693693693694	0.0
31.93693693693694	32.02702702702703	0.0
32.02702702702703	32.11711711711712	0.0
32.11711711711712	32.20720720720721	0.0
32.20720720720721	32.2972972972973	0.0
32.2972972972973	32.38738738738739	0.0
32.38738738738739	32.47747747747748	0.0
32.47747747747748	32.567567567567565	0.0
32.567567567567565	32.65765765765766	0.0
32.65765765765766	32.747747747747745	0.0
32.747747747747745	32.83783783783783	0.0
32.83783783783783	32.927927927927925	0.0
32.927927927927925	33.018018018018026	0.0
33.018018018018026	33.10810810810812	0.0
33.10810810810812	33.198198198198206	0.0
33.198198198198206	33.28828828828829	0.0
33.28828828828829	33.378378378378386	0.0
33.378378378378386	33.46846846846847	0.0
33.46846846846847	33.55855855855856	0.0
33.55855855855856	33.64864864864865	0.0
33.64864864864865	33.73873873873874	0.0
33.73873873873874	33.82882882882883	0.0
33.82882882882883	33.91891891891892	0.0
33.91891891891892	34.009009009009006	0.0
34.009009009009006	34.0990990990991	0.0
34.0990990990991	34.189189189189186	0.0
34.189189189189186	34.27927927927927	0.0
34.27927927927927	34.36936936936938	0.0
34.36936936936938	34.45945945945947	0.0
34.45945945945947	34.54954954954955	0.0
34.54954954954955	34.63963963963965	0.0
34.63963963963965	34.72972972972973	0.0
34.72972972972973	34.81981981981983	0.0
34.81981981981983	34.90990990990991	0.0
34.90990990990991	35.0	0.0
35.0	35.090090090090094	0.0
35.090090090090094	35.18018018018018	0.0
35.18018018018018	35.27027027027027	0.0
35.27027027027027	35.36036036036036	0.0
35.36036036036036	35.45045045045045	0.0
35.45045045045045	35.54054054054054	0.0
35.54054054054054	35.63063063063063	0.0
35.63063063063063	35.72072072072073	0.0
35.72072072072073	35.81081081081082	0.0
35.81081081081082	35.90090090090091	0.0
35.90090090090091	35.990990990990994	0.0
35.990990990990994	36.08108108108109	0.0
36.08108108108109	36.171171171171174	0.0
36.171171171171174	36.26126126126127	0.0
36.26126126126127	36.351351351351354	0.0
36.351351351351354	36.44144144144144	0.0
36.44144144144144	36.531531531531535	0.0
36.531531531531535	36.62162162162162	0.0
36.62162162162162	36.71171171171171	0.0
36.71171171171171	36.8018018018018	0.0
36.8018018018018	36.89189189189189	0.0
36.89189189189189	36.98198198198198	0.0
36.98198198198198	37.07207207207207	0.0
37.07207207207207	37.16216216216217	0.0
37.16216216216217	37.25225225225226	0.0
37.25225225225226	37.34234234234235	0.0
37.34234234234235	37.432432432432435	0.0
37.432432432432435	37.52252252252253	0.0
37.52252252252253	37.612612612612615	0.0
37.612612612612615	37.70270270270271	0.0
37.70270270270271	37.792792792792795	0.0
37.792792792792795	37.88288288288288	0.0
37.88288288288288	37.972972972972975	0.0
37.972972972972975	38.06306306306306	0.0
38.06306306306306	38.15315315315315	0.0
38.15315315315315	38.24324324324324	0.0
38.24324324324324	38.33333333333333	0.0
38.33333333333333	38.42342342342342	0.0
38.42342342342342	38.51351351351352	0.0
38.51351351351352	38.60360360360361	0.0
38.60360360360361	38.6936936936937	0.0
38.6936936936937	38.78378378378379	0.0
38.78378378378379	38.873873873873876	0.0
38.873873873873876	38.96396396396397	0.0
38.96396396396397	39.054054054054056	0.0
39.054054054054056	39.14414414414414	0.0
39.14414414414414	39.234234234234236	0.0
39.234234234234236	39.32432432432432	0.0
39.32432432432432	39.414414414414416	0.0
39.414414414414416	39.5045045045045	0.0
39.5045045045045	39.59459459459459	0.0
39.59459459459459	39.68468468468468	0.0
39.68468468468468	39.77477477477477	0.0
39.77477477477477	39.86486486486487	0.0
39.86486486486487	39.954954954954964	0.0
39.954954954954964	40.04504504504505	0.0
40.04504504504505	40.135135135135144	0.0
40.135135135135144	40.22522522522523	0.0
40.22522522522523	40.31531531531532	0.0
40.31531531531532	40.40540540540541	0.0
40.40540540540541	40.4954954954955	0.0
40.4954954954955	40.585585585585584	0.0
40.585585585585584	40.67567567567568	0.0
40.67567567567568	40.765765765765764	0.0
40.765765765765764	40.85585585585586	0.0
40.85585585585586	40.945945945945944	0.0
40.945945945945944	41.03603603603603	0.0
41.03603603603603	41.126126126126124	0.0
41.126126126126124	41.216216216216225	0.0
41.216216216216225	41.30630630630631	0.0
41.30630630630631	41.396396396396405	0.0
41.396396396396405	41.48648648648649	0.0
41.48648648648649	41.57657657657658	0.0
41.57657657657658	41.66666666666667	0.0
41.66666666666667	41.75675675675676	0.0
41.75675675675676	41.84684684684685	0.0
41.84684684684685	41.93693693693694	0.0
41.93693693693694	42.027027027027025	0.0
42.027027027027025	42.11711711711712	0.0
42.11711711711712	42.207207207207205	0.0
42.207207207207205	42.29729729729729	0.0
42.29729729729729	42.387387387387385	0.0
42.387387387387385	42.47747747747747	0.0
42.47747747747747	42.56756756756758	0.0
42.56756756756758	42.657657657657666	0.0
42.657657657657666	42.74774774774775	0.0
42.74774774774775	42.837837837837846	0.0
42.837837837837846	42.92792792792793	0.0
42.92792792792793	43.01801801801802	0.0
43.01801801801802	43.10810810810811	0.0
43.10810810810811	43.1981981981982	0.0
43.1981981981982	43.28828828828829	0.0
43.28828828828829	43.37837837837838	0.0
43.37837837837838	43.468468468468465	0.0
43.468468468468465	43.55855855855856	0.0
43.55855855855856	43.648648648648646	0.0
43.648648648648646	43.73873873873873	0.0
43.73873873873873	43.828828828828826	0.0
43.828828828828826	43.918918918918926	0.0
43.918918918918926	44.00900900900902	0.0
44.00900900900902	44.09909909909911	0.0
44.09909909909911	44.18918918918919	0.0
44.18918918918919	44.27927927927929	0.0
44.27927927927929	44.36936936936937	0.0
44.36936936936937	44.45945945945946	0.0
44.45945945945946	44.54954954954955	0.0
44.54954954954955	44.63963963963964	0.0
44.63963963963964	44.72972972972973	0.0
44.72972972972973	44.81981981981982	0.0
44.81981981981982	44.909909909909906	0.0
44.909909909909906	45.0	0.0
