# Supplementary material for: Spinon mediation of witness spin dynamics in herbertsmithite
Source: Nat Phys. 2026 Jun 10;22(7):1071–8. doi: 10.1038/s41567-026-03303-6 (PMC13423850; doi:10.1038/s41567-026-03303-6)
Supplement: Supplementary file 7 — Statistical source data. [file 41567_2026_3303_MOESM7_ESM.zip › ED_Fig2b_180mK.csv]

Angular frequency (rad Hz)	Flux power spectral density ((mPhi_0)^2/(rad Hz))	Flux power spectral density error bar ((mPhi_0)^2/(rad Hz))
0.6283185307179586	11.105264962531322	1.0963188083447466
1.2566370614359172	7.283731508190113	0.8406703826680381
1.8849555921538759	4.9172631820025705	0.5102835967038553
2.5132741228718345	4.417344196001064	0.460973628068931
3.141592653589793	2.6114175345531736	0.2948590741525
3.7699111843077517	2.828585896205672	0.24011858660459606
4.39822971502571	2.172863383775382	0.19101128044754176
5.026548245743669	2.110702518451978	0.24578751708697694
5.654866776461628	1.7161320993381841	0.1621973382315584
6.283185307179586	1.4579235127642007	0.14945953295740166
6.911503837897545	1.5139168146344637	0.14731857258566292
7.5398223686155035	1.0896546273434118	0.10877433875433112
8.168140899333462	1.1960801706394648	0.11972885315105226
8.79645943005142	1.012561051957031	0.11694774516772771
9.42477796076938	1.042598879012977	0.10792540743747127
10.053096491487338	0.9887083857829988	0.1054049776499116
10.681415022205297	0.871163115426975	0.08829981536039574
11.309733552923255	0.8162346917600722	0.07599606537698303
11.938052083641214	0.8778307779967861	0.09676988385295107
12.566370614359172	0.8096977773877128	0.08340508481783007
13.194689145077131	0.5458290195689348	0.056797756693294905
13.82300767579509	0.8306176956753424	0.07860020229092846
14.451326206513048	0.6359887340941677	0.061313937580906946
15.079644737231007	0.5412749101644182	0.05616867393213064
18.84955592153876	0.5106489538576491	0.016560609357036363
25.13274122871835	0.4059469555905156	0.013278954859901607
31.41592653589793	0.31061359922502124	0.01071925403933193
37.69911184307752	0.266242865909748	0.009526914534715604
43.9822971502571	0.24145578186218583	0.008555948726225516
50.26548245743669	0.2023701712815585	0.007538338296942719
56.54866776461627	0.18382752578610914	0.007412455848540989
62.831853071795855	0.17345246511198967	0.007104760213461032
69.11503837897546	0.1704689120747389	0.006705513310756885
75.39822368615503	0.14378141162032618	0.005702397739104154
81.68140899333461	0.12690750902030745	0.005207127457335119
87.96459430051422	0.12904425707332812	0.005405131052013193
94.2477796076938	0.11820830891332167	0.004932968553773781
100.53096491487338	0.1074605387579626	0.004427941979872267
106.81415022205297	0.0977598465064645	0.004171017297754457
113.09733552923255	0.09996028401108557	0.004114972117528856
119.38052083641215	0.08813569328048518	0.004155975304536694
125.66370614359172	0.09318714620010118	0.004226451525912963
131.9468914507713	0.08556362058489841	0.003968526206749399
138.23007675795088	0.08103081415877376	0.0037683597899425244
144.5132620651305	0.07943809184859463	0.0037505241125185265
150.79644737231007	0.07524541586002234	0.003677730796228661
188.49555921538757	0.06316321397113762	0.0010575211588957887
251.3274122871834	0.04904545518227703	0.0009114576291672026
314.1592653589793	0.040749390752808534	0.0008490888641064415
376.9911184307753	0.035158575899191156	0.0008073236239321132
439.8229715025711	0.030478187045324033	0.0007438937591539902
502.65482457436696	0.026129845764551015	0.0007237770697059071
565.4866776461628	0.025126988774853868	0.0007205321468723338
628.3185307179585	0.020992621985545808	0.0007116311404753089
