# Supplementary material for: Spinon mediation of witness spin dynamics in herbertsmithite
Source: Nat Phys. 2026 Jun 10;22(7):1071–8. doi: 10.1038/s41567-026-03303-6 (PMC13423850; doi:10.1038/s41567-026-03303-6)
Supplement: Supplementary file 7 — Statistical source data. [file 41567_2026_3303_MOESM7_ESM.zip › ED_Fig2b_260mK.csv]

Angular frequency (rad Hz)	Flux power spectral density ((mPhi_0)^2/(rad Hz))	Flux power spectral density error bar ((mPhi_0)^2/(rad Hz))
0.6283185307179586	16.914873885067127	1.5764150005082433
1.2566370614359172	7.937825451516565	0.8335893655623574
1.8849555921538759	6.544580942952025	0.7008611259265536
2.5132741228718345	5.222013602558656	0.5237770117922629
3.141592653589793	4.722289433364295	0.5134973846271722
3.7699111843077517	3.0602797813334712	0.3191160377903184
4.39822971502571	3.278454047718186	0.33999829251119673
5.026548245743669	2.583125712401767	0.25753217037690596
5.654866776461628	2.5015055962613277	0.2949004813373476
6.283185307179586	2.431234196913724	0.2939054349029826
6.911503837897545	1.8736371800479616	0.1658174309823171
7.5398223686155035	1.8125374712675844	0.19659845431659098
8.168140899333462	1.9526431824837616	0.1708554018168151
8.79645943005142	1.5402712218385024	0.143247800384812
9.42477796076938	1.8219308947777673	0.18560641315790535
10.053096491487338	1.5373170383167667	0.1545263079706229
10.681415022205297	1.3078155108991456	0.13758098843333233
11.309733552923255	1.2505239812231779	0.15341185470790628
11.938052083641214	1.1728774057777362	0.11052548527326521
12.566370614359172	1.3450221236183226	0.12019809257972991
13.194689145077131	1.1448652135629631	0.11525830647862285
13.82300767579509	1.3333571043598975	0.15022386795977286
14.451326206513048	1.2611021539031833	0.14509117314940623
15.079644737231007	1.2042994246690903	0.12326643958695291
18.84955592153876	0.8339977993867678	0.02672506881811974
25.13274122871835	0.617105995282231	0.020436327744088472
31.41592653589793	0.5046088148588834	0.016365525758687365
37.69911184307752	0.44361066548228434	0.015120496140445874
43.9822971502571	0.3696044064936913	0.012047914883644756
50.26548245743669	0.354092650127876	0.012411590982173194
56.54866776461627	0.3103194349785098	0.010269840615598621
62.831853071795855	0.2679467380060409	0.009494292992815121
69.11503837897546	0.2672916595485467	0.009196610830736982
75.39822368615503	0.230089126500422	0.008880565664343967
81.68140899333461	0.21086752777932116	0.007791791868208198
87.96459430051422	0.2123315753248846	0.0075292043577438305
94.2477796076938	0.1987708735015318	0.007353444343263912
100.53096491487338	0.18871644306724322	0.006907479136466876
106.81415022205297	0.17396413391972695	0.006281983167928648
113.09733552923255	0.16904342943283313	0.006137530982419067
119.38052083641215	0.16727207538007238	0.006209915886642009
125.66370614359172	0.1615624926475553	0.006484285056542218
131.9468914507713	0.1464294347799181	0.005908978651849918
138.23007675795088	0.14724915582493794	0.006175423747364565
144.5132620651305	0.1348597484935864	0.0055089042679796136
150.79644737231007	0.12740867767276712	0.005338294470697423
188.49555921538757	0.11124510204894274	0.001517142625574744
251.3274122871834	0.08511402345696563	0.0012578698360918804
314.1592653589793	0.07010111876335147	0.0011335309545946843
376.9911184307753	0.06439025059193733	0.0010628775680194334
439.8229715025711	0.05586194782176282	0.000985962141815615
502.65482457436696	0.0480629964466567	0.000913576173724046
565.4866776461628	0.04487769250078834	0.0008858837240771513
628.3185307179585	0.04112218577769947	0.0008785684218419093
