# Supplementary material for: Spinon mediation of witness spin dynamics in herbertsmithite
Source: Nat Phys. 2026 Jun 10;22(7):1071–8. doi: 10.1038/s41567-026-03303-6 (PMC13423850; doi:10.1038/s41567-026-03303-6)
Supplement: Supplementary file 7 — Statistical source data. [file 41567_2026_3303_MOESM7_ESM.zip › ED_Fig2b_310mK.csv]

Angular frequency (rad Hz)	Flux power spectral density ((mPhi_0)^2/(rad Hz))	Flux power spectral density error bar ((mPhi_0)^2/(rad Hz))
0.6283185307179586	2.4688491066464255	0.29547088617530676
1.2566370614359172	1.42126141328564	0.1402619928598809
1.8849555921538759	1.3330893808818485	0.11541520606789155
2.5132741228718345	1.1026744425255304	0.10781270591468596
3.141592653589793	1.0933612089114044	0.11285675679692052
3.7699111843077517	0.8413053620575348	0.08637676051299681
4.39822971502571	0.899910434281605	0.0811324902810893
5.026548245743669	0.7143075290459954	0.07678624469381573
5.654866776461628	0.6874140474166428	0.07518296979592205
6.283185307179586	0.6169942891881335	0.06241634453855093
6.911503837897545	0.503783520690887	0.05676399372006618
7.5398223686155035	0.4066761074622835	0.046616878297821004
8.168140899333462	0.639443882023879	0.07254901763461728
8.79645943005142	0.5148750592741236	0.05653771737289929
9.42477796076938	0.492468590803077	0.05409945977673282
10.053096491487338	0.30627473466661964	0.03562133259933349
10.681415022205297	0.36561026782609896	0.0456079455025855
11.309733552923255	0.4356499396467936	0.04514236892954324
11.938052083641214	0.3632770063331821	0.03824143572699687
12.566370614359172	0.3237715834503682	0.039414476948768595
13.194689145077131	0.37254021078929483	0.0415269899499273
13.82300767579509	0.34083171129160933	0.03753523154719352
14.451326206513048	0.39092102762787545	0.047577593895384046
15.079644737231007	0.3750536571407346	0.035944467646282355
18.84955592153876	0.283591433732295	0.010570953282919182
25.13274122871835	0.2458107599733784	0.009522071011866915
31.41592653589793	0.2125614975965245	0.007777681765369043
37.69911184307752	0.1745138140245991	0.007066767884523756
43.9822971502571	0.15818107967505982	0.0062757178266724025
50.26548245743669	0.15184734741246914	0.005795101832849368
56.54866776461627	0.13831018753424262	0.005760692068489447
62.831853071795855	0.13784125650726395	0.005872206852959869
69.11503837897546	0.13546626134786027	0.005847056479856222
75.39822368615503	0.11729857293283263	0.0049992569955516885
81.68140899333461	0.09897324832374878	0.004584066503246195
87.96459430051422	0.10648669854144442	0.004686242340889467
94.2477796076938	0.10936244042133578	0.004844133742113797
100.53096491487338	0.10063862476819838	0.004308799860920205
106.81415022205297	0.09714251869715855	0.004457614638444906
113.09733552923255	0.10077917695643777	0.004075197679423587
119.38052083641215	0.08508095426822283	0.003917127340506277
125.66370614359172	0.08830179619349052	0.004092688103906077
131.9468914507713	0.08673982971578233	0.003944744584342585
138.23007675795088	0.08080513341137437	0.003846885653365044
144.5132620651305	0.07546641602852455	0.0034347599847578923
150.79644737231007	0.07685770905776909	0.0037948312592333603
188.49555921538757	0.06906043553816486	0.001113374878525534
251.3274122871834	0.057422868328226004	0.0010024950906203282
314.1592653589793	0.05049752265023964	0.0009518562551357718
376.9911184307753	0.046388356054218594	0.0009033889714082432
439.8229715025711	0.04217798207940377	0.0008456058801244429
502.65482457436696	0.040152663034395956	0.0008447674991300718
565.4866776461628	0.0379447045814455	0.0008139278994063104
628.3185307179585	0.03316255681924627	0.0008113867620805229
