# Supplementary material for: Spinon mediation of witness spin dynamics in herbertsmithite
Source: Nat Phys. 2026 Jun 10;22(7):1071–8. doi: 10.1038/s41567-026-03303-6 (PMC13423850; doi:10.1038/s41567-026-03303-6)
Supplement: Supplementary file 7 — Statistical source data. [file 41567_2026_3303_MOESM7_ESM.zip › ED_Fig2b_320mK.csv]

Angular frequency (rad Hz)	Flux power spectral density ((mPhi_0)^2/(rad Hz))	Flux power spectral density error bar ((mPhi_0)^2/(rad Hz))
0.6283185307179586	0.9113178142760892	0.10225072762552499
1.2566370614359172	0.8440647850989781	0.13453466641127254
1.8849555921538759	0.5820031098789725	0.06388993339922493
2.5132741228718345	0.6119716020258181	0.0732448297983074
3.141592653589793	0.3749629371989672	0.047161122565205466
3.7699111843077517	0.32728102904147366	0.044824768575302584
4.39822971502571	0.33681063411156076	0.04314831596952816
5.026548245743669	0.31304472054576526	0.0468452135617035
5.654866776461628	0.4071540656118313	0.04843175130379705
6.283185307179586	0.34727705031252604	0.039270776818051197
6.911503837897545	0.26633867563062064	0.034548379782820514
7.5398223686155035	0.23186263829309817	0.03209367064167092
8.168140899333462	0.26099582277141997	0.03227013659854844
8.79645943005142	0.270092747081586	0.03177322619526211
9.42477796076938	0.27678227516568255	0.033681726512391014
10.053096491487338	0.2666776168569053	0.031209959272227705
10.681415022205297	0.21225996814696907	0.029531301348007487
11.309733552923255	0.21616687039670693	0.027737908492109435
11.938052083641214	0.2521129108593133	0.029061914314177446
12.566370614359172	0.22097798968179058	0.021144712722141492
13.194689145077131	0.22449083010531878	0.026430833495299146
13.82300767579509	0.21902509615345886	0.02396896912493321
14.451326206513048	0.1855586232135059	0.020833142554527225
15.079644737231007	0.1821557401309884	0.02473327656747682
18.84955592153876	0.1681835339723563	0.0070556470550407965
25.13274122871835	0.14433222170275387	0.005759775996306701
31.41592653589793	0.13531505989452736	0.0054507702346265185
37.69911184307752	0.12352448605489948	0.0051500299457648835
43.9822971502571	0.10498866798678162	0.004789347451979412
50.26548245743669	0.09798826027971756	0.004622679348077609
56.54866776461627	0.0892464598101322	0.004181245218734252
62.831853071795855	0.08306900588649337	0.0040673531889823
69.11503837897546	0.08161351580257638	0.003943143268176589
75.39822368615503	0.07228194538969972	0.0037493580761326947
81.68140899333461	0.07582128390322122	0.0036134168608756684
87.96459430051422	0.07635140431063382	0.0034417033467677946
94.2477796076938	0.07335868665542943	0.0035395007614125893
100.53096491487338	0.07263667560876312	0.0034231180637305965
106.81415022205297	0.07193877016886312	0.003515212623776079
113.09733552923255	0.06991190393406391	0.003331350778723229
119.38052083641215	0.07175622642291075	0.003513332273968533
125.66370614359172	0.057440285571397756	0.003011093290791101
131.9468914507713	0.0630795181325169	0.0034013720924286
138.23007675795088	0.057127275218632874	0.003121837911919977
144.5132620651305	0.06195005279986925	0.0032867383701555555
150.79644737231007	0.0550244364221231	0.003145894130914557
188.49555921538757	0.052248963722641206	0.0009557805741638538
251.3274122871834	0.04561412970600599	0.0008906200461243504
314.1592653589793	0.04111412836992801	0.0008553205221492513
376.9911184307753	0.03895447019530732	0.0008230518381703912
439.8229715025711	0.03602501144557509	0.0007927645326833547
502.65482457436696	0.032421299521977	0.0007854082981623416
565.4866776461628	0.032290973503396256	0.0007800383013366726
628.3185307179585	0.030072406638179443	0.0007800578717034676
