# Supplementary material for: Spinon mediation of witness spin dynamics in herbertsmithite
Source: Nat Phys. 2026 Jun 10;22(7):1071–8. doi: 10.1038/s41567-026-03303-6 (PMC13423850; doi:10.1038/s41567-026-03303-6)
Supplement: Supplementary file 7 — Statistical source data. [file 41567_2026_3303_MOESM7_ESM.zip › ED_Fig2b_background.csv]

Angular frequency (rad Hz)	Flux power spectral density ((mPhi_0)^2/(rad Hz))
0.6283185307179586	0.1938543448854851
1.2566370614359172	0.11671936986196457
1.8849555921538759	0.11034194841586194
2.5132741228718345	0.08232946069192015
3.141592653589793	0.07359538852986292
3.7699111843077517	0.073310587449901
4.39822971502571	0.06254787532283858
5.026548245743669	0.0723113316620418
5.654866776461628	0.060075052653361674
6.283185307179586	0.052121891000601335
6.911503837897545	0.06086262351133998
7.5398223686155035	0.06029667276348242
8.168140899333462	0.04647836001132391
8.79645943005142	0.051842218513921116
9.42477796076938	0.042746804316358876
10.053096491487338	0.04215827861774267
10.681415022205297	0.06907457292453423
11.309733552923255	0.050542589838975825
11.938052083641214	0.044138707294138
12.566370614359172	0.04568996413781192
13.194689145077131	0.046939305959330276
13.82300767579509	0.04957571124590322
14.451326206513048	0.04548070382767394
15.079644737231007	0.047183659084492756
18.84955592153876	0.05127354376840955
25.13274122871835	0.04622324891016395
31.41592653589793	0.04242273762804504
37.69911184307752	0.043148948664829836
43.9822971502571	0.042541338609596836
50.26548245743669	0.03931659554032873
56.54866776461627	0.03992307981258152
62.831853071795855	0.0417619194357461
69.11503837897546	0.039670139125746726
75.39822368615503	0.04006889916135169
81.68140899333461	0.038879185339690696
87.96459430051422	0.036808111860462144
94.2477796076938	0.03845701792732481
100.53096491487338	0.03590587581990005
106.81415022205297	0.0374624840965315
113.09733552923255	0.0357740063910616
119.38052083641215	0.038095199076691205
125.66370614359172	0.03760329856908345
131.9468914507713	0.038312943196336983
138.23007675795088	0.038439984089289
144.5132620651305	0.03706933284798387
150.79644737231007	0.03928881188100968
188.49555921538757	0.03682545867043007
251.3274122871834	0.036620171878469124
314.1592653589793	0.03716754055349499
376.9911184307753	0.03637381221214427
439.8229715025711	0.03553618750299967
502.65482457436696	0.03664841686044975
565.4866776461628	0.03659913423515652
628.3185307179585	0.037829719426459726
