# Supplementary material for: Spinon mediation of witness spin dynamics in herbertsmithite
Source: Nat Phys. 2026 Jun 10;22(7):1071–8. doi: 10.1038/s41567-026-03303-6 (PMC13423850; doi:10.1038/s41567-026-03303-6)
Supplement: Supplementary file 7 — Statistical source data. [file 41567_2026_3303_MOESM7_ESM.zip › ED_Fig2c_0p6_6_rad_Hz.csv]

Temperature (mK)	Flux variance ((mPhi_0)^2)	Flux variance error bar ((mPhi_0)^2)
80.0	15.965845994765834	0.6295907064189172
90.0	16.661059036975594	0.7767306470597204
100.0	16.58726171319416	0.7700623131078641
110.0	15.079462351465473	0.6646134097001604
120.0	17.44204637059193	0.6967587244940319
130.0	17.58010885496281	0.7084130466245987
140.0	18.60345667509791	0.7344200795593048
149.9	20.609430792993376	0.8247104672889205
159.70000000000002	20.992645704687177	0.9016013584207728
170.1	22.396521683198333	0.9383921387788854
179.9	24.607030432247864	1.0226993970230056
190.20000000000002	27.652884491897396	1.3068228093016547
199.89999999999998	25.446695636899577	0.9678141774008056
210.1	30.958959458534334	1.2474947867179584
220.0	29.1328376603677	1.1376629218786476
230.39999999999998	30.597859616922523	1.2579835186407224
240.4	32.77892706870685	1.2176738831658773
249.9	34.2634964107455	1.591282804164563
260.40000000000003	33.15319488550675	1.3446466827106307
269.79999999999995	30.199250337453126	1.208841156785773
280.5	25.418106359889613	1.039590213164125
290.3	18.95705373601813	0.7574874337820671
299.9	12.238728836105672	0.5066741395087804
310.7	6.636408973458071	0.25925232722481106
319.7	2.958507355357933	0.1385678615592784
330.29999999999995	1.1765968199868273	0.06320861925713583
339.5	0.5462902114206446	0.04424379152333406
350.4	0.2330437369992634	0.03640345016303072
