# Supplementary material for: Spinon mediation of witness spin dynamics in herbertsmithite
Source: Nat Phys. 2026 Jun 10;22(7):1071–8. doi: 10.1038/s41567-026-03303-6 (PMC13423850; doi:10.1038/s41567-026-03303-6)
Supplement: Supplementary file 7 — Statistical source data. [file 41567_2026_3303_MOESM7_ESM.zip › ED_Fig2c_0p6_60_rad_Hz.csv]

Temperature (mK)	Flux variance ((mPhi_0)^2)	Flux variance error bar ((mPhi_0)^2)
80.0	29.562118182820484	0.6603533702086353
90.0	31.05850454956651	0.8032614898129704
100.0	31.82286902807831	0.8028629101937494
110.0	30.668711368091103	0.7007229613255759
120.0	33.42267481271384	0.7318459381771792
130.0	34.730623834124316	0.7504393306163534
140.0	36.4636723145852	0.7756521584420616
149.9	39.84615782599829	0.8686634091643481
159.70000000000002	41.18004070431275	0.9447818148923015
170.1	44.13912227621314	0.9846881688856841
179.9	47.57607473929885	1.0695461112740077
190.20000000000002	52.748902721434575	1.3522085931961927
199.89999999999998	53.08788532697669	1.0408414839543232
210.1	59.57593006871143	1.306210553996582
220.0	60.5807741697285	1.2108626395588813
230.39999999999998	63.41091144669212	1.3298495613658958
240.4	66.80423057449642	1.296918623939212
249.9	70.3930274604056	1.6645453280424696
260.40000000000003	70.27043944076665	1.4336960244058452
269.79999999999995	67.72473719556847	1.3073098062832882
280.5	59.61977019810405	1.1344410923723922
290.3	46.808667388797545	0.8436495139147022
299.9	33.02796531393929	0.5770856902502692
310.7	19.766880372416875	0.31569422363269517
319.7	10.964813461960995	0.182177154001947
330.29999999999995	5.2876085940535695	0.09831116547500257
339.5	2.8466894889958185	0.07258360008234849
350.4	1.6591364298835312	0.06139768269465874
