# Supplementary material for: Spinon mediation of witness spin dynamics in herbertsmithite
Source: Nat Phys. 2026 Jun 10;22(7):1071–8. doi: 10.1038/s41567-026-03303-6 (PMC13423850; doi:10.1038/s41567-026-03303-6)
Supplement: Supplementary file 7 — Statistical source data. [file 41567_2026_3303_MOESM7_ESM.zip › ED_Fig2c_6_60_rad_Hz.csv]

Temperature (mK)	Flux variance ((mPhi_0)^2)	Flux variance error bar ((mPhi_0)^2)
80.0	13.59627218805465	0.1992037046262732
90.0	14.397445512590906	0.2047401351341284
100.0	15.235607314884154	0.22714067556415918
110.0	15.589249016625638	0.22203982565209185
120.0	15.980628442121919	0.2238878225091432
130.0	17.15051497916151	0.24760885345232467
140.0	17.8602156394873	0.2495263866526616
149.9	19.236727033004918	0.27281635501765267
159.70000000000002	20.187394999625575	0.28236088299374673
170.1	21.742600593014814	0.29838060228746466
179.9	22.96904430705099	0.31307319826221536
190.20000000000002	25.09601822953718	0.3473934723085006
199.89999999999998	27.641189690077134	0.38299701401217157
210.1	28.616970610177084	0.3872244420017583
220.0	31.44793650936081	0.4146220062442884
230.39999999999998	32.813051829769606	0.431250881382719
240.4	34.025303505789566	0.446394703570857
249.9	36.1295310496601	0.48839552237728046
260.40000000000003	37.117244555259894	0.4974028438523662
269.79999999999995	37.525486858115315	0.4977569560189826
280.5	34.20166383821444	0.45410216995345326
290.3	27.851613652779417	0.371426022231577
299.9	20.78923647783362	0.2762412174977997
310.7	13.130471398958809	0.1801418154220992
319.7	8.006306106603066	0.1182686060759057
330.29999999999995	4.111011774066743	0.07529778023726715
339.5	2.3003992775751754	0.05754012437033874
350.4	1.4260926928842672	0.049441523606192965
