# Supplementary material for: Spinon mediation of witness spin dynamics in herbertsmithite
Source: Nat Phys. 2026 Jun 10;22(7):1071–8. doi: 10.1038/s41567-026-03303-6 (PMC13423850; doi:10.1038/s41567-026-03303-6)
Supplement: Supplementary file 7 — Statistical source data. [file 41567_2026_3303_MOESM7_ESM.zip › ED_Fig2c_6_600_rad_Hz.csv]

Temperature (mK)	Flux variance ((mPhi_0)^2)	Flux variance error bar ((mPhi_0)^2)
80.0	28.36450774317981	0.24458557068060827
90.0	29.903576685103513	0.2501286971422227
100.0	31.284991780294686	0.269674833549693
110.0	32.817327578536045	0.2671567719445942
120.0	34.58134050756279	0.271727548621379
130.0	37.19994318324611	0.29435509344720995
140.0	38.81733549448356	0.2976982538895214
149.9	41.50037885085281	0.319418793622331
159.70000000000002	44.27829290315033	0.3310771915105251
170.1	47.310450395023786	0.347613274831678
179.9	50.82917306736129	0.364137588222608
190.20000000000002	55.86681368603986	0.3986632602288942
199.89999999999998	60.49813148778822	0.43425513830558554
210.1	64.35605913835514	0.44215376403740336
220.0	70.47623211876504	0.4724349228335716
230.39999999999998	74.67724595798407	0.49188905497812563
240.4	77.33807751447559	0.5062923336273994
249.9	81.86124149168445	0.5478543916232456
260.40000000000003	85.8452464957824	0.5611009190626293
269.79999999999995	87.60470014457758	0.5632870299737345
280.5	83.905530498084	0.5237803347736659
290.3	73.56889281571962	0.4454622214158576
299.9	61.32274258535331	0.3555677357727972
310.7	45.051153627764485	0.26496605421046
319.7	32.995535582309266	0.2059276820350459
330.29999999999995	21.874755048608556	0.16490829850800745
339.5	16.069968389241954	0.14620158441851996
350.4	12.37938994046119	0.13619916391971212
