# Supplementary material for: Spinon mediation of witness spin dynamics in herbertsmithite
Source: Nat Phys. 2026 Jun 10;22(7):1071–8. doi: 10.1038/s41567-026-03303-6 (PMC13423850; doi:10.1038/s41567-026-03303-6)
Supplement: Supplementary file 7 — Statistical source data. [file 41567_2026_3303_MOESM7_ESM.zip › ED_Fig2c_60_600_rad_Hz.csv]

Temperature (mK)	Flux variance ((mPhi_0)^2)	Flux variance error bar ((mPhi_0)^2)
80.0	14.768235555125164	0.14191541652804077
90.0	15.506131172512605	0.1436866110649305
100.0	16.049384465410537	0.14536722242070935
110.0	17.228078561910404	0.14856330845886734
120.0	18.60071206544086	0.15398085469271258
130.0	20.04942820408462	0.1591690193798433
140.0	20.95711985499625	0.16236019442257513
149.9	22.263651817847883	0.16613127987837634
159.70000000000002	24.09089790352476	0.17287116154375928
170.1	25.56784980200898	0.1783367741599404
179.9	27.8601287603103	0.18596062939892732
190.20000000000002	30.770795456502675	0.19557650792918374
199.89999999999998	32.85694179771111	0.20467245149888558
210.1	35.73908852817805	0.21344128599891507
220.0	39.02829560940423	0.2264582704401056
230.39999999999998	41.864194128214486	0.23659568828256655
240.4	43.31277400868601	0.238880086473872
249.9	45.73171044202436	0.248222174961666
260.40000000000003	48.72800194052252	0.259662573931065
269.79999999999995	50.07921328646227	0.26368597018299567
280.5	49.70386665986958	0.26103076128912184
290.3	45.71727916294019	0.24592539665105495
299.9	40.53350610751969	0.2238731883855837
310.7	31.92068222880568	0.19430886809482154
319.7	24.989229475706196	0.16857860791093635
330.29999999999995	17.76374327454182	0.14671397754865184
339.5	13.769569111666783	0.13440251996868052
350.4	10.95329724757692	0.1269084236602397
