# Supplementary material for: Spinon mediation of witness spin dynamics in herbertsmithite
Source: Nat Phys. 2026 Jun 10;22(7):1071–8. doi: 10.1038/s41567-026-03303-6 (PMC13423850; doi:10.1038/s41567-026-03303-6)
Supplement: Supplementary file 7 — Statistical source data. [file 41567_2026_3303_MOESM7_ESM.zip › ED_Fig2c_time_filtered.csv]

Temperature (mK)	Flux variance ((mPhi_0)^2)	Flux variance error bar ((mPhi_0)^2)
80.0	44.04568662010326	0.02282661849164038
90.0	46.28289267632335	0.02345985307998366
100.0	47.27473977619082	0.02378262325598383
110.0	48.03806978163016	0.023978704236402325
120.0	51.40350601045644	0.025003760693853315
130.0	54.63004553070264	0.025858067964781302
140.0	57.662728586126505	0.027051553615482428
149.9	61.04541387204975	0.027881721835141926
159.70000000000002	64.97345791405996	0.029061349299567787
170.1	69.7386014077003	0.030592043949735883
179.9	75.03496512147164	0.03189554089917563
190.20000000000002	82.92889357342848	0.03465907445178694
199.89999999999998	85.94982285927284	0.03558955277268059
210.1	94.83217010862835	0.0384167567061903
220.0	99.753113686491	0.039860460461747245
230.39999999999998	103.9646762740322	0.04100713392131443
240.4	109.25872802764465	0.04263843099034801
249.9	115.52659737924996	0.04497710999548542
260.40000000000003	118.45494992245311	0.04557811148561614
269.79999999999995	119.51496328012882	0.045930319744434005
280.5	108.52001426190758	0.04256810308461524
290.3	92.4306816414916	0.03761241603673997
299.9	73.36838645145708	0.03165743189755963
310.7	51.57964841965297	0.025051202326407684
319.7	36.03939143122384	0.020483394966288527
330.29999999999995	23.055901400228755	0.016730938961192397
339.5	16.635109986700865	0.014971522471341767
350.4	12.614126655570233	0.013907528674820466
