# Supplementary material for: Spinon mediation of witness spin dynamics in herbertsmithite
Source: Nat Phys. 2026 Jun 10;22(7):1071–8. doi: 10.1038/s41567-026-03303-6 (PMC13423850; doi:10.1038/s41567-026-03303-6)
Supplement: Supplementary file 8 — Statistical source data. [file 41567_2026_3303_MOESM8_ESM.zip]

Archive with 14 entries (14 files):
- ED_Fig3a_Sample1.csv
- ED_Fig3a_Sample2.csv
- ED_Fig3a_Sample3.csv
- ED_Fig3b_empty_coil.csv
- ED_Fig3b_Sample1.csv
- ED_Fig3b_Sample2.csv
- ED_Fig3b_Sample3.csv
- ED_Fig3c_Sample1.csv
- ED_Fig3c_Sample3_scaled.csv
- ED_Fig3d_150mK.csv
- ED_Fig3d_200mK.csv
- ED_Fig3d_250mK.csv
- ED_Fig3d_300mK.csv
- ED_Fig3d_350mK.csv
