# Supplementary material for: Spinon mediation of witness spin dynamics in herbertsmithite
Source: Nat Phys. 2026 Jun 10;22(7):1071–8. doi: 10.1038/s41567-026-03303-6 (PMC13423850; doi:10.1038/s41567-026-03303-6)
Supplement: Supplementary file 8 — Statistical source data. [file 41567_2026_3303_MOESM8_ESM.zip › ED_Fig3a_Sample1.csv]

Temperature (mK)	Power-index	Power-index error bar
140.0	0.9265072431114921	0.004969835442260533
149.9	0.9290438313293444	0.005065275615338881
159.70000000000002	0.9171478914148521	0.004945948928244219
170.1	0.9203919077029731	0.004916326744780637
179.9	0.9142394106121148	0.004893965014707777
190.20000000000002	0.9074201437987317	0.004782353147515234
199.89999999999998	0.9082125928354133	0.004545430512469482
210.1	0.902752612492173	0.004718311903533791
220.0	0.8934963607281183	0.004189307707565271
230.39999999999998	0.8839130739476128	0.004336967206487999
240.4	0.879943101724261	0.004198925500689679
249.9	0.8780343900431029	0.004656460560028956
260.40000000000003	0.8642967286222394	0.004387403734523396
269.79999999999995	0.8566893409582094	0.004233214322030864
280.5	0.8211188592460293	0.004077021134237251
290.3	0.7717315539219297	0.004474719345638062
299.9	0.69614602268983	0.004540747127625197
310.7	0.6116148803931764	0.004702459957431954
319.7	0.49426829356954277	0.005423801174307933
330.29999999999995	0.36777372052514545	0.006866229155324274
