# Supplementary material for: Spinon mediation of witness spin dynamics in herbertsmithite
Source: Nat Phys. 2026 Jun 10;22(7):1071–8. doi: 10.1038/s41567-026-03303-6 (PMC13423850; doi:10.1038/s41567-026-03303-6)
Supplement: Supplementary file 8 — Statistical source data. [file 41567_2026_3303_MOESM8_ESM.zip › ED_Fig3a_Sample2.csv]

Temperature (mK)	Power-index	Power-index error bar
149.1	0.9318967078772148	0.006877434585204584
160.20000000000002	0.9406283193110234	0.006215302259464457
170.1	0.9475807634600846	0.0059469208308613256
180.1	0.9272749343437595	0.006000571869923269
189.70000000000002	0.8954012449340754	0.005523381541750043
200.2	0.9301004549877456	0.005213264955595584
209.9	0.8986600165781615	0.005917756792623179
219.7	0.9398132354095916	0.0053652939784461975
230.2	0.935897611683869	0.005211409325129793
239.8	0.9249753801949803	0.0051896989515616086
249.9	0.9204334074926269	0.004989984103605398
260.29999999999995	0.9473727607890364	0.005462018488047164
269.79999999999995	0.9153174511840875	0.005293499676354508
280.4	0.8519407001220901	0.005045435162579984
289.1	0.8347583038503421	0.004992228817522277
300.7	0.7837899722262479	0.00540584607407666
310.3	0.730705756951271	0.006062057525846903
320.40000000000003	0.642380135215465	0.007522968383623731
329.1	0.5956883671326701	0.008466633496949585
