# Supplementary material for: Spinon mediation of witness spin dynamics in herbertsmithite
Source: Nat Phys. 2026 Jun 10;22(7):1071–8. doi: 10.1038/s41567-026-03303-6 (PMC13423850; doi:10.1038/s41567-026-03303-6)
Supplement: Supplementary file 8 — Statistical source data. [file 41567_2026_3303_MOESM8_ESM.zip › ED_Fig3a_Sample3.csv]

Temperature (mK)	Power-index	Power-index error bar
150.0	0.9315536451159236	0.015609812205552895
160.0	0.8723148252861683	0.0114690181149416
170.0	0.921725326048834	0.014532350550306057
179.9	0.920145053984221	0.011828832183191269
190.0	0.9492414243088472	0.01387777816479319
200.2	0.9171812275911461	0.01174091613066584
210.29999999999998	0.9114902936453775	0.01310105724236218
220.1	0.8820347664158862	0.011731143495998844
230.0	0.8570099366938845	0.011441049707139302
240.0	0.8801583592305096	0.011197624838710781
249.9	0.884560915437281	0.013113515180938243
260.2	0.8703346917775989	0.012840453136421268
270.0	0.7932009192066256	0.011576558432814058
279.4	0.6700673986259345	0.013153514905217923
289.9	0.5506700165771553	0.01594815415399917
299.4	0.5153572194036273	0.018631343777628203
310.0	0.41520855716743615	0.02076741604762672
