# Supplementary material for: Spinon mediation of witness spin dynamics in herbertsmithite
Source: Nat Phys. 2026 Jun 10;22(7):1071–8. doi: 10.1038/s41567-026-03303-6 (PMC13423850; doi:10.1038/s41567-026-03303-6)
Supplement: Supplementary file 8 — Statistical source data. [file 41567_2026_3303_MOESM8_ESM.zip › ED_Fig3b_empty_coil.csv]

Temperature (mK)	Flux variance ((mPhi_0)^2)
49.0	24.38502512504524
202.0	24.304068361180775
500.8	23.89481540811403
