# Supplementary material for: Spinon mediation of witness spin dynamics in herbertsmithite
Source: Nat Phys. 2026 Jun 10;22(7):1071–8. doi: 10.1038/s41567-026-03303-6 (PMC13423850; doi:10.1038/s41567-026-03303-6)
Supplement: Supplementary file 8 — Statistical source data. [file 41567_2026_3303_MOESM8_ESM.zip › ED_Fig3b_Sample2.csv]

Temperature (mK)	Flux variance ((mPhi_0)^2)	Flux variance error bar ((mPhi_0)^2)
149.1	66.50603314915092	0.9530856917117783
160.20000000000002	75.95771388062953	1.04948273807925
170.1	73.76571841393374	1.0426574764922283
180.1	77.87054260918278	0.9712300069472551
189.70000000000002	78.22182573722246	0.9872800635497361
200.2	82.28573227557374	1.0808951113041605
209.9	87.07917878671131	1.1803820024350755
219.7	95.88081751637858	1.2362043341770768
230.2	98.60401349881427	1.256255331231672
239.8	104.11604311932155	1.3610850082592854
249.9	107.88514426686679	1.3225636254231434
260.29999999999995	119.29426323267788	1.446702491952773
269.79999999999995	115.60715341399197	1.5180520059752867
280.4	97.38052450036837	1.1522428336009114
289.1	88.28137382468167	0.8939995024875308
300.7	67.36611702638768	0.6246829681809194
310.3	48.78837972929348	0.4086727684859752
320.40000000000003	34.11184421698296	0.2920281371410369
329.1	25.177963811591244	0.2185912612357042
341.4	15.880355656275421	0.1664220444648644
350.2	13.774332449180257	0.1529299844751657
