# Supplementary material for: Spinon mediation of witness spin dynamics in herbertsmithite
Source: Nat Phys. 2026 Jun 10;22(7):1071–8. doi: 10.1038/s41567-026-03303-6 (PMC13423850; doi:10.1038/s41567-026-03303-6)
Supplement: Supplementary file 8 — Statistical source data. [file 41567_2026_3303_MOESM8_ESM.zip › ED_Fig3b_Sample3.csv]

Temperature (mK)	Flux variance ((mPhi_0)^2)	Flux variance error bar ((mPhi_0)^2)
150.0	35.556066113762775	0.4530638378914717
160.0	36.5783359019144	0.4456411449976438
170.0	39.62300156095227	0.5046501638181122
179.9	42.69713904647295	0.5299613552363522
190.0	47.72089042145903	0.6903265633017766
200.2	49.40690170926556	0.6134854595042574
210.29999999999998	53.78963180962884	0.7250050803203355
220.1	56.98641948159535	0.6839580078429371
230.0	57.79166397866321	0.5822905149223516
240.0	61.97099640022064	0.7597440064402847
249.9	64.02016726554105	0.6670513485977285
260.2	65.6089037736796	0.7422858344543811
270.0	59.68947919461553	0.5159468527006467
279.4	49.19269394678713	0.36457608815974357
289.9	37.773690873826254	0.2555744330810219
299.4	29.94849134633966	0.20331236297952576
310.0	24.803770940865405	0.17771018103043285
