# Supplementary material for: Spinon mediation of witness spin dynamics in herbertsmithite
Source: Nat Phys. 2026 Jun 10;22(7):1071–8. doi: 10.1038/s41567-026-03303-6 (PMC13423850; doi:10.1038/s41567-026-03303-6)
Supplement: Supplementary file 8 — Statistical source data. [file 41567_2026_3303_MOESM8_ESM.zip › ED_Fig3c_Sample3_scaled.csv]

Temperature (mK)	DC susceptibility (10^-3)	DC susceptibility error bar (10^-3)
19.972914977973566	13.422955843952769	0.004079916478696304
39.99934603524229	13.533736616188927	0.004761997016290774
59.999631277533034	13.713034741568878	0.006191597111601292
80.00041718061674	14.001466656538133	0.007938881520936534
99.98805044052862	14.327718570577206	0.00845195487826168
119.98451321585901	14.651537315106069	0.009103378845901995
139.97860352422907	14.987548090933045	0.010959329447844005
149.9937444933921	15.152829828803604	0.010406371594727947
159.98650440528633	15.322759635354204	0.010263904326229513
169.99203083700442	15.522589800999876	0.010857566055888716
179.99179074889867	15.712292034380168	0.010904962915866508
189.9945859030837	15.945039443922091	0.011214701844143282
199.99836343612333	16.20092635162576	0.011201711250051179
209.99660352422907	16.496823550179172	0.010072279563404176
219.98878414096916	16.780420654084164	0.010238328779802061
230.00078193832599	17.04161269152057	0.01059223101346957
239.9979405286344	17.337745907394446	0.009935190944933527
249.98454405286344	17.569717093634324	0.0074136223985571325
259.9931960352423	17.503424028490596	0.0042566651573601655
270.0003788546256	17.208281946259508	0.0021099332235709222
279.9975044052863	16.81536509816155	0.001853266783867032
289.993922907489	16.403983393512828	0.001638140469001639
299.9884977973568	16.002436484022653	0.0019058915598801414
309.9846519823788	15.613071017011569	0.0018640289771283164
319.99757488986785	15.238947998547747	0.0017073867305281534
329.97052863436124	14.884161498072991	0.001835170034444305
340.0021563876652	14.560138459976415	0.001631717432023816
349.96244713656387	14.238120566430226	0.0017375208085082224
359.99259251101324	13.940730752370555	0.001816577364596673
369.996422907489	13.649255183263344	0.0019091491145145007
379.99109691629957	13.37907292968288	0.0017496415558025692
389.9426762114537	13.116264867370386	0.0018269776160724444
399.9930859030837	12.863695965154031	0.001873724303931707
419.99302202643173	12.393122254668892	0.0018996267486607785
439.98999999999995	11.970701644787983	0.0018897574050519084
459.9883964757709	11.577971265034883	0.0018031567508877183
480.00861674008814	11.217007766162652	0.0017527797266456775
499.9998039647577	10.87704923675064	0.001852485358647711
549.9873876651982	10.12941038397561	0.0018379636455429374
600.0293039647578	9.538920956980744	0.0017175934869511041
649.9938832599117	9.021184747440916	0.0018578831864071476
699.9442621145374	8.575209307407256	0.0018414960569714401
749.9931475770925	8.183863342827689	0.0018226381691177134
799.7999691629957	7.840175466765395	0.0017809145757735367
849.9985814977973	7.512983319299033	0.0018224125586866267
899.9543105726872	7.239258444060165	0.001905659222664478
949.8635484581499	7.012768286305391	0.0018310541228428007
999.8796255506608	6.804814476439106	0.0017051888521009402
1099.7531938325988	6.489747355681623	0.00208055829294542
1199.935616740088	6.2037524548484955	0.0015569650490144381
1299.9665859030836	5.941572405974004	0.0014982402641839584
1400.578524229075	5.709431090344653	0.0015269257391851713
1500.3329515418502	5.503937878252537	0.001640221897410082
