# Supplementary material for: Spinon mediation of witness spin dynamics in herbertsmithite
Source: Nat Phys. 2026 Jun 10;22(7):1071–8. doi: 10.1038/s41567-026-03303-6 (PMC13423850; doi:10.1038/s41567-026-03303-6)
Supplement: Supplementary file 8 — Statistical source data. [file 41567_2026_3303_MOESM8_ESM.zip › ED_Fig3d_150mK.csv]

Time (s)	Flux (Phi_0)
1249.9995	-0.0
1349.9995	-0.0049429585873759785
1449.9995	-0.006946569169922756
1549.9995	-0.01607165591821863
1649.9995000000001	-0.019963140765080933
1749.9995000000001	-0.024459770744314935
1849.9995000000001	-0.027803642366093673
1949.9995000000001	-0.03466625787841898
2049.9995	-0.03539995128713963
2149.9995	-0.03817968011163769
2249.9995	-0.03689322427143954
2349.9995	-0.04440539046064834
2449.9995	-0.04714460342496185
2549.9995	-0.04753593232477887
2649.9995	-0.0466508902321216
2749.9995	-0.05708641750126048
2849.9995	-0.06368629938373754
2949.9995000000004	-0.06975766348188733
3049.9995000000004	-0.08058352009528169
3149.9995000000004	-0.07715630814397645
3249.9995000000004	-0.07869716121658477
3349.9995000000004	-0.07561633331486733
3449.9995000000004	-0.07950553459327686
3549.9995000000004	-0.0849191958270189
3649.9995000000004	-0.08586741654817004
3749.9995000000004	-0.0912477685688588
3849.9995000000004	-0.09471395185107212
3949.9995	-0.09737913522896025
4049.9995	-0.10587079155010487
4149.9995	-0.10951734772331545
4249.9995	-0.10716258803965178
4349.9995	-0.11070862862472486
4449.9995	-0.11358438601379067
4549.9995	-0.11035799628423165
4649.9995	-0.11983349343285604
4749.9995	-0.13183056509500013
4849.9995	-0.1392155260271412
4949.9995	-0.14670274148054552
5049.9995	-0.14497860698833248
5149.9995	-0.1542530138696946
5249.9995	-0.15625430298434378
5349.9995	-0.15656315025623196
5449.9995	-0.1560199752845619
5549.9995	-0.1586069598409925
5649.9995	-0.15928467357002624
5749.9995	-0.16151707806811133
5849.9995	-0.161653787837652
5949.9995	-0.16915255259701928
6049.9995	-0.1746974607929206
6149.9995	-0.17437285712289097
6249.9995	-0.17664559657052906
6349.9995	-0.17483888523649152
6449.9995	-0.1796097426136223
6549.9995	-0.18474782843896445
6649.9995	-0.18042652141888446
6749.9995	-0.18137155291866386
6849.9995	-0.18542960388027468
6949.9995	-0.18675325650292854
7049.9995	-0.18297321755409846
7149.9995	-0.18230010991887716
7249.9995	-0.18153670283774745
7349.9995	-0.1864404993280361
7449.9995	-0.18807320881158449
7549.9995	-0.18895639565027525
7649.9995	-0.19409379945480254
7749.9995	-0.1955976692677206
7849.999500000001	-0.19847963907796584
7949.999500000001	-0.20051453264911193
8049.999500000001	-0.1985180485157641
8149.999500000001	-0.20258918582578195
8249.999500000002	-0.20289721457963572
8349.999500000002	-0.20988529112859206
8449.999500000002	-0.212191799573844
8549.9995	-0.210906660189477
8649.9995	-0.21316395447124584
8749.9995	-0.2148825294617349
8849.9995	-0.22515335496426692
8949.9995	-0.22429439026993087
9049.9995	-0.2225852617583898
9149.9995	-0.22643197716685107
9249.9995	-0.2272050675984595
9349.9995	-0.224881235426905
9449.999500000002	-0.2210485107085166
9549.999500000002	-0.2292119349107643
9649.999500000002	-0.23526604520201147
9749.999500000002	-0.23846033879684478
9849.999500000002	-0.23802932224123124
9949.999500000002	-0.2356057049341224
10049.999500000002	-0.23760926082472464
10149.999500000002	-0.24298345274746339
10249.999500000002	-0.2388325555480029
10349.999500000002	-0.23720907720180182
10449.999500000002	-0.24126195040553966
10549.999500000002	-0.2443005772753246
10649.999500000002	-0.2417864847720912
10749.999500000002	-0.23807148004410938
10849.999500000002	-0.24606186891631057
10949.999500000002	-0.24691422083428166
11049.999500000002	-0.24871778008501974
11149.999500000002	-0.2520324950631732
11249.999500000002	-0.2585602180521396
11349.999499999998	-0.2630286212354022
11449.999499999998	-0.2574990729739175
11549.999499999998	-0.25651597495017925
11649.999499999998	-0.26078148112857824
11749.999499999998	-0.26323682154005035
11849.999499999998	-0.2683872905437409
11949.999499999998	-0.26762228381840536
12049.999499999998	-0.26553383608974956
12149.999499999998	-0.272495022094258
12249.999499999998	-0.27263397338755463
12349.999499999998	-0.27257559441075285
12449.999499999998	-0.27090938596313574
12549.999499999998	-0.2699955851287264
12649.999499999998	-0.27118193136167135
12749.999499999998	-0.26745726603979714
12849.999499999998	-0.2693426948170492
12949.999499999998	-0.26839026941473354
13049.999499999998	-0.2716030190663838
13149.999499999998	-0.2745927158916272
13249.999499999998	-0.27363752357604043
13349.999499999998	-0.2684285536913068
13449.999499999998	-0.2672340017632505
13549.999499999998	-0.2692323660220759
13649.999499999998	-0.26842580111722303
13749.999499999998	-0.26957899992883017
13849.999499999998	-0.2678890731118463
13949.999499999998	-0.27286362676606346
14049.999499999998	-0.27699051652829254
14149.999499999998	-0.2772432836192873
14249.999499999998	-0.2804560265031796
14349.999499999998	-0.2768447528943663
14449.999499999998	-0.2821904580546287
14549.999499999998	-0.27871183026125984
14649.999499999998	-0.28286649524080604
14749.999499999998	-0.28695527605369314
14849.999499999998	-0.28843148790070183
14949.999499999998	-0.28532994063469036
15049.999499999998	-0.28462605031738164
15149.999499999998	-0.28945877388553143
15249.999499999998	-0.29000618454315763
15349.999499999998	-0.2946729005903867
15449.999499999998	-0.29537391714844463
15549.999499999998	-0.29689953299454885
15649.999499999998	-0.2966369529928077
15749.999499999998	-0.3007040077796932
15849.999499999998	-0.3011864199163947
15949.999499999998	-0.3003208304329233
16049.999499999998	-0.29896926520746436
16149.999499999998	-0.3037375043505083
16249.999499999998	-0.308382981608015
16349.999499999998	-0.3075742335090208
16449.999499999998	-0.3068463223035616
16549.999499999998	-0.3099801699213973
16649.999499999998	-0.3134301124454873
16749.999499999998	-0.31121368683558853
16849.999499999998	-0.3126397697297218
16949.999499999998	-0.3115475432151941
17049.999499999998	-0.31260626048712065
17149.999499999998	-0.31377948407955614
17249.999499999998	-0.31090048759920164
17349.999499999998	-0.31183688018275924
17449.999499999998	-0.30823758939710877
17549.999499999998	-0.30901076209927575
17649.999499999998	-0.31451251797025737
17749.999499999998	-0.31559568689813255
17849.999499999998	-0.31565517659092146
17949.999499999998	-0.31851368309168043
18049.999499999998	-0.3156969824703823
18149.999499999998	-0.3141916097076012
18249.999499999998	-0.31234261828575766
18349.999499999998	-0.31571967171754467
18449.999499999998	-0.31739780406653123
18549.999499999998	-0.3165590451059537
18649.999499999998	-0.31541800452933766
18749.999499999998	-0.3159810215523695
18849.999499999998	-0.3176211269687817
18949.999499999998	-0.317007886751844
19049.999499999998	-0.31684872228025496
19149.999499999998	-0.3167285116702988
19249.999499999998	-0.32041265889016857
19349.999499999998	-0.31975205828326747
19449.999499999998	-0.31792183123191736
19549.999499999998	-0.31544415573852
19649.999499999998	-0.3210761050432292
19749.999499999998	-0.32098173572143635
19849.999499999998	-0.32119035613466373
19949.999499999998	-0.3230547439945187
20049.999499999998	-0.32000602906232517
20149.9995	-0.3244143095136328
20249.9995	-0.3240973030749697
20349.9995	-0.3180507046144424
20449.9995	-0.31943172489935684
20549.9995	-0.32398126377267134
20649.9995	-0.32787162952844595
20749.9995	-0.3309065356963619
20849.9995	-0.32889999915823054
20949.9995	-0.3278859317045819
21049.9995	-0.3288373906710519
21149.9995	-0.3268434986736241
21249.9995	-0.3270730090409462
21349.9995	-0.3346006420951484
21449.9995	-0.331185661047636
21549.999499999998	-0.32582054671873445
21649.9995	-0.3309075366900721
21749.9995	-0.33166445205310846
21849.9995	-0.33390089588757005
21949.9995	-0.3356232268145683
22049.9995	-0.3364095932610024
22149.9995	-0.3420104419258926
22249.9995	-0.34195909325382734
22349.9995	-0.34084347563333184
22449.9995	-0.3359972475962246
22549.999499999998	-0.3406761115576138
22649.999499999998	-0.34302164374160005
22749.999499999998	-0.3368009070602594
22849.999499999998	-0.342412856286457
22949.9995	-0.3462054096658426
23049.9995	-0.34424074105905356
23149.9995	-0.34574697273492483
23249.9995	-0.34374410081086787
23349.9995	-0.3478371609617503
23449.9995	-0.35025499615019473
23549.9995	-0.3447962507350052
23649.9995	-0.34763767025409686
23749.9995	-0.3515438472691513
23849.9995	-0.35112449638264015
23949.999499999998	-0.3532344272593814
24049.999499999998	-0.35239329877982434
24149.999499999998	-0.34705250316272473
24249.999499999998	-0.3525238385535687
24349.999499999998	-0.35239348645821406
24449.999499999998	-0.35666269455795346
24549.999499999998	-0.35597504508336514
24649.999499999998	-0.3496356307738576
24749.999499999998	-0.35273539270530246
24849.999499999998	-0.357088769550449
24949.999499999998	-0.35466589288985884
25049.999499999998	-0.35715905948528304
25149.999499999998	-0.358952545985665
25249.999499999998	-0.3659519741797515
25349.999499999998	-0.36427696413592914
25449.999499999998	-0.36131385859333354
25549.999499999998	-0.360418230077486
25649.999499999998	-0.3604151992216521
25749.999499999998	-0.35708692559017846
25849.999499999998	-0.3575110195753035
25949.999499999998	-0.3564091125865942
26049.999499999998	-0.35951500217304916
26149.999499999998	-0.36348991697993327
26249.999499999998	-0.36485926059813856
26349.999499999998	-0.3655383626058354
26449.999499999998	-0.3672122124867385
26549.999499999998	-0.3671522336542385
26649.999499999998	-0.36556914486493786
26749.999499999998	-0.36840043774540027
26849.999499999998	-0.3652983035032757
26949.999499999998	-0.36332510024603687
27049.999499999998	-0.3640290703382933
27149.999499999998	-0.36841459652966313
27249.999499999998	-0.3706756072834522
27349.999499999998	-0.3665768585781599
27449.999499999998	-0.37291023858541955
27549.999499999998	-0.37292603652067574
27649.999499999998	-0.3742222817959596
27749.999499999998	-0.3699645142950698
27849.9995	-0.3688075208861358
27949.9995	-0.3713810976256532
28049.9995	-0.3708902151745016
28149.9995	-0.36946372672246874
28249.9995	-0.3689403896146101
28349.9995	-0.3727046943297064
28449.9995	-0.37484560288456303
28549.999499999998	-0.37279630621308946
28649.999499999998	-0.37031703847772157
28749.999499999998	-0.37403910882967706
28849.999499999998	-0.3752866717180646
28949.999499999998	-0.37723554454682034
29049.999499999998	-0.37867946852005874
29149.999499999998	-0.3765644133084344
29249.999499999998	-0.3765021022219224
29349.999499999998	-0.3808231686482047
29449.9995	-0.3800819542722908
29549.9995	-0.3774624818125419
29649.9995	-0.3770078003951485
29749.9995	-0.3799824016938216
29849.9995	-0.37784493648965034
29949.9995	-0.38115115852366294
30049.9995	-0.37629650471241327
30149.9995	-0.3789040322907429
30249.9995	-0.38084392536206335
30349.9995	-0.379362712734054
30449.9995	-0.37869545028454227
30549.9995	-0.3787760912091841
30649.9995	-0.37996422789481266
30749.9995	-0.3835188100672874
30849.9995	-0.3851116300466563
30949.9995	-0.38554028253979516
31049.9995	-0.3868786913705514
31149.9995	-0.38694216046275975
31249.9995	-0.3871337557770073
31349.999499999998	-0.38993624799791654
31449.999499999998	-0.3923945141111823
31549.999499999998	-0.3940777896601775
31649.999499999998	-0.3980499893271395
31749.999499999998	-0.39627024243300774
31849.999499999998	-0.3988506355315111
31949.999499999998	-0.4005563704353883
32049.999499999998	-0.39471586780285306
32149.999499999998	-0.3929414570744306
32249.999499999998	-0.39548934898789045
32349.999499999998	-0.398333960604651
32449.999499999998	-0.398100436364642
32549.999499999998	-0.3962257657424398
32649.999499999998	-0.3913752640776331
32749.999499999998	-0.3941861205706838
32849.9995	-0.3991110393606598
32949.9995	-0.3961784147427407
33049.9995	-0.39780945681990604
33149.9995	-0.40166423343184476
33249.9995	-0.39791606618196507
33349.9995	-0.40477284746388914
33449.9995	-0.4048551950056121
33549.9995	-0.40369220388262206
33649.9995	-0.4010472865138375
33749.9995	-0.3991092650236999
33849.9995	-0.4034735492529608
33949.9995	-0.40255108666114636
34049.9995	-0.39816526835642085
34149.9995	-0.39914866788377906
34249.9995	-0.40407388991161297
34349.9995	-0.4068456600641676
34449.9995	-0.4027574463471044
34549.9995	-0.4013187412035706
34649.9995	-0.4008852614801258
34749.9995	-0.4070619685236145
34849.9995	-0.4116476393149583
34949.9995	-0.4065269908719551
35049.9995	-0.41009131937735666
35149.9995	-0.40652941064153797
35249.9995	-0.40842421208687707
35349.9995	-0.4097206101442983
35449.9995	-0.4106602414384582
35549.9995	-0.412892256536666
35649.9995	-0.41121451756361455
35749.9995	-0.40887014905332203
35849.9995	-0.4094139480968789
35949.9995	-0.4107088022172025
36049.9995	-0.41374983434818907
36149.9995	-0.41618843267986216
36249.9995	-0.41707653587177224
36349.9995	-0.41525113660060836
36449.9995	-0.41764315494941523
36549.9995	-0.4149035061837835
36649.9995	-0.4120381376416719
36749.9995	-0.41402421960404184
36849.9995	-0.4135127648604378
36949.9995	-0.4181692402746134
37049.9995	-0.4160333742070662
37149.9995	-0.4212144467587489
37249.9995	-0.41978437909328825
37349.9995	-0.41305231650953694
37449.9995	-0.4142615141620459
37549.9995	-0.41525627747420013
37649.9995	-0.41620292189991054
37749.9995	-0.4161210905266324
37849.9995	-0.41732422790562196
37949.9995	-0.4174873334964991
38049.9995	-0.4216521271027035
38149.9995	-0.41608907281330265
38249.9995	-0.41779883757869496
38349.9995	-0.4194634883845044
38449.9995	-0.41522169719159324
38549.9995	-0.4167197971947067
38649.9995	-0.4160397553992113
38749.9995	-0.416037652022316
38849.9995	-0.4175343516493989
38949.9995	-0.4201736657375247
39049.9995	-0.42172096256174124
39149.9995	-0.4214917237930083
39249.9995	-0.42535307261706234
39349.9995	-0.4273254344304864
39449.9995	-0.4314269101192773
39549.9995	-0.4331938928948809
39649.9995	-0.4315898779439801
39749.9995	-0.4312829261519204
39849.9995	-0.431618873049681
39949.9995	-0.4338342800696987
40049.9995	-0.4362148895012232
40149.999500000005	-0.43537741802201274
40249.999500000005	-0.43259635163473825
40349.999500000005	-0.43367235244940416
40449.999500000005	-0.4356462243188372
40549.999500000005	-0.43318264373898635
40649.999500000005	-0.4312755296268778
40749.999500000005	-0.4363574939034055
40849.999500000005	-0.433350135894525
40949.999500000005	-0.43852189055466223
41049.999500000005	-0.4342965132898829
41149.999500000005	-0.4294920699406943
41249.9995	-0.431040025310065
41349.9995	-0.42899348286231614
41449.9995	-0.42931914966253426
41549.9995	-0.4291104104751536
41649.9995	-0.4316639138751788
41749.9995	-0.4285018600184368
41849.9995	-0.427853887540426
41949.9995	-0.42974972229551994
42049.9995	-0.42927934758932873
42149.9995	-0.4250736806584206
42249.9995	-0.42625547502421424
42349.9995	-0.4256881147501722
42449.9995	-0.42607082414877334
42549.9995	-0.42781189609749987
42649.9995	-0.4277447977950513
42749.9995	-0.42818741936373594
42849.9995	-0.42954557004073673
42949.9995	-0.43431395951260576
43049.9995	-0.43067566080785535
43149.9995	-0.4300343299960766
43249.9995	-0.4345859333739762
43349.9995	-0.4314835191581619
43449.9995	-0.4280345698448604
43549.9995	-0.433609685886402
43649.9995	-0.43451732920306896
43749.9995	-0.4380531242907624
43849.9995	-0.436443711037674
43949.9995	-0.43714038662884
44049.9995	-0.44283083233095266
44149.9995	-0.44492904686500334
44249.9995	-0.44035022267606416
44349.9995	-0.44070294202393795
44449.9995	-0.43739184356647837
44549.9995	-0.44125902962412633
44649.9995	-0.44010130085598453
44749.9995	-0.4435231053263304
44849.9995	-0.44463385735179173
44949.9995	-0.4449710791259701
45049.9995	-0.44418693140440707
45149.9995	-0.4501576990820094
45249.9995	-0.44543966253350786
45349.9995	-0.44833597664918284
45449.9995	-0.452574167183333
45549.9995	-0.4535675617587255
45649.9995	-0.45343745402173385
45749.9995	-0.4487835850826657
45849.9995	-0.4491751544916835
45949.9995	-0.4513346983643478
46049.9995	-0.4507520290409698
46149.9995	-0.4506769829372892
46249.9995	-0.45332575285232873
46349.9995	-0.459335230498484
46449.9995	-0.45202215821481606
46549.9995	-0.4523861135637547
46649.9995	-0.4534720431024262
46749.9995	-0.4521502378239219
46849.9995	-0.4486111794925034
46949.9995	-0.4496455925187107
47049.9995	-0.4509388988104758
47149.9995	-0.45181833022023915
47249.9995	-0.4481115105880052
47349.9995	-0.45091728897841976
47449.9995	-0.44899162782544727
47549.9995	-0.4503112283375814
47649.9995	-0.4512925799836602
47749.9995	-0.44742166011161205
47849.9995	-0.4448887314573517
47949.9995	-0.4473490792060901
48049.9995	-0.4522457128281819
48149.9995	-0.4548573625210282
48249.9995	-0.44902794475706154
48349.9995	-0.44834988570317463
48449.9995	-0.45317184718251513
48549.9995	-0.4564152015242167
48649.9995	-0.4583402680027514
48749.9995	-0.4552390426282309
48849.9995	-0.46093653030946263
48949.9995	-0.4582209957001467
49049.9995	-0.45738526992181994
49149.9995	-0.4591224737161495
49249.9995	-0.4579964666142224
49349.9995	-0.45459603755771405
49449.999500000005	-0.45667891440635255
49549.999500000005	-0.45679635958348486
49649.999500000005	-0.45662892770329117
49749.999500000005	-0.4569023578592929
49849.999500000005	-0.4585764188096494
49949.999500000005	-0.46180763682697656
50049.999500000005	-0.4637361520281046
50149.999500000005	-0.46648245772972236
50249.999500000005	-0.46255951114085203
50349.999500000005	-0.4673555564214075
50449.999500000005	-0.4657673560290686
50549.999500000005	-0.4679761813621098
50649.999500000005	-0.4619159231971754
50749.999500000005	-0.46480160795669534
50849.999500000005	-0.4667029572079223
50949.999500000005	-0.46572750518570677
51049.999500000005	-0.46474145350087454
51149.999500000005	-0.46690722992879835
51249.999500000005	-0.4649737525651888
51349.9995	-0.46340394841960536
51449.9995	-0.463514500762086
51549.9995	-0.46714793437938407
51649.9995	-0.46501072744977845
51749.9995	-0.4669295098534957
51849.9995	-0.47046372534646635
51949.9995	-0.46129409389163434
52049.9995	-0.4600165011496426
52149.9995	-0.4597989052934257
52249.9995	-0.4604160927206338
52349.9995	-0.4624423843021378
52449.9995	-0.46013985910546773
52549.9995	-0.4592575910745257
52649.9995	-0.4667544610308403
52749.9995	-0.4668363089428271
52849.9995	-0.46171663526847173
52949.9995	-0.4654141502485869
53049.9995	-0.4665386350279435
53149.9995	-0.4675439474560218
53249.9995	-0.4646070338137537
53349.9995	-0.46880618385896833
53449.9995	-0.4712034276360438
53549.9995	-0.4699839344470444
53649.9995	-0.46416689537778644
53749.9995	-0.4630357356432879
53849.9995	-0.464506850776326
53949.9995	-0.46881867236055097
54049.9995	-0.46883934498501617
54149.9995	-0.4706318469880982
54249.9995	-0.4744591302598415
54349.9995	-0.47377119933111633
54449.9995	-0.47474146686999935
54549.9995	-0.4761080599444483
54649.9995	-0.4786320981333809
54749.9995	-0.47751249320364875
54849.9995	-0.4770707945456661
54949.9995	-0.47382552497074226
55049.9995	-0.47031944512050194
55149.9995	-0.4683213126996874
55249.9995	-0.47209097248791687
55349.9995	-0.475720885771282
55449.9995	-0.47861552710866595
55549.9995	-0.47746822686345985
55649.9995	-0.4819520812612755
55749.9995	-0.4779910550359151
55849.9995	-0.4793676874026164
55949.9995	-0.47823969561335034
56049.9995	-0.4755024345973464
56149.9995	-0.47986656202611355
56249.9995	-0.4797539898462508
56349.9995	-0.48060627146413537
56449.9995	-0.4842459129343762
56549.9995	-0.4869897053021564
56649.9995	-0.4899005020816141
56749.9995	-0.47903486027211073
56849.9995	-0.48039831441808983
56949.9995	-0.4822924880692752
57049.9995	-0.48064226899986945
57149.9995	-0.4828258009370578
57249.9995	-0.4826810113527051
57349.9995	-0.4835260945716633
57449.9995	-0.48397724508050183
57549.9995	-0.4786767308630698
57649.9995	-0.4845781167543679
57749.9995	-0.48496171146031547
57849.9995	-0.4861675699010155
57949.9995	-0.48707478063104925
58049.9995	-0.48513999937425956
58149.9995	-0.48021938035244843
58249.9995	-0.4895643790952494
58349.9995	-0.48727050922661436
58449.9995	-0.48669105293865655
58549.9995	-0.4895715580368715
58649.9995	-0.4875198192622136
58749.9995	-0.4864884489777152
58849.9995	-0.48962032502074315
58949.9995	-0.481531277971594
59049.9995	-0.4805235563485548
59149.9995	-0.486327936199534
59249.9995	-0.4871004957851225
59349.9995	-0.4812192391942157
59449.9995	-0.4821242645728852
59549.9995	-0.48829163346385274
59649.9995	-0.48668661823831605
59749.9995	-0.48395624743445753
59849.9995	-0.48139508868494385
59949.9995	-0.48296605383941626
60049.9995	-0.48110539412596415
60149.999500000005	-0.48049650650800235
60249.999500000005	-0.483078636509304
60349.999500000005	-0.4850201911921148
60449.999500000005	-0.4850097315374922
60549.999500000005	-0.48402695434778276
60649.999500000005	-0.48830495448426925
60749.999500000005	-0.49034872278570574
60849.999500000005	-0.4893363857631868
60949.999500000005	-0.4902192590431886
61049.999500000005	-0.49268035771697816
61149.999500000005	-0.4906845548853709
61249.9995	-0.49348251985684866
61349.9995	-0.49417429368777355
61449.9995	-0.4934424543063636
61549.9995	-0.493709067468902
61649.9995	-0.4983273681595872
61749.9995	-0.49899870133095325
61849.9995	-0.4989995636702209
61949.9995	-0.5009806420175915
62049.9995	-0.4966121310696539
62149.9995	-0.49832071376151044
62249.9995	-0.5069785266634462
62349.9995	-0.500605551634078
62449.9995	-0.4987938083873529
62549.9995	-0.5010310853751256
62649.9995	-0.5031129211733861
62749.9995	-0.5044820356183853
62849.9995	-0.5074402379202928
62949.9995	-0.5062885555094678
63049.9995	-0.5072933466086857
63149.9995	-0.5027852210848668
63249.9995	-0.503379582598499
63349.9995	-0.5050850751743403
63449.9995	-0.5037752654085451
63549.9995	-0.5003440800642057
63649.9995	-0.501865434126187
63749.9995	-0.5045254240111646
63849.9995	-0.5044910472265818
63949.9995	-0.5019601911982161
64049.9995	-0.4981035782397346
64149.9995	-0.5010626908896932
64249.9995	-0.50538596643909
64349.9995	-0.5049067013521679
64449.9995	-0.5070995425943088
64549.9995	-0.5094469949181417
64649.9995	-0.511755030973275
64749.9995	-0.5078135834488923
64849.9995	-0.5033610706230813
64949.9995	-0.5065088968336225
65049.9995	-0.5049527696079306
65149.9995	-0.5017847991233335
65249.9995	-0.504639601968514
65349.9995	-0.5066615950508078
65449.9995	-0.5043645343534584
65549.9995	-0.5057090795527133
65649.9995	-0.505991135808495
65749.9995	-0.505529234293051
65849.9995	-0.5098244579084245
65949.9995	-0.5150644973012902
66049.9995	-0.5089747682995643
66149.9995	-0.5083705176110125
66249.9995	-0.507795402501439
66349.9995	-0.5050613087961902
66449.9995	-0.5015357793822549
66549.9995	-0.5021325184938779
66649.9995	-0.5088419535016618
66749.9995	-0.5101805855415373
66849.9995	-0.5132893941043264
66949.9995	-0.51346752289136
67049.9995	-0.5123033425040912
67149.9995	-0.5138299202178046
67249.9995	-0.5085871092588341
67349.9995	-0.5116816685608953
67449.9995	-0.5073562497894278
67549.9995	-0.5071542523887995
67649.9995	-0.5076881453803401
67749.9995	-0.506274192888793
67849.9995	-0.505190194572172
67949.9995	-0.5081946668090312
68049.9995	-0.5069707172205672
68149.9995	-0.5066986950966224
68249.9995	-0.5085004107677762
68349.9995	-0.5103201161126223
68449.9995	-0.5153463949800418
68549.9995	-0.5163827218436212
68649.9995	-0.5124887100851069
68749.9995	-0.5122306642697491
68849.9995	-0.5183615356568586
68949.9995	-0.5136956896895204
69049.9995	-0.5136961518427965
69149.9995	-0.5154909286585442
69249.9995	-0.5167384469643257
69349.9995	-0.5184592825974872
69449.9995	-0.5180415835938141
69549.9995	-0.5179374771178662
69649.9995	-0.5140315974188815
69749.9995	-0.5173778627120762
69849.9995	-0.5179467257667875
69949.9995	-0.520079933205192
70049.9995	-0.5137034348809967
70149.9995	-0.5140122194665263
70249.9995	-0.5131758141629954
70349.9995	-0.5128279005154973
70449.9995	-0.5179739689114284
70549.9995	-0.5174606845890397
70649.9995	-0.5138734730671038
70749.9995	-0.516498646347824
70849.9995	-0.5147381610429081
70949.9995	-0.5203666630631725
71049.9995	-0.5174820651209942
71149.9995	-0.516484344594673
71249.9995	-0.518731977732669
71349.9995	-0.5168564022189206
71449.9995	-0.5235047023342385
71549.9995	-0.5249617784300322
71649.9995	-0.5204494620143556
71749.9995	-0.5205492450772841
71849.9995	-0.5205940514422647
71949.9995	-0.5248328724353732
72049.9995	-0.5272036473839226
72149.9995	-0.5244262703976362
72249.9995	-0.5247102156192793
72349.9995	-0.521858067723273
72449.9995	-0.5261783670241834
72549.9995	-0.5249627994732257
72649.9995	-0.5194571505340378
72749.9995	-0.5180094578924455
72849.9995	-0.5215002166805793
72949.9995	-0.5239412764881441
73049.9995	-0.5244177708549314
73149.9995	-0.5209928930187715
73249.9995	-0.5238707774295872
73349.9995	-0.5205393719757897
73449.9995	-0.5229736095025802
73549.9995	-0.5242746959243724
73649.9995	-0.525985928870271
73749.9995	-0.5238413381051691
73849.9995	-0.5237476426828814
73949.9995	-0.5265145812060875
74049.9995	-0.5262245865393379
74149.9995	-0.5239772453032051
74249.9995	-0.5258253899939228
74349.9995	-0.5247694146791596
74449.9995	-0.52650011461573
74549.9995	-0.5201849747738063
74649.9995	-0.523543184821525
74749.9995	-0.525033505794372
74849.9995	-0.5250789905847961
74949.9995	-0.5262549859125303
75049.9995	-0.5253190067120923
75149.9995	-0.5257782662639978
75249.9995	-0.5262596303287724
75349.9995	-0.5229493936607003
75449.9995	-0.5203366492829935
75549.9995	-0.5235798119279491
75649.9995	-0.5236623624178158
75749.9995	-0.5202308370359342
75849.9995	-0.5211772281783006
75949.9995	-0.5241369857110019
76049.9995	-0.5204324339967801
76149.9995	-0.5242109776940718
76249.9995	-0.5281732811645652
76349.9995	-0.5266460540844694
76449.9995	-0.5246210703722034
76549.9995	-0.5234865353029877
76649.9995	-0.5292875947226865
76749.9995	-0.5288620997693521
76849.9995	-0.5284898617420547
76949.9995	-0.5272909868662623
77049.9995	-0.5262538862364483
77149.9995	-0.5297960323151666
77249.9995	-0.527233358476124
77349.9995	-0.5247736614473195
77449.9995	-0.5279152475734704
77549.9995	-0.5266732789138653
77649.9995	-0.5257297492641883
77749.9995	-0.5273205930159157
77849.9995	-0.5239957262738313
77949.9995	-0.5261338414365637
78049.9995	-0.5283861655191384
78149.9995	-0.5279252812823223
78249.9995	-0.5317049702534656
78349.9995	-0.5294599572952869
78449.9995	-0.5252724813788722
78549.9995	-0.5267795866454088
78649.9995	-0.5301839717525715
78749.9995	-0.5322045061292202
78849.9995	-0.529560527659966
78949.9995	-0.5326548995374283
79049.9995	-0.5313431840978691
79149.9995	-0.5336599818194352
79249.9995	-0.5326130634145487
79349.9995	-0.537106692739069
79449.9995	-0.5350773193320534
79549.9995	-0.5339565021276652
79649.9995	-0.5330560034062484
79749.9995	-0.5347159410607731
79849.9995	-0.5360632963600549
79949.9995	-0.5343116584606064
80049.9995	-0.5313476590663697
80149.9995	-0.5334360893680485
80249.9995	-0.5332562594627372
80349.9995	-0.5323225392553308
80449.9995	-0.534028732759411
80549.9995	-0.5386244941933711
80649.9995	-0.5343750318313372
80749.9995	-0.5338841411319805
80849.9995	-0.5353274698386021
80949.9995	-0.5390481599909057
81049.9995	-0.5383450549873187
81149.9995	-0.5368490829788204
