# Supplementary material for: Spinon mediation of witness spin dynamics in herbertsmithite
Source: Nat Phys. 2026 Jun 10;22(7):1071–8. doi: 10.1038/s41567-026-03303-6 (PMC13423850; doi:10.1038/s41567-026-03303-6)
Supplement: Supplementary file 8 — Statistical source data. [file 41567_2026_3303_MOESM8_ESM.zip › ED_Fig3d_200mK.csv]

Time (s)	Flux (Phi_0)
1249.9995	-0.0
1349.9995	-0.003311455964278842
1449.9995	-0.005671557227857171
1549.9995	-0.015710017384344965
1649.9995000000001	-0.016934928882717415
1749.9995000000001	-0.029544849627683334
1849.9995000000001	-0.03211510525914463
1949.9995000000001	-0.04531591328916118
2049.9995	-0.05347491844150909
2149.9995	-0.056253175870815575
2249.9995	-0.06425429794195914
2349.9995	-0.05901589363943227
2449.9995	-0.0709656206889484
2549.9995	-0.07582699424943762
2649.9995	-0.07104120931303015
2749.9995	-0.07635040233415946
2849.9995	-0.08475236416236598
2949.9995000000004	-0.0926509033913856
3049.9995000000004	-0.09027047444750647
3149.9995000000004	-0.09474068864051866
3249.9995000000004	-0.0965908378142677
3349.9995000000004	-0.10600032656557445
3449.9995000000004	-0.1027238226876106
3549.9995000000004	-0.10835904589526368
3649.9995000000004	-0.11010784074416335
3749.9995000000004	-0.11424936574082167
3849.9995000000004	-0.11618305353940617
3949.9995	-0.12498180665182623
4049.9995	-0.13039542123033598
4149.9995	-0.12758141946404233
4249.9995	-0.1294362562830873
4349.9995	-0.12916598980017202
4449.9995	-0.1277702810693313
4549.9995	-0.12959274232984264
4649.9995	-0.1356669552734333
4749.9995	-0.14261199691807125
4849.9995	-0.13766828575600432
4949.9995	-0.13765620869181028
5049.9995	-0.1451219002213877
5149.9995	-0.15576618465476422
5249.9995	-0.14549186487416765
5349.9995	-0.15480025381062568
5449.9995	-0.15258251500187914
5549.9995	-0.15448685314883992
5649.9995	-0.1562956599922556
5749.9995	-0.16242572550857837
5849.9995	-0.15874280291452258
5949.9995	-0.16616836311946592
6049.9995	-0.16237286216996782
6149.9995	-0.1725857246167264
6249.9995	-0.17070616289350227
6349.9995	-0.1704861583922055
6449.9995	-0.17050642803897986
6549.9995	-0.17507128674774286
6649.9995	-0.1808063186512081
6749.9995	-0.18495306899153707
6849.9995	-0.19085136870058061
6949.9995	-0.1854151583968635
7049.9995	-0.18807982416815783
7149.9995	-0.1812376132770801
7249.9995	-0.18651770832258485
7349.9995	-0.18496924215667754
7449.9995	-0.18291218764647965
7549.9995	-0.1889905271036305
7649.9995	-0.18372480800282442
7749.9995	-0.18546065329662564
7849.999500000001	-0.1847772597266708
7949.999500000001	-0.18893433880780286
8049.999500000001	-0.193373055685778
8149.999500000001	-0.19337260491079533
8249.999500000002	-0.18914406854116717
8349.999500000002	-0.1957415125080102
8449.999500000002	-0.19015667077520337
8549.9995	-0.19838767768218002
8649.9995	-0.19267333210789062
8749.9995	-0.19376952089095045
8849.9995	-0.18932774820103315
8949.9995	-0.19393614334728415
9049.9995	-0.19440121636103402
9149.9995	-0.19809864082238438
9249.9995	-0.19605463023521175
9349.9995	-0.19917520979033654
9449.999500000002	-0.2024111493763483
9549.999500000002	-0.20275756032777448
9649.999500000002	-0.20195025266147848
9749.999500000002	-0.19772861805148256
9849.999500000002	-0.20313262660114972
9949.999500000002	-0.20570446246181007
10049.999500000002	-0.20796968140753957
10149.999500000002	-0.2133857000628927
10249.999500000002	-0.2117273300749174
10349.999500000002	-0.21859708324554106
10449.999500000002	-0.21430286020089273
10549.999500000002	-0.21667682212899297
10649.999500000002	-0.21947981381044546
10749.999500000002	-0.2249400618794084
10849.999500000002	-0.21599324045766366
10949.999500000002	-0.22185915441423631
11049.999500000002	-0.21703035026624917
11149.999500000002	-0.2162833055090978
11249.999500000002	-0.21690553546591307
11349.999499999998	-0.2163665198314284
11449.999499999998	-0.21615710484111172
11549.999499999998	-0.21872093875847565
11649.999499999998	-0.2154471014194712
11749.999499999998	-0.22065933006429184
11849.999499999998	-0.22255161242319943
11949.999499999998	-0.2294507325878259
12049.999499999998	-0.2290326369512341
12149.999499999998	-0.23606190258310544
12249.999499999998	-0.22971612979574108
12349.999499999998	-0.23183336650956754
12449.999499999998	-0.23216513131355487
12549.999499999998	-0.23065523121674403
12649.999499999998	-0.23903687835028897
12749.999499999998	-0.23480796421286865
12849.999499999998	-0.23493904210797378
12949.999499999998	-0.24047130017976937
13049.999499999998	-0.23817969890592305
13149.999499999998	-0.23419785522607484
13249.999499999998	-0.23738857485249465
13349.999499999998	-0.23971282620206225
13449.999499999998	-0.23789833397662363
13549.999499999998	-0.23502813854259408
13649.999499999998	-0.23727531337647623
13749.999499999998	-0.23429476178035102
13849.999499999998	-0.24160968238103475
13949.999499999998	-0.2390037683631121
14049.999499999998	-0.24045525522134525
14149.999499999998	-0.25134816538538907
14249.999499999998	-0.2437566053578495
14349.999499999998	-0.24890965846074753
14449.999499999998	-0.2479948584937608
14549.999499999998	-0.2429291893289145
14649.999499999998	-0.24379731693313555
14749.999499999998	-0.24613777930499037
14849.999499999998	-0.24933930940968807
14949.999499999998	-0.250756069167263
15049.999499999998	-0.24867847235424012
15149.999499999998	-0.2564924598673448
15249.999499999998	-0.24478779798869965
15349.999499999998	-0.25277843900218677
15449.999499999998	-0.24663272955939952
15549.999499999998	-0.2464730010374785
15649.999499999998	-0.2483546285342424
15749.999499999998	-0.24888688914254864
15849.999499999998	-0.25045490833425177
15949.999499999998	-0.2542828906730996
16049.999499999998	-0.256790392141391
16149.999499999998	-0.2541921316964224
16249.999499999998	-0.2601304466630472
16349.999499999998	-0.26401787136267796
16449.999499999998	-0.2590708124868044
16549.999499999998	-0.2623402258692833
16649.999499999998	-0.26782046081963085
16749.999499999998	-0.2700055613962338
16849.999499999998	-0.2651028141199312
16949.999499999998	-0.2676889867145915
17049.999499999998	-0.267085759522546
17149.999499999998	-0.26185592772761446
17249.999499999998	-0.262153661790947
17349.999499999998	-0.26622271209358495
17449.999499999998	-0.266917689400473
17549.999499999998	-0.2642457504042266
17649.999499999998	-0.2603008172729693
17749.999499999998	-0.26327296720508997
17849.999499999998	-0.2642799326157661
17949.999499999998	-0.2657647306327817
18049.999499999998	-0.26015180976802554
18149.999499999998	-0.2694726882212297
18249.999499999998	-0.2632438490530875
18349.999499999998	-0.26948371805946625
18449.999499999998	-0.275887654735822
18549.999499999998	-0.276525625440339
18649.999499999998	-0.2726198769089647
18749.999499999998	-0.26585913569679764
18849.999499999998	-0.2714384027850203
18949.999499999998	-0.27429196370430553
19049.999499999998	-0.2716171244276575
19149.999499999998	-0.27154060028792326
19249.999499999998	-0.2730566729184387
19349.999499999998	-0.27059447021182326
19449.999499999998	-0.27088136879847013
19549.999499999998	-0.27663988626042624
19649.999499999998	-0.27518685559199074
19749.999499999998	-0.27469395546067954
19849.999499999998	-0.2740478635311323
19949.999499999998	-0.26735738653631724
20049.999499999998	-0.27334814430998833
20149.9995	-0.2762478249199969
20249.9995	-0.2798687032041025
20349.9995	-0.277087862775347
20449.9995	-0.2712768451495986
20549.9995	-0.2765360930470777
20649.9995	-0.28224538230245155
20749.9995	-0.27820345548203473
20849.9995	-0.2740366182666989
20949.9995	-0.2741567039692212
21049.9995	-0.2757017368091832
21149.9995	-0.2762008074861724
21249.9995	-0.2793627336437794
21349.9995	-0.2791264031106069
21449.9995	-0.27472530849557586
21549.999499999998	-0.2777386973805269
21649.9995	-0.27899154140428983
21749.9995	-0.27430082388391686
21849.9995	-0.2783326043546097
21949.9995	-0.27805283805435277
22049.9995	-0.2745215734730744
22149.9995	-0.2820465902389193
22249.9995	-0.2747480724418674
22349.9995	-0.2781034986992177
22449.9995	-0.27741913996237066
22549.999499999998	-0.2819531310959853
22649.999499999998	-0.2796484405128359
22749.999499999998	-0.2757823060801874
22849.999499999998	-0.2724388847258101
22949.9995	-0.27737123265296315
23049.9995	-0.27648841254216006
23149.9995	-0.2815288576383752
23249.9995	-0.2733235436364687
23349.9995	-0.27515755674084996
23449.9995	-0.27183652769825173
23549.9995	-0.2743262761528893
23649.9995	-0.2771857780216598
23749.9995	-0.27183383907948233
23849.9995	-0.2727140186225965
23949.999499999998	-0.2796223267378144
24049.999499999998	-0.2784700657259771
24149.999499999998	-0.2753143588842022
24249.999499999998	-0.2784736134270327
24349.999499999998	-0.27703873701570547
24449.999499999998	-0.27719502903929527
24549.999499999998	-0.2782028555202869
24649.999499999998	-0.2835161106766746
24749.999499999998	-0.28337879092064355
24849.999499999998	-0.2751598267737876
24949.999499999998	-0.28104010533906276
25049.999499999998	-0.28435287200657555
25149.999499999998	-0.2823396670695688
25249.999499999998	-0.27477623845491106
25349.999499999998	-0.27694993320202066
25449.999499999998	-0.289919344859749
25549.999499999998	-0.28208582788110625
25649.999499999998	-0.27725125667271744
25749.999499999998	-0.2818120473667314
25849.999499999998	-0.28409578336369634
25949.999499999998	-0.28685991508615594
26049.999499999998	-0.28602066038730367
26149.999499999998	-0.2861709390886986
26249.999499999998	-0.2837006747979176
26349.999499999998	-0.28175047307757506
26449.999499999998	-0.28033391301115973
26549.999499999998	-0.28342258081066873
26649.999499999998	-0.28904431342326653
26749.999499999998	-0.2890281721088881
26849.999499999998	-0.28546702360378884
26949.999499999998	-0.2838213300918744
27049.999499999998	-0.28869461012675757
27149.999499999998	-0.28320398941724534
27249.999499999998	-0.2839324887831758
27349.999499999998	-0.2842260839394921
27449.999499999998	-0.29027223479742403
27549.999499999998	-0.2871387487470596
27649.999499999998	-0.28440545219910884
27749.999499999998	-0.29069082896399046
27849.9995	-0.29493144671225746
27949.9995	-0.29325196977894485
28049.9995	-0.2907277900592735
28149.9995	-0.2901326839653624
28249.9995	-0.28979004032874034
28349.9995	-0.29089149933416625
28449.9995	-0.29441403629929397
28549.999499999998	-0.29447683500277133
28649.999499999998	-0.2922050124171518
28749.999499999998	-0.2865323119880694
28849.999499999998	-0.29070599538282593
28949.999499999998	-0.28684239966310887
29049.999499999998	-0.28447606711322404
29149.999499999998	-0.28855886979625467
29249.999499999998	-0.27928745206441796
29349.999499999998	-0.2810484984164745
29449.9995	-0.2849995017190974
29549.9995	-0.28473388561650914
29649.9995	-0.28178034697665577
29749.9995	-0.28494475415205667
29849.9995	-0.28866106691847015
29949.9995	-0.2850286945702285
30049.9995	-0.2841548268074403
30149.9995	-0.2794940583505596
30249.9995	-0.2826633708392743
30349.9995	-0.2904201954993946
30449.9995	-0.289321283116716
30549.9995	-0.2809728329783372
30649.9995	-0.2873054616798605
30749.9995	-0.2876635878319176
30849.9995	-0.28103043383215986
30949.9995	-0.28692556233898703
31049.9995	-0.28771568400285474
31149.9995	-0.29103007924674085
31249.9995	-0.29409017238751556
31349.999499999998	-0.2972179444620773
31449.999499999998	-0.2933923974163566
31549.999499999998	-0.2959858128656556
31649.999499999998	-0.2963711772134294
31749.999499999998	-0.28912970112649106
31849.999499999998	-0.2943874737373191
31949.999499999998	-0.2913337125109523
32049.999499999998	-0.2932722576140687
32149.999499999998	-0.2988012692346409
32249.999499999998	-0.2970139369104201
32349.999499999998	-0.29346357671919154
32449.999499999998	-0.2955377363148086
32549.999499999998	-0.2959846337107148
32649.999499999998	-0.2937280152741817
32749.999499999998	-0.3007001892414234
32849.9995	-0.29299257514941424
32949.9995	-0.2984041916742619
33049.9995	-0.2983976646369326
33149.9995	-0.3051006179513651
33249.9995	-0.2963324817532591
33349.9995	-0.3038737612301432
33449.9995	-0.2988911604578446
33549.9995	-0.30094105734485765
33649.9995	-0.29870507075704733
33749.9995	-0.301859823683329
33849.9995	-0.30099131611179253
33949.9995	-0.3026344642699135
34049.9995	-0.29772543757162584
34149.9995	-0.2996594720063186
34249.9995	-0.3031593053427981
34349.9995	-0.30579672894231713
34449.9995	-0.3017277599796717
34549.9995	-0.30110249223007024
34649.9995	-0.304459844337563
34749.9995	-0.3011197743346603
34849.9995	-0.3014198478850467
34949.9995	-0.30071553978557564
35049.9995	-0.30231554843521824
35149.9995	-0.3013522671260489
35249.9995	-0.297940604394892
35349.9995	-0.29807793358348533
35449.9995	-0.2966749947721521
35549.9995	-0.30108247134070165
35649.9995	-0.3047422055231417
35749.9995	-0.30804098716857986
35849.9995	-0.2998441714827216
35949.9995	-0.3025509266179416
36049.9995	-0.30288981029969975
36149.9995	-0.3034600005117598
36249.9995	-0.2999683737586576
36349.9995	-0.29794682379532134
36449.9995	-0.2976817802027645
36549.9995	-0.30183080797826456
36649.9995	-0.2986122636452997
36749.9995	-0.2984486333416827
36849.9995	-0.2963975131824075
36949.9995	-0.2974072627641373
37049.9995	-0.3029332942447631
37149.9995	-0.3008866140308397
37249.9995	-0.2993996705076345
37349.9995	-0.2999513363508193
37449.9995	-0.304839244683178
37549.9995	-0.29957734551649295
37649.9995	-0.3027913791810324
37749.9995	-0.2971573339862612
37849.9995	-0.2982995701296307
37949.9995	-0.29635508128532884
38049.9995	-0.30032296117694024
38149.9995	-0.29442086217544006
38249.9995	-0.2974116633718964
38349.9995	-0.3022907198574467
38449.9995	-0.3016803035721418
38549.9995	-0.3032225066855796
38649.9995	-0.3069532577869607
38749.9995	-0.29951296053513055
38849.9995	-0.3011185536426053
38949.9995	-0.3014000324394335
39049.9995	-0.3004613024837468
39149.9995	-0.30395593175269475
39249.9995	-0.30362857605846294
39349.9995	-0.3081950239214075
39449.9995	-0.3104943600659009
39549.9995	-0.3044055607849323
39649.9995	-0.305746548892869
39749.9995	-0.3097369141952315
39849.9995	-0.31366522313257494
39949.9995	-0.31351815475949874
40049.9995	-0.3005249084538617
40149.999500000005	-0.31218006418256294
40249.999500000005	-0.3136671462756153
40349.999500000005	-0.31257643256649725
40449.999500000005	-0.3051845434381688
40549.999500000005	-0.3082524628989187
40649.999500000005	-0.3117594476407053
40749.999500000005	-0.31036951836372406
40849.999500000005	-0.3105145820845765
40949.999500000005	-0.31088950293575124
41049.999500000005	-0.31067808422377485
41149.999500000005	-0.3076247099016749
41249.9995	-0.314416368770404
41349.9995	-0.3103861652719271
41449.9995	-0.3052406522551383
41549.9995	-0.31535127633865656
41649.9995	-0.30569717133032803
41749.9995	-0.307653161302615
41849.9995	-0.3115042406037496
41949.9995	-0.31349956119029887
42049.9995	-0.30885174787191527
42149.9995	-0.31023639131838543
42249.9995	-0.3019348500336161
42349.9995	-0.31034383844429225
42449.9995	-0.31150783115317093
42549.9995	-0.3034701036747274
42649.9995	-0.30814588843311164
42749.9995	-0.3116395106596661
42849.9995	-0.31071107437933687
42949.9995	-0.30351865667055034
43049.9995	-0.3078455477254769
43149.9995	-0.3064101100555172
43249.9995	-0.3095068746738292
43349.9995	-0.30857924701368766
43449.9995	-0.30472865664077187
43549.9995	-0.31213922723455934
43649.9995	-0.3107653405895867
43749.9995	-0.3111664114655861
43849.9995	-0.31108910755323205
43949.9995	-0.30887713250560633
44049.9995	-0.30608523444851077
44149.9995	-0.30819699143556
44249.9995	-0.3084181423104715
44349.9995	-0.3074584836975731
44449.9995	-0.3055192142328549
44549.9995	-0.31036445756117015
44649.9995	-0.312092917708223
44749.9995	-0.30794828220768
44849.9995	-0.311326740583735
44949.9995	-0.3105654384445442
45049.9995	-0.30720618252441945
45149.9995	-0.3169503904598834
45249.9995	-0.31403194632535136
45349.9995	-0.30818741213936285
45449.9995	-0.31362918465190415
45549.9995	-0.31439308252238707
45649.9995	-0.31459667812907277
45749.9995	-0.3057476197636806
45849.9995	-0.3131236246678375
45949.9995	-0.31352774035817266
46049.9995	-0.31642280840269965
46149.9995	-0.31684021064018353
46249.9995	-0.31380794914290977
46349.9995	-0.31711420814580027
46449.9995	-0.3134525384268647
46549.9995	-0.3165731983068163
46649.9995	-0.3132509676487807
46749.9995	-0.31807349584325895
46849.9995	-0.3130587496161992
46949.9995	-0.31399295689069096
47049.9995	-0.3150940577971211
47149.9995	-0.3102393033577693
47249.9995	-0.30495388212899766
47349.9995	-0.3063654383689203
47449.9995	-0.30852154688531463
47549.9995	-0.30825341943691775
47649.9995	-0.3031565457048666
47749.9995	-0.311142769191199
47849.9995	-0.3120413977272829
47949.9995	-0.30966436624023164
48049.9995	-0.3125168213924523
48149.9995	-0.3158428002886726
48249.9995	-0.3132923955489568
48349.9995	-0.3096421926116335
48449.9995	-0.3150616959009964
48549.9995	-0.3222509868632777
48649.9995	-0.3137129358266417
48749.9995	-0.3123529767623996
48849.9995	-0.31498214581205364
48949.9995	-0.3138088264558423
49049.9995	-0.3132949461900605
49149.9995	-0.31282696638194185
49249.9995	-0.3142839204042991
49349.9995	-0.3126717573265285
49449.999500000005	-0.3106913472106667
49549.999500000005	-0.3155284925781183
49649.999500000005	-0.3104768430355085
49749.999500000005	-0.31235745409961524
49849.999500000005	-0.31752376739770316
49949.999500000005	-0.308983855439104
50049.999500000005	-0.3100914796183005
50149.999500000005	-0.31254375508135723
50249.999500000005	-0.31121251038775277
50349.999500000005	-0.3147488120421347
50449.999500000005	-0.31175513585976944
50549.999500000005	-0.30871705675540007
50649.999500000005	-0.30945896791430005
50749.999500000005	-0.31773598005229253
50849.999500000005	-0.3134111098499117
50949.999500000005	-0.3191033580174789
51049.999500000005	-0.3191729505771477
51149.999500000005	-0.32129745857019376
51249.999500000005	-0.3205517546328025
51349.9995	-0.3172439013153143
51449.9995	-0.3192838219771206
51549.9995	-0.32043458684915116
51649.9995	-0.3224685251089525
51749.9995	-0.32309571993535435
51849.9995	-0.32108223329041863
51949.9995	-0.31885803617938535
52049.9995	-0.3171907619367742
52149.9995	-0.3186278388423238
52249.9995	-0.3166326315311254
52349.9995	-0.316891124779886
52449.9995	-0.32027723795554763
52549.9995	-0.31574289181072857
52649.9995	-0.3123348017790324
52749.9995	-0.30932595274846175
52849.9995	-0.3138596578597008
52949.9995	-0.31732657345563187
53049.9995	-0.3127137630240462
53149.9995	-0.3119586777473762
53249.9995	-0.3156225514290112
53349.9995	-0.31598307962758554
53449.9995	-0.3165283169466173
53549.9995	-0.31906456933144156
53649.9995	-0.31767210167991866
53749.9995	-0.31782232425121926
53849.9995	-0.3211774197343962
53949.9995	-0.3211905491426643
54049.9995	-0.3204098333934935
54149.9995	-0.3174763610292848
54249.9995	-0.3249468898562071
54349.9995	-0.32787311407846786
54449.9995	-0.32728115778373823
54549.9995	-0.3323670835674264
54649.9995	-0.32835240187967685
54749.9995	-0.31820173665190143
54849.9995	-0.3147673749872295
54949.9995	-0.32059955911458715
55049.9995	-0.32109808862472367
55149.9995	-0.32180428979300846
55249.9995	-0.31904604534325287
55349.9995	-0.3135932510714845
55449.9995	-0.3161965978672958
55549.9995	-0.32436237204662
55649.9995	-0.3258361785055328
55749.9995	-0.31874392699937726
55849.9995	-0.3257642173151529
55949.9995	-0.32802665686955645
56049.9995	-0.32142299367147764
56149.9995	-0.3241881593381706
56249.9995	-0.3282012351215364
56349.9995	-0.33391863193953153
56449.9995	-0.33224205215653413
56549.9995	-0.33473807673387235
56649.9995	-0.33068670474576045
56749.9995	-0.3317252284235943
56849.9995	-0.3278074658527723
56949.9995	-0.32400178365729904
57049.9995	-0.3316899367227233
57149.9995	-0.32862678798150124
57249.9995	-0.325502399828248
57349.9995	-0.32890609415880867
57449.9995	-0.3248908858125912
57549.9995	-0.3184618404578776
57649.9995	-0.3231440177443998
57749.9995	-0.3249971141075747
57849.9995	-0.32191747585082275
57949.9995	-0.32337864834365426
58049.9995	-0.3238641680233476
58149.9995	-0.32854197135015717
58249.9995	-0.3298758237455264
58349.9995	-0.3331761742418715
58449.9995	-0.3331892525958642
58549.9995	-0.3267132554122796
58649.9995	-0.3264873900325327
58749.9995	-0.33335373787881206
58849.9995	-0.3402985572025985
58949.9995	-0.33316037985968805
59049.9995	-0.33271439302332606
59149.9995	-0.3358526148546659
59249.9995	-0.33987242739126344
59349.9995	-0.33660882434054074
59449.9995	-0.3389436978555196
59549.9995	-0.3360692825551679
59649.9995	-0.3380961566291445
59749.9995	-0.3265136537133948
59849.9995	-0.3288868868808512
59949.9995	-0.3303780472671862
60049.9995	-0.33497380057983683
60149.999500000005	-0.339015820372329
60249.999500000005	-0.3382044558580848
60349.999500000005	-0.33418048351901675
60449.999500000005	-0.34103942346195915
60549.999500000005	-0.3333564487465859
60649.999500000005	-0.32961496863381257
60749.999500000005	-0.3332246200110278
60849.999500000005	-0.33735807547140517
60949.999500000005	-0.336460868206804
61049.999500000005	-0.33104496329208466
61149.999500000005	-0.33636678203108783
61249.9995	-0.3329142512625385
61349.9995	-0.337855820471491
61449.9995	-0.33975934001582075
61549.9995	-0.3430819588047793
61649.9995	-0.3424117337691923
61749.9995	-0.33836478899458733
61849.9995	-0.3392795478897428
61949.9995	-0.33579054279690634
62049.9995	-0.33863863431024566
62149.9995	-0.3343713791739793
62249.9995	-0.33700435238042026
62349.9995	-0.3415304544653992
62449.9995	-0.33141643808546917
62549.9995	-0.3389525167095071
62649.9995	-0.3408056946241649
62749.9995	-0.33908761735998016
62849.9995	-0.34578556452150444
62949.9995	-0.34286663513872107
63049.9995	-0.3375570253082971
63149.9995	-0.33432294203371526
63249.9995	-0.34056620900450074
63349.9995	-0.3399969484286025
63449.9995	-0.3434500535683158
63549.9995	-0.33915457721947995
63649.9995	-0.34280707840282965
63749.9995	-0.33672342913192743
63849.9995	-0.3376031999024578
63949.9995	-0.34085778859558413
64049.9995	-0.3380440997958001
64149.9995	-0.33623545279837064
64249.9995	-0.3382327134896528
64349.9995	-0.33092312474023355
64449.9995	-0.3333067874457907
64549.9995	-0.3351100261585884
64649.9995	-0.33878514637361157
64749.9995	-0.3415713346847564
64849.9995	-0.3398927356988546
64949.9995	-0.34008164954277564
65049.9995	-0.3353813789935636
65149.9995	-0.3381296470912183
65249.9995	-0.33406931619882396
65349.9995	-0.3343876935737695
65449.9995	-0.33522925286342353
65549.9995	-0.3311088618408373
65649.9995	-0.33457166310517206
65749.9995	-0.33745154442758896
65849.9995	-0.3394548616278259
65949.9995	-0.3354733330294133
66049.9995	-0.33364463392633237
66149.9995	-0.3382548834382826
66249.9995	-0.3403479851849376
66349.9995	-0.3338481570757095
66449.9995	-0.33636619099432075
66549.9995	-0.337133517284121
66649.9995	-0.3363537069340774
66749.9995	-0.33221552478690075
66849.9995	-0.3389042645828271
66949.9995	-0.33329673597157417
67049.9995	-0.33512661719048786
67149.9995	-0.3386388167013257
67249.9995	-0.33603204030183775
67349.9995	-0.3358004260500387
67449.9995	-0.3348819724242871
67549.9995	-0.3339427280766909
67649.9995	-0.33510901361739087
67749.9995	-0.33511248911492775
67849.9995	-0.34145505829943534
67949.9995	-0.33428098925160743
68049.9995	-0.33471853737048907
68149.9995	-0.3284114634694735
68249.9995	-0.3364855154509607
68349.9995	-0.3310084621928544
68449.9995	-0.3363627642669398
68549.9995	-0.3341721679324339
68649.9995	-0.3377017274193772
68749.9995	-0.34005109184634374
68849.9995	-0.33017607067741306
68949.9995	-0.3392881112608661
69049.9995	-0.340618700793196
69149.9995	-0.3396660982025148
69249.9995	-0.34136753993679125
69349.9995	-0.3438092763932623
69449.9995	-0.34736938926219185
69549.9995	-0.3483240871507567
69649.9995	-0.34277824580791894
69749.9995	-0.3413994790172312
69849.9995	-0.34307789658492194
69949.9995	-0.34350301106335923
70049.9995	-0.3416517117091349
70149.9995	-0.34154360201971823
70249.9995	-0.3417968204778745
70349.9995	-0.3434135518346091
70449.9995	-0.34998563295148344
70549.9995	-0.3440685786851958
70649.9995	-0.33754102366352434
70749.9995	-0.3418370701959761
70849.9995	-0.34265612157208203
70949.9995	-0.3349800340233635
71049.9995	-0.3395360121223492
71149.9995	-0.3432796702265497
71249.9995	-0.343598518172171
71349.9995	-0.34101203789831036
71449.9995	-0.34504780280194325
71549.9995	-0.34035897708142837
71649.9995	-0.3421032153680459
71749.9995	-0.3407358920948056
71849.9995	-0.3389203012084483
71949.9995	-0.34099211560671705
72049.9995	-0.3382926609366752
72149.9995	-0.34348560214790247
72249.9995	-0.3445785728620221
72349.9995	-0.34262457667124835
72449.9995	-0.34723717802140897
72549.9995	-0.35259061889828747
72649.9995	-0.34633132223882956
72749.9995	-0.3477677288825447
72849.9995	-0.3476211173331354
72949.9995	-0.35160053917077416
73049.9995	-0.34709703251491053
73149.9995	-0.3429373125277033
73249.9995	-0.3482165026816624
73349.9995	-0.3442859283642159
73449.9995	-0.35087273134281904
73549.9995	-0.34761777000001626
73649.9995	-0.3411922640981526
73749.9995	-0.3391266973134046
73849.9995	-0.34359263897847825
73949.9995	-0.34477339931544293
74049.9995	-0.3492279722467959
74149.9995	-0.34637730192156013
74249.9995	-0.33934544013541323
74349.9995	-0.34148076960434537
74449.9995	-0.3426633963197796
74549.9995	-0.34800887632519206
74649.9995	-0.3472005718527367
74749.9995	-0.34812453739441374
74849.9995	-0.34728215184610356
74949.9995	-0.3500096531205594
75049.9995	-0.3476413946782335
75149.9995	-0.34455110545079837
75249.9995	-0.34159798146302034
75349.9995	-0.34158907005994177
75449.9995	-0.34072555713612385
75549.9995	-0.3430466172339921
75649.9995	-0.3481403329186561
75749.9995	-0.34547526848411536
75849.9995	-0.34962783101733397
75949.9995	-0.34778370303330064
76049.9995	-0.3541316830403485
76149.9995	-0.3495237202269399
76249.9995	-0.3498277494472939
76349.9995	-0.3473110911600976
76449.9995	-0.34291245878233045
76549.9995	-0.34489680841013914
76649.9995	-0.349798285420559
76749.9995	-0.3476589618746315
76849.9995	-0.35410674545937315
76949.9995	-0.3498253385603931
77049.9995	-0.3525463120361465
77149.9995	-0.3537897992960559
77249.9995	-0.34893348581904693
77349.9995	-0.35554874726243746
77449.9995	-0.3554907708826418
77549.9995	-0.3564246587612532
77649.9995	-0.35297861154718824
77749.9995	-0.3496695575025335
77849.9995	-0.3454211556058828
77949.9995	-0.34898084671659113
78049.9995	-0.3537511830609512
78149.9995	-0.35223380399934534
78249.9995	-0.3519332633467611
78349.9995	-0.34716290644533565
78449.9995	-0.35003260521052315
78549.9995	-0.3519387713712261
78649.9995	-0.350167357152265
78749.9995	-0.3471320633187096
78849.9995	-0.3496645737255246
78949.9995	-0.3465015679413179
79049.9995	-0.34580525895114445
79149.9995	-0.3465150746097967
79249.9995	-0.34401067603166346
79349.9995	-0.3370482236527348
79449.9995	-0.3343054634526492
79549.9995	-0.34181326338047047
79649.9995	-0.3401586657831164
79749.9995	-0.34363886162371937
79849.9995	-0.34833112680345923
79949.9995	-0.34448071920230916
80049.9995	-0.34279762858230267
80149.9995	-0.34785093982099813
80249.9995	-0.3412446576274597
80349.9995	-0.34218712292029174
80449.9995	-0.3386476778960983
80549.9995	-0.33809626381351165
80649.9995	-0.3454923350356136
80749.9995	-0.3444003985195163
80849.9995	-0.33890243991066615
80949.9995	-0.3419936300535893
81049.9995	-0.3400231497614943
81149.9995	-0.34866825302535265
