# Supplementary material for: Spinon mediation of witness spin dynamics in herbertsmithite
Source: Nat Phys. 2026 Jun 10;22(7):1071–8. doi: 10.1038/s41567-026-03303-6 (PMC13423850; doi:10.1038/s41567-026-03303-6)
Supplement: Supplementary file 8 — Statistical source data. [file 41567_2026_3303_MOESM8_ESM.zip › ED_Fig3d_250mK.csv]

Time (s)	Flux (Phi_0)
1249.9995	-0.0
1349.9995	-0.013268346025244071
1449.9995	-0.01954074662927674
1549.9995	-0.03003275587264298
1649.9995000000001	-0.02631339186252557
1749.9995000000001	-0.029120882918704183
1849.9995000000001	-0.012595970915230126
1949.9995000000001	-0.03483125954130184
2049.9995	-0.028097339588658343
2149.9995	-0.03252949601349986
2249.9995	-0.04351123756983988
2349.9995	-0.06423468574057711
2449.9995	-0.04547813776024068
2549.9995	-0.054857516967592446
2649.9995	-0.06284510847161151
2749.9995	-0.056814607081244084
2849.9995	-0.06991272711509744
2949.9995000000004	-0.06757319653662819
3049.9995000000004	-0.05718872273840958
3149.9995000000004	-0.0621234272412039
3249.9995000000004	-0.0533117782504684
3349.9995000000004	-0.06375316868217151
3449.9995000000004	-0.08776854555117097
3549.9995000000004	-0.07145454785020622
3649.9995000000004	-0.0751065067246488
3749.9995000000004	-0.08836655805876337
3849.9995000000004	-0.08670044787053222
3949.9995	-0.09378973784807698
4049.9995	-0.06718229062168746
4149.9995	-0.06418567934726571
4249.9995	-0.08943492133160458
4349.9995	-0.09080868103881734
4449.9995	-0.08662134123893583
4549.9995	-0.0975509425070138
4649.9995	-0.10881747428188415
4749.9995	-0.0950080027312925
4849.9995	-0.12357433961819364
4949.9995	-0.09510704053716612
5049.9995	-0.11035549644361087
5149.9995	-0.11521820422529583
5249.9995	-0.10966538181315943
5349.9995	-0.1270830652388355
5449.9995	-0.11063386520183549
5549.9995	-0.10489725806039285
5649.9995	-0.08882444912769749
5749.9995	-0.11642157344229531
5849.9995	-0.10778319018146831
5949.9995	-0.08633375716299607
6049.9995	-0.11451311550723631
6149.9995	-0.11944743940823788
6249.9995	-0.10998510436461295
6349.9995	-0.13230589401155513
6449.9995	-0.1023150913440043
6549.9995	-0.11871463105307267
6649.9995	-0.11335340399748439
6749.9995	-0.11567502230849502
6849.9995	-0.15144138775565974
6949.9995	-0.11779734021274635
7049.9995	-0.11633982594691883
7149.9995	-0.12899937034702713
7249.9995	-0.1295650996759834
7349.9995	-0.12229184706169072
7449.9995	-0.1258077755226008
7549.9995	-0.11736301257381765
7649.9995	-0.1470355760978821
7749.9995	-0.14905183363214558
7849.999500000001	-0.12316945054231088
7949.999500000001	-0.1177019346203041
8049.999500000001	-0.14153082058734956
8149.999500000001	-0.15328160587898587
8249.999500000002	-0.15224447107199612
8349.999500000002	-0.13049899884828964
8449.999500000002	-0.14131907093200713
8549.9995	-0.1368946086020717
8649.9995	-0.15725763055588793
8749.9995	-0.1410701305005917
8849.9995	-0.13318342321603005
8949.9995	-0.12272646013081534
9049.9995	-0.12882765629484094
9149.9995	-0.13635414039522242
9249.9995	-0.14464446813942367
9349.9995	-0.15249165797730324
9449.999500000002	-0.13386869386597322
9549.999500000002	-0.14006915853182456
9649.999500000002	-0.14392027843950395
9749.999500000002	-0.13895827275854522
9849.999500000002	-0.15147550723854053
9949.999500000002	-0.16629990388691862
10049.999500000002	-0.16206611611775035
10149.999500000002	-0.14677432071557917
10249.999500000002	-0.14008722083202052
10349.999500000002	-0.13702818583021248
10449.999500000002	-0.13981596228037496
10549.999500000002	-0.13718564220427432
10649.999500000002	-0.1444541667359136
10749.999500000002	-0.14791769312322334
10849.999500000002	-0.16498748020148213
10949.999500000002	-0.1469006865168616
11049.999500000002	-0.15489626004159085
11149.999500000002	-0.18088284046452507
11249.999500000002	-0.15127217692797323
11349.999499999998	-0.15782363452892234
11449.999499999998	-0.19110445810604837
11549.999499999998	-0.17414795606406486
11649.999499999998	-0.14870753557477645
11749.999499999998	-0.15300109470236123
11849.999499999998	-0.16806135385114374
11949.999499999998	-0.15531461847868488
12049.999499999998	-0.18326377326798582
12149.999499999998	-0.16775442346211822
12249.999499999998	-0.159919626065955
12349.999499999998	-0.1525294523527947
12449.999499999998	-0.18134804024684037
12549.999499999998	-0.16027107413278419
12649.999499999998	-0.16527915889792055
12749.999499999998	-0.1579286481805351
12849.999499999998	-0.15383589672401676
12949.999499999998	-0.15277820738993775
13049.999499999998	-0.17579787959393922
13149.999499999998	-0.16452290389887203
13249.999499999998	-0.15865302509356205
13349.999499999998	-0.14777066404544303
13449.999499999998	-0.16049777368100493
13549.999499999998	-0.1481713516548453
13649.999499999998	-0.14992924423166176
13749.999499999998	-0.18105214946700254
13849.999499999998	-0.16017983113451173
13949.999499999998	-0.1940478377066297
14049.999499999998	-0.13875505424287748
14149.999499999998	-0.14926996211091748
14249.999499999998	-0.1636283150375526
14349.999499999998	-0.17992312766726481
14449.999499999998	-0.18091465624487402
14549.999499999998	-0.16808500928036008
14649.999499999998	-0.16054526198159458
14749.999499999998	-0.15928125961678763
14849.999499999998	-0.1752853818965221
14949.999499999998	-0.17575163013145279
15049.999499999998	-0.14930748518390935
15149.999499999998	-0.17842818960299578
15249.999499999998	-0.16487371727689037
15349.999499999998	-0.17652165041193335
15449.999499999998	-0.18163245472790646
15549.999499999998	-0.17939811545469997
15649.999499999998	-0.16964645389123234
15749.999499999998	-0.1754762972625823
15849.999499999998	-0.17217878541774123
15949.999499999998	-0.18834353861533604
16049.999499999998	-0.1743734876241474
16149.999499999998	-0.1590902071613307
16249.999499999998	-0.18561077828531225
16349.999499999998	-0.18249780454814513
16449.999499999998	-0.18500926206709334
16549.999499999998	-0.19386379102278717
16649.999499999998	-0.17689620225110225
16749.999499999998	-0.1818104677016814
16849.999499999998	-0.17312284747848317
16949.999499999998	-0.1679665743186165
17049.999499999998	-0.2023409206897231
17149.999499999998	-0.19913230622282008
17249.999499999998	-0.1968420887016995
17349.999499999998	-0.1911922273833211
17449.999499999998	-0.18957989929915087
17549.999499999998	-0.2027104124877086
17649.999499999998	-0.19678257557554701
17749.999499999998	-0.18905410566432135
17849.999499999998	-0.1786882798311602
17949.999499999998	-0.21966486635232219
18049.999499999998	-0.1939349389401439
18149.999499999998	-0.1966794472944251
18249.999499999998	-0.2013456324533358
18349.999499999998	-0.19733902461631203
18449.999499999998	-0.18734480013361043
18549.999499999998	-0.19433409868587415
18649.999499999998	-0.20197360328778924
18749.999499999998	-0.21206686912943962
18849.999499999998	-0.19729787419421552
18949.999499999998	-0.19361069036591871
19049.999499999998	-0.2000487234724826
19149.999499999998	-0.18936740823591602
19249.999499999998	-0.18295423868797211
19349.999499999998	-0.20906957549581495
19449.999499999998	-0.16628532232927107
19549.999499999998	-0.18999650598667905
19649.999499999998	-0.1773614237325427
19749.999499999998	-0.18338822299007784
19849.999499999998	-0.19686415311560168
19949.999499999998	-0.19222532881802312
20049.999499999998	-0.18862949115400784
20149.9995	-0.2033563605601012
20249.9995	-0.1985074358675103
20349.9995	-0.19560963098393724
20449.9995	-0.19830287247142753
20549.9995	-0.18262509774377111
20649.9995	-0.2141869404341188
20749.9995	-0.21249453221865533
20849.9995	-0.1882566422096561
20949.9995	-0.19722460022797605
21049.9995	-0.20552097644441947
21149.9995	-0.2165884266226108
21249.9995	-0.19044343849032774
21349.9995	-0.19868860604270022
21449.9995	-0.20430946426096508
21549.999499999998	-0.2130454883778139
21649.9995	-0.20939212481289715
21749.9995	-0.19258516569011608
21849.9995	-0.19070156103514346
21949.9995	-0.19439265218623536
22049.9995	-0.1822062067264163
22149.9995	-0.21998636683610417
22249.9995	-0.1935824492730598
22349.9995	-0.19740921210421103
22449.9995	-0.20137606680737807
22549.999499999998	-0.21508797110131717
22649.999499999998	-0.20944104470580083
22749.999499999998	-0.20636789381039744
22849.999499999998	-0.21803711653564317
22949.9995	-0.22821764639913233
23049.9995	-0.21224553341532726
23149.9995	-0.22517213172821648
23249.9995	-0.20094016558011152
23349.9995	-0.21212456824265047
23449.9995	-0.2142390876170328
23549.9995	-0.22276440921990037
23649.9995	-0.1982235636530545
23749.9995	-0.21834738182203406
23849.9995	-0.2131769995363273
23949.999499999998	-0.22984359489241601
24049.999499999998	-0.22453351026146695
24149.999499999998	-0.21749939125882456
24249.999499999998	-0.20707749070127246
24349.999499999998	-0.21497065053552689
24449.999499999998	-0.19535271728759973
24549.999499999998	-0.2079350455024187
24649.999499999998	-0.2167208367508815
24749.999499999998	-0.19720467421411314
24849.999499999998	-0.21010434958191304
24949.999499999998	-0.23183285935069886
25049.999499999998	-0.19768093141328347
25149.999499999998	-0.21688756482653737
25249.999499999998	-0.2249148353997592
25349.999499999998	-0.21449342131711457
25449.999499999998	-0.2170192112133158
25549.999499999998	-0.20594573197789057
25649.999499999998	-0.21336355452048839
25749.999499999998	-0.22602587581631095
25849.999499999998	-0.22623509716415313
25949.999499999998	-0.24200807478989717
26049.999499999998	-0.21004686010000828
26149.999499999998	-0.21802376455273453
26249.999499999998	-0.20903989908837506
26349.999499999998	-0.21279609839807367
26449.999499999998	-0.21114587903257664
26549.999499999998	-0.2165856546758187
26649.999499999998	-0.20251264222874177
26749.999499999998	-0.23200949880798216
26849.999499999998	-0.1868867957470286
26949.999499999998	-0.22862386618543606
27049.999499999998	-0.21281342550825322
27149.999499999998	-0.21130295996526094
27249.999499999998	-0.21911566883738232
27349.999499999998	-0.19705958443739569
27449.999499999998	-0.2043775506137866
27549.999499999998	-0.23117436512388423
27649.999499999998	-0.21622828219821422
27749.999499999998	-0.19936252741622695
27849.9995	-0.22474358468520705
27949.9995	-0.22012304775807667
28049.9995	-0.21588486420317654
28149.9995	-0.21938912348420914
28249.9995	-0.21576584243451435
28349.9995	-0.22229960945437988
28449.9995	-0.2295789455640609
28549.999499999998	-0.24239309440500012
28649.999499999998	-0.21650713036749814
28749.999499999998	-0.23508285793883843
28849.999499999998	-0.2336799037308568
28949.999499999998	-0.22852036944218757
29049.999499999998	-0.23805253552435435
29149.999499999998	-0.23237949899149157
29249.999499999998	-0.21465726751221226
29349.999499999998	-0.22513249440762007
29449.9995	-0.2375787282112949
29549.9995	-0.2442250966392816
29649.9995	-0.22117080578794468
29749.9995	-0.23772456878617199
29849.9995	-0.22576263447771527
29949.9995	-0.24176500369662968
30049.9995	-0.23949835844589895
30149.9995	-0.24527399300604458
30249.9995	-0.23549351762819803
30349.9995	-0.21668407458538574
30449.9995	-0.22240285650965674
30549.9995	-0.20772333446559532
30649.9995	-0.2169019977050004
30749.9995	-0.20892931121516245
30849.9995	-0.22271949249816458
30949.9995	-0.23831753258857624
31049.9995	-0.2098249399002059
31149.9995	-0.2233116824920378
31249.9995	-0.2165844493381135
31349.999499999998	-0.20388436594054937
31449.999499999998	-0.2314726091800816
31549.999499999998	-0.21627302219686761
31649.999499999998	-0.23007017473591596
31749.999499999998	-0.2092262161012437
31849.999499999998	-0.2278323051886293
31949.999499999998	-0.20812202254088952
32049.999499999998	-0.21940443587512704
32149.999499999998	-0.19657030158815214
32249.999499999998	-0.2144487554254102
32349.999499999998	-0.20756574277867124
32449.999499999998	-0.21128919083466968
32549.999499999998	-0.2097542896668534
32649.999499999998	-0.21800691858785104
32749.999499999998	-0.22497257050898511
32849.9995	-0.23756219034859427
32949.9995	-0.21308011176257935
33049.9995	-0.22143693975091416
33149.9995	-0.2300969824599255
33249.9995	-0.23585125040432064
33349.9995	-0.24044048759265024
33449.9995	-0.23469082574206723
33549.9995	-0.25736444682787596
33649.9995	-0.22858971184860088
33749.9995	-0.24557543660444558
33849.9995	-0.23242343113132868
33949.9995	-0.21849544530932974
34049.9995	-0.2269280363184123
34149.9995	-0.2584585975852045
34249.9995	-0.23907971669353145
34349.9995	-0.23952147884154584
34449.9995	-0.23902142070636234
34549.9995	-0.20995713312183106
34649.9995	-0.20019023754654874
34749.9995	-0.2331031385995761
34849.9995	-0.23288488017984932
34949.9995	-0.22942201462181355
35049.9995	-0.2409305779200217
35149.9995	-0.2511686412135443
35249.9995	-0.22213017943593005
35349.9995	-0.23047436825546885
35449.9995	-0.22474702126813373
35549.9995	-0.2437214484199579
35649.9995	-0.24025718625045744
35749.9995	-0.25130068072246825
35849.9995	-0.23441907906587467
35949.9995	-0.25636997795549554
36049.9995	-0.24686472906582413
36149.9995	-0.23309907278434583
36249.9995	-0.23431417852041658
36349.9995	-0.2355852618635481
36449.9995	-0.24549740126664155
36549.9995	-0.24223090394190194
36649.9995	-0.2473599463928826
36749.9995	-0.2333016412991551
36849.9995	-0.25149731805873987
36949.9995	-0.23557441522006162
37049.9995	-0.22150234873636343
37149.9995	-0.18798086118830604
37249.9995	-0.237994703805386
37349.9995	-0.21380561698776468
37449.9995	-0.2163627243881301
37549.9995	-0.2461715867942269
37649.9995	-0.23110006525012317
37749.9995	-0.18777027059612106
37849.9995	-0.23596414409498667
37949.9995	-0.2740390591855233
38049.9995	-0.21049556241468093
38149.9995	-0.2209433420329443
38249.9995	-0.23080146288343606
38349.9995	-0.21859654745059576
38449.9995	-0.2422989710489114
38549.9995	-0.22785330812198712
38649.9995	-0.27466118339612056
38749.9995	-0.2406429692686629
38849.9995	-0.22343380287871017
38949.9995	-0.2649861250705605
39049.9995	-0.22571086193250522
39149.9995	-0.2506417089457287
39249.9995	-0.2404795976625973
39349.9995	-0.2520960460452528
39449.9995	-0.24517169309850573
39549.9995	-0.24020960100173383
39649.9995	-0.20933854328826484
39749.9995	-0.24035676052805144
39849.9995	-0.26193740654299624
39949.9995	-0.23682049690000806
40049.9995	-0.24562983567424723
40149.999500000005	-0.24122393408988607
40249.999500000005	-0.2392961846182775
40349.999500000005	-0.2580615207016015
40449.999500000005	-0.23314255055383093
40549.999500000005	-0.22713879318595165
40649.999500000005	-0.24561538300009111
40749.999500000005	-0.26123459800950855
40849.999500000005	-0.23577564177305188
40949.999500000005	-0.24907939945767765
41049.999500000005	-0.22837677022187464
41149.999500000005	-0.2139866560376431
41249.9995	-0.2463312497534904
41349.9995	-0.25981861464067624
41449.9995	-0.2599684388025212
41549.9995	-0.2590153743123542
41649.9995	-0.23134373888534832
41749.9995	-0.25257800998717794
41849.9995	-0.23757522826523125
41949.9995	-0.2327489722627405
42049.9995	-0.22323461866589955
42149.9995	-0.25996676585503486
42249.9995	-0.2537796005950703
42349.9995	-0.21303170008600336
42449.9995	-0.23650291008379654
42549.9995	-0.26287125144634427
42649.9995	-0.24186061426754346
42749.9995	-0.24957684244656342
42849.9995	-0.25373030399183616
42949.9995	-0.2508751374219589
43049.9995	-0.2652688697765262
43149.9995	-0.2437650282979904
43249.9995	-0.23421933160639963
43349.9995	-0.2381274191172471
43449.9995	-0.25581591421104477
43549.9995	-0.2279012197035426
43649.9995	-0.22807544197145013
43749.9995	-0.24971959569712254
43849.9995	-0.2686387629626248
43949.9995	-0.24080698719562132
44049.9995	-0.24530194355059365
44149.9995	-0.24420621222567718
44249.9995	-0.2202723029206668
44349.9995	-0.230706676921538
44449.9995	-0.25308150398621354
44549.9995	-0.2606713547318664
44649.9995	-0.22900365461967542
44749.9995	-0.24471095969809475
44849.9995	-0.22189808522319066
44949.9995	-0.21306111720371756
45049.9995	-0.2351000389923419
45149.9995	-0.25386444264780383
45249.9995	-0.2544062309481552
45349.9995	-0.2597416358767939
45449.9995	-0.242668705344129
45549.9995	-0.234156269552539
45649.9995	-0.2502036943591248
45749.9995	-0.25007468934370447
45849.9995	-0.2327449716294785
45949.9995	-0.2401801168832156
46049.9995	-0.24711010749929496
46149.9995	-0.2611611055715777
46249.9995	-0.25087299627251713
46349.9995	-0.2571435500399817
46449.9995	-0.2545732616271925
46549.9995	-0.2438697588458245
46649.9995	-0.26524151052253764
46749.9995	-0.2586407548802008
46849.9995	-0.2592963348681119
46949.9995	-0.21668162254205647
47049.9995	-0.2673995397709579
47149.9995	-0.24359848908508042
47249.9995	-0.26283205305715285
47349.9995	-0.23221175262204152
47449.9995	-0.24180600070211078
47549.9995	-0.26751174661878174
47649.9995	-0.24797361065215995
47749.9995	-0.23218411660904614
47849.9995	-0.24988143715539834
47949.9995	-0.2624584088166362
48049.9995	-0.2290521486091066
48149.9995	-0.25350023655343357
48249.9995	-0.2674709171153111
48349.9995	-0.2606935959111487
48449.9995	-0.24518577088116356
48549.9995	-0.2484199880304585
48649.9995	-0.24033489597450242
48749.9995	-0.22438886478806097
48849.9995	-0.22942752945633593
48949.9995	-0.25829305264054714
49049.9995	-0.2532397994776714
49149.9995	-0.253132309926384
49249.9995	-0.2502705950430375
49349.9995	-0.27145252066664494
49449.999500000005	-0.2481603196451161
49549.999500000005	-0.24957960060404716
49649.999500000005	-0.2551739621613782
49749.999500000005	-0.2559360420851604
49849.999500000005	-0.2605680671123407
49949.999500000005	-0.2597000121346209
50049.999500000005	-0.2374724005994615
50149.999500000005	-0.24627600433325192
50249.999500000005	-0.26481091487917574
50349.999500000005	-0.2450466617299103
50449.999500000005	-0.26666982322374544
50549.999500000005	-0.27320863649548865
50649.999500000005	-0.2413567301918551
50749.999500000005	-0.24054906184635616
50849.999500000005	-0.2667131985039939
50949.999500000005	-0.2601372260954511
51049.999500000005	-0.24425937372632678
51149.999500000005	-0.2600473685841429
51249.999500000005	-0.2781721181398771
51349.9995	-0.26525523731234735
51449.9995	-0.2646961357757194
51549.9995	-0.26011224604679395
51649.9995	-0.2521985184037252
51749.9995	-0.28323487348880505
51849.9995	-0.2929531139174193
51949.9995	-0.25234932486335193
52049.9995	-0.2635993449582861
52149.9995	-0.26605444972488357
52249.9995	-0.24410474242595814
52349.9995	-0.2540573116541127
52449.9995	-0.24943414875227354
52549.9995	-0.228045895927945
52649.9995	-0.286493352543034
52749.9995	-0.25906782938595985
52849.9995	-0.25239844250168275
52949.9995	-0.2775927492828938
53049.9995	-0.2638525309735016
53149.9995	-0.2611998894355896
53249.9995	-0.2557236104089995
53349.9995	-0.25749578633912673
53449.9995	-0.26805244260298533
53549.9995	-0.26215990373646836
53649.9995	-0.2744311553376084
53749.9995	-0.26958013961928096
53849.9995	-0.2716448471525501
53949.9995	-0.25334236654245945
54049.9995	-0.25636326945765386
54149.9995	-0.2574894569203341
54249.9995	-0.25838851973498667
54349.9995	-0.24191275785508637
54449.9995	-0.2501950845019625
54549.9995	-0.281836360368235
54649.9995	-0.25249426951396003
54749.9995	-0.23322553752179243
54849.9995	-0.24721938682649025
54949.9995	-0.26623650605338955
55049.9995	-0.25076795157381415
55149.9995	-0.23506633365395224
55249.9995	-0.2704375417228855
55349.9995	-0.2500146771799958
55449.9995	-0.2814843941449361
55549.9995	-0.268450361987866
55649.9995	-0.26132900899531286
55749.9995	-0.2633827062745464
55849.9995	-0.27414430903189135
55949.9995	-0.26025227214466273
56049.9995	-0.26504859397273073
56149.9995	-0.2567837963690156
56249.9995	-0.265435329595177
56349.9995	-0.24698983894040882
56449.9995	-0.2717818726803003
56549.9995	-0.27448551375856045
56649.9995	-0.26303772535039016
56749.9995	-0.26446195519007887
56849.9995	-0.2619201317137456
56949.9995	-0.2610998898467036
57049.9995	-0.2611499096271803
57149.9995	-0.2611898713771792
57249.9995	-0.26505134608153114
57349.9995	-0.23954691279527385
57449.9995	-0.23772716595560883
57549.9995	-0.2387594438387577
57649.9995	-0.267864332853315
57749.9995	-0.2702912385294507
57849.9995	-0.24297043881406566
57949.9995	-0.27071969763390324
58049.9995	-0.2550056621047263
58149.9995	-0.2839163953506816
58249.9995	-0.2536318361157841
58349.9995	-0.23718185939395475
58449.9995	-0.25135629655056313
58549.9995	-0.2424785076565108
58649.9995	-0.26294802370900605
58749.9995	-0.257943920077528
58849.9995	-0.26914406746382546
58949.9995	-0.23385536834764498
59049.9995	-0.26505945656274754
59149.9995	-0.2780365658684518
59249.9995	-0.25690855575833194
59349.9995	-0.27542234188964443
59449.9995	-0.2612392767721241
59549.9995	-0.26481045966285066
59649.9995	-0.24753662294594125
59749.9995	-0.2546261410392274
59849.9995	-0.25437522467626117
59949.9995	-0.2646699653630229
60049.9995	-0.27984719459232554
60149.999500000005	-0.27826005720327807
60249.999500000005	-0.253287616310617
60349.999500000005	-0.25531582955471244
60449.999500000005	-0.257597284563432
60549.999500000005	-0.23530114152616655
60649.999500000005	-0.2671390041397217
60749.999500000005	-0.2594719011704658
60849.999500000005	-0.2617864568183945
60949.999500000005	-0.28352673436483045
61049.999500000005	-0.2456345828758124
61149.999500000005	-0.27399870350971156
61249.9995	-0.2833605820984859
61349.9995	-0.2692707668309797
61449.9995	-0.2644590110884417
61549.9995	-0.2468374605843877
61649.9995	-0.2818040602702032
61749.9995	-0.24030812792647271
61849.9995	-0.27876239251984014
61949.9995	-0.24893624318712693
62049.9995	-0.25546861845985536
62149.9995	-0.2539149222128456
62249.9995	-0.2475617849203946
62349.9995	-0.24690359393143702
62449.9995	-0.27201179355444527
62549.9995	-0.2703827658581597
62649.9995	-0.27728997856944115
62749.9995	-0.2753955949062643
62849.9995	-0.27087452549534596
62949.9995	-0.27362211559054117
63049.9995	-0.27052658101224925
63149.9995	-0.2782235302596723
63249.9995	-0.2673693795534131
63349.9995	-0.25717882245274293
63449.9995	-0.2790534888929992
63549.9995	-0.28068634811319537
63649.9995	-0.2598776528817046
63749.9995	-0.26527536521688955
63849.9995	-0.25796584977074755
63949.9995	-0.2593133759982189
64049.9995	-0.261964194090627
64149.9995	-0.24599324850278226
64249.9995	-0.25858334491945456
64349.9995	-0.27408240392626393
64449.9995	-0.27894122587278236
64549.9995	-0.2521942220194404
64649.9995	-0.25764579872924376
64749.9995	-0.2620232837243188
64849.9995	-0.26066373876226834
64949.9995	-0.2707999667548391
65049.9995	-0.3018196159676254
65149.9995	-0.28504154611972776
65249.9995	-0.27906267016043085
65349.9995	-0.25916423715647063
65449.9995	-0.25680614316762185
65549.9995	-0.27664594699922684
65649.9995	-0.24583300571584754
65749.9995	-0.27947080509535827
65849.9995	-0.26660338693492935
65949.9995	-0.26518583357312675
66049.9995	-0.2559946762064387
66149.9995	-0.298328562232137
66249.9995	-0.2598396344511258
66349.9995	-0.2518614814316411
66449.9995	-0.24581851433857604
66549.9995	-0.25914488276437275
66649.9995	-0.2656807930063092
66749.9995	-0.2656902090303461
66849.9995	-0.2732921243621371
66949.9995	-0.2667142754234888
67049.9995	-0.2921492904198493
67149.9995	-0.2870907035868786
67249.9995	-0.2565966462874334
67349.9995	-0.26840860136778666
67449.9995	-0.2513095818047155
67549.9995	-0.2375063303736269
67649.9995	-0.2612201920328836
67749.9995	-0.24943441895501195
67849.9995	-0.26485237522229
67949.9995	-0.2518955518059789
68049.9995	-0.26702053639665024
68149.9995	-0.2774074791998915
68249.9995	-0.2846959160406817
68349.9995	-0.2738560390859748
68449.9995	-0.28593431301598926
68549.9995	-0.26569249044157583
68649.9995	-0.2625382408672978
68749.9995	-0.2505961632877787
68849.9995	-0.2608932962501056
68949.9995	-0.2669840663022107
69049.9995	-0.2712916645516392
69149.9995	-0.2729246532475029
69249.9995	-0.25006483637629096
69349.9995	-0.27623797410980444
69449.9995	-0.2819680798468003
69549.9995	-0.2737344994998354
69649.9995	-0.2566273807915431
69749.9995	-0.257764799221766
69849.9995	-0.2588127500904358
69949.9995	-0.2735127154588639
70049.9995	-0.2688086414719404
70149.9995	-0.28211659254403454
70249.9995	-0.2623975307182862
70349.9995	-0.2567933639485327
70449.9995	-0.28131638823196425
70549.9995	-0.2722998714229288
70649.9995	-0.2694827680777294
70749.9995	-0.2565470190369208
70849.9995	-0.2698051872846632
70949.9995	-0.2773405154489321
71049.9995	-0.24944792063226817
71149.9995	-0.277484463166485
71249.9995	-0.2776524877330866
71349.9995	-0.2609042177619152
71449.9995	-0.27317258574825587
71549.9995	-0.2929422577144756
71649.9995	-0.27403647373276385
71749.9995	-0.27328669924271143
71849.9995	-0.275457795974412
71949.9995	-0.27248496000312006
72049.9995	-0.279136893558527
72149.9995	-0.30425296983671046
72249.9995	-0.2842648394635132
72349.9995	-0.2784397709569424
72449.9995	-0.2887799378507232
72549.9995	-0.271093810583964
72649.9995	-0.2796004641299943
72749.9995	-0.29076830765369355
72849.9995	-0.2595086183303694
72949.9995	-0.238937827897165
73049.9995	-0.2787731210659503
73149.9995	-0.28794526378199325
73249.9995	-0.26329919759703824
73349.9995	-0.2821126220273005
73449.9995	-0.26522335859184754
73549.9995	-0.27690663841579255
73649.9995	-0.28855127704852634
73749.9995	-0.2973792215739284
73849.9995	-0.2724200129594534
73949.9995	-0.3015291713718602
74049.9995	-0.2845133393561792
74149.9995	-0.2707779967088637
74249.9995	-0.2611703200433215
74349.9995	-0.2807395820288532
74449.9995	-0.27247154558764297
74549.9995	-0.2413216457535743
74649.9995	-0.2623708499320401
74749.9995	-0.2749178043446223
74849.9995	-0.2977481345594102
74949.9995	-0.2895212629640769
75049.9995	-0.24181408855363618
75149.9995	-0.2639597026093572
75249.9995	-0.25188159216299777
75349.9995	-0.2542502661456645
75449.9995	-0.2633072912434544
75549.9995	-0.26721962505717745
75649.9995	-0.2732663247379872
75749.9995	-0.2656206721354888
75849.9995	-0.25572477471717203
75949.9995	-0.26771522882322074
76049.9995	-0.2538608037935104
76149.9995	-0.2748114841773246
76249.9995	-0.28098989271977537
76349.9995	-0.2763640366732263
76449.9995	-0.2688803615186419
76549.9995	-0.27077087922694165
76649.9995	-0.2642649669878496
76749.9995	-0.285514824024915
76849.9995	-0.271848154156654
76949.9995	-0.24865372321302548
77049.9995	-0.27918905601119626
77149.9995	-0.27091768382665027
77249.9995	-0.26335458564777614
77349.9995	-0.2606259039071297
77449.9995	-0.273329948981047
77549.9995	-0.27008357562708873
77649.9995	-0.26536368771607943
77749.9995	-0.25389847326156545
77849.9995	-0.28826387747858995
77949.9995	-0.2504327169825862
78049.9995	-0.29875758745954695
78149.9995	-0.2593911403719087
78249.9995	-0.25048326096822127
78349.9995	-0.2649267584240729
78449.9995	-0.2786210778831455
78549.9995	-0.2622517663652868
78649.9995	-0.2510483604726961
78749.9995	-0.2656407508045886
78849.9995	-0.2794045134673686
78949.9995	-0.2720436845838048
79049.9995	-0.2550394753888563
79149.9995	-0.27194379526707557
79249.9995	-0.2734520104882252
79349.9995	-0.27648565205825637
79449.9995	-0.26951554111515286
79549.9995	-0.27090173082513846
79649.9995	-0.26476151574440543
79749.9995	-0.2666420134485641
79849.9995	-0.2470260576972345
79949.9995	-0.2637372382395098
80049.9995	-0.2751221180950312
80149.9995	-0.2796620149434883
80249.9995	-0.25903557564707036
80349.9995	-0.26940526481260285
80449.9995	-0.26562830371322566
80549.9995	-0.279213223379009
80649.9995	-0.26208248671795964
80749.9995	-0.2832427734081504
80849.9995	-0.26748232286020635
80949.9995	-0.2761464244474956
81049.9995	-0.2670192112696288
81149.9995	-0.2545679390815998
