# Supplementary material for: Spinon mediation of witness spin dynamics in herbertsmithite
Source: Nat Phys. 2026 Jun 10;22(7):1071–8. doi: 10.1038/s41567-026-03303-6 (PMC13423850; doi:10.1038/s41567-026-03303-6)
Supplement: Supplementary file 8 — Statistical source data. [file 41567_2026_3303_MOESM8_ESM.zip › ED_Fig3d_300mK.csv]

Time (s)	Flux (Phi_0)
1249.9995	-0.0
1349.9995	-0.051105121053306835
1449.9995	-0.01767306672042912
1549.9995	-0.032311338814054014
1649.9995000000001	-0.060671808453989506
1749.9995000000001	-0.016712898706844725
1849.9995000000001	-0.05218549620837132
1949.9995000000001	-0.029936839187577835
2049.9995	-0.0005125395306182501
2149.9995	-0.004951901798917913
2249.9995	-0.027627185342187444
2349.9995	-0.03199913329603743
2449.9995	-0.021286846641530854
2549.9995	-0.0015156946512295266
2649.9995	-0.01733506788073408
2749.9995	-0.022016617880685874
2849.9995	-0.005009302411700334
2949.9995000000004	-0.014696772509384781
3049.9995000000004	-0.010575580438038912
3149.9995000000004	-0.029275932804909366
3249.9995000000004	-0.019732939578858577
3349.9995000000004	-0.05037155665497345
3449.9995000000004	-0.04833393813065617
3549.9995000000004	-0.01325917364049689
3649.9995000000004	-0.03660746935130099
3749.9995000000004	-0.006658125292625827
3849.9995000000004	-0.014182051222773606
3949.9995	-0.011605833661776976
4049.9995	-0.019589220992213163
4149.9995	-0.03832447993222449
4249.9995	-0.027587396973691947
4349.9995	-0.0291817474815379
4449.9995	-0.021988109715174786
4549.9995	-0.007203220742530714
4649.9995	-0.01852039307048564
4749.9995	-0.016835524010565373
4849.9995	-0.040091972489201155
4949.9995	-0.004146333319538675
5049.9995	-0.0024250928475519906
5149.9995	-0.03511622479097615
5249.9995	-0.011295962343502663
5349.9995	-0.029370926029395228
5449.9995	-0.007243939085575746
5549.9995	-0.005957031666723511
5649.9995	-0.013920190168426938
5749.9995	-0.000820554579762045
5849.9995	-0.04105693765886642
5949.9995	-0.026887168267264838
6049.9995	-0.016870085724136064
6149.9995	-0.017686845156691
6249.9995	-0.001861977353640909
6349.9995	-0.007587224432555328
6449.9995	-0.055065055047119116
6549.9995	-0.01679394785419086
6649.9995	-0.013006390095390452
6749.9995	-0.014655392744888363
6849.9995	-0.027253568637983616
6949.9995	-0.02203582016742195
7049.9995	-0.017083722061222884
7149.9995	-0.015255831874419812
7249.9995	-0.01805287215865914
7349.9995	-0.005668155837270761
7449.9995	-0.02653071413212582
7549.9995	-0.009849577190462033
7649.9995	-0.0020685380843106227
7749.9995	-0.024873089866487508
7849.999500000001	-0.008802842318713477
7949.999500000001	-0.007283225709410757
8049.999500000001	-0.012095519996294768
8149.999500000001	-0.022344466648389294
8249.999500000002	-0.0067140863609782
8349.999500000002	-0.009984378240747549
8449.999500000002	-0.033990644015506055
8549.9995	-0.045750084085296516
8649.9995	-0.03956415119177148
8749.9995	-0.03168665089212064
8849.9995	-0.004154455475136876
8949.9995	-0.007473500253381504
9049.9995	-0.02236800279587131
9149.9995	-0.0066660085886643405
9249.9995	-0.02264924920480854
9349.9995	-0.01147598838690117
9449.999500000002	-0.013547555592807847
9549.999500000002	-0.029530742024589274
9649.999500000002	-0.04641266493819535
9749.999500000002	-0.012370178923362618
9849.999500000002	-0.026230526418121236
9949.999500000002	-0.012135131557111878
10049.999500000002	-0.06095602573950515
10149.999500000002	-0.019375841703035968
10249.999500000002	-0.0010209715819964882
10349.999500000002	-0.015685463239159814
10449.999500000002	-0.004188557361848533
10549.999500000002	-0.02716297458310879
10649.999500000002	-0.008438952151744172
10749.999500000002	-0.014459157328844396
10849.999500000002	-0.017825620657472896
10949.999500000002	-0.050651589689494014
11049.999500000002	-0.033001328960053256
11149.999500000002	-0.007053325265435506
11249.999500000002	-0.018472308361219825
11349.999499999998	-0.04353631532800384
11449.999499999998	-0.03103960179009524
11549.999499999998	-0.010571380198215408
11649.999499999998	-0.02520680852221735
11749.999499999998	-0.014862342367853776
11849.999499999998	-0.001061825280201878
11949.999499999998	-0.002423860734905303
12049.999499999998	-0.0007899227763801253
12149.999499999998	-0.028047102943836
12249.999499999998	-0.011219424414461165
12349.999499999998	-0.01587105817454665
12449.999499999998	-0.016872813511305984
12549.999499999998	-0.016702683875868707
12649.999499999998	-0.02151258394145633
12749.999499999998	-0.021600492676842775
12849.999499999998	-0.0005097350139918189
12949.999499999998	-0.028501054923810054
13049.999499999998	-0.005048185592560206
13149.999499999998	-0.030009811946289267
13249.999499999998	-0.025709317516370123
13349.999499999998	-0.033807686560018146
13449.999499999998	-0.030299482310534198
13549.999499999998	-0.042065314062494585
13649.999499999998	-0.005993972924015378
13749.999499999998	-0.02164102579481031
13849.999499999998	-0.020672157363003263
13949.999499999998	-0.0011600400844024583
14049.999499999998	-0.006454305123269277
14149.999499999998	-0.012879635867096617
14249.999499999998	-0.020470910675933596
14349.999499999998	-0.01010129773227536
14449.999499999998	-0.025197392032897115
14549.999499999998	-0.005738906698724677
14649.999499999998	-0.010892828739454241
14749.999499999998	-0.03489704388353165
14849.999499999998	-0.008691901633817611
14949.999499999998	-0.004295949076735139
15049.999499999998	-0.04316759323559671
15149.999499999998	-0.008196088955542857
15249.999499999998	-0.01552768628486112
15349.999499999998	-0.01933362823534812
15449.999499999998	-0.0012631600327227543
15549.999499999998	-0.007544575882623528
15649.999499999998	-0.01421623364580571
15749.999499999998	-0.008701071311462527
15849.999499999998	-0.006878773788397907
15949.999499999998	-0.027721340802826733
16049.999499999998	-0.019570169161197692
16149.999499999998	-0.009626127731136414
16249.999499999998	-0.047087268036447416
16349.999499999998	-0.01868601969352507
16449.999499999998	-0.011820367826562428
16549.999499999998	-0.007036985994134437
16649.999499999998	-0.00681197098318409
16749.999499999998	-0.006648049369883224
16849.999499999998	-0.034105242758210585
16949.999499999998	-0.006993561689939087
17049.999499999998	-0.011032255213961117
17149.999499999998	-0.04021838223861157
17249.999499999998	-0.004794540681051396
17349.999499999998	-0.01909276939528254
17449.999499999998	-0.0024896354330782855
17549.999499999998	-0.03518672972902287
17649.999499999998	-0.011717021327541877
17749.999499999998	-0.0002490441896043083
17849.999499999998	-0.0018366260511583077
17949.999499999998	-0.031237571105745043
18049.999499999998	-0.029427889106621363
18149.999499999998	-0.01424620132063309
18249.999499999998	-0.03003531053210584
18349.999499999998	-0.019890092757359923
18449.999499999998	-0.006243646599713049
18549.999499999998	-0.03844730205080804
18649.999499999998	-0.008796680444226768
18749.999499999998	-0.021050191298272236
18849.999499999998	-0.02245450286472367
18949.999499999998	-0.050534438444552465
19049.999499999998	-0.0239099579555751
19149.999499999998	-0.003518528125961262
19249.999499999998	-0.0165343790394869
19349.999499999998	-0.008714589146742058
19449.999499999998	-0.047179949267896815
19549.999499999998	-0.005463249146661742
19649.999499999998	-0.006149727037739361
19749.999499999998	-0.010293440262057696
19849.999499999998	-0.006420667716250605
19949.999499999998	-0.01661611414140718
20049.999499999998	-0.007847652244946435
20149.9995	-0.019304597133634305
20249.9995	-0.01945810270205317
20349.9995	-0.027808497428804424
20449.9995	-0.03958487525119764
20549.9995	-0.014921025386184728
20649.9995	-0.0003060201678693475
20749.9995	-0.009603748658784161
20849.9995	-0.011361070332913337
20949.9995	-0.02308781650575059
21049.9995	-0.008700451342529003
21149.9995	-0.003899221832431965
21249.9995	-0.019725691436910775
21349.9995	-0.025266365977183403
21449.9995	-0.07192373075421227
21549.999499999998	-0.02393418069210873
21649.9995	-0.012546524448455387
21749.9995	-0.002752270803539847
21849.9995	-0.022313470443536265
21949.9995	-0.005240482173434535
22049.9995	-0.014321676923157223
22149.9995	-0.02522535801639353
22249.9995	-0.0069428128104287445
22349.9995	-0.037270503263301114
22449.9995	-0.011571947793441617
22549.999499999998	-0.018351780343412116
22649.999499999998	-0.029275260005165005
22749.999499999998	-0.02611491352687695
22849.999499999998	-0.00021519875862335835
22949.9995	-0.02467724431560414
23049.9995	-0.008237127921124243
23149.9995	-0.022172317683151532
23249.9995	-0.009565834028694431
23349.9995	-0.0024090452243232807
23449.9995	-0.00193637159532839
23549.9995	-0.024524330080042456
23649.9995	-0.015998246766010138
23749.9995	-0.007911104375461275
23849.9995	-0.004037718839971116
23949.999499999998	-0.04414072522806323
24049.999499999998	-0.017317159547033667
24149.999499999998	-0.013557758284117871
24249.999499999998	-0.044691042341671205
24349.999499999998	-0.019731872430313768
24449.999499999998	-0.009777671199608873
24549.999499999998	-0.016692402044088173
24649.999499999998	-0.043546991170196836
24749.999499999998	-0.01252037590407784
24849.999499999998	-0.0062106414281891675
24949.999499999998	-0.002376858655430747
25049.999499999998	-0.05468198310818034
25149.999499999998	-0.016668119412896143
25249.999499999998	-0.009994446380568456
25349.999499999998	-0.026318397930838622
25449.999499999998	-0.015300240168333312
25549.999499999998	-0.011990568608056085
25649.999499999998	-0.0015979171586229524
25749.999499999998	-0.030042926417105265
25849.999499999998	-0.00018947903631350016
25949.999499999998	-0.012292687078827746
26049.999499999998	-0.019784581379443278
26149.999499999998	-0.006027903586449057
26249.999499999998	-0.011145268947736486
26349.999499999998	-0.00013845838902004637
26449.999499999998	-0.017992617920706
26549.999499999998	-0.05573441004511326
26649.999499999998	-0.06369674123069685
26749.999499999998	-0.015436157940991124
26849.999499999998	-0.003158359083845874
26949.999499999998	-0.0024312527340097922
27049.999499999998	-0.0026727440633611543
27149.999499999998	-0.0036764591313518946
27249.999499999998	-0.0010746916341747292
27349.999499999998	-0.007203075912509016
27449.999499999998	-0.004189386369907899
27549.999499999998	-0.00025063524721735675
27649.999499999998	-0.015204852975733596
27749.999499999998	-0.01831099394210073
27849.9995	-0.010890206021727633
27949.9995	-0.0020708083710382907
28049.9995	-0.04172586226974895
28149.9995	-0.01928119211146395
28249.9995	-0.041994033412482756
28349.9995	-0.012807930328776362
28449.9995	-0.027942663578790328
28549.999499999998	-0.010519078245133984
28649.999499999998	-0.023292502905835732
28749.999499999998	-0.013951938144300846
28849.999499999998	-0.015526966406899989
28949.999499999998	-0.015497840091290349
29049.999499999998	-0.02163776847287352
29149.999499999998	-0.006584838002360205
29249.999499999998	-0.01866322753414229
29349.999499999998	-0.008768733833437792
29449.9995	-0.01719006325087008
29549.9995	-0.01306144872550874
29649.9995	-0.008940208053200505
29749.9995	-0.004536448506551272
29849.9995	-0.0075918284537419
29949.9995	-0.0008216731632677554
30049.9995	-0.00527066781236879
30149.9995	-0.004102732546052923
30249.9995	-0.030516232577684432
30349.9995	-0.01508907131352355
30449.9995	-0.014476641873997054
30549.9995	-0.033609889526108494
30649.9995	-0.008405669798230708
30749.9995	-0.0002695357765424844
30849.9995	-0.034793615748430096
30949.9995	-0.0027846315153059464
31049.9995	-0.020438392486897994
31149.9995	-0.009944532304010267
31249.9995	-0.013355870394273939
31349.999499999998	-0.028840098240060452
31449.999499999998	-0.003250360367106242
31549.999499999998	-0.00048316120061919765
31649.999499999998	-0.004017658063129814
31749.999499999998	-0.005412856166626567
31849.999499999998	-0.0053404851039018375
31949.999499999998	-0.03526033869928724
32049.999499999998	-0.014309370981847314
32149.999499999998	-0.026673119816013113
32249.999499999998	-0.004045027680248892
32349.999499999998	-0.009740579994178267
32449.999499999998	-0.03589922465847989
32549.999499999998	-0.027885129598876346
32649.999499999998	-0.005019832281812464
32749.999499999998	-0.005947510573243331
32849.9995	-0.008098908222470003
32949.9995	-0.005562996425069744
33049.9995	-0.03255681432255403
33149.9995	-0.04188042978399875
33249.9995	-0.0010433856774966777
33349.9995	-0.006202881051555809
33449.9995	-0.02576329935388849
33549.9995	-0.011113108265518534
33649.9995	-0.019451392385375743
33749.9995	-0.017808342359745877
33849.9995	-0.010220364760319567
33949.9995	-0.004149594532936396
34049.9995	-0.00032886215487049064
34149.9995	-0.006423251942353381
34249.9995	-0.0016621721567318115
34349.9995	-0.006502580175729522
34449.9995	-0.01217603537902523
34549.9995	-0.013685480005719786
34649.9995	-0.0015374156014125728
34749.9995	-8.610495867922285e-05
34849.9995	-0.011589111419968434
34949.9995	-0.004780240619839782
35049.9995	-0.030324120122126985
35149.9995	-0.018406763047745356
35249.9995	-0.004764214780332177
35349.9995	-0.013472167294362236
35449.9995	-0.013946790079966354
35549.9995	-0.007918469134339523
35649.9995	-0.012783312397472824
35749.9995	-0.010042552239078073
35849.9995	-0.006425828427833069
35949.9995	-0.007767008063321146
36049.9995	-0.007478184049515724
36149.9995	-0.005384051827104996
36249.9995	-0.002568937652884573
36349.9995	-0.0018022946951513075
36449.9995	-0.005806453703530112
36549.9995	-0.002425222154028739
36649.9995	-0.010015467417676394
36749.9995	-0.022598983543221096
36849.9995	-0.039678799254512453
36949.9995	-0.04189191187766478
37049.9995	-0.040014795345414356
37149.9995	-0.025551550671410073
37249.9995	-0.019576288060420832
37349.9995	-0.017677171661759805
37449.9995	-0.003881597829165473
37549.9995	-0.006494854949139428
37649.9995	-0.015941409484486135
37749.9995	-0.008185589709535868
37849.9995	-0.022714746594096502
37949.9995	-0.0010667635863363945
38049.9995	-0.015852846349197258
38149.9995	-0.024537905525862103
38249.9995	-0.004556859599467278
38349.9995	-0.0032400695680462888
38449.9995	-0.010420570566205156
38549.9995	-0.015461197122933201
38649.9995	-0.01342040198219363
38749.9995	-0.02101620949696703
38849.9995	-0.020093085737492078
38949.9995	-0.026869538892090594
39049.9995	-0.002532107302227249
39149.9995	-0.007273958195364083
39249.9995	-0.024686877626971915
39349.9995	-0.013826460442065869
39449.9995	-0.02838738805908686
39549.9995	-0.012750282946617064
39649.9995	-0.052685869086599446
39749.9995	-0.009977766225755358
39849.9995	-0.004406355066448375
39949.9995	-0.02234187768485585
40049.9995	-0.02389670964625895
40149.999500000005	-0.010016756083401135
40249.999500000005	-0.022390129050163077
40349.999500000005	-0.026783429449771634
40449.999500000005	-0.030420734224659296
40549.999500000005	-0.018693593533827824
40649.999500000005	-0.014109321891858484
40749.999500000005	-0.00202068563604052
40849.999500000005	-0.004143596565089336
40949.999500000005	-0.027073332286504548
41049.999500000005	-0.002525037279210718
41149.999500000005	-0.0010080649175649992
41249.9995	-0.018742152874423657
41349.9995	-0.024331204829496633
41449.9995	-0.007013793479566044
41549.9995	-0.01736734264197315
41649.9995	-0.014123943675367123
41749.9995	-0.017719879344977207
41849.9995	-0.001295824870615081
41949.9995	-0.02387140550659017
42049.9995	-0.0021404689466745785
42149.9995	-0.009627775257230409
42249.9995	-0.007075887574836459
42349.9995	-0.012930541758592928
42449.9995	-0.030837840838012776
42549.9995	-0.016114635369219366
42649.9995	-0.02517739880674036
42749.9995	-0.01842839512880584
42849.9995	-0.0108577428630246
42949.9995	-0.03859086760152519
43049.9995	-0.01856518095102727
43149.9995	-0.00399043039973529
43249.9995	-0.051985015081629504
43349.9995	-0.029120022990452632
43449.9995	-0.001738496182321192
43549.9995	-0.014289545511492752
43649.9995	-0.004226395981555886
43749.9995	-0.002328829018795886
43849.9995	-0.023566372966109028
43949.9995	-0.0069529885576022354
44049.9995	-0.010551068252954376
44149.9995	-0.011665727305122886
44249.9995	-0.010196368574485914
44349.9995	-0.011376493799658549
44449.9995	-0.040619302024413495
44549.9995	-0.004181435227095354
44649.9995	-0.004153396024916711
44749.9995	-0.0473687623991193
44849.9995	-0.0007505728317090399
44949.9995	-0.003565737171935701
45049.9995	-0.050187942092479954
45149.9995	-0.003293888598685679
45249.9995	-0.006816017045020051
45349.9995	-0.004146276597266685
45449.9995	-0.005052534553866284
45549.9995	-0.003273932595198259
45649.9995	-0.009161376524281117
45749.9995	-0.00195151568056251
45849.9995	-0.01661095816725533
45949.9995	-0.007773099087840962
46049.9995	-0.02301538110702611
46149.9995	-0.002087698707036456
46249.9995	-0.02094002349134283
46349.9995	-0.005240657373770385
46449.9995	-0.0155952327820848
46549.9995	-0.007543316910437137
46649.9995	-0.0017740143492947502
46749.9995	-0.010738033617042453
46849.9995	-0.037252156801865666
46949.9995	-0.010954637531425393
47049.9995	-0.026089665348107416
47149.9995	-0.010368968610795948
47249.9995	-0.030983798960385223
47349.9995	-0.026490772600806456
47449.9995	-0.002238877520246818
47549.9995	-0.023768446715507652
47649.9995	-0.01844829923204888
47749.9995	-0.00822052999457118
47849.9995	-0.03834614635965694
47949.9995	-0.014225774027396165
48049.9995	-0.00679699325790184
48149.9995	-0.007512796436674685
48249.9995	-0.025516814730368653
48349.9995	-0.02819797082086367
48449.9995	-0.0175120151864106
48549.9995	-0.0010884799682827073
48649.9995	-0.014195237776297776
48749.9995	-0.007070940724407504
48849.9995	-0.020629734052518167
48949.9995	-0.017192036052334103
49049.9995	-0.028046168358751455
49149.9995	-0.06117542964457662
49249.9995	-0.04835842231414189
49349.9995	-0.011011827413142439
49449.999500000005	-0.0074930943087102575
49549.999500000005	-0.009714522983727936
49649.999500000005	-0.029028863531693372
49749.999500000005	-0.004170715902056921
49849.999500000005	-0.029539475139543192
49949.999500000005	-0.05037792731479512
50049.999500000005	-0.0033773699513700572
50149.999500000005	-0.008232982584737758
50249.999500000005	-0.017266250906135427
50349.999500000005	-0.009594271090447748
50449.999500000005	-0.006716548682839718
50549.999500000005	-0.024190030962166598
50649.999500000005	-0.00696591814781411
50749.999500000005	-0.0013550449951422183
50849.999500000005	-0.0031846541078862645
50949.999500000005	-0.00876503787618399
51049.999500000005	-0.026654136508547643
51149.999500000005	-0.007431642219885348
51249.999500000005	-0.0061327888198530744
51349.9995	-0.001227957200974683
51449.9995	-0.0056232483366061015
51549.9995	-0.012271517531729559
51649.9995	-0.02273658534556766
51749.9995	-0.019991906612978838
51849.9995	-0.037886156397466675
51949.9995	-0.036996372432851476
52049.9995	-0.01723897223076487
52149.9995	-0.006549802080444367
52249.9995	-0.02818302431186548
52349.9995	-0.014717354488191003
52449.9995	-0.002096134505920555
52549.9995	-0.04385202578330388
52649.9995	-0.008086772109588025
52749.9995	-0.016691589743931312
52849.9995	-0.007115962853973756
52949.9995	-0.03490783262038816
53049.9995	-0.023093142900509178
53149.9995	-0.02046386527063704
53249.9995	-0.01007013241806859
53349.9995	-0.01825882125319761
53449.9995	-0.020245853620286525
53549.9995	-0.0012669043794464319
53649.9995	-0.009396939297603879
53749.9995	-0.02119163739866875
53849.9995	-0.018261594680435755
53949.9995	-0.007860246958031503
54049.9995	-0.02860028772571266
54149.9995	-0.02818083946808292
54249.9995	-0.028030996060426028
54349.9995	-0.05117736128680933
54449.9995	-0.0009173059831852903
54549.9995	-0.033396677019868204
54649.9995	-0.009944381975185268
54749.9995	-0.015990983777293077
54849.9995	-0.020675414008164195
54949.9995	-0.004088962484891601
55049.9995	-0.01297659487149716
55149.9995	-0.015445166207607164
55249.9995	-0.02452656373627965
55349.9995	-0.02461125655994867
55449.9995	-0.006142301580531195
55549.9995	-0.027503399452562638
55649.9995	-0.0042713806769605345
55749.9995	-0.005648230923171682
55849.9995	-0.018776473909599634
55949.9995	-0.00906814646995463
56049.9995	-0.02625111431871563
56149.9995	-0.01740245871952323
56249.9995	-0.02430226796881324
56349.9995	-0.02266823843406235
56449.9995	-0.01356068580474662
56549.9995	-0.009147250352152192
56649.9995	-0.038817051319689266
56749.9995	-0.02588774370407032
56849.9995	-0.02704117710309001
56949.9995	-0.013822316205440055
57049.9995	-0.004187509797503375
57149.9995	-0.015404859598040943
57249.9995	-0.005670566174290903
57349.9995	-0.014828610635207518
57449.9995	-0.022093530870417266
57549.9995	-0.017922837936439062
57649.9995	-0.010974707571635711
57749.9995	-0.004762277890284217
57849.9995	-0.002251943269290513
57949.9995	-0.04117916408784861
58049.9995	-0.019847361429287835
58149.9995	-0.02897473453773658
58249.9995	-0.0189730392538473
58349.9995	-0.0308305658788236
58449.9995	-0.0006937699388555596
58549.9995	-0.05053193420488972
58649.9995	-0.009677736834990236
58749.9995	-0.0026916788121628676
58849.9995	-0.00917592961504582
58949.9995	-0.01889495328475499
59049.9995	-0.0003754246261628569
59149.9995	-0.026717274319000728
59249.9995	-0.013537460255059308
59349.9995	-0.009585774593233898
59449.9995	-0.03005065223587422
59549.9995	-0.02203402188951803
59649.9995	-0.024154544476760298
59749.9995	-0.004846635667632548
59849.9995	-0.01528734991571501
59949.9995	-0.015810373464884675
60049.9995	-0.01494552445873798
60149.999500000005	-0.007866885536474022
60249.999500000005	-0.002405546885603682
60349.999500000005	-0.01899333330684816
60449.999500000005	-0.008389203039287918
60549.999500000005	-0.007511056234594471
60649.999500000005	-0.018750756513706668
60749.999500000005	-0.02251704143250216
60849.999500000005	-0.0005733815906541762
60949.999500000005	-0.01329060805768184
61049.999500000005	-0.04842092484360888
61149.999500000005	-0.01188385853329782
61249.9995	-0.0019249156421276559
61349.9995	-0.026889147751889886
61449.9995	-0.006100949310051729
61549.9995	-0.0341017105384025
61649.9995	-0.01382647951868371
61749.9995	-0.023399978794712728
61849.9995	-0.016550429708206693
61949.9995	-0.030499848047001565
62049.9995	-0.014419122360165793
62149.9995	-0.024421703289789265
62249.9995	-0.019505446849397257
62349.9995	-0.0002541143401247892
62449.9995	-0.01842564175105088
62549.9995	-0.01713300440986787
62649.9995	-0.02199368575560734
62749.9995	-0.01630776226940628
62849.9995	-0.025180422556428494
62949.9995	-0.004533370614798915
63049.9995	-0.04970449799957527
63149.9995	-0.0007416246289455586
63249.9995	-0.005438067588010298
63349.9995	-0.003996466182430214
63449.9995	-0.041226266668529854
63549.9995	-0.03368925591272054
63649.9995	-0.003917531198093682
63749.9995	-0.009542310866848092
63849.9995	-0.00028698864012782765
63949.9995	-0.006298204881020952
64049.9995	-0.01530046050115541
64149.9995	-0.009217236414651109
64249.9995	-0.016797249293450223
64349.9995	-0.018355667066845216
64449.9995	-0.011918230411256059
64549.9995	-0.021964814034594993
64649.9995	-0.017649521098085652
64749.9995	-0.019918490566116664
64849.9995	-0.026160153662848407
64949.9995	-0.00170545230768121
65049.9995	-0.040170958020230296
65149.9995	-0.009965292232554046
65249.9995	-0.001095441368782868
65349.9995	-0.04331097398422129
65449.9995	-0.03808072686043995
65549.9995	-0.025026260853869164
65649.9995	-0.00037989295380103094
65749.9995	-0.004229842673821815
65849.9995	-0.00593715696092928
65949.9995	-0.01470618282312569
66049.9995	-0.018359355368072705
66149.9995	-0.008309515353363772
66249.9995	-0.006863201853961165
66349.9995	-0.01767050080957122
66449.9995	-0.016277160328756535
66549.9995	-0.018388499575942574
66649.9995	-0.03187224874610306
66749.9995	-0.014230446233744865
66849.9995	-0.03417919756090981
66949.9995	-0.04421254734101521
67049.9995	-0.0026953116600729188
67149.9995	-0.026669892695196484
67249.9995	-0.015827473220695276
67349.9995	-0.0009170815897082685
67449.9995	-0.0012130789617354476
67549.9995	-0.04226157041628997
67649.9995	-0.01942480867415708
67749.9995	-0.03521998518069813
67849.9995	-0.014236576384365707
67949.9995	-0.003963275066754646
68049.9995	-0.012342940389256762
68149.9995	-0.03195028366092095
68249.9995	-0.022928601529767223
68349.9995	-0.03146613119524355
68449.9995	-0.019136813753008186
68549.9995	-9.521562993375365e-05
68649.9995	-0.006801579217634135
68749.9995	-0.0029080508885351297
68849.9995	-0.011102310434487228
68949.9995	-0.015072475332700896
69049.9995	-0.018821549885140565
69149.9995	-0.008723662722222969
69249.9995	-0.004341028816841397
69349.9995	-0.03585003122125585
69449.9995	-0.01041809462423049
69549.9995	-0.00311331017933697
69649.9995	-0.015477141072568867
69749.9995	-0.02977114712877793
69849.9995	-0.006230761084525305
69949.9995	-0.027072713375033197
70049.9995	-0.006221768172260389
70149.9995	-0.012242361903268106
70249.9995	-0.005467190265949884
70349.9995	-0.02011072911346584
70449.9995	-0.010892087881443135
70549.9995	-0.016760370722517015
70649.9995	-0.007542597920744076
70749.9995	-0.008654853319053524
70849.9995	-0.0025342440103306996
70949.9995	-0.008324902062723072
71049.9995	-0.014547311480056113
71149.9995	-0.01756900237377479
71249.9995	-0.01580103188618609
71349.9995	-0.03487295548699493
71449.9995	-0.018812131111702213
71549.9995	-0.02979116319611802
71649.9995	-0.014729114779010177
71749.9995	-0.004437454648805184
71849.9995	-0.03928451965449564
71949.9995	-0.028738521805852568
72049.9995	-0.04043244959728742
72149.9995	-0.030983533875763136
72249.9995	-0.004064044784206078
72349.9995	-0.016731412585694327
72449.9995	-0.04362864285949947
72549.9995	-0.005065329634887317
72649.9995	-0.006702144821139455
72749.9995	-0.017919725740613457
72849.9995	-0.00750040200692853
72949.9995	-0.007657602855825507
73049.9995	-0.00756260019877697
73149.9995	-0.007604950205983119
73249.9995	-0.0026958620056957705
73349.9995	-0.026946151943246066
73449.9995	-0.045549211232260634
73549.9995	-0.0073488355703773545
73649.9995	-0.0007412337063226748
73749.9995	-0.026605418337130704
73849.9995	-0.007457300313298609
73949.9995	-0.007548801036256214
74049.9995	-0.023255591172888168
74149.9995	-0.01598888086568112
74249.9995	-0.0010143193411425444
74349.9995	-0.021981157451147926
74449.9995	-0.012022170442655133
74549.9995	-0.002850023073777852
74649.9995	-0.062370840189633514
74749.9995	-0.025666241624817565
74849.9995	-0.017018193371053925
74949.9995	-0.032096355650822084
75049.9995	-0.019569645505920497
75149.9995	-0.016485561931907367
75249.9995	-0.022819802459599747
75349.9995	-0.02812007075362455
75449.9995	-0.016307179311649544
75549.9995	-0.008702036097667287
75649.9995	-0.012131255535196173
75749.9995	-0.021287681021498195
75849.9995	-0.01972293526745561
75949.9995	-0.006537166549318574
76049.9995	-0.023432256770636928
76149.9995	-0.010917726475253686
76249.9995	-0.03663877809967925
76349.9995	-0.001805437134395682
76449.9995	-0.0076817829131849424
76549.9995	-0.004415383720935362
76649.9995	-0.030593452865928628
76749.9995	-0.032457226128758065
76849.9995	-0.024107160568837716
76949.9995	-0.008734661555667544
77049.9995	-0.013446638676619382
77149.9995	-0.006882335236460757
77249.9995	-0.006561684021714087
77349.9995	-0.024044001101559076
77449.9995	-0.012989615361158946
77549.9995	-0.0071653499336741255
77649.9995	-0.0489526463153907
77749.9995	-0.006996676381375522
77849.9995	-0.0002220874480233226
77949.9995	-0.02213066953475107
78049.9995	-0.01725522085640696
78149.9995	-0.01804194112969021
78249.9995	-0.006211362702000511
78349.9995	-0.016392820298217647
78449.9995	-0.0031077848970894606
78549.9995	-0.029744412115869145
78649.9995	-0.015433238034090413
78749.9995	-0.010872169861997516
78849.9995	-0.03942293608341596
78949.9995	-0.02580027770695409
79049.9995	-0.035933688577947265
79149.9995	-0.02448411864207345
79249.9995	-0.04819691171463697
79349.9995	-0.008474599413701933
79449.9995	-0.022540665180152075
79549.9995	-0.04003917902769322
79649.9995	-0.026665679300543477
79749.9995	-0.008050130114095999
79849.9995	-0.0033191388500811714
79949.9995	-0.027725495698671443
80049.9995	-0.009424747846129233
80149.9995	-0.0017864258676297817
80249.9995	-0.013099256721111008
80349.9995	-0.02503790355489277
80449.9995	-0.03397193666337395
80549.9995	-0.010255669954407687
80649.9995	-0.0021098173476004067
80749.9995	-0.03469570346301326
80849.9995	-0.005874282585457358
80949.9995	-0.007212738536728824
81049.9995	-0.002428235413691804
81149.9995	-0.010137892522654957
