# Supplementary material for: Spinon mediation of witness spin dynamics in herbertsmithite
Source: Nat Phys. 2026 Jun 10;22(7):1071–8. doi: 10.1038/s41567-026-03303-6 (PMC13423850; doi:10.1038/s41567-026-03303-6)
Supplement: Supplementary file 8 — Statistical source data. [file 41567_2026_3303_MOESM8_ESM.zip › ED_Fig3d_350mK.csv]

Time (s)	Flux (Phi_0)
1249.9995	-0.0
1349.9995	-0.0710110147914138
1449.9995	-0.04283177720935605
1549.9995	-0.06527993022511502
1649.9995000000001	-0.06087584100405241
1749.9995000000001	-0.07210032842059011
1849.9995000000001	-0.0547357104779973
1949.9995000000001	-0.06141556065456477
2049.9995	-0.06346212759313818
2149.9995	-0.02723889960706405
2249.9995	-0.08315005045663693
2349.9995	-0.044316388563148124
2449.9995	-0.03200228144557826
2549.9995	-0.053540698004006515
2649.9995	-0.04394277752694098
2749.9995	-0.04853553213060824
2849.9995	-0.06133361727489195
2949.9995000000004	-0.04369428283698973
3049.9995000000004	-0.09664222848873028
3149.9995000000004	-0.07203819642587472
3249.9995000000004	-0.05066953126980511
3349.9995000000004	-0.07248329380963803
3449.9995000000004	-0.07608385452278377
3549.9995000000004	-0.061817084631964114
3649.9995000000004	-0.07189477583207449
3749.9995000000004	-0.04796552536708898
3849.9995000000004	-0.06405670626720728
3949.9995	-0.031060483157597574
4049.9995	-0.0549114069327965
4149.9995	-0.0815725852089697
4249.9995	-0.10034612271526022
4349.9995	-0.0016273661270957973
4449.9995	-0.07870311494021287
4549.9995	-0.0786880535908212
4649.9995	-0.047446766985920874
4749.9995	-0.0589051839042769
4849.9995	-0.09761570457939328
4949.9995	-0.0780192196678966
5049.9995	-0.05142763928099914
5149.9995	-0.06563487464263229
5249.9995	-0.09333641624246525
5349.9995	-0.07147849708472087
5449.9995	-0.0796253324122933
5549.9995	-0.09318026426916592
5649.9995	-0.08736796229213706
5749.9995	-0.08962296010441495
5849.9995	-0.07176054940674348
5949.9995	-0.07334101437855622
6049.9995	-0.0651354237022419
6149.9995	-0.044810347848587284
6249.9995	-0.06443457350413428
6349.9995	-0.05355449555918579
6449.9995	-0.08505399201297781
6549.9995	-0.09640759530926957
6649.9995	-0.05853193177073912
6749.9995	-0.07821114757515168
6849.9995	-0.053480414284007516
6949.9995	-0.05301268898588951
7049.9995	-0.04181422842098037
7149.9995	-0.076832941620113
7249.9995	-0.07232987681425218
7349.9995	-0.058652470320868844
7449.9995	-0.054092749820892294
7549.9995	-0.07098768138058364
7649.9995	-0.054320806981372094
7749.9995	-0.0647978028841294
7849.999500000001	-0.04629723388814888
7949.999500000001	-0.05420058799631544
8049.999500000001	-0.05242733239729169
8149.999500000001	-0.07126356611782292
8249.999500000002	-0.040986154354471616
8349.999500000002	-0.05531261037225654
8449.999500000002	-0.07906352669105132
8549.9995	-0.029600251679220868
8649.9995	-0.0583926873066245
8749.9995	-0.02586317454292253
8849.9995	-0.07658162181417172
8949.9995	-0.041691457102881024
9049.9995	-0.036677776290126474
9149.9995	-0.0419478666012445
9249.9995	-0.030299205932215578
9349.9995	-0.04777765561903635
9449.999500000002	-0.0596118217621493
9549.999500000002	-0.06970931005032899
9649.999500000002	-0.04754690611751933
9749.999500000002	-0.018553781001023673
9849.999500000002	-0.05591131962053808
9949.999500000002	-0.04041730572354485
10049.999500000002	-0.07117194146029604
10149.999500000002	-0.014060676262348082
10249.999500000002	-0.04497360871721323
10349.999500000002	-0.032634386872603116
10449.999500000002	-0.0737401303876517
10549.999500000002	-0.056502568346166626
10649.999500000002	-0.058027488339850386
10749.999500000002	-0.0684401968861561
10849.999500000002	-0.06351907738863982
10949.999500000002	-0.07998627568592553
11049.999500000002	-0.027496374054449824
11149.999500000002	-0.06842736563992702
11249.999500000002	-0.07714325952581991
11349.999499999998	-0.011069857089032631
11449.999499999998	-0.06293281459724387
11549.999499999998	-0.0664825367580848
11649.999499999998	-0.069321142920165
11749.999499999998	-0.01968201558360949
11849.999499999998	-0.05757909154715524
11949.999499999998	-0.04006049120529109
12049.999499999998	-0.07994936302241129
12149.999499999998	-0.06469454326620383
12249.999499999998	-0.10065816491881563
12349.999499999998	-0.040123377001354044
12449.999499999998	-0.0003083673109491869
12549.999499999998	-0.05912956257677937
12649.999499999998	-0.02912333068988815
12749.999499999998	-0.05293989569966051
12849.999499999998	-0.04938673441798436
12949.999499999998	-0.05063615230654683
13049.999499999998	-0.08285595825079195
13149.999499999998	-0.03717482399964478
13249.999499999998	-0.0737256298316078
13349.999499999998	-0.03552278761801375
13449.999499999998	-0.050701713481953625
13549.999499999998	-0.055022123985588145
13649.999499999998	-0.04533783921781431
13749.999499999998	-0.06837653867740912
13849.999499999998	-0.0683505464682419
13949.999499999998	-0.08101134332657
14049.999499999998	-0.1199031795990777
14149.999499999998	-0.09780241759070307
14249.999499999998	-0.03720871007947135
14349.999499999998	-0.050318786922916914
14449.999499999998	-0.06443848615654169
14549.999499999998	-0.0628555993425195
14649.999499999998	-0.0991425255094116
14749.999499999998	-0.03709802043610022
14849.999499999998	-0.05440798488348886
14949.999499999998	-0.04922888813646242
15049.999499999998	-0.025577568428863273
15149.999499999998	-0.0746724937018719
15249.999499999998	-0.09512527330026987
15349.999499999998	-0.0324785578905562
15449.999499999998	-0.04647200019920561
15549.999499999998	-0.08009729733012616
15649.999499999998	-0.040856854264804454
15749.999499999998	-0.05746944380013019
15849.999499999998	-0.043420797481462436
15949.999499999998	-0.04080255929158216
16049.999499999998	-0.047440135682818685
16149.999499999998	-0.08408643348073674
16249.999499999998	-0.09882187454845592
16349.999499999998	-0.05408552100935271
16449.999499999998	-0.04691374382047986
16549.999499999998	-0.07315737215285267
16649.999499999998	-0.06572707248696563
16749.999499999998	-0.06347622918984541
16849.999499999998	-0.060728700215966214
16949.999499999998	-0.02674979157746904
17049.999499999998	-0.05503562866603762
17149.999499999998	-0.04658813382713145
17249.999499999998	-0.058533225723775395
17349.999499999998	-0.08877591690043474
17449.999499999998	-0.06441830977793206
17549.999499999998	-0.07944443823473257
17649.999499999998	-0.05853392627132692
17749.999499999998	-0.07221326077207468
17849.999499999998	-0.02868714090233926
17949.999499999998	-0.07076420383506221
18049.999499999998	-0.06103632150848792
18149.999499999998	-0.0824003642858262
18249.999499999998	-0.04372602260695668
18349.999499999998	-0.035239310979017446
18449.999499999998	-0.05619757336674169
18549.999499999998	-0.05187616546476814
18649.999499999998	-0.04570807635745222
18749.999499999998	-0.08675161778919005
18849.999499999998	-0.04667635151067184
18949.999499999998	-0.08674710589411028
19049.999499999998	-0.08228097100954734
19149.999499999998	-0.07843281233438759
19249.999499999998	-0.08753636445734081
19349.999499999998	-0.054743604560149706
19449.999499999998	-0.12525536746785448
19549.999499999998	-0.05485985670843796
19649.999499999998	-0.06796407529594095
19749.999499999998	-0.07724877339934721
19849.999499999998	-0.0774990341357551
19949.999499999998	-0.06589077364054763
20049.999499999998	-0.08481426030071315
20149.9995	-0.05012120802230857
20249.9995	-0.03581076557747043
20349.9995	-0.03393603489141572
20449.9995	-0.07303404173334282
20549.9995	-0.04419794285758716
20649.9995	-0.03786022048758575
20749.9995	-0.04560165450458964
20849.9995	-0.050512199084103315
20949.9995	-0.03952034256351755
21049.9995	-0.07372568558101467
21149.9995	-0.06508715668649412
21249.9995	-0.006410759718503911
21349.9995	-0.046606909195231694
21449.9995	-0.04586548628777365
21549.999499999998	-0.05201090573212763
21649.9995	-0.0602824556972168
21749.9995	-0.07596284633254413
21849.9995	-0.04145112128361461
21949.9995	-0.018763090541212613
22049.9995	-0.03460839726958387
22149.9995	-0.06915668360848937
22249.9995	-0.06204476165593675
22349.9995	-0.04361898886417048
22449.9995	-0.06339533633541272
22549.999499999998	-0.058087337062201705
22649.999499999998	-0.06908585868238415
22749.999499999998	-0.05326256324101575
22849.999499999998	-0.029861318833253492
22949.9995	-0.05180824631786862
23049.9995	-0.07159839303622739
23149.9995	-0.05473095887738655
23249.9995	-0.0543716197315991
23349.9995	-0.0846823202355349
23449.9995	-0.05306535149127889
23549.9995	-0.057930752036987165
23649.9995	-0.06328273386983163
23749.9995	-0.07058748912876833
23849.9995	-0.04889940660483738
23949.999499999998	-0.061868392528287686
24049.999499999998	-0.06335036492173263
24149.999499999998	-0.07376433129816551
24249.999499999998	-0.09048848601325954
24349.999499999998	-0.07261835871788946
24449.999499999998	-0.05990275659738398
24549.999499999998	-0.025134722847388602
24649.999499999998	-0.04323560433940976
24749.999499999998	-0.05340054319184162
24849.999499999998	-0.06531696847283808
24949.999499999998	-0.045163910839796984
25049.999499999998	-0.0313722469102089
25149.999499999998	-0.01985021027472822
25249.999499999998	-0.05221094496656864
25349.999499999998	-0.02597373987103868
25449.999499999998	-0.07211739467599809
25549.999499999998	-0.05467672675971702
25649.999499999998	-0.05176314128326798
25749.999499999998	-0.0713307608608229
25849.999499999998	-0.043656956578862705
25949.999499999998	-0.05523550335936189
26049.999499999998	-0.04159033774612997
26149.999499999998	-0.05613081653998364
26249.999499999998	-0.08274902966204678
26349.999499999998	-0.05155758789108056
26449.999499999998	-0.10138663560637085
26549.999499999998	-0.06434040700359045
26649.999499999998	-0.05724912045283315
26749.999499999998	-0.03781305788535061
26849.999499999998	-0.07819061978070874
26949.999499999998	-0.06947987696234392
27049.999499999998	-0.04661015903033583
27149.999499999998	-0.029336239492987026
27249.999499999998	-0.07306776234148682
27349.999499999998	-0.047171007494503314
27449.999499999998	-0.08572270513142222
27549.999499999998	-0.11216158937375997
27649.999499999998	-0.023971297107438616
27749.999499999998	-0.08865465276204709
27849.9995	-0.1299724034879306
27949.9995	-0.06325312881993828
28049.9995	-0.05668075161365227
28149.9995	-0.07063230594147551
28249.9995	-0.05035453777387122
28349.9995	-0.05644299629822225
28449.9995	-0.07368430983487517
28549.999499999998	-0.09275222188941346
28649.999499999998	-0.07368021254957124
28749.999499999998	-0.08085495947296106
28849.999499999998	-0.0614755156730169
28949.999499999998	-0.06060306177947883
29049.999499999998	-0.04981099696258173
29149.999499999998	-0.021187719205160604
29249.999499999998	-0.07652140560256004
29349.999499999998	-0.05735194558069523
29449.9995	-0.07305292119802154
29549.9995	-0.06257488267984179
29649.9995	-0.07312920127548139
29749.9995	-0.05835552064069205
29849.9995	-0.06543300316460154
29949.9995	-0.09341124323998073
30049.9995	-0.09735639078227099
30149.9995	-0.08697144366397591
30249.9995	-0.05340126349278762
30349.9995	-0.08333101159270218
30449.9995	-0.062080763379220194
30549.9995	-0.05550415501291539
30649.9995	-0.028658845371325903
30749.9995	-0.0863471579583619
30849.9995	-0.0533982787846039
30949.9995	-0.07203340206149367
31049.9995	-0.07157792708217414
31149.9995	-0.07890938571475115
31249.9995	-0.1012139968669441
31349.999499999998	-0.04184764460690804
31449.999499999998	-0.03915740110932653
31549.999499999998	-0.05562381299313124
31649.999499999998	-0.08331322342900549
31749.999499999998	-0.10122388646484826
31849.999499999998	-0.08141668829555204
31949.999499999998	-0.06918614120585431
32049.999499999998	-0.030591602264796514
32149.999499999998	-0.04524229590149709
32249.999499999998	-0.06391432135187625
32349.999499999998	-0.06867136015148034
32449.999499999998	-0.07749706213796248
32549.999499999998	-0.06121843777395064
32649.999499999998	-0.06830226397124939
32749.999499999998	-0.05438861746345758
32849.9995	-0.07796286594268409
32949.9995	-0.05645319086822287
33049.9995	-0.07170975404119506
33149.9995	-0.08309786050995172
33249.9995	-0.08325927479579942
33349.9995	-0.05873922371536455
33449.9995	-0.06967588718123974
33549.9995	-0.07196689475351548
33649.9995	-0.06473838108041363
33749.9995	-0.045649333825149796
33849.9995	-0.08146876272506898
33949.9995	-0.06725867187713241
34049.9995	-0.05643701571505311
34149.9995	-0.0627471048214634
34249.9995	-0.09135742638292221
34349.9995	-0.09603448153408412
34449.9995	-0.07043807843464123
34549.9995	-0.08239103696171846
34649.9995	-0.1004818525980351
34749.9995	-0.09301352629566306
34849.9995	-0.1279483539800612
34949.9995	-0.08625549722022452
35049.9995	-0.07216636245079133
35149.9995	-0.09869237984344537
35249.9995	-0.0982681612469758
35349.9995	-0.0858703851406295
35449.9995	-0.11049826944756624
35549.9995	-0.09732071027370193
35649.9995	-0.042377761358666
35749.9995	-0.0948144780138307
35849.9995	-0.10000638062799272
35949.9995	-0.10159280850220753
36049.9995	-0.07273635297169001
36149.9995	-0.10913391963111074
36249.9995	-0.0869221273073455
36349.9995	-0.12251033021328528
36449.9995	-0.053995763110981976
36549.9995	-0.10143910015483826
36649.9995	-0.07648264500271651
36749.9995	-0.0911233633870765
36849.9995	-0.06853025493459608
36949.9995	-0.08518848369212417
37049.9995	-0.09886608090938775
37149.9995	-0.0713353346808896
37249.9995	-0.04731962039685644
37349.9995	-0.05311061954425167
37449.9995	-0.08089738862063811
37549.9995	-0.05101716760841857
37649.9995	-0.07735322888011709
37749.9995	-0.07309006438829346
37849.9995	-0.0690682881444058
37949.9995	-0.08398302962496729
38049.9995	-0.09289583764843634
38149.9995	-0.09038715854795054
38249.9995	-0.037773465358853286
38349.9995	-0.0886691127961381
38449.9995	-0.031557463358727667
38549.9995	-0.10067880666538453
38649.9995	-0.05759559362533473
38749.9995	-0.0973694103413667
38849.9995	-0.07868035281275798
38949.9995	-0.08433938228603477
39049.9995	-0.09388685758673176
39149.9995	-0.0818547472532698
39249.9995	-0.08662314611540367
39349.9995	-0.060064737217684794
39449.9995	-0.05319316965343379
39549.9995	-0.04678554192644757
39649.9995	-0.07203292032401798
39749.9995	-0.1156198603431724
39849.9995	-0.08783071476855575
39949.9995	-0.07634388024575056
40049.9995	-0.09328248435946129
40149.999500000005	-0.09789183591681638
40249.999500000005	-0.07542104297393237
40349.999500000005	-0.07862414032219345
40449.999500000005	-0.07440107318931766
40549.999500000005	-0.05724256101486169
40649.999500000005	-0.09491326443979364
40749.999500000005	-0.09153554776772044
40849.999500000005	-0.06240448533727516
40949.999500000005	-0.06799904019869629
41049.999500000005	-0.08798141421300532
41149.999500000005	-0.05806483109438698
41249.9995	-0.08192173718699358
41349.9995	-0.056583950720997755
41449.9995	-0.08271878273260391
41549.9995	-0.0855753451525727
41649.9995	-0.06493245792003677
41749.9995	-0.09627685719791668
41849.9995	-0.0984177387240397
41949.9995	-0.0541452982895585
42049.9995	-0.08733680983667114
42149.9995	-0.06130103339630466
42249.9995	-0.04721445878513375
42349.9995	-0.05332687910664724
42449.9995	-0.06619655042292028
42549.9995	-0.04274242770288428
42649.9995	-0.0468947814084677
42749.9995	-0.059135550985168095
42849.9995	-0.09478281674985745
42949.9995	-0.08013513472317779
43049.9995	-0.09928481385729349
43149.9995	-0.07837387789384653
43249.9995	-0.07369831452574793
43349.9995	-0.020492958381934656
43449.9995	-0.0472671184988247
43549.9995	-0.038662091486966865
43649.9995	-0.05463788549665871
43749.9995	-0.07533243715946991
43849.9995	-0.10704887155880183
43949.9995	-0.0863364265782538
44049.9995	-0.0958475984405549
44149.9995	-0.04213758352425234
44249.9995	-0.057101309952790835
44349.9995	-0.14492413207734334
44449.9995	-0.07204232192426918
44549.9995	-0.06721579681879852
44649.9995	-0.029477276017129128
44749.9995	-0.05975802157808108
44849.9995	-0.08958702305551824
44949.9995	-0.10661309134751029
45049.9995	-0.07859917402054606
45149.9995	-0.056598182597046964
45249.9995	-0.04942867277630647
45349.9995	-0.07903511128612273
45449.9995	-0.06407036880561279
45549.9995	-0.0758574607080309
45649.9995	-0.07630261532164795
45749.9995	-0.058596654294031936
45849.9995	-0.07657991363204619
45949.9995	-0.06424188020574562
46049.9995	-0.06970231113107062
46149.9995	-0.0764419625710886
46249.9995	-0.009835640346363306
46349.9995	-0.08819244860092201
46449.9995	-0.0951729608690357
46549.9995	-0.027469917450186898
46649.9995	-0.09402296561798718
46749.9995	-0.08181625161115313
46849.9995	-0.05807295143114999
46949.9995	-0.09910695696493832
47049.9995	-0.03310624139138518
47149.9995	-0.055150610844532544
47249.9995	-0.04391057374256491
47349.9995	-0.046269465819277045
47449.9995	-0.04391798287255533
47549.9995	-0.06425898732149271
47649.9995	-0.05968841387555468
47749.9995	-0.020266784730808673
47849.9995	-0.03526935301458778
47949.9995	-0.06030559601545171
48049.9995	-0.09669216621014254
48149.9995	-0.08490809979164915
48249.9995	-0.024601203562986562
48349.9995	-0.09415251450735962
48449.9995	-0.0389506444943617
48549.9995	-0.05453704277201865
48649.9995	-0.06090801441811511
48749.9995	-0.07348316965539592
48849.9995	-0.09714381326092791
48949.9995	-0.08163750035957662
49049.9995	-0.058794763913764925
49149.9995	-0.05331081875157384
49249.9995	-0.04714087219076912
49349.9995	-0.09484623719880503
49449.999500000005	-0.08700987217839184
49549.999500000005	-0.06093211816900368
49649.999500000005	-0.051727229190478674
49749.999500000005	-0.1046658460376646
49849.999500000005	-0.05640228108526557
49949.999500000005	-0.0973956247444887
50049.999500000005	-0.055385793988929066
50149.999500000005	-0.05634598873515717
50249.999500000005	-0.07263717587689555
50349.999500000005	-0.003121531778679909
50449.999500000005	-0.047398983737976685
50549.999500000005	-0.049097916029876565
50649.999500000005	-0.06969718874191777
50749.999500000005	-0.08663571468802367
50849.999500000005	-0.07633987068750958
50949.999500000005	-0.045311831273609826
51049.999500000005	-0.07531483172523945
51149.999500000005	-0.05305224758899918
51249.999500000005	-0.08739506750140968
51349.9995	-0.10180640194862622
51449.9995	-0.06778995847816116
51549.9995	-0.029981934578123592
51649.9995	-0.0449349119880873
51749.9995	-0.09102056275003889
51849.9995	-0.06414090707486686
51949.9995	-0.06410609457356298
52049.9995	-0.10528065430183631
52149.9995	-0.07548451976446557
52249.9995	-0.03837329602463946
52349.9995	-0.06460403169337958
52449.9995	-0.0619234241719715
52549.9995	-0.09231533887195109
52649.9995	-0.06890149547895774
52749.9995	-0.0707302204687128
52849.9995	-0.05500868930913594
52949.9995	-0.06430667302912418
53049.9995	-0.041472630276075506
53149.9995	-0.04858366658289448
53249.9995	-0.029723678623880367
53349.9995	-0.09437838508982033
53449.9995	-0.08842253558122959
53549.9995	-0.005085210643156479
53649.9995	-0.059310231641786615
53749.9995	-0.0526347554672304
53849.9995	-0.05304685855018132
53949.9995	-0.04055550186194168
54049.9995	-0.07232944676552844
54149.9995	-0.06972194004035348
54249.9995	-0.04712818611295155
54349.9995	-0.072565591185354
54449.9995	-0.02985892050900496
54549.9995	-0.04556945380800137
54649.9995	-0.056737259686046926
54749.9995	-0.06406689077016647
54849.9995	-0.07084215753678347
54949.9995	-0.056749230792529026
55049.9995	-0.05362966758546328
55149.9995	-0.0348456593000499
55249.9995	-0.035999929447752876
55349.9995	-0.05231419354459099
55449.9995	-0.04770740574087018
55549.9995	-0.052527349243962185
55649.9995	-0.04561834015820576
55749.9995	-0.04123653746040379
55849.9995	-0.04653858685914791
55949.9995	-0.0026995811425214455
56049.9995	-0.02991400582946735
56149.9995	-0.08097860628515896
56249.9995	-0.012809719427907318
56349.9995	-0.03108736143548274
56449.9995	-0.08355380673672208
56549.9995	-0.07985767411348199
56649.9995	-0.04242888864044758
56749.9995	-0.057128539773408704
56849.9995	-0.0714812790139554
56949.9995	-0.015604769610602531
57049.9995	-0.07296749855624629
57149.9995	-0.05745779285090258
57249.9995	-0.07158801146461347
57349.9995	-0.07665999080244568
57449.9995	-0.04293465237632965
57549.9995	-0.0736028218407192
57649.9995	-0.04253043263171463
57749.9995	-0.0756407263874106
57849.9995	-0.08219806436641441
57949.9995	-0.05268843292483094
58049.9995	-0.04627221001825976
58149.9995	-0.04368614921850167
58249.9995	-0.03597996764937239
58349.9995	-0.032115093923148486
58449.9995	-0.048194826822181014
58549.9995	-0.050231400066270915
58649.9995	-0.041168002912807644
58749.9995	-0.05283934073163188
58849.9995	-0.015990966096525838
58949.9995	-0.07340733489641416
59049.9995	-0.08166914216624654
59149.9995	-0.055553046608132206
59249.9995	-0.041732138942331076
59349.9995	-0.06196819022649169
59449.9995	-0.03759603301641867
59549.9995	-0.10368230840574366
59649.9995	-0.0897846571133547
59749.9995	-0.05816395277816344
59849.9995	-0.04054604954580299
59949.9995	-0.022604934644343544
60049.9995	-0.020902590260339693
60149.999500000005	-0.0379093289894481
60249.999500000005	-0.058730875262857474
60349.999500000005	-0.08936149005728833
60449.999500000005	-0.0917757478934389
60549.999500000005	-0.047816470868525585
60649.999500000005	-0.08145829668337523
60749.999500000005	-0.05248976128509231
60849.999500000005	-0.06830235190980449
60949.999500000005	-0.08249899264234006
61049.999500000005	-0.08585764238283744
61149.999500000005	-0.025376523801669215
61249.9995	-0.0674829793189815
61349.9995	-0.05846893159956412
61449.9995	-0.06173533121479835
61549.9995	-0.06962023040820764
61649.9995	-0.05705696134204352
61749.9995	-0.05008963647342579
61849.9995	-0.07240400000723035
61949.9995	-0.0646516311966927
62049.9995	-0.09744275443850192
62149.9995	-0.061439824589825776
62249.9995	-0.0527042767962449
62349.9995	-0.01633745348131832
62449.9995	-0.049008859102043445
62549.9995	-0.048238620688262124
62649.9995	-0.04060352676114576
62749.9995	-0.04484840515147681
62849.9995	-0.05702371646499049
62949.9995	-0.08323889453848121
63049.9995	-0.057585016803900935
63149.9995	-0.06161187157340997
63249.9995	-0.01185921881827312
63349.9995	-0.08976268740576554
63449.9995	-0.0696058557324637
63549.9995	-0.051742987745842406
63649.9995	-0.058415308833908774
63749.9995	-0.07504001866248267
63849.9995	-0.07715091538289176
63949.9995	-0.07048284533513183
64049.9995	-0.01914974122829527
64149.9995	-0.003460164503510832
64249.9995	-0.03899289979525289
64349.9995	-0.03618850075852009
64449.9995	-0.03377696474545466
64549.9995	-0.08055694184056783
64649.9995	-0.05495464761925728
64749.9995	-0.0631536109262294
64849.9995	-0.05614621217432525
64949.9995	-0.061728235728092606
65049.9995	-0.06367636363818274
65149.9995	-0.07267963531028965
65249.9995	-0.08522691436376473
65349.9995	-0.05576596391322752
65449.9995	-0.05032272097835744
65549.9995	-0.024138838117728767
65649.9995	-0.04342430229184924
65749.9995	-0.07210658555126948
65849.9995	-0.007065705609785589
65949.9995	-0.04135832842645648
66049.9995	-0.08360286680681472
66149.9995	-0.0572239819540421
66249.9995	-0.07994861810374498
66349.9995	-0.04862656875455862
66449.9995	-0.053424926704925824
66549.9995	-0.06555356599406537
66649.9995	-0.08279968387754177
66749.9995	-0.04129138738978533
66849.9995	-0.06548075155859134
66949.9995	-0.07148421317544607
67049.9995	-0.053678722791230093
67149.9995	-0.07302829045027615
67249.9995	-0.09187957921772494
67349.9995	-0.08779880208237145
67449.9995	-0.049661771282038636
67549.9995	-0.04037703561757411
67649.9995	-0.042264652791682344
67749.9995	-0.028975216402107762
67849.9995	-0.053759685649661826
67949.9995	-0.0802502871953843
68049.9995	-0.04438031879346749
68149.9995	-0.046403103407360646
68249.9995	-0.056547305764612865
68349.9995	-0.04275071122721208
68449.9995	-0.04609572609251522
68549.9995	-0.07653814421388283
68649.9995	-0.0923356058962197
68749.9995	-0.06161556858812656
68849.9995	-0.0467906689684332
68949.9995	-0.04069547504440152
69049.9995	-0.08428359244196049
69149.9995	-0.005407531844493718
69249.9995	-0.054449061748515604
69349.9995	-0.03906630640955289
69449.9995	-0.004494947895275381
69549.9995	-0.033016427574412255
69649.9995	-0.0536260930671677
69749.9995	-0.06178833261567185
69849.9995	-0.07040782431445436
69949.9995	-0.10795220089501267
70049.9995	-0.07106837073699346
70149.9995	-0.07287626080298626
70249.9995	-0.05419487478188767
70349.9995	-0.0003430131139134929
70449.9995	-0.04436212054593369
70549.9995	-0.07994714916186574
70649.9995	-0.04039369441165164
70749.9995	-0.07491794768044269
70849.9995	-0.05147872066892134
70949.9995	-0.035736448572821544
71049.9995	-0.08479672677391115
71149.9995	-0.026027126526537714
71249.9995	-0.04636038333068626
71349.9995	-0.02874003215795007
71449.9995	-0.08672823425465293
71549.9995	-0.06941806042974985
71649.9995	-0.09424228678721658
71749.9995	-0.018831398791900433
71849.9995	-0.07521683674627866
71949.9995	-0.056912911727433624
72049.9995	-0.08376587066982832
72149.9995	-0.06294864861310856
72249.9995	-0.07808552495829879
72349.9995	-0.05254007584373177
72449.9995	-0.040030976124281636
72549.9995	-0.07693626743517434
72649.9995	-0.04219024704480567
72749.9995	-0.09536233576647124
72849.9995	-0.036672390719784786
72949.9995	-0.046848444049726545
73049.9995	-0.06444884336422696
73149.9995	-0.09223292580987064
73249.9995	-0.07336653369063217
73349.9995	-0.09159398482034664
73449.9995	-0.06291962068378165
73549.9995	-0.07393696919162096
73649.9995	-0.030620660226048813
73749.9995	-0.04106593090951982
73849.9995	-0.06530480143976192
73949.9995	-0.0748978210871547
74049.9995	-0.03936305952865915
74149.9995	-0.01816763129722876
74249.9995	-0.060801962380929275
74349.9995	-0.09094590156259663
74449.9995	-0.04918520111636138
74549.9995	-0.052241452623890794
74649.9995	-0.040683532785489085
74749.9995	-0.05469994122720134
74849.9995	-0.08821191415344742
74949.9995	-0.07440644886181502
75049.9995	-0.07398068357884569
75149.9995	-0.10199033028130255
75249.9995	-0.08550405130543126
75349.9995	-0.08181366099798026
75449.9995	-0.08353144394928691
75549.9995	-0.08195750322310502
75649.9995	-0.07581435524983515
75749.9995	-0.1011410281265901
75849.9995	-0.0612189602448705
75949.9995	-0.09001828608441897
76049.9995	-0.034147747493284086
76149.9995	-0.07068334363505979
76249.9995	-0.09020157858622735
76349.9995	-0.054216889198977825
76449.9995	-0.04644147942935373
76549.9995	-0.050218460832003764
76649.9995	-0.10258769832913828
76749.9995	-0.042886982911316096
76849.9995	-0.04434389535426053
76949.9995	-0.06800652246277394
77049.9995	-0.04007794208084814
77149.9995	-0.08605431998727209
77249.9995	-0.05996698647019105
77349.9995	-0.0793423648355942
77449.9995	-0.07130293594278392
77549.9995	-0.11741048408191013
77649.9995	-0.04969322240712515
77749.9995	-0.08412034028682402
77849.9995	-0.07401622149921394
77949.9995	-0.04967212675548449
78049.9995	-0.031175992502143757
78149.9995	-0.1018411392009213
78249.9995	-0.0839977516558914
78349.9995	-0.07562881031126079
78449.9995	-0.06666048154669646
78549.9995	-0.06451723062848913
78649.9995	-0.048377447666303475
78749.9995	-0.06576049188757871
78849.9995	-0.06876940284313449
78949.9995	-0.039931444525861615
79049.9995	-0.0460523073717205
79149.9995	-0.04231346558481519
79249.9995	-0.030339821489935304
79349.9995	-0.054056959801538795
79449.9995	-0.01678635755977531
79549.9995	-0.08822298324468036
79649.9995	-0.08162575681895845
79749.9995	-0.04069051140147373
79849.9995	-0.05154305451141106
79949.9995	-0.08296840099728264
80049.9995	-0.011017559873382154
80149.9995	-0.06926674186233583
80249.9995	-0.03585501567503968
80349.9995	-0.07080853303080392
80449.9995	-0.06295978931568147
80549.9995	-0.09175209669407014
80649.9995	-0.05090518946851663
80749.9995	-0.050401527544487124
80849.9995	-0.07542331541788361
80949.9995	-0.05933801299238528
81049.9995	-0.0768846486026673
81149.9995	-0.07933645302976622
