# Supplementary material for: Spinon mediation of witness spin dynamics in herbertsmithite
Source: Nat Phys. 2026 Jun 10;22(7):1071–8. doi: 10.1038/s41567-026-03303-6 (PMC13423850; doi:10.1038/s41567-026-03303-6)
Supplement: Supplementary file 9 — Statistical source data. [file 41567_2026_3303_MOESM9_ESM.zip]

Archive with 21 entries (21 files):
- ED_Fig4a_250mK.csv
- ED_Fig4a_300mK.csv
- ED_Fig4a_350mK.csv
- ED_Fig4a_400mK.csv
- ED_Fig4b_50mK.csv
- ED_Fig4b_80mK.csv
- ED_Fig4b_150mK.csv
- ED_Fig4b_180mK.csv
- ED_Fig4b_220mK.csv
- ED_Fig4b_260mK.csv
- ED_Fig4b_330mK.csv
- ED_Fig4c_6_60.csv
- ED_Fig4c_6_600.csv
- ED_Fig4c_6_6000.csv
- ED_Fig4c_60_600.csv
- ED_Fig4c_60_6000.csv
- ED_Fig4c_600_6000.csv
- ED_Fig4a_50mK.csv
- ED_Fig4a_100mK.csv
- ED_Fig4a_150mK.csv
- ED_Fig4a_200mK.csv
