# Supplementary material for: Spinon mediation of witness spin dynamics in herbertsmithite
Source: Nat Phys. 2026 Jun 10;22(7):1071–8. doi: 10.1038/s41567-026-03303-6 (PMC13423850; doi:10.1038/s41567-026-03303-6)
Supplement: Supplementary file 9 — Statistical source data. [file 41567_2026_3303_MOESM9_ESM.zip › ED_Fig4b_80mK.csv]

Angular frequency (rad/MCS)	Magnetization power spectral density ((fT/mu_0)^2 MCS/rad)	Magnetization power spectral density error bar ((fT/mu_0)^2 MCS/rad)
6.283185307179587e-05	3436239720.5467257	151095664.81376937
0.00012566370614359174	1582316469.7787151	61035336.99973029
0.00018849555921538762	1080568150.470551	38808076.82038034
0.0002513274122871835	796333377.1898903	30416558.05028778
0.0003141592653589793	597284830.3319814	22425799.676349055
0.00037699111843077525	492641526.2917205	19177479.25054651
0.0004398229715025711	443342318.73979884	16326755.706540745
0.000502654824574367	377203067.72372675	13290708.796722239
0.0005654866776461628	343422144.3528465	12105348.852921573
0.0006283185307179586	303004206.4967339	10912101.13962698
0.0006911503837897545	260591815.9571743	9259405.720791174
0.0007539822368615505	230353638.91566986	8479093.349170707
0.0008168140899333463	229448232.81226802	9086302.459029993
0.0008796459430051422	201878803.47419742	7763969.446831619
0.000942477796076938	200039815.92333004	7285477.799144288
0.001005309649148734	186014523.2141938	7612064.8585685715
0.0010681415022205298	174834699.9046796	6581826.771046243
0.0011309733552923257	149286255.38913253	5249250.437298369
0.0011938052083641214	147343958.15024242	5573060.901905852
0.0012566370614359172	148899870.30907273	5367045.680787485
0.0013194689145077131	138090084.69774628	4863830.042060012
0.001382300767579509	124884918.86343323	4454624.659541456
0.0014451326206513049	121686755.92220867	4537974.201994392
0.001507964473723101	111099477.4326632	3953659.9495861796
0.0018849555921538759	92137235.4534509	1039201.6243454706
0.0025132741228718345	65704282.735392936	745253.6210887171
0.0031415926535897933	52436762.169013426	601247.1220898239
0.0037699111843077517	41117241.617964506	467853.54215690226
0.0043982297150257105	35284663.638424866	401852.62781462725
0.005026548245743669	29707818.10315471	333395.8742672927
0.005654866776461627	26457370.532955203	301681.497732254
0.006283185307179587	22726595.92637889	253513.34939936356
0.006911503837897547	20727775.98522505	231311.66081583887
0.007539822368615505	18456173.86913062	210803.96570089587
0.008168140899333463	17029075.311451998	187771.3786737285
0.008796459430051421	15462316.28420256	171527.42961712836
0.00942477796076938	14539747.987782301	162500.62307555223
0.010053096491487338	13576461.886074182	152691.8551244677
0.010681415022205298	12461467.305235215	142011.54700756184
0.011309733552923256	11847450.823612997	133146.97324541042
0.011938052083641215	10898248.014314486	121098.36699249483
0.012566370614359173	10643590.918421863	120547.40556762084
0.013194689145077132	9911906.133811768	110804.76365693129
0.01382300767579509	9588626.456316104	109378.41407871312
0.014451326206513048	8887913.626506332	98609.81893510422
0.015079644737231007	8469182.154164022	96847.650500084
0.018849555921538762	6878200.522691696	25113.636854535358
0.025132741228718346	5118770.881134023	18663.4075448357
0.031415926535897934	4180144.028924314	15170.650523701963
0.037699111843077525	3528998.0176393813	12668.077089993994
0.0439822971502571	3128717.7438776763	11285.927508461697
0.0502654824574367	2803459.591643526	10099.121708489965
0.05654866776461628	2610912.6606349284	9417.586637427774
0.06283185307179587	2427960.4419202907	8759.774780753398
