# Supplementary material for: Spinon mediation of witness spin dynamics in herbertsmithite
Source: Nat Phys. 2026 Jun 10;22(7):1071–8. doi: 10.1038/s41567-026-03303-6 (PMC13423850; doi:10.1038/s41567-026-03303-6)
Supplement: Supplementary file 9 — Statistical source data. [file 41567_2026_3303_MOESM9_ESM.zip › ED_Fig4b_180mK.csv]

Angular frequency (rad/MCS)	Magnetization power spectral density ((fT/mu_0)^2 MCS/rad)	Magnetization power spectral density error bar ((fT/mu_0)^2 MCS/rad)
6.283185307179587e-05	1177346076.6087258	54742945.21543387
0.00012566370614359174	1001228290.1140147	41453757.33618641
0.00018849555921538762	898006904.9745016	43337908.21752673
0.0002513274122871835	842966907.3956093	38321236.76630493
0.0003141592653589793	735258984.5554879	31273891.923228756
0.00037699111843077525	646462124.2779152	25931655.518211726
0.0004398229715025711	585179914.5509573	22681037.25353262
0.000502654824574367	520304196.8735545	20279978.46426512
0.0005654866776461628	490921309.4788656	19199429.719982453
0.0006283185307179586	472715443.5062483	18486634.12369636
0.0006911503837897545	424270731.1751143	16073956.730164682
0.0007539822368615505	387972887.6773985	14833813.692927388
0.0008168140899333463	370755480.4358189	14306990.850405881
0.0008796459430051422	328936649.28729165	11914381.835601725
0.000942477796076938	347527239.2448486	12810894.838727383
0.001005309649148734	326733477.1446952	12519756.091357334
0.0010681415022205298	311713175.6686084	10756190.54102659
0.0011309733552923257	304252948.07594544	11259940.537572194
0.0011938052083641214	298148696.77623796	11211602.056043325
0.0012566370614359172	272476243.0749622	10755339.528557232
0.0013194689145077131	278147375.1203116	10459593.532694858
0.001382300767579509	270482669.79068923	9763662.138359478
0.0014451326206513049	251959821.88637304	10122304.557270605
0.001507964473723101	220720163.24029243	8646581.145496486
0.0018849555921538759	198354211.17564568	2304097.628130795
0.0025132741228718345	155998817.0753585	1821905.9214356642
0.0031415926535897933	128586563.89274807	1458745.0389481566
0.0037699111843077517	111860088.28671002	1258270.5286840817
0.0043982297150257105	97663250.17667474	1104424.1568490146
0.005026548245743669	86881639.68974435	1007705.920813143
0.005654866776461627	79377948.78988072	893720.488585554
0.006283185307179587	73306407.4900435	833880.2225394995
0.006911503837897547	67712891.27879795	746508.990136575
0.007539822368615505	62703917.553138554	712751.3519107435
0.008168140899333463	57905097.87205703	654182.4157508644
0.008796459430051421	55210915.4856349	618147.1313581901
0.00942477796076938	50856832.453929245	573148.5607047975
0.010053096491487338	48601940.64443701	543329.9083572002
0.010681415022205298	46657505.048383825	520024.8668091433
0.011309733552923256	44407925.47230923	487962.0847269136
0.011938052083641215	41883122.23150154	473511.83046854555
0.012566370614359173	40247878.92900878	447361.5458154307
0.013194689145077132	38282608.51542051	437673.6834279169
0.01382300767579509	36641142.9273853	402315.4911430061
0.014451326206513048	35991909.74039605	404091.69762020773
0.015079644737231007	34165240.01824073	382471.7982102576
0.018849555921538762	28861342.046746593	104518.10913926458
0.025132741228718346	22506855.698565956	81801.92257077727
0.031415926535897934	18735331.216787376	67475.21439586004
0.037699111843077525	16052148.049787372	57961.30656662704
0.0439822971502571	14192202.099470465	51639.81105478773
0.0502654824574367	12772174.753920922	46232.800985693604
0.05654866776461628	11720847.820190568	42245.111137235755
0.06283185307179587	10793182.040944595	38848.41414911661
