# Supplementary material for: Spinon mediation of witness spin dynamics in herbertsmithite
Source: Nat Phys. 2026 Jun 10;22(7):1071–8. doi: 10.1038/s41567-026-03303-6 (PMC13423850; doi:10.1038/s41567-026-03303-6)
Supplement: Supplementary file 9 — Statistical source data. [file 41567_2026_3303_MOESM9_ESM.zip › ED_Fig4b_220mK.csv]

Angular frequency (rad/MCS)	Magnetization power spectral density ((fT/mu_0)^2 MCS/rad)	Magnetization power spectral density error bar ((fT/mu_0)^2 MCS/rad)
6.283185307179587e-05	123953211.01707207	4535734.89122837
0.00012566370614359174	121037138.09197144	5606359.582516506
0.00018849555921538762	125894165.38695759	4934090.077105746
0.0002513274122871835	129506417.16279209	5167562.816683247
0.0003141592653589793	125929687.99083203	4554316.002467543
0.00037699111843077525	123206505.0783749	4359289.381915781
0.0004398229715025711	123653842.88801162	4922477.296052878
0.000502654824574367	118398757.16614464	5619478.46190011
0.0005654866776461628	114711026.60067575	4806806.984420859
0.0006283185307179586	120652548.01991639	4564599.912017634
0.0006911503837897545	108515546.35979189	4335877.823872247
0.0007539822368615505	109648631.35130192	4420973.108445955
0.0008168140899333463	118540683.14972977	4222924.575707021
0.0008796459430051422	120138634.62595652	4264929.692341065
0.000942477796076938	117729993.68122524	4309476.990350449
0.001005309649148734	112614516.96914583	4501739.026090401
0.0010681415022205298	107996030.98823601	3814479.1861559763
0.0011309733552923257	112601226.60399963	4499698.200135876
0.0011938052083641214	115359009.4893625	4386691.86413136
0.0012566370614359172	105281152.5095653	4065658.996444477
0.0013194689145077131	99563471.64377046	3693052.882649449
0.001382300767579509	106321529.60596476	4034395.9942970844
0.0014451326206513049	104234113.58952262	3807765.9617365827
0.001507964473723101	96501647.70505679	3530828.7452411153
0.0018849555921538759	95973261.76713379	1120882.044683208
0.0025132741228718345	88356568.93417759	1016532.7489463355
0.0031415926535897933	80478100.13233386	946635.7520539456
0.0037699111843077517	74750877.39150025	857378.1073079233
0.0043982297150257105	67794979.07490201	762521.0879053399
0.005026548245743669	63465299.38615399	718666.582522212
0.005654866776461627	59266763.097290136	677098.7173324357
0.006283185307179587	56136287.903418906	637882.1408475585
0.006911503837897547	54147034.27329422	609855.1542888008
0.007539822368615505	50031975.30484797	562670.5332831102
0.008168140899333463	48166216.77954613	548660.7440915052
0.008796459430051421	45328438.68083284	511604.0584883324
0.00942477796076938	44221705.61180503	492228.64102121186
0.010053096491487338	42426348.67893992	472228.77035609615
0.010681415022205298	41615424.32708479	465359.7053441847
0.011309733552923256	39612940.454871885	440786.9136527958
0.011938052083641215	37527652.19552918	414889.09689501754
0.012566370614359173	36653860.65367831	407086.51796055806
0.013194689145077132	35665796.754689395	407012.7853255447
0.01382300767579509	34009401.71255211	378805.2524906432
0.014451326206513048	33367802.776989497	375164.14980161435
0.015079644737231007	32727647.354291942	366896.7179096633
0.018849555921538762	28103213.348318957	102097.61114936492
0.025132741228718346	22832192.792732004	82809.06680643841
0.031415926535897934	19752054.158592574	71230.55979558075
0.037699111843077525	17308662.694965836	62310.68458719914
0.0439822971502571	15708959.911860252	56336.42527174484
0.0502654824574367	14230953.501482883	51354.78803934627
0.05654866776461628	13216458.740356157	47920.901314856856
0.06283185307179587	12334532.44201536	44520.603417510545
