# Supplementary material for: Spinon mediation of witness spin dynamics in herbertsmithite
Source: Nat Phys. 2026 Jun 10;22(7):1071–8. doi: 10.1038/s41567-026-03303-6 (PMC13423850; doi:10.1038/s41567-026-03303-6)
Supplement: Supplementary file 9 — Statistical source data. [file 41567_2026_3303_MOESM9_ESM.zip › ED_Fig4b_260mK.csv]

Angular frequency (rad/MCS)	Magnetization power spectral density ((fT/mu_0)^2 MCS/rad)	Magnetization power spectral density error bar ((fT/mu_0)^2 MCS/rad)
6.283185307179587e-05	35164096.24527394	1302336.6661626368
0.00012566370614359174	34894078.76889193	1214287.6482422436
0.00018849555921538762	36169715.77043616	1302081.7265382619
0.0002513274122871835	36809964.47664924	1353481.116094593
0.0003141592653589793	36140018.36944244	1294791.8651042453
0.00037699111843077525	36289148.4806342	1326769.988572134
0.0004398229715025711	36095514.37485008	1289469.3647462344
0.000502654824574367	34681939.031883016	1303391.107717857
0.0005654866776461628	35047929.49426115	1232979.8433731382
0.0006283185307179586	33269295.66567071	1200002.0205067634
0.0006911503837897545	33679796.24984413	1276225.5330206763
0.0007539822368615505	35808357.293803014	1285948.4054754993
0.0008168140899333463	35837133.970359184	1331756.7683725962
0.0008796459430051422	36122489.09534401	1352583.7171751298
0.000942477796076938	35645295.13602542	1328486.7973562893
0.001005309649148734	36332920.67382366	1375923.4766470667
0.0010681415022205298	35531283.983625285	1279592.6886213743
0.0011309733552923257	36108531.40460026	1314814.9731010257
0.0011938052083641214	34128616.548926294	1201792.7771645498
0.0012566370614359172	36227252.90241659	1384064.1558644164
0.0013194689145077131	35621518.75399214	1282169.1055905155
0.001382300767579509	37436953.95059345	1401461.0592209573
0.0014451326206513049	36941876.954975806	1350493.7879010325
0.001507964473723101	35818046.20298506	1336527.1233522717
0.0018849555921538759	34539655.92666023	390212.2839738287
0.0025132741228718345	35160867.75124178	397136.5320692303
0.0031415926535897933	34196456.3639127	378779.7618989002
0.0037699111843077517	33095020.253265347	377832.00882732245
0.0043982297150257105	32667418.281630784	365958.74351606314
0.005026548245743669	31942929.46734509	360801.0925415531
0.005654866776461627	31881102.777955666	366317.2202362901
0.006283185307179587	31422010.887077212	352180.5418383979
0.006911503837897547	30630400.836896554	347815.3440973731
0.007539822368615505	29474557.98657158	336129.09465906076
0.008168140899333463	29945700.881690513	339259.5414738546
0.008796459430051421	29029890.795597743	325143.7146010138
0.00942477796076938	28743508.7798257	325067.28136428643
0.010053096491487338	28024497.408998676	314768.3171350464
0.010681415022205298	27659651.317906618	306474.0975086635
0.011309733552923256	26529660.613157805	293667.79744532873
0.011938052083641215	26539741.776630547	296805.52661550813
0.012566370614359173	25969180.508926194	288980.57519496046
0.013194689145077132	25523410.59727961	282231.5744106728
0.01382300767579509	24675134.514715876	272521.78256439243
0.014451326206513048	24896239.400318112	281941.0316968219
0.015079644737231007	23865928.07927926	261918.65269754172
0.018849555921538762	22367318.92385442	81047.34836689653
0.025132741228718346	19865089.03176925	71698.12025920338
0.031415926535897934	17676099.68985455	64000.966331178286
0.037699111843077525	16227566.764166936	58600.61057694095
0.0439822971502571	15116920.200453447	54412.34703232407
0.0502654824574367	13954985.951890081	50600.91416724903
0.05654866776461628	13214554.871396776	48056.10334081092
0.06283185307179587	12549020.689063946	45367.75011533301
