# Supplementary material for: Spinon mediation of witness spin dynamics in herbertsmithite
Source: Nat Phys. 2026 Jun 10;22(7):1071–8. doi: 10.1038/s41567-026-03303-6 (PMC13423850; doi:10.1038/s41567-026-03303-6)
Supplement: Supplementary file 9 — Statistical source data. [file 41567_2026_3303_MOESM9_ESM.zip › ED_Fig4b_330mK.csv]

Angular frequency (rad/MCS)	Magnetization power spectral density ((fT/mu_0)^2 MCS/rad)	Magnetization power spectral density error bar ((fT/mu_0)^2 MCS/rad)
6.283185307179587e-05	13452726.459253602	522139.855124868
0.00012566370614359174	14446789.914866962	497997.09182722314
0.00018849555921538762	14099342.32357042	504544.2839626647
0.0002513274122871835	13373665.078389099	473227.7432279722
0.0003141592653589793	13550904.920051528	521116.3919507723
0.00037699111843077525	14483720.907519108	540380.3422120935
0.0004398229715025711	14009588.68241693	507184.7408937134
0.000502654824574367	13625221.960069261	534162.3590148888
0.0005654866776461628	14133054.06005373	486367.6118064536
0.0006283185307179586	14231504.942247396	521288.6517055876
0.0006911503837897545	13854010.244417956	476971.84362019657
0.0007539822368615505	14102659.143226806	516389.11706060125
0.0008168140899333463	14535036.336462526	551582.4426733892
0.0008796459430051422	14584646.823755845	543841.5173771653
0.000942477796076938	13200778.749084923	484817.9447141676
0.001005309649148734	13122346.862349281	502150.20080093073
0.0010681415022205298	14672080.99417258	549882.1168144792
0.0011309733552923257	14405671.325130582	502606.6972484333
0.0011938052083641214	13834747.709122695	484492.7879979354
0.0012566370614359172	13598479.770143447	480234.8003876711
0.0013194689145077131	13402191.686650306	433215.63105422864
0.001382300767579509	13217590.231659245	480495.43320523185
0.0014451326206513049	13316561.433763068	484007.17745643813
0.001507964473723101	14763112.849549046	543948.0872881326
0.0018849555921538759	13829373.790956607	151974.51123365576
0.0025132741228718345	13750289.944610588	152932.82009336996
0.0031415926535897933	13910394.921948051	154322.89245941816
0.0037699111843077517	14006188.951263653	157466.20337309048
0.0043982297150257105	13902928.48707418	154680.8262877708
0.005026548245743669	13912070.855311554	157727.53628552065
0.005654866776461627	13713575.929158509	151296.76225055428
0.006283185307179587	14058335.153318806	157388.66395406172
0.006911503837897547	13798837.696152123	155197.5349959668
0.007539822368615505	13603164.00278325	151908.0357316096
0.008168140899333463	13844531.810465617	157147.93216110635
0.008796459430051421	13818667.70957073	158006.88960395913
0.00942477796076938	13985492.553625109	152587.44381420763
0.010053096491487338	13469170.852496792	150370.9607913338
0.010681415022205298	13730480.900202645	151620.8699536457
0.011309733552923256	14011559.926211234	159127.01888242227
0.011938052083641215	13925956.86439304	159325.86859213654
0.012566370614359173	13499120.275618685	150405.55977210912
0.013194689145077132	13644082.034861045	150767.8178000197
0.01382300767579509	13572822.560826873	152716.7696213202
0.014451326206513048	13535968.731470838	151673.82907934565
0.015079644737231007	13484465.626376668	151124.264303371
0.018849555921538762	13406451.616270723	48473.98733846023
0.025132741228718346	13040291.918604499	46874.51059519172
0.031415926535897934	12721611.584543733	45888.30179824312
0.037699111843077525	12402667.600739611	44603.27368784741
0.0439822971502571	12114676.662797902	43517.05450872326
0.0502654824574367	11775511.136613032	42437.81553722939
0.05654866776461628	11511475.001687288	41450.66901555249
0.06283185307179587	11224420.524443189	40343.20449632151
