# Supplementary material for: Spinon mediation of witness spin dynamics in herbertsmithite
Source: Nat Phys. 2026 Jun 10;22(7):1071–8. doi: 10.1038/s41567-026-03303-6 (PMC13423850; doi:10.1038/s41567-026-03303-6)
Supplement: Supplementary file 9 — Statistical source data. [file 41567_2026_3303_MOESM9_ESM.zip › ED_Fig4c_6_60.csv]

Temperature (mK)	Magnetization variance ((pT/mu_0)^2)	Magnetization variance error bar ((pT/mu_0)^2)
80.0	0.5748707157743234	0.010963552292871001
90.0	0.6589976222929903	0.012684014393078391
100.0	0.7414110745244683	0.01314685648861435
110.0	0.8102687029480921	0.014327208462676091
120.0	0.8978554018674675	0.01800851117150599
130.0	0.9996227412447384	0.01959251730935261
140.0	1.0460153859775139	0.019990379985874558
150.0	1.0019211827661356	0.018267168297843892
160.0	0.8296866562819398	0.01393395491506966
170.0	0.6292685457065011	0.010606508946524748
180.0	0.4333936838422259	0.006591875239198255
190.0	0.2786234626283856	0.004141265933479383
200.0	0.1704784693911854	0.002598600831994174
210.0	0.10601225115823296	0.0015006735461283447
220.0	0.06951029794557277	0.0009355682366705139
230.0	0.04773154292845777	0.0006213242986420384
240.0	0.034257041606328836	0.00043274839423860064
250.0	0.02539861317922613	0.0003233648019334825
260.0	0.02018739718481816	0.00024348057904487633
270.0	0.016519646269875517	0.00020400313682803397
280.0	0.013719483858037847	0.00017008969998281697
290.0	0.011597072838087193	0.00013953470898511483
300.0	0.010300580977427809	0.00012401407799576591
310.0	0.009130805561742875	0.00011070342023956393
320.0	0.00847305671691841	0.00010269603735153713
330.0	0.007864978107146517	9.615189110163094e-05
340.0	0.007277938680040282	8.683917685559895e-05
350.0	0.006936886498522411	8.316268863423122e-05
