# Supplementary material for: Spinon mediation of witness spin dynamics in herbertsmithite
Source: Nat Phys. 2026 Jun 10;22(7):1071–8. doi: 10.1038/s41567-026-03303-6 (PMC13423850; doi:10.1038/s41567-026-03303-6)
Supplement: Supplementary file 9 — Statistical source data. [file 41567_2026_3303_MOESM9_ESM.zip › ED_Fig4c_6_600.csv]

Temperature (mK)	Magnetization variance ((pT/mu_0)^2)	Magnetization variance error bar ((pT/mu_0)^2)
80.0	0.9717036744123084	0.0111462558101259
90.0	1.1648817980484998	0.012934399952339677
100.0	1.3419534171360847	0.013458990462396082
110.0	1.4875269023116078	0.014687950793684727
120.0	1.6539860359007559	0.018359340405892596
130.0	1.8293649015766782	0.01998017801031661
140.0	1.927375703522697	0.020425670930203085
150.0	1.9275499509724023	0.01879178951830499
160.0	1.7725541105784175	0.014633155934401947
170.0	1.553018644738489	0.011405975380268468
180.0	1.306771568896002	0.007707399033568245
190.0	1.0680293755468353	0.005425747606337945
200.0	0.8543904801231249	0.00392629330227547
210.0	0.6709427539919968	0.002776308621991947
220.0	0.5254560719221009	0.0020698806896737097
230.0	0.4145933088966012	0.0015916271332076658
240.0	0.3241923279941391	0.0012248503153948727
250.0	0.2587056688376288	0.0009688413800515532
260.0	0.21041877684090873	0.0007756308161654366
270.0	0.17387426944598838	0.0006429817278345225
280.0	0.1470001972384197	0.0005430675904672451
290.0	0.12801035128397523	0.00046715659469757855
300.0	0.11273888017668213	0.00040994768530032476
310.0	0.10199074957459905	0.0003720280619683562
320.0	0.0932500734444604	0.0003397941246255701
330.0	0.08637726851405941	0.0003141031422099012
340.0	0.08095143563037571	0.0002947917123463313
350.0	0.07698399708654949	0.0002819778117056317
