# Supplementary material for: Spinon mediation of witness spin dynamics in herbertsmithite
Source: Nat Phys. 2026 Jun 10;22(7):1071–8. doi: 10.1038/s41567-026-03303-6 (PMC13423850; doi:10.1038/s41567-026-03303-6)
Supplement: Supplementary file 9 — Statistical source data. [file 41567_2026_3303_MOESM9_ESM.zip › ED_Fig4c_60_600.csv]

Temperature (mK)	Magnetization variance ((pT/mu_0)^2)	Magnetization variance error bar ((pT/mu_0)^2)
80.0	0.396832958637985	0.0020098606186122426
90.0	0.5058841757555094	0.002532682570569175
100.0	0.6005423426116161	0.0028817683346597208
110.0	0.6772581993635156	0.0032352737418534466
120.0	0.7561306340332883	0.003571961019549959
130.0	0.8297421603319399	0.003916730627278052
140.0	0.8813603175451835	0.004194370151678208
150.0	0.9256287682062669	0.004409298774014355
160.0	0.9428674542964773	0.0044692452411261765
170.0	0.9237500990319877	0.004195025904876027
180.0	0.8733778850537761	0.003993892924640529
190.0	0.7894059129184497	0.0035055175874448372
200.0	0.6839120107319396	0.0029433064419887387
210.0	0.5649305028337638	0.0023357800565330213
220.0	0.4559457739765281	0.001846379739928203
230.0	0.36686176596814346	0.0014653440029835422
240.0	0.2899352863878103	0.0011458565016645114
250.0	0.23330705565840268	0.000913284635023889
260.0	0.19023137965609058	0.0007364240426638941
270.0	0.15735462317611287	0.000609760791207003
280.0	0.1332807133803819	0.0005157440273775885
290.0	0.11641327844588803	0.0004458310767071728
300.0	0.10243829919925433	0.0003907398279443167
310.0	0.09285994401285617	0.00035517549414225305
320.0	0.08477701672754201	0.00032390364468827635
330.0	0.0785122904069129	0.0002990244100131518
340.0	0.07367349695033543	0.00028171104172737733
350.0	0.07004711058802707	0.0002694354347769101
