# Supplementary material for: Spinon mediation of witness spin dynamics in herbertsmithite
Source: Nat Phys. 2026 Jun 10;22(7):1071–8. doi: 10.1038/s41567-026-03303-6 (PMC13423850; doi:10.1038/s41567-026-03303-6)
Supplement: Supplementary file 9 — Statistical source data. [file 41567_2026_3303_MOESM9_ESM.zip › ED_Fig4c_60_6000.csv]

Temperature (mK)	Magnetization variance ((pT/mu_0)^2)	Magnetization variance error bar ((pT/mu_0)^2)
80.0	0.706801317769012	0.0020634085031759333
90.0	0.9231885021334945	0.002610469158160801
100.0	1.1388037534319293	0.002994831206946344
110.0	1.337427452447349	0.003385416070426206
120.0	1.5385978349124596	0.0037590170173883207
130.0	1.728760103917756	0.004134775392570651
140.0	1.8851301782998067	0.004443066021021634
150.0	2.01857571052611	0.004682242607494204
160.0	2.1121767904310804	0.004772612111893577
170.0	2.147819539541088	0.004539459083336272
180.0	2.1431247485536877	0.004375333075321358
190.0	2.0825490384461003	0.003941466004258101
200.0	1.9791075318304217	0.0034363858072192447
210.0	1.8477317158037303	0.0029114769730496067
220.0	1.7097932921124828	0.0024896571105255767
230.0	1.5776626887928704	0.0021615344847718374
240.0	1.4471511554376357	0.0018820237261455064
250.0	1.3325946136939708	0.0016681211707622631
260.0	1.2318876261413865	0.0014996296751566783
270.0	1.1384649310149764	0.0013627210817887317
280.0	1.056698128726432	0.0012454027395000463
290.0	0.9883179470639698	0.0011520870975231501
300.0	0.9234770856044494	0.0010710307359547992
310.0	0.8725042352050651	0.0010087913820895275
320.0	0.8283213742309861	0.0009562829066317291
330.0	0.7896595724658253	0.000909506540984765
340.0	0.7571752488464606	0.0008709301087345911
350.0	0.7302431044811565	0.0008397394399101988
