# Supplementary material for: Spinon mediation of witness spin dynamics in herbertsmithite
Source: Nat Phys. 2026 Jun 10;22(7):1071–8. doi: 10.1038/s41567-026-03303-6 (PMC13423850; doi:10.1038/s41567-026-03303-6)
Supplement: Supplementary file 9 — Statistical source data. [file 41567_2026_3303_MOESM9_ESM.zip › ED_Fig4c_600_6000.csv]

Temperature (mK)	Magnetization variance ((pT/mu_0)^2)	Magnetization variance error bar ((pT/mu_0)^2)
80.0	0.309968359131027	0.0004670277772577992
90.0	0.41730432637798526	0.0006325094643117016
100.0	0.5382614108203134	0.0008151228272182284
110.0	0.6601692530838331	0.0009970184477599284
120.0	0.7824672008791717	0.0011710266486423776
130.0	0.8990179435858165	0.0013249863170425036
140.0	1.0037698607546235	0.0014656379832236684
150.0	1.0929469423198437	0.001575271454991051
160.0	1.1693093361346032	0.0016744173151470615
170.0	1.2240694405090997	0.0017344873671212638
180.0	1.2697468634999112	0.0017867173325703694
190.0	1.2931431255276504	0.0018018048470456662
200.0	1.295195521098482	0.0017736106124528722
210.0	1.2828012129699669	0.0017380534203817483
220.0	1.2538475181359547	0.0016701120872484058
230.0	1.210800922824727	0.0015890243175540203
240.0	1.1572158690498253	0.001492992358777426
250.0	1.099287558035568	0.0013959009333668866
260.0	1.0416562464852959	0.0013063570691036548
270.0	0.9811103078388634	0.001218688034017755
280.0	0.9234174153460505	0.0011335943197540142
290.0	0.8719046686180817	0.001062327318354112
300.0	0.8210387864051951	0.0009972107220732858
310.0	0.7796442911922089	0.000944198295348443
320.0	0.7435443575034443	0.0008997574264620877
330.0	0.7111472820589123	0.0008589450217041592
340.0	0.683501751896125	0.0008241105164171383
350.0	0.6601959938931293	0.0007953407278816243
