# Supplementary material for: Spinon mediation of witness spin dynamics in herbertsmithite
Source: Nat Phys. 2026 Jun 10;22(7):1071–8. doi: 10.1038/s41567-026-03303-6 (PMC13423850; doi:10.1038/s41567-026-03303-6)
Supplement: Supplementary file 9 — Statistical source data. [file 41567_2026_3303_MOESM9_ESM.zip › ED_Fig4a_200mK.csv]

Magnetization bin left (pT/mu_0)	Magnetization bin right (pT/mu_0)	Count (10^2)
-5.0	-4.98998998998999	0.01
-4.98998998998999	-4.979979979979979	0.0
-4.979979979979979	-4.969969969969969	0.0
-4.969969969969969	-4.95995995995996	0.01
-4.95995995995996	-4.94994994994995	0.0
-4.94994994994995	-4.93993993993994	0.01
-4.93993993993994	-4.92992992992993	0.0
-4.92992992992993	-4.919919919919919	0.0
-4.919919919919919	-4.909909909909909	0.0
-4.909909909909909	-4.8998998998999	0.06
-4.8998998998999	-4.88988988988989	0.07
-4.88988988988989	-4.87987987987988	0.04
-4.87987987987988	-4.86986986986987	0.04
-4.86986986986987	-4.85985985985986	0.04
-4.85985985985986	-4.849849849849849	0.02
-4.849849849849849	-4.83983983983984	0.05
-4.83983983983984	-4.82982982982983	0.01
-4.82982982982983	-4.81981981981982	0.03
-4.81981981981982	-4.80980980980981	0.01
-4.80980980980981	-4.7997997997998	0.03
-4.7997997997998	-4.789789789789789	0.02
-4.789789789789789	-4.779779779779779	0.02
-4.779779779779779	-4.76976976976977	0.02
-4.76976976976977	-4.75975975975976	0.02
-4.75975975975976	-4.74974974974975	0.01
-4.74974974974975	-4.73973973973974	0.03
-4.73973973973974	-4.729729729729729	0.01
-4.729729729729729	-4.719719719719719	0.02
-4.719719719719719	-4.70970970970971	0.02
-4.70970970970971	-4.6996996996997	0.02
-4.6996996996997	-4.68968968968969	0.02
-4.68968968968969	-4.67967967967968	0.0
-4.67967967967968	-4.669669669669669	0.02
-4.669669669669669	-4.659659659659659	0.01
-4.659659659659659	-4.64964964964965	0.03
-4.64964964964965	-4.63963963963964	0.01
-4.63963963963964	-4.62962962962963	0.02
-4.62962962962963	-4.61961961961962	0.01
-4.61961961961962	-4.609609609609609	0.01
-4.609609609609609	-4.599599599599599	0.01
-4.599599599599599	-4.589589589589589	0.03
-4.589589589589589	-4.57957957957958	0.01
-4.57957957957958	-4.56956956956957	0.0
-4.56956956956957	-4.55955955955956	0.03
-4.55955955955956	-4.549549549549549	0.01
-4.549549549549549	-4.539539539539539	0.01
-4.539539539539539	-4.529529529529529	0.01
-4.529529529529529	-4.51951951951952	0.01
-4.51951951951952	-4.50950950950951	0.02
-4.50950950950951	-4.4994994994995	0.02
-4.4994994994995	-4.489489489489489	0.02
-4.489489489489489	-4.479479479479479	0.0
-4.479479479479479	-4.469469469469469	0.0
-4.469469469469469	-4.45945945945946	0.02
-4.45945945945946	-4.44944944944945	0.02
-4.44944944944945	-4.43943943943944	0.01
-4.43943943943944	-4.42942942942943	0.02
-4.42942942942943	-4.419419419419419	0.0
-4.419419419419419	-4.409409409409409	0.0
-4.409409409409409	-4.399399399399399	0.04
-4.399399399399399	-4.38938938938939	0.0
-4.38938938938939	-4.37937937937938	0.01
-4.37937937937938	-4.36936936936937	0.01
-4.36936936936937	-4.359359359359359	0.02
-4.359359359359359	-4.349349349349349	0.0
-4.349349349349349	-4.33933933933934	0.02
-4.33933933933934	-4.32932932932933	0.01
-4.32932932932933	-4.31931931931932	0.02
-4.31931931931932	-4.3093093093093096	0.0
-4.3093093093093096	-4.299299299299299	0.0
-4.299299299299299	-4.289289289289289	0.02
-4.289289289289289	-4.279279279279279	0.01
-4.279279279279279	-4.2692692692692695	0.03
-4.2692692692692695	-4.2592592592592595	0.01
-4.2592592592592595	-4.2492492492492495	0.0
-4.2492492492492495	-4.239239239239239	0.0
-4.239239239239239	-4.229229229229229	0.02
-4.229229229229229	-4.219219219219219	0.02
-4.219219219219219	-4.209209209209209	0.02
-4.209209209209209	-4.1991991991991995	0.0
-4.1991991991991995	-4.1891891891891895	0.05
-4.1891891891891895	-4.179179179179179	0.04
-4.179179179179179	-4.169169169169169	0.03
-4.169169169169169	-4.159159159159159	0.03
-4.159159159159159	-4.1491491491491495	0.06
-4.1491491491491495	-4.1391391391391394	0.05
-4.1391391391391394	-4.129129129129129	0.05
-4.129129129129129	-4.1191191191191185	0.03
-4.1191191191191185	-4.1091091091091085	0.03
-4.1091091091091085	-4.0990990990990985	0.04
-4.0990990990990985	-4.0890890890890885	0.01
-4.0890890890890885	-4.079079079079079	0.05
-4.079079079079079	-4.069069069069069	0.02
-4.069069069069069	-4.0590590590590585	0.03
-4.0590590590590585	-4.0490490490490485	0.01
-4.0490490490490485	-4.0390390390390385	0.05
-4.0390390390390385	-4.0290290290290285	0.03
-4.0290290290290285	-4.0190190190190185	0.03
-4.0190190190190185	-4.009009009009009	0.15
-4.009009009009009	-3.998998998998999	0.07
-3.998998998998999	-3.988988988988989	0.07
-3.988988988988989	-3.9789789789789785	0.08
-3.9789789789789785	-3.9689689689689684	0.07
-3.9689689689689684	-3.9589589589589593	0.02
-3.9589589589589593	-3.9489489489489484	0.06
-3.9489489489489484	-3.938938938938939	0.04
-3.938938938938939	-3.928928928928929	0.03
-3.928928928928929	-3.9189189189189184	0.07
-3.9189189189189184	-3.9089089089089084	0.1
-3.9089089089089084	-3.8988988988988984	0.05
-3.8988988988988984	-3.888888888888889	0.08
-3.888888888888889	-3.878878878878879	0.03
-3.878878878878879	-3.868868868868869	0.07
-3.868868868868869	-3.8588588588588584	0.05
-3.8588588588588584	-3.8488488488488484	0.07
-3.8488488488488484	-3.8388388388388384	0.02
-3.8388388388388384	-3.8288288288288284	0.07
-3.8288288288288284	-3.818818818818819	0.1
-3.818818818818819	-3.808808808808809	0.07
-3.808808808808809	-3.798798798798799	0.04
-3.798798798798799	-3.7887887887887883	0.18
-3.7887887887887883	-3.7787787787787783	0.1
-3.7787787787787783	-3.7687687687687688	0.05
-3.7687687687687688	-3.758758758758758	0.11
-3.758758758758758	-3.7487487487487487	0.11
-3.7487487487487487	-3.7387387387387387	0.04
-3.7387387387387387	-3.7287287287287283	0.08
-3.7287287287287283	-3.7187187187187183	0.12
-3.7187187187187183	-3.7087087087087083	0.09
-3.7087087087087083	-3.6986986986986987	0.13
-3.6986986986986987	-3.6886886886886887	0.09
-3.6886886886886887	-3.6786786786786787	0.09
-3.6786786786786787	-3.6686686686686683	0.07
-3.6686686686686683	-3.6586586586586582	0.1
-3.6586586586586582	-3.6486486486486482	0.08
-3.6486486486486482	-3.638638638638638	0.08
-3.638638638638638	-3.6286286286286287	0.09
-3.6286286286286287	-3.6186186186186187	0.09
-3.6186186186186187	-3.608608608608608	0.15
-3.608608608608608	-3.598598598598598	0.11
-3.598598598598598	-3.588588588588588	0.17
-3.588588588588588	-3.578578578578578	0.1
-3.578578578578578	-3.568568568568568	0.08
-3.568568568568568	-3.5585585585585586	0.15
-3.5585585585585586	-3.548548548548548	0.14
-3.548548548548548	-3.538538538538538	0.14
-3.538538538538538	-3.528528528528528	0.19
-3.528528528528528	-3.518518518518518	0.17
-3.518518518518518	-3.508508508508508	0.08
-3.508508508508508	-3.4984984984984986	0.13
-3.4984984984984986	-3.488488488488488	0.16
-3.488488488488488	-3.478478478478478	0.14
-3.478478478478478	-3.468468468468468	0.11
-3.468468468468468	-3.458458458458458	0.13
-3.458458458458458	-3.448448448448448	0.16
-3.448448448448448	-3.4384384384384385	0.16
-3.4384384384384385	-3.428428428428428	0.17
-3.428428428428428	-3.418418418418418	0.16
-3.418418418418418	-3.408408408408408	0.2
-3.408408408408408	-3.398398398398398	0.17
-3.398398398398398	-3.388388388388388	0.16
-3.388388388388388	-3.3783783783783785	0.22
-3.3783783783783785	-3.368368368368368	0.15
-3.368368368368368	-3.358358358358358	0.22
-3.358358358358358	-3.348348348348348	0.16
-3.348348348348348	-3.338338338338338	0.18
-3.338338338338338	-3.328328328328328	0.28
-3.328328328328328	-3.318318318318318	0.2
-3.318318318318318	-3.3083083083083085	0.11
-3.3083083083083085	-3.298298298298298	0.21
-3.298298298298298	-3.288288288288288	0.12
-3.288288288288288	-3.278278278278278	0.28
-3.278278278278278	-3.2682682682682676	0.23
-3.2682682682682676	-3.258258258258258	0.18
-3.258258258258258	-3.2482482482482484	0.19
-3.2482482482482484	-3.238238238238238	0.11
-3.238238238238238	-3.228228228228228	0.27
-3.228228228228228	-3.218218218218218	0.13
-3.218218218218218	-3.2082082082082075	0.07
-3.2082082082082075	-3.198198198198198	0.25
-3.198198198198198	-3.1881881881881884	0.12
-3.1881881881881884	-3.178178178178178	0.17
-3.178178178178178	-3.168168168168168	0.35
-3.168168168168168	-3.158158158158158	0.23
-3.158158158158158	-3.148148148148148	0.3
-3.148148148148148	-3.138138138138138	0.3
-3.138138138138138	-3.128128128128128	0.35
-3.128128128128128	-3.1181181181181175	0.37
-3.1181181181181175	-3.108108108108108	0.31
-3.108108108108108	-3.098098098098098	0.34
-3.098098098098098	-3.0880880880880874	0.55
-3.0880880880880874	-3.078078078078078	0.36
-3.078078078078078	-3.068068068068068	0.4
-3.068068068068068	-3.0580580580580574	0.49
-3.0580580580580574	-3.048048048048048	0.33
-3.048048048048048	-3.038038038038038	0.39
-3.038038038038038	-3.028028028028028	0.3
-3.028028028028028	-3.018018018018018	0.36
-3.018018018018018	-3.008008008008008	0.32
-3.008008008008008	-2.997997997997998	0.33
-2.997997997997998	-2.987987987987988	0.28
-2.987987987987988	-2.977977977977978	0.3
-2.977977977977978	-2.967967967967968	0.34
-2.967967967967968	-2.957957957957958	0.27
-2.957957957957958	-2.947947947947948	0.35
-2.947947947947948	-2.937937937937938	0.22
-2.937937937937938	-2.9279279279279273	0.31
-2.9279279279279273	-2.9179179179179178	0.36
-2.9179179179179178	-2.9079079079079078	0.32
-2.9079079079079078	-2.8978978978978973	0.32
-2.8978978978978973	-2.8878878878878878	0.51
-2.8878878878878878	-2.8778778778778777	0.32
-2.8778778778778777	-2.8678678678678673	0.34
-2.8678678678678673	-2.8578578578578577	0.31
-2.8578578578578577	-2.8478478478478477	0.32
-2.8478478478478477	-2.8378378378378373	0.35
-2.8378378378378373	-2.8278278278278277	0.46
-2.8278278278278277	-2.8178178178178177	0.48
-2.8178178178178177	-2.8078078078078073	0.53
-2.8078078078078073	-2.7977977977977977	0.47
-2.7977977977977977	-2.7877877877877877	0.36
-2.7877877877877877	-2.7777777777777772	0.45
-2.7777777777777772	-2.7677677677677677	0.43
-2.7677677677677677	-2.7577577577577577	0.43
-2.7577577577577577	-2.747747747747747	0.36
-2.747747747747747	-2.7377377377377377	0.4
-2.7377377377377377	-2.7277277277277276	0.5
-2.7277277277277276	-2.717717717717717	0.38
-2.717717717717717	-2.707707707707707	0.43
-2.707707707707707	-2.6976976976976976	0.4
-2.6976976976976976	-2.687687687687687	0.46
-2.687687687687687	-2.677677677677677	0.44
-2.677677677677677	-2.6676676676676676	0.4
-2.6676676676676676	-2.657657657657657	0.38
-2.657657657657657	-2.647647647647647	0.59
-2.647647647647647	-2.6376376376376376	0.46
-2.6376376376376376	-2.627627627627627	0.57
-2.627627627627627	-2.617617617617617	0.48
-2.617617617617617	-2.6076076076076076	0.48
-2.6076076076076076	-2.597597597597597	0.49
-2.597597597597597	-2.587587587587587	0.59
-2.587587587587587	-2.5775775775775776	0.62
-2.5775775775775776	-2.5675675675675675	0.43
-2.5675675675675675	-2.557557557557557	0.62
-2.557557557557557	-2.5475475475475475	0.6
-2.5475475475475475	-2.5375375375375375	0.47
-2.5375375375375375	-2.527527527527527	0.52
-2.527527527527527	-2.517517517517517	0.52
-2.517517517517517	-2.5075075075075075	0.56
-2.5075075075075075	-2.497497497497497	0.53
-2.497497497497497	-2.487487487487487	0.43
-2.487487487487487	-2.4774774774774775	0.5
-2.4774774774774775	-2.467467467467467	0.51
-2.467467467467467	-2.457457457457457	0.57
-2.457457457457457	-2.4474474474474475	0.61
-2.4474474474474475	-2.437437437437437	0.59
-2.437437437437437	-2.427427427427427	0.53
-2.427427427427427	-2.4174174174174174	0.69
-2.4174174174174174	-2.407407407407407	0.59
-2.407407407407407	-2.397397397397397	0.67
-2.397397397397397	-2.3873873873873874	0.66
-2.3873873873873874	-2.377377377377377	0.49
-2.377377377377377	-2.367367367367367	0.61
-2.367367367367367	-2.3573573573573574	0.62
-2.3573573573573574	-2.347347347347347	0.62
-2.347347347347347	-2.337337337337337	0.66
-2.337337337337337	-2.327327327327327	0.65
-2.327327327327327	-2.317317317317317	0.54
-2.317317317317317	-2.307307307307307	0.84
-2.307307307307307	-2.297297297297297	0.67
-2.297297297297297	-2.287287287287287	0.82
-2.287287287287287	-2.277277277277277	0.82
-2.277277277277277	-2.267267267267267	0.7
-2.267267267267267	-2.257257257257257	0.76
-2.257257257257257	-2.247247247247247	0.89
-2.247247247247247	-2.237237237237237	0.83
-2.237237237237237	-2.227227227227227	0.95
-2.227227227227227	-2.217217217217217	0.91
-2.217217217217217	-2.207207207207207	0.81
-2.207207207207207	-2.197197197197197	0.91
-2.197197197197197	-2.187187187187187	0.9
-2.187187187187187	-2.177177177177177	0.87
-2.177177177177177	-2.167167167167167	0.8
-2.167167167167167	-2.157157157157157	0.8
-2.157157157157157	-2.147147147147147	0.9
-2.147147147147147	-2.137137137137137	0.71
-2.137137137137137	-2.127127127127127	1.02
-2.127127127127127	-2.117117117117117	0.85
-2.117117117117117	-2.107107107107107	0.95
-2.107107107107107	-2.097097097097097	0.87
-2.097097097097097	-2.087087087087087	0.86
-2.087087087087087	-2.077077077077077	0.93
-2.077077077077077	-2.0670670670670668	0.95
-2.0670670670670668	-2.0570570570570568	0.91
-2.0570570570570568	-2.0470470470470468	0.89
-2.0470470470470468	-2.0370370370370368	0.99
-2.0370370370370368	-2.0270270270270268	0.92
-2.0270270270270268	-2.0170170170170167	0.86
-2.0170170170170167	-2.0070070070070067	0.93
-2.0070070070070067	-1.9969969969969967	0.93
-1.9969969969969967	-1.9869869869869865	0.87
-1.9869869869869865	-1.976976976976977	0.93
-1.976976976976977	-1.9669669669669667	0.95
-1.9669669669669667	-1.9569569569569565	1.17
-1.9569569569569565	-1.946946946946947	0.99
-1.946946946946947	-1.9369369369369367	1.03
-1.9369369369369367	-1.9269269269269265	1.0
-1.9269269269269265	-1.9169169169169165	1.15
-1.9169169169169165	-1.9069069069069067	0.84
-1.9069069069069067	-1.8968968968968964	0.95
-1.8968968968968964	-1.8868868868868864	1.27
-1.8868868868868864	-1.8768768768768767	1.09
-1.8768768768768767	-1.8668668668668664	1.11
-1.8668668668668664	-1.8568568568568564	1.13
-1.8568568568568564	-1.8468468468468466	1.12
-1.8468468468468466	-1.8368368368368366	1.2
-1.8368368368368366	-1.8268268268268264	1.27
-1.8268268268268264	-1.8168168168168166	1.39
-1.8168168168168166	-1.8068068068068066	1.15
-1.8068068068068066	-1.7967967967967964	1.25
-1.7967967967967964	-1.7867867867867866	1.28
-1.7867867867867866	-1.7767767767767766	1.1
-1.7767767767767766	-1.7667667667667664	1.28
-1.7667667667667664	-1.7567567567567566	1.44
-1.7567567567567566	-1.7467467467467466	1.17
-1.7467467467467466	-1.7367367367367363	1.21
-1.7367367367367363	-1.7267267267267261	1.33
-1.7267267267267261	-1.7167167167167166	1.32
-1.7167167167167166	-1.7067067067067063	1.27
-1.7067067067067063	-1.6966966966966963	1.23
-1.6966966966966963	-1.6866866866866865	1.52
-1.6866866866866865	-1.6766766766766763	1.13
-1.6766766766766763	-1.6666666666666663	1.23
-1.6666666666666663	-1.6566566566566565	1.11
-1.6566566566566565	-1.6466466466466463	1.2
-1.6466466466466463	-1.6366366366366363	1.26
-1.6366366366366363	-1.6266266266266265	1.37
-1.6266266266266265	-1.6166166166166163	1.61
-1.6166166166166163	-1.6066066066066063	1.34
-1.6066066066066063	-1.5965965965965965	1.34
-1.5965965965965965	-1.5865865865865862	1.58
-1.5865865865865862	-1.5765765765765762	1.41
-1.5765765765765762	-1.5665665665665665	1.46
-1.5665665665665665	-1.5565565565565562	1.13
-1.5565565565565562	-1.5465465465465462	1.53
-1.5465465465465462	-1.536536536536536	1.55
-1.536536536536536	-1.5265265265265262	1.66
-1.5265265265265262	-1.5165165165165162	1.81
-1.5165165165165162	-1.506506506506506	1.6
-1.506506506506506	-1.4964964964964962	1.68
-1.4964964964964962	-1.4864864864864862	1.7
-1.4864864864864862	-1.476476476476476	1.67
-1.476476476476476	-1.4664664664664662	1.56
-1.4664664664664662	-1.4564564564564562	1.52
-1.4564564564564562	-1.446446446446446	1.66
-1.446446446446446	-1.4364364364364361	1.67
-1.4364364364364361	-1.4264264264264261	1.49
-1.4264264264264261	-1.416416416416416	1.52
-1.416416416416416	-1.4064064064064061	1.54
-1.4064064064064061	-1.3963963963963961	1.71
-1.3963963963963961	-1.386386386386386	1.46
-1.386386386386386	-1.3763763763763763	1.75
-1.3763763763763763	-1.366366366366366	1.71
-1.366366366366366	-1.3563563563563563	1.55
-1.3563563563563563	-1.3463463463463463	1.86
-1.3463463463463463	-1.336336336336336	1.57
-1.336336336336336	-1.3263263263263259	1.85
-1.3263263263263259	-1.3163163163163158	1.48
-1.3163163163163158	-1.3063063063063056	1.78
-1.3063063063063056	-1.2962962962962963	1.76
-1.2962962962962963	-1.2862862862862863	1.59
-1.2862862862862863	-1.276276276276276	1.78
-1.276276276276276	-1.2662662662662658	1.71
-1.2662662662662658	-1.2562562562562558	1.78
-1.2562562562562558	-1.2462462462462456	1.89
-1.2462462462462456	-1.2362362362362356	1.57
-1.2362362362362356	-1.2262262262262262	1.77
-1.2262262262262262	-1.216216216216216	1.73
-1.216216216216216	-1.206206206206206	1.63
-1.206206206206206	-1.1961961961961958	1.72
-1.1961961961961958	-1.1861861861861855	1.7
-1.1861861861861855	-1.1761761761761755	2.04
-1.1761761761761755	-1.1661661661661662	1.8
-1.1661661661661662	-1.156156156156156	2.14
-1.156156156156156	-1.146146146146146	1.87
-1.146146146146146	-1.1361361361361357	2.4
-1.1361361361361357	-1.1261261261261255	2.16
-1.1261261261261255	-1.1161161161161155	2.22
-1.1161161161161155	-1.1061061061061062	1.79
-1.1061061061061062	-1.096096096096096	1.85
-1.096096096096096	-1.086086086086086	2.2
-1.086086086086086	-1.0760760760760757	2.08
-1.0760760760760757	-1.0660660660660657	2.22
-1.0660660660660657	-1.0560560560560555	2.44
-1.0560560560560555	-1.0460460460460452	2.57
-1.0460460460460452	-1.036036036036036	1.98
-1.036036036036036	-1.0260260260260259	2.26
-1.0260260260260259	-1.0160160160160157	2.23
-1.0160160160160157	-1.0060060060060056	2.13
-1.0060060060060056	-0.9959959959959954	2.71
-0.9959959959959954	-0.9859859859859853	2.51
-0.9859859859859853	-0.975975975975976	2.49
-0.975975975975976	-0.9659659659659658	2.47
-0.9659659659659658	-0.9559559559559557	2.5
-0.9559559559559557	-0.9459459459459455	2.47
-0.9459459459459455	-0.9359359359359354	2.27
-0.9359359359359354	-0.9259259259259253	2.48
-0.9259259259259253	-0.9159159159159159	2.58
-0.9159159159159159	-0.9059059059059058	2.71
-0.9059059059059058	-0.8958958958958957	2.46
-0.8958958958958957	-0.8858858858858855	2.51
-0.8858858858858855	-0.8758758758758753	2.39
-0.8758758758758753	-0.8658658658658652	2.43
-0.8658658658658652	-0.8558558558558551	2.36
-0.8558558558558551	-0.8458458458458458	2.56
-0.8458458458458458	-0.8358358358358356	2.75
-0.8358358358358356	-0.8258258258258255	2.79
-0.8258258258258255	-0.8158158158158153	2.46
-0.8158158158158153	-0.8058058058058052	2.25
-0.8058058058058052	-0.7957957957957951	2.08
-0.7957957957957951	-0.7857857857857857	2.44
-0.7857857857857857	-0.7757757757757756	2.23
-0.7757757757757756	-0.7657657657657655	2.24
-0.7657657657657655	-0.7557557557557554	2.72
-0.7557557557557554	-0.7457457457457451	2.54
-0.7457457457457451	-0.735735735735735	2.5
-0.735735735735735	-0.7257257257257257	2.44
-0.7257257257257257	-0.7157157157157156	2.27
-0.7157157157157156	-0.7057057057057055	2.72
-0.7057057057057055	-0.6956956956956953	2.66
-0.6956956956956953	-0.6856856856856852	2.48
-0.6856856856856852	-0.675675675675675	2.79
-0.675675675675675	-0.6656656656656657	2.35
-0.6656656656656657	-0.6556556556556555	2.63
-0.6556556556556555	-0.6456456456456454	2.22
-0.6456456456456454	-0.6356356356356353	2.49
-0.6356356356356353	-0.6256256256256252	2.47
-0.6256256256256252	-0.6156156156156151	2.46
-0.6156156156156151	-0.6056056056056048	2.66
-0.6056056056056048	-0.5955955955955955	2.47
-0.5955955955955955	-0.5855855855855854	2.37
-0.5855855855855854	-0.5755755755755753	2.72
-0.5755755755755753	-0.5655655655655651	2.66
-0.5655655655655651	-0.555555555555555	2.54
-0.555555555555555	-0.5455455455455449	2.51
-0.5455455455455449	-0.5355355355355356	2.53
-0.5355355355355356	-0.5255255255255253	2.85
-0.5255255255255253	-0.5155155155155152	2.59
-0.5155155155155152	-0.5055055055055051	3.15
-0.5055055055055051	-0.495495495495495	2.73
-0.495495495495495	-0.4854854854854848	3.09
-0.4854854854854848	-0.47547547547547553	2.81
-0.47547547547547553	-0.46546546546546536	2.94
-0.46546546546546536	-0.45545545545545524	2.74
-0.45545545545545524	-0.44544544544544507	3.01
-0.44544544544544507	-0.43543543543543495	2.98
-0.43543543543543495	-0.42542542542542483	2.69
-0.42542542542542483	-0.41541541541541466	2.55
-0.41541541541541466	-0.4054054054054054	2.74
-0.4054054054054054	-0.3953953953953952	2.63
-0.3953953953953952	-0.3853853853853851	2.65
-0.3853853853853851	-0.3753753753753749	2.82
-0.3753753753753749	-0.3653653653653648	2.67
-0.3653653653653648	-0.3553553553553547	2.56
-0.3553553553553547	-0.34534534534534533	2.87
-0.34534534534534533	-0.33533533533533516	2.73
-0.33533533533533516	-0.32532532532532504	2.46
-0.32532532532532504	-0.3153153153153149	2.81
-0.3153153153153149	-0.30530530530530475	2.68
-0.30530530530530475	-0.29529529529529464	2.69
-0.29529529529529464	-0.2852852852852853	2.69
-0.2852852852852853	-0.2752752752752752	2.68
-0.2752752752752752	-0.265265265265265	2.8
-0.265265265265265	-0.2552552552552549	2.47
-0.2552552552552549	-0.24524524524524474	2.53
-0.24524524524524474	-0.23523523523523462	2.39
-0.23523523523523462	-0.22522522522522448	2.84
-0.22522522522522448	-0.21521521521521514	2.4
-0.21521521521521514	-0.205205205205205	2.64
-0.205205205205205	-0.19519519519519488	2.81
-0.19519519519519488	-0.18518518518518473	2.72
-0.18518518518518473	-0.17517517517517459	2.52
-0.17517517517517459	-0.16516516516516444	2.55
-0.16516516516516444	-0.15515515515515513	2.54
-0.15515515515515513	-0.14514514514514498	2.69
-0.14514514514514498	-0.13513513513513484	2.54
-0.13513513513513484	-0.12512512512512472	2.61
-0.12512512512512472	-0.11511511511511457	2.61
-0.11511511511511457	-0.10510510510510443	2.45
-0.10510510510510443	-0.0950950950950951	2.8
-0.0950950950950951	-0.08508508508508496	2.9
-0.08508508508508496	-0.07507507507507483	3.05
-0.07507507507507483	-0.06506506506506468	2.83
-0.06506506506506468	-0.05505505505505455	2.92
-0.05505505505505455	-0.04504504504504441	2.84
-0.04504504504504441	-0.03503503503503427	2.76
-0.03503503503503427	-0.02502502502502494	2.74
-0.02502502502502494	-0.015015015015014803	2.72
-0.015015015015014803	-0.005005005005004665	2.82
-0.005005005005004665	0.005005005005005473	3.0
0.005005005005005473	0.015015015015015612	2.86
0.015015015015015612	0.025025025025025748	3.0
0.025025025025025748	0.03503503503503508	3.07
0.03503503503503508	0.045045045045045216	2.89
0.045045045045045216	0.055055055055055355	2.83
0.055055055055055355	0.0650650650650655	3.07
0.0650650650650655	0.07507507507507563	2.92
0.07507507507507563	0.08508508508508578	2.77
0.08508508508508578	0.0950950950950951	2.94
0.0950950950950951	0.10510510510510523	2.96
0.10510510510510523	0.11511511511511538	3.31
0.11511511511511538	0.12512512512512552	3.5
0.12512512512512552	0.13513513513513564	3.42
0.13513513513513564	0.1451451451451458	3.23
0.1451451451451458	0.15515515515515593	2.9
0.15515515515515593	0.16516516516516527	3.21
0.16516516516516527	0.1751751751751754	3.06
0.1751751751751754	0.18518518518518554	2.99
0.18518518518518554	0.19519519519519568	3.18
0.19519519519519568	0.20520520520520583	3.23
0.20520520520520583	0.21521521521521594	2.94
0.21521521521521594	0.22522522522522528	2.97
0.22522522522522528	0.23523523523523543	2.74
0.23523523523523543	0.24524524524524555	2.94
0.24524524524524555	0.2552552552552557	3.04
0.2552552552552557	0.26526526526526584	3.29
0.26526526526526584	0.27527527527527595	2.83
0.27527527527527595	0.2852852852852853	2.65
0.2852852852852853	0.29529529529529547	2.89
0.29529529529529547	0.3053053053053056	2.63
0.3053053053053056	0.3153153153153157	2.85
0.3153153153153157	0.3253253253253259	2.9
0.3253253253253259	0.335335335335336	2.67
0.335335335335336	0.3453453453453461	2.96
0.3453453453453461	0.35535535535535545	2.63
0.35535535535535545	0.3653653653653656	2.81
0.3653653653653656	0.37537537537537574	2.4
0.37537537537537574	0.38538538538538586	2.69
0.38538538538538586	0.39539539539539603	2.36
0.39539539539539603	0.40540540540540615	2.58
0.40540540540540615	0.4154154154154155	2.47
0.4154154154154155	0.4254254254254256	2.97
0.4254254254254256	0.4354354354354358	2.53
0.4354354354354358	0.4454454454454459	2.62
0.4454454454454459	0.455455455455456	2.66
0.455455455455456	0.4654654654654662	2.71
0.4654654654654662	0.47547547547547553	2.52
0.47547547547547553	0.48548548548548565	2.79
0.48548548548548565	0.49549549549549576	2.58
0.49549549549549576	0.5055055055055059	2.82
0.5055055055055059	0.5155155155155161	2.41
0.5155155155155161	0.5255255255255262	2.54
0.5255255255255262	0.5355355355355363	2.54
0.5355355355355363	0.5455455455455457	3.17
0.5455455455455457	0.5555555555555558	2.8
0.5555555555555558	0.5655655655655659	2.68
0.5655655655655659	0.575575575575576	2.71
0.575575575575576	0.5855855855855863	2.77
0.5855855855855863	0.5955955955955964	2.5
0.5955955955955964	0.6056056056056057	2.52
0.6056056056056057	0.6156156156156158	2.66
0.6156156156156158	0.625625625625626	2.42
0.625625625625626	0.6356356356356361	2.47
0.6356356356356361	0.6456456456456462	2.5
0.6456456456456462	0.6556556556556564	2.45
0.6556556556556564	0.6656656656656657	2.64
0.6656656656656657	0.6756756756756759	2.91
0.6756756756756759	0.685685685685686	2.77
0.685685685685686	0.6956956956956961	2.56
0.6956956956956961	0.7057057057057062	2.76
0.7057057057057062	0.7157157157157163	2.43
0.7157157157157163	0.7257257257257266	2.56
0.7257257257257266	0.7357357357357359	2.6
0.7357357357357359	0.745745745745746	2.68
0.745745745745746	0.7557557557557562	2.73
0.7557557557557562	0.7657657657657663	2.66
0.7657657657657663	0.7757757757757764	2.71
0.7757757757757764	0.7857857857857865	2.69
0.7857857857857865	0.7957957957957958	2.56
0.7957957957957958	0.8058058058058061	2.38
0.8058058058058061	0.8158158158158162	2.39
0.8158158158158162	0.8258258258258263	2.41
0.8258258258258263	0.8358358358358364	2.46
0.8358358358358364	0.8458458458458465	2.42
0.8458458458458465	0.8558558558558559	2.43
0.8558558558558559	0.865865865865866	2.47
0.865865865865866	0.8758758758758762	2.45
0.8758758758758762	0.8858858858858863	2.35
0.8858858858858863	0.8958958958958965	2.65
0.8958958958958965	0.9059059059059066	2.17
0.9059059059059066	0.9159159159159167	2.3
0.9159159159159167	0.925925925925926	2.37
0.925925925925926	0.9359359359359362	1.98
0.9359359359359362	0.9459459459459464	2.54
0.9459459459459464	0.9559559559559565	2.33
0.9559559559559565	0.9659659659659666	2.27
0.9659659659659666	0.9759759759759767	2.23
0.9759759759759767	0.9859859859859861	2.53
0.9859859859859861	0.9959959959959962	2.22
0.9959959959959962	1.0060060060060063	2.43
1.0060060060060063	1.0160160160160165	2.21
1.0160160160160165	1.0260260260260265	2.41
1.0260260260260265	1.0360360360360368	2.61
1.0360360360360368	1.0460460460460461	2.1
1.0460460460460461	1.0560560560560563	2.14
1.0560560560560563	1.0660660660660664	2.22
1.0660660660660664	1.0760760760760766	2.26
1.0760760760760766	1.0860860860860866	2.25
1.0860860860860866	1.0960960960960968	2.22
1.0960960960960968	1.1061061061061062	2.29
1.1061061061061062	1.1161161161161162	1.96
1.1161161161161162	1.1261261261261264	2.03
1.1261261261261264	1.1361361361361366	1.91
1.1361361361361366	1.1461461461461466	1.97
1.1461461461461466	1.1561561561561569	1.87
1.1561561561561569	1.1661661661661669	1.99
1.1661661661661669	1.1761761761761762	1.99
1.1761761761761762	1.1861861861861864	1.75
1.1861861861861864	1.1961961961961967	1.97
1.1961961961961967	1.2062062062062067	1.88
1.2062062062062067	1.216216216216217	1.86
1.216216216216217	1.226226226226227	2.1
1.226226226226227	1.2362362362362362	1.95
1.2362362362362362	1.2462462462462465	2.08
1.2462462462462465	1.2562562562562567	2.13
1.2562562562562567	1.2662662662662667	2.05
1.2662662662662667	1.276276276276277	1.84
1.276276276276277	1.286286286286287	1.77
1.286286286286287	1.2962962962962963	1.8
1.2962962962962963	1.3063063063063065	1.68
1.3063063063063065	1.3163163163163165	1.98
1.3163163163163165	1.3263263263263267	1.88
1.3263263263263267	1.336336336336337	1.61
1.336336336336337	1.346346346346347	1.74
1.346346346346347	1.3563563563563572	1.78
1.3563563563563572	1.3663663663663665	1.59
1.3663663663663665	1.3763763763763766	1.87
1.3763763763763766	1.3863863863863868	1.86
1.3863863863863868	1.396396396396397	1.65
1.396396396396397	1.406406406406407	1.71
1.406406406406407	1.4164164164164172	1.76
1.4164164164164172	1.4264264264264266	1.67
1.4264264264264266	1.4364364364364366	1.62
1.4364364364364366	1.4464464464464468	1.62
1.4464464464464468	1.4564564564564568	1.5
1.4564564564564568	1.466466466466467	1.44
1.466466466466467	1.4764764764764773	1.56
1.4764764764764773	1.4864864864864866	1.52
1.4864864864864866	1.4964964964964966	1.51
1.4964964964964966	1.5065065065065069	1.45
1.5065065065065069	1.5165165165165169	1.45
1.5165165165165169	1.526526526526527	1.46
1.526526526526527	1.5365365365365373	1.5
1.5365365365365373	1.5465465465465473	1.57
1.5465465465465473	1.5565565565565567	1.43
1.5565565565565567	1.566566566566567	1.56
1.566566566566567	1.576576576576577	1.44
1.576576576576577	1.5865865865865871	1.36
1.5865865865865871	1.5965965965965971	1.35
1.5965965965965971	1.6066066066066074	1.15
1.6066066066066074	1.6166166166166167	1.39
1.6166166166166167	1.626626626626627	1.43
1.626626626626627	1.636636636636637	1.44
1.636636636636637	1.6466466466466472	1.32
1.6466466466466472	1.6566566566566572	1.37
1.6566566566566572	1.6666666666666674	1.39
1.6666666666666674	1.6766766766766767	1.15
1.6766766766766767	1.686686686686687	1.23
1.686686686686687	1.696696696696697	1.22
1.696696696696697	1.7067067067067072	1.23
1.7067067067067072	1.7167167167167172	1.29
1.7167167167167172	1.7267267267267274	1.2
1.7267267267267274	1.7367367367367377	1.45
1.7367367367367377	1.7467467467467468	1.73
1.7467467467467468	1.756756756756757	1.42
1.756756756756757	1.7667667667667672	1.02
1.7667667667667672	1.7767767767767773	1.1
1.7767767767767773	1.7867867867867875	1.09
1.7867867867867875	1.7967967967967975	1.17
1.7967967967967975	1.8068068068068068	1.14
1.8068068068068068	1.816816816816817	1.02
1.816816816816817	1.8268268268268273	1.34
1.8268268268268273	1.8368368368368373	1.18
1.8368368368368373	1.8468468468468475	1.1
1.8468468468468475	1.8568568568568575	1.18
1.8568568568568575	1.8668668668668669	1.19
1.8668668668668669	1.876876876876877	1.04
1.876876876876877	1.8868868868868873	1.19
1.8868868868868873	1.8968968968968973	1.07
1.8968968968968973	1.9069069069069076	1.17
1.9069069069069076	1.9169169169169176	1.29
1.9169169169169176	1.9269269269269278	1.08
1.9269269269269278	1.9369369369369371	0.9
1.9369369369369371	1.9469469469469471	1.02
1.9469469469469471	1.9569569569569574	0.94
1.9569569569569574	1.9669669669669676	1.1
1.9669669669669676	1.9769769769769776	1.17
1.9769769769769776	1.9869869869869878	1.2
1.9869869869869878	1.9969969969969972	1.08
1.9969969969969972	2.007007007007007	1.04
2.007007007007007	2.017017017017017	0.9
2.017017017017017	2.0270270270270276	1.01
2.0270270270270276	2.0370370370370376	0.83
2.0370370370370376	2.0470470470470477	0.89
2.0470470470470477	2.057057057057057	0.76
2.057057057057057	2.067067067067067	0.89
2.067067067067067	2.0770770770770772	0.9
2.0770770770770772	2.0870870870870877	0.73
2.0870870870870877	2.0970970970970977	0.82
2.0970970970970977	2.1071071071071077	0.97
2.1071071071071077	2.117117117117118	0.86
2.117117117117118	2.1271271271271273	0.81
2.1271271271271273	2.1371371371371373	0.98
2.1371371371371373	2.1471471471471477	1.06
2.1471471471471477	2.1571571571571577	0.89
2.1571571571571577	2.1671671671671677	0.8
2.1671671671671677	2.177177177177178	0.88
2.177177177177178	2.1871871871871873	0.8
2.1871871871871873	2.1971971971971973	0.8
2.1971971971971973	2.2072072072072078	0.88
2.2072072072072078	2.2172172172172178	0.96
2.2172172172172178	2.2272272272272278	0.77
2.2272272272272278	2.237237237237238	0.76
2.237237237237238	2.2472472472472473	0.71
2.2472472472472473	2.2572572572572573	0.74
2.2572572572572573	2.267267267267268	0.68
2.267267267267268	2.277277277277278	0.68
2.277277277277278	2.287287287287287	0.75
2.287287287287287	2.297297297297298	0.7
2.297297297297298	2.3073073073073074	0.73
2.3073073073073074	2.3173173173173183	0.79
2.3173173173173183	2.327327327327328	0.65
2.327327327327328	2.3373373373373387	0.69
2.3373373373373387	2.347347347347348	0.66
2.347347347347348	2.3573573573573574	0.52
2.3573573573573574	2.3673673673673683	0.73
2.3673673673673683	2.3773773773773774	0.59
2.3773773773773774	2.3873873873873883	0.65
2.3873873873873883	2.397397397397398	0.64
2.397397397397398	2.407407407407407	0.59
2.407407407407407	2.417417417417418	0.57
2.417417417417418	2.4274274274274275	0.62
2.4274274274274275	2.4374374374374383	0.69
2.4374374374374383	2.4474474474474475	0.7
2.4474474474474475	2.457457457457459	0.65
2.457457457457459	2.467467467467468	0.68
2.467467467467468	2.4774774774774775	0.62
2.4774774774774775	2.4874874874874884	0.73
2.4874874874874884	2.4974974974974975	0.59
2.4974974974974975	2.5075075075075084	0.76
2.5075075075075084	2.517517517517518	0.7
2.517517517517518	2.527527527527529	0.56
2.527527527527529	2.537537537537538	0.47
2.537537537537538	2.5475475475475475	0.41
2.5475475475475475	2.5575575575575584	0.54
2.5575575575575584	2.5675675675675675	0.62
2.5675675675675675	2.577577577577579	0.44
2.577577577577579	2.587587587587588	0.5
2.587587587587588	2.597597597597597	0.57
2.597597597597597	2.6076076076076085	0.5
2.6076076076076085	2.6176176176176176	0.55
2.6176176176176176	2.6276276276276285	0.54
2.6276276276276285	2.637637637637638	0.44
2.637637637637638	2.647647647647649	0.51
2.647647647647649	2.657657657657658	0.6
2.657657657657658	2.6676676676676676	0.65
2.6676676676676676	2.6776776776776785	0.36
2.6776776776776785	2.6876876876876876	0.39
2.6876876876876876	2.6976976976976985	0.36
2.6976976976976985	2.707707707707708	0.53
2.707707707707708	2.717717717717719	0.39
2.717717717717719	2.7277277277277285	0.51
2.7277277277277285	2.7377377377377377	0.34
2.7377377377377377	2.7477477477477485	0.41
2.7477477477477485	2.757757757757758	0.48
2.757757757757758	2.767767767767769	0.39
2.767767767767769	2.777777777777778	0.41
2.777777777777778	2.7877877877877877	0.39
2.7877877877877877	2.7977977977977986	0.39
2.7977977977977986	2.8078078078078077	0.44
2.8078078078078077	2.8178178178178186	0.5
2.8178178178178186	2.827827827827828	0.3
2.827827827827828	2.837837837837839	0.46
2.837837837837839	2.847847847847848	0.32
2.847847847847848	2.8578578578578577	0.27
2.8578578578578577	2.8678678678678686	0.26
2.8678678678678686	2.877877877877878	0.28
2.877877877877878	2.887887887887889	0.29
2.887887887887889	2.897897897897898	0.43
2.897897897897898	2.907907907907909	0.26
2.907907907907909	2.9179179179179187	0.33
2.9179179179179187	2.9279279279279278	0.41
2.9279279279279278	2.9379379379379387	0.25
2.9379379379379387	2.9479479479479482	0.35
2.9479479479479482	2.957957957957959	0.27
2.957957957957959	2.9679679679679682	0.41
2.9679679679679682	2.977977977977978	0.16
2.977977977977978	2.9879879879879887	0.22
2.9879879879879887	2.997997997997998	0.23
2.997997997997998	3.008008008008009	0.29
3.008008008008009	3.0180180180180183	0.22
3.0180180180180183	3.028028028028029	0.28
3.028028028028029	3.0380380380380387	0.26
3.0380380380380387	3.048048048048048	0.19
3.048048048048048	3.0580580580580587	0.26
3.0580580580580587	3.0680680680680683	0.32
3.0680680680680683	3.078078078078079	0.27
3.078078078078079	3.0880880880880883	0.22
3.0880880880880883	3.098098098098099	0.2
3.098098098098099	3.108108108108109	0.18
3.108108108108109	3.118118118118118	0.19
3.118118118118118	3.128128128128129	0.21
3.128128128128129	3.1381381381381384	0.17
3.1381381381381384	3.1481481481481493	0.29
3.1481481481481493	3.158158158158159	0.15
3.158158158158159	3.168168168168168	0.18
3.168168168168168	3.178178178178179	0.27
3.178178178178179	3.1881881881881884	0.16
3.1881881881881884	3.1981981981981993	0.19
3.1981981981981993	3.2082082082082084	0.23
3.2082082082082084	3.2182182182182193	0.21
3.2182182182182193	3.228228228228229	0.23
3.228228228228229	3.238238238238238	0.2
3.238238238238238	3.248248248248249	0.22
3.248248248248249	3.2582582582582584	0.18
3.2582582582582584	3.2682682682682693	0.19
3.2682682682682693	3.2782782782782784	0.17
3.2782782782782784	3.28828828828829	0.28
3.28828828828829	3.298298298298299	0.26
3.298298298298299	3.3083083083083085	0.25
3.3083083083083085	3.3183183183183194	0.2
3.3183183183183194	3.3283283283283285	0.15
3.3283283283283285	3.3383383383383394	0.22
3.3383383383383394	3.348348348348349	0.18
3.348348348348349	3.358358358358358	0.19
3.358358358358358	3.368368368368369	0.21
3.368368368368369	3.3783783783783785	0.21
3.3783783783783785	3.3883883883883894	0.25
3.3883883883883894	3.3983983983983985	0.21
3.3983983983983985	3.4084084084084094	0.18
3.4084084084084094	3.418418418418419	0.21
3.418418418418419	3.428428428428428	0.18
3.428428428428428	3.4384384384384394	0.16
3.4384384384384394	3.4484484484484486	0.17
3.4484484484484486	3.4584584584584595	0.1
3.4584584584584595	3.468468468468469	0.18
3.468468468468469	3.47847847847848	0.15
3.47847847847848	3.488488488488489	0.19
3.488488488488489	3.4984984984984986	0.11
3.4984984984984986	3.5085085085085095	0.11
3.5085085085085095	3.5185185185185186	0.23
3.5185185185185186	3.5285285285285295	0.17
3.5285285285285295	3.538538538538539	0.14
3.538538538538539	3.548548548548548	0.16
3.548548548548548	3.558558558558559	0.13
3.558558558558559	3.5685685685685686	0.15
3.5685685685685686	3.5785785785785795	0.09
3.5785785785785795	3.588588588588589	0.2
3.588588588588589	3.5985985985986	0.1
3.5985985985986	3.608608608608609	0.21
3.608608608608609	3.6186186186186187	0.09
3.6186186186186187	3.6286286286286296	0.09
3.6286286286286296	3.6386386386386387	0.09
3.6386386386386387	3.6486486486486496	0.07
3.6486486486486496	3.658658658658659	0.13
3.658658658658659	3.6686686686686683	0.09
3.6686686686686683	3.678678678678679	0.07
3.678678678678679	3.6886886886886887	0.13
3.6886886886886887	3.6986986986986996	0.12
3.6986986986986996	3.7087087087087087	0.12
3.7087087087087087	3.71871871871872	0.11
3.71871871871872	3.728728728728729	0.09
3.728728728728729	3.7387387387387387	0.12
3.7387387387387387	3.7487487487487496	0.09
3.7487487487487496	3.7587587587587588	0.08
3.7587587587587588	3.7687687687687697	0.14
3.7687687687687697	3.778778778778779	0.08
3.778778778778779	3.78878878878879	0.1
3.78878878878879	3.7987987987987992	0.14
3.7987987987987992	3.808808808808809	0.13
3.808808808808809	3.8188188188188197	0.11
3.8188188188188197	3.828828828828829	0.19
3.828828828828829	3.83883883883884	0.19
3.83883883883884	3.8488488488488493	0.1
3.8488488488488493	3.8588588588588584	0.08
3.8588588588588584	3.8688688688688697	0.07
3.8688688688688697	3.878878878878879	0.08
3.878878878878879	3.8888888888888897	0.05
3.8888888888888897	3.8988988988988993	0.05
3.8988988988988993	3.90890890890891	0.03
3.90890890890891	3.9189189189189193	0.07
3.9189189189189193	3.928928928928929	0.09
3.928928928928929	3.9389389389389398	0.06
3.9389389389389398	3.948948948948949	0.06
3.948948948948949	3.9589589589589598	0.06
3.9589589589589598	3.9689689689689693	0.04
3.9689689689689693	3.9789789789789802	0.02
3.9789789789789802	3.98898898898899	0.07
3.98898898898899	3.998998998998999	0.07
3.998998998998999	4.00900900900901	0.01
4.00900900900901	4.019019019019019	0.06
4.019019019019019	4.02902902902903	0.04
4.02902902902903	4.039039039039039	0.05
4.039039039039039	4.0490490490490485	0.06
4.0490490490490485	4.059059059059059	0.07
4.059059059059059	4.069069069069069	0.05
4.069069069069069	4.07907907907908	0.05
4.07907907907908	4.089089089089089	0.05
4.089089089089089	4.0990990990991	0.08
4.0990990990991	4.109109109109109	0.06
4.109109109109109	4.1191191191191185	0.12
4.1191191191191185	4.12912912912913	0.06
4.12912912912913	4.1391391391391394	0.06
4.1391391391391394	4.14914914914915	0.05
4.14914914914915	4.1591591591591595	0.05
4.1591591591591595	4.16916916916917	0.1
4.16916916916917	4.1791791791791795	0.16
4.1791791791791795	4.1891891891891895	0.04
4.1891891891891895	4.1991991991992	0.06
4.1991991991992	4.2092092092092095	0.03
4.2092092092092095	4.21921921921922	0.0
4.21921921921922	4.2292292292292295	0.05
4.2292292292292295	4.239239239239239	0.01
4.239239239239239	4.2492492492492495	0.02
4.2492492492492495	4.2592592592592595	0.02
4.2592592592592595	4.26926926926927	0.01
4.26926926926927	4.2792792792792795	0.04
4.2792792792792795	4.28928928928929	0.04
4.28928928928929	4.2992992992992995	0.02
4.2992992992992995	4.3093093093093096	0.06
4.3093093093093096	4.3193193193193204	0.01
4.3193193193193204	4.32932932932933	0.01
4.32932932932933	4.3393393393393405	0.02
4.3393393393393405	4.34934934934935	0.01
4.34934934934935	4.3593593593593605	0.0
4.3593593593593605	4.36936936936937	0.0
4.36936936936937	4.37937937937938	0.02
4.37937937937938	4.3893893893893905	0.02
4.3893893893893905	4.3993993993994	0.01
4.3993993993994	4.4094094094094105	0.0
4.4094094094094105	4.41941941941942	0.01
4.41941941941942	4.42942942942943	0.02
4.42942942942943	4.4394394394394405	0.01
4.4394394394394405	4.44944944944945	0.0
4.44944944944945	4.4594594594594605	0.02
4.4594594594594605	4.46946946946947	0.01
4.46946946946947	4.4794794794794806	0.0
4.4794794794794806	4.48948948948949	0.02
4.48948948948949	4.4994994994995	0.02
4.4994994994995	4.509509509509511	0.0
4.509509509509511	4.51951951951952	0.01
4.51951951951952	4.529529529529531	0.02
4.529529529529531	4.53953953953954	0.02
4.53953953953954	4.549549549549551	0.01
4.549549549549551	4.559559559559561	0.01
4.559559559559561	4.56956956956957	0.02
4.56956956956957	4.579579579579581	0.01
4.579579579579581	4.58958958958959	0.03
4.58958958958959	4.599599599599601	0.02
4.599599599599601	4.60960960960961	0.04
4.60960960960961	4.61961961961962	0.01
4.61961961961962	4.629629629629631	0.01
4.629629629629631	4.63963963963964	0.0
4.63963963963964	4.649649649649651	0.01
4.649649649649651	4.65965965965966	0.0
4.65965965965966	4.669669669669671	0.0
4.669669669669671	4.67967967967968	0.02
4.67967967967968	4.68968968968969	0.0
4.68968968968969	4.699699699699701	0.01
4.699699699699701	4.70970970970971	0.0
4.70970970970971	4.719719719719721	0.01
4.719719719719721	4.72972972972973	0.01
4.72972972972973	4.739739739739741	0.0
4.739739739739741	4.749749749749751	0.0
4.749749749749751	4.75975975975976	0.02
4.75975975975976	4.769769769769771	0.0
4.769769769769771	4.77977977977978	0.0
4.77977977977978	4.789789789789791	0.02
4.789789789789791	4.7997997997998	0.0
4.7997997997998	4.80980980980981	0.0
4.80980980980981	4.819819819819821	0.01
4.819819819819821	4.82982982982983	0.01
4.82982982982983	4.839839839839841	0.01
4.839839839839841	4.84984984984985	0.0
4.84984984984985	4.859859859859861	0.01
4.859859859859861	4.869869869869871	0.01
4.869869869869871	4.87987987987988	0.0
4.87987987987988	4.889889889889891	0.02
4.889889889889891	4.8998998998999	0.0
4.8998998998999	4.909909909909911	0.01
4.909909909909911	4.91991991991992	0.01
4.91991991991992	4.929929929929931	0.01
4.929929929929931	4.939939939939941	0.01
4.939939939939941	4.94994994994995	0.01
4.94994994994995	4.959959959959961	0.01
4.959959959959961	4.96996996996997	0.01
4.96996996996997	4.979979979979981	0.0
4.979979979979981	4.989989989989991	0.02
4.989989989989991	5.0	0.01
