# Supplementary material for: Spinon mediation of witness spin dynamics in herbertsmithite
Source: Nat Phys. 2026 Jun 10;22(7):1071–8. doi: 10.1038/s41567-026-03303-6 (PMC13423850; doi:10.1038/s41567-026-03303-6)
Supplement: Supplementary file 10 — Statistical source data. [file 41567_2026_3303_MOESM10_ESM.zip › ED_Fig5_simulation_150mK.csv]

Angular frequency (rad Hz)	Magnetization power spectral density ((fT/mu_0)^2/(rad Hz))	Magnetization power spectral density error bar ((fT/mu_0)^2/(rad Hz))
0.6283185307179586	545257.7128669127	23752.30625515283
1.2566370614359172	288267.07266950374	11446.50422481823
1.884955592153876	183050.31240244792	7852.318615386186
2.5132741228718345	142724.68914308836	5286.773929744052
3.141592653589793	116501.25165168842	4750.467409207964
3.769911184307752	98971.82303221374	3825.217281675617
4.39822971502571	84193.10811438634	3288.0028894593206
5.026548245743669	70371.33971264432	2522.940363724855
5.6548667764616285	65269.77866420143	2463.006933090741
6.283185307179586	57340.668819735445	2199.4961836626544
6.911503837897545	53815.82820298141	1952.3987461109243
7.539822368615504	50940.16169490572	1930.3337915858747
8.168140899333462	46898.465596747716	1809.2365901979333
8.79645943005142	40597.71347943658	1475.0308038607461
9.42477796076938	38908.98678222005	1445.9124831096738
10.053096491487338	36782.41564590944	1324.9624190713616
10.681415022205298	34370.29426244921	1268.6406620789876
11.309733552923257	34151.87906066607	1364.7608729109088
11.938052083641214	32260.232933140443	1182.4809393636074
12.566370614359172	29186.709619890127	1144.2389932336293
13.194689145077131	30480.736511632476	1156.7889684201348
13.82300767579509	28239.595583322367	1062.2842346168338
14.451326206513048	26283.97759472551	968.4299767662868
15.079644737231009	26688.41018577155	982.3646587167253
18.84955592153876	20852.079685189	237.34243455609726
25.132741228718345	16301.919299064544	186.1888504928358
31.41592653589793	13143.955184078844	150.61048856356499
37.69911184307752	10780.534339215708	119.87500386451288
43.982297150257104	9307.719187298186	105.6148904857076
50.26548245743669	8293.288370966284	93.29912177886955
56.54866776461627	7538.616732402748	87.36255861678231
62.83185307179586	6778.9608641699	74.39034822906018
69.11503837897547	6258.979462476181	71.62004640199085
75.39822368615505	5710.621154896059	63.414919844763766
81.68140899333463	5403.384349641786	61.28511663827416
87.96459430051421	5017.355519881008	56.45876990542283
94.24777960769379	4623.229214658396	51.32058461229598
100.53096491487338	4475.78530078982	50.29619402760826
106.81415022205297	4179.83880620107	45.63563680762073
113.09733552923255	4031.817947201153	44.64889718047203
119.38052083641215	3762.8547183918085	42.256454171946054
125.66370614359172	3594.4934563784773	40.101972394837865
131.94689145077132	3486.003113670812	39.923866709212106
138.23007675795088	3287.4677529954797	37.766007506509084
144.51326206513048	3194.6168913728065	35.756534110754515
150.79644737231007	2990.5134316699136	33.17837344312449
188.49555921538763	2496.930112524659	9.080682826461572
251.32741228718345	1926.6113216518581	6.921948207088616
314.1592653589793	1566.4649492778685	5.63124966286039
376.99111843077526	1332.9856590007475	4.819750601577816
439.822971502571	1158.1531582240068	4.182720521139691
502.65482457436696	1030.8077259753622	3.717466082273169
565.4866776461628	938.6880607654305	3.40540762238057
628.3185307179587	857.8054758250255	3.0955080879488905
