# Supplementary material for: Spinon mediation of witness spin dynamics in herbertsmithite
Source: Nat Phys. 2026 Jun 10;22(7):1071–8. doi: 10.1038/s41567-026-03303-6 (PMC13423850; doi:10.1038/s41567-026-03303-6)
Supplement: Supplementary file 11 — Statistical source data. [file 41567_2026_3303_MOESM11_ESM.zip › ED_Fig6a.csv]

H	K	Structure factor
-1.8117	-0.74	nan
-1.7751000000000001	-0.74	nan
-1.7385000000000002	-0.74	nan
-1.7019000000000002	-0.74	nan
-1.6653	-0.74	nan
-1.6287	-0.74	nan
-1.5921	-0.74	nan
-1.5555	-0.74	nan
-1.5189000000000001	-0.74	nan
-1.4823	-0.74	nan
-1.4457	-0.74	nan
-1.4091	-0.74	nan
-1.3725	-0.74	nan
-1.3359	-0.74	nan
-1.2993000000000001	-0.74	nan
-1.2627000000000002	-0.74	nan
-1.2261000000000002	-0.74	nan
-1.1895000000000002	-0.74	489.4634230784819
-1.1529	-0.74	503.1606246197116
-1.1163	-0.74	506.2573565747156
-1.0797	-0.74	518.2490760510385
-1.0431	-0.74	523.2632589438902
-1.0065	-0.74	534.4408799861741
-0.9699000000000001	-0.74	535.5860566191559
-0.9333	-0.74	543.0720657860958
-0.8967	-0.74	546.4682869717362
-0.8601000000000001	-0.74	553.3628791231173
-0.8235000000000001	-0.74	558.4392002826887
-0.7869000000000002	-0.74	561.1785921345315
-0.7503	-0.74	564.207583373194
-0.7137	-0.74	568.6629075841819
-0.6771	-0.74	574.9689068881004
-0.6405000000000001	-0.74	575.6766989440113
-0.6039000000000001	-0.74	583.0407845953013
-0.5673000000000001	-0.74	579.5000733221459
-0.5307	-0.74	580.9615224760322
-0.4941	-0.74	580.5171046414378
-0.4575	-0.74	576.896560998095
-0.42090000000000005	-0.74	577.9403971101696
-0.3843000000000001	-0.74	568.8754531479022
-0.3477000000000001	-0.74	566.5550373569325
-0.31110000000000015	-0.74	557.6526080013062
-0.27449999999999997	-0.74	553.600857491914
-0.2379	-0.74	544.0455288507625
-0.20130000000000003	-0.74	540.2955509282056
-0.16470000000000007	-0.74	532.2785838292417
-0.1281000000000001	-0.74	530.3968122662583
-0.09150000000000014	-0.74	523.2735168207804
-0.05489999999999995	-0.74	521.4750572353934
-0.018299999999999983	-0.74	517.2821786262248
0.018299999999999983	-0.74	519.5075967521958
0.05489999999999995	-0.74	515.8306745420559
0.09149999999999991	-0.74	522.6593152264381
0.12809999999999988	-0.74	522.0210014219753
0.16470000000000007	-0.74	530.0305637210486
0.2012999999999998	-0.74	534.0626383980085
0.23789999999999978	-0.74	541.0557142273298
0.27449999999999974	-0.74	543.4508417863121
0.31110000000000015	-0.74	554.884215818259
0.3477000000000001	-0.74	556.8007048296971
0.3843000000000001	-0.74	564.6011813861284
0.42090000000000005	-0.74	570.0971574718387
0.4575	-0.74	575.2929848311594
0.4941	-0.74	578.6745071040036
0.5307	-0.74	580.6259014483884
0.5672999999999999	-0.74	582.6401513182457
0.6038999999999999	-0.74	581.2595104632339
0.6404999999999998	-0.74	582.4243298441875
0.6770999999999998	-0.74	574.8645718409495
0.7136999999999998	-0.74	576.0127275839476
0.7503000000000002	-0.74	567.5052867359746
0.7869000000000002	-0.74	564.5207863532826
0.8235000000000001	-0.74	559.639792877953
0.8601000000000001	-0.74	555.3697764293876
0.8967	-0.74	550.8723563483062
0.9333	-0.74	545.4803688323425
0.9699	-0.74	546.2550998738654
1.0065	-0.74	537.4530212931716
1.0431	-0.74	532.934264733532
1.0796999999999999	-0.74	521.3212926965743
1.1162999999999998	-0.74	517.9966893422268
1.1528999999999998	-0.74	507.8100820726013
1.1894999999999998	-0.74	502.60630021776024
1.2261000000000002	-0.74	490.2581688257131
1.2627000000000002	-0.74	nan
1.2993000000000001	-0.74	nan
1.3359	-0.74	nan
1.3725	-0.74	nan
1.4091	-0.74	nan
1.4457	-0.74	nan
1.4823	-0.74	nan
1.5189	-0.74	nan
1.5554999999999999	-0.74	nan
1.5920999999999998	-0.74	nan
1.6286999999999998	-0.74	nan
1.6652999999999998	-0.74	nan
1.7019000000000002	-0.74	nan
1.7385000000000002	-0.74	nan
1.7751000000000001	-0.74	nan
1.8117	-0.74	nan
-1.8117	-0.72	nan
-1.7751000000000001	-0.72	nan
-1.7385000000000002	-0.72	nan
-1.7019000000000002	-0.72	nan
-1.6653	-0.72	nan
-1.6287	-0.72	nan
-1.5921	-0.72	nan
-1.5555	-0.72	nan
-1.5189000000000001	-0.72	nan
-1.4823	-0.72	nan
-1.4457	-0.72	nan
-1.4091	-0.72	nan
-1.3725	-0.72	nan
-1.3359	-0.72	nan
-1.2993000000000001	-0.72	nan
-1.2627000000000002	-0.72	nan
-1.2261000000000002	-0.72	479.2815627726914
-1.1895000000000002	-0.72	484.24321736879244
-1.1529	-0.72	501.0062198053422
-1.1163	-0.72	506.17623196909966
-1.0797	-0.72	518.8168918040316
-1.0431	-0.72	524.5997438990448
-1.0065	-0.72	537.0114425390311
-0.9699000000000001	-0.72	541.6782618823304
-0.9333	-0.72	549.7432102705799
-0.8967	-0.72	556.019958118469
-0.8601000000000001	-0.72	560.1650191452721
-0.8235000000000001	-0.72	564.392108046843
-0.7869000000000002	-0.72	567.6923877495623
-0.7503	-0.72	572.6690446468837
-0.7137	-0.72	572.5527422440899
-0.6771	-0.72	580.7225028614273
-0.6405000000000001	-0.72	579.7246375227921
-0.6039000000000001	-0.72	584.4899812881536
-0.5673000000000001	-0.72	585.8486106553282
-0.5307	-0.72	588.2154494394875
-0.4941	-0.72	588.6226870217014
-0.4575	-0.72	585.1967914595565
-0.42090000000000005	-0.72	586.2987086204962
-0.3843000000000001	-0.72	578.5607655541075
-0.3477000000000001	-0.72	579.6023047562394
-0.31110000000000015	-0.72	571.2091198097747
-0.27449999999999997	-0.72	572.6495474120217
-0.2379	-0.72	562.8541068150339
-0.20130000000000003	-0.72	559.2362956309329
-0.16470000000000007	-0.72	553.0335404637733
-0.1281000000000001	-0.72	548.1025449608054
-0.09150000000000014	-0.72	543.0208965168121
-0.05489999999999995	-0.72	539.900702350217
-0.018299999999999983	-0.72	539.2651791871338
0.018299999999999983	-0.72	537.8314697151773
0.05489999999999995	-0.72	538.0249623943901
0.09149999999999991	-0.72	540.3846427382309
0.12809999999999988	-0.72	546.0598235685356
0.16470000000000007	-0.72	547.4903158617612
0.2012999999999998	-0.72	551.9151652354307
0.23789999999999978	-0.72	558.6566647711525
0.27449999999999974	-0.72	562.2725554970045
0.31110000000000015	-0.72	571.5325499989971
0.3477000000000001	-0.72	570.6940283752127
0.3843000000000001	-0.72	580.1911263464559
0.42090000000000005	-0.72	580.686955324957
0.4575	-0.72	585.5724414284022
0.4941	-0.72	586.1652795668005
0.5307	-0.72	586.5738733167767
0.5672999999999999	-0.72	582.3504428753763
0.6038999999999999	-0.72	584.7464379435057
0.6404999999999998	-0.72	584.7323645404757
0.6770999999999998	-0.72	582.0272769688734
0.7136999999999998	-0.72	577.9546007028187
0.7503000000000002	-0.72	574.167661252605
0.7869000000000002	-0.72	572.0111878441566
0.8235000000000001	-0.72	567.0181455920582
0.8601000000000001	-0.72	565.5369435503063
0.8967	-0.72	561.241876055012
0.9333	-0.72	553.341767510837
0.9699	-0.72	548.6911656200557
1.0065	-0.72	541.3846406626118
1.0431	-0.72	536.8974907150247
1.0796999999999999	-0.72	524.8613014628091
1.1162999999999998	-0.72	519.8564433537742
1.1528999999999998	-0.72	504.49170501017295
1.1894999999999998	-0.72	500.4052544097666
1.2261000000000002	-0.72	484.00117826157623
1.2627000000000002	-0.72	478.1517405734901
1.2993000000000001	-0.72	nan
1.3359	-0.72	nan
1.3725	-0.72	nan
1.4091	-0.72	nan
1.4457	-0.72	nan
1.4823	-0.72	nan
1.5189	-0.72	nan
1.5554999999999999	-0.72	nan
1.5920999999999998	-0.72	nan
1.6286999999999998	-0.72	nan
1.6652999999999998	-0.72	nan
1.7019000000000002	-0.72	nan
1.7385000000000002	-0.72	nan
1.7751000000000001	-0.72	nan
1.8117	-0.72	nan
-1.8117	-0.7	nan
-1.7751000000000001	-0.7	nan
-1.7385000000000002	-0.7	nan
-1.7019000000000002	-0.7	nan
-1.6653	-0.7	nan
-1.6287	-0.7	nan
-1.5921	-0.7	nan
-1.5555	-0.7	nan
-1.5189000000000001	-0.7	nan
-1.4823	-0.7	nan
-1.4457	-0.7	nan
-1.4091	-0.7	nan
-1.3725	-0.7	nan
-1.3359	-0.7	nan
-1.2993000000000001	-0.7	nan
-1.2627000000000002	-0.7	457.16839937180436
-1.2261000000000002	-0.7	473.4526125147427
-1.1895000000000002	-0.7	478.94448318907865
-1.1529	-0.7	494.715246648504
-1.1163	-0.7	503.7544661708261
-1.0797	-0.7	518.9557367476054
-1.0431	-0.7	528.9692245125867
-1.0065	-0.7	536.5500385483754
-0.9699000000000001	-0.7	547.3406994675104
-0.9333	-0.7	553.2020556642652
-0.8967	-0.7	560.730985905368
-0.8601000000000001	-0.7	566.557526102005
-0.8235000000000001	-0.7	572.3110938836214
-0.7869000000000002	-0.7	575.1395665457641
-0.7503	-0.7	578.2673214429042
-0.7137	-0.7	577.2147050768871
-0.6771	-0.7	580.9301573675685
-0.6405000000000001	-0.7	584.8592188809416
-0.6039000000000001	-0.7	586.1869061612808
-0.5673000000000001	-0.7	589.5545596987323
-0.5307	-0.7	587.5355024118168
-0.4941	-0.7	592.6257452968322
-0.4575	-0.7	591.8131331675856
-0.42090000000000005	-0.7	594.6511846208891
-0.3843000000000001	-0.7	588.9230009808239
-0.3477000000000001	-0.7	589.3321089668522
-0.31110000000000015	-0.7	586.6926329494374
-0.27449999999999997	-0.7	585.5111046878878
-0.2379	-0.7	579.1343791333321
-0.20130000000000003	-0.7	571.6844791916926
-0.16470000000000007	-0.7	570.8219982859454
-0.1281000000000001	-0.7	564.4497250730274
-0.09150000000000014	-0.7	563.9405862961655
-0.05489999999999995	-0.7	557.3795402112785
-0.018299999999999983	-0.7	560.5848401182038
0.018299999999999983	-0.7	554.9298782468212
0.05489999999999995	-0.7	560.4242395224171
0.09149999999999991	-0.7	557.9374333116643
0.12809999999999988	-0.7	563.0494836584327
0.16470000000000007	-0.7	565.1132366899487
0.2012999999999998	-0.7	571.5162002290527
0.23789999999999978	-0.7	574.1383492482577
0.27449999999999974	-0.7	579.4681300780711
0.31110000000000015	-0.7	583.885486536269
0.3477000000000001	-0.7	584.8845692834664
0.3843000000000001	-0.7	591.3789873659898
0.42090000000000005	-0.7	590.6662665557365
0.4575	-0.7	592.9275166435592
0.4941	-0.7	592.5753477371849
0.5307	-0.7	594.9755467432168
0.5672999999999999	-0.7	589.8048788747562
0.6038999999999999	-0.7	586.4352555130512
0.6404999999999998	-0.7	581.3394286498011
0.6770999999999998	-0.7	583.3269498162435
0.7136999999999998	-0.7	581.2973156837432
0.7503000000000002	-0.7	577.2736412449765
0.7869000000000002	-0.7	577.8184663281265
0.8235000000000001	-0.7	572.7282812833593
0.8601000000000001	-0.7	572.8619774409805
0.8967	-0.7	567.8237703959817
0.9333	-0.7	564.0900201822682
0.9699	-0.7	552.7819431560621
1.0065	-0.7	547.0607672676575
1.0431	-0.7	535.5575791693577
1.0796999999999999	-0.7	525.496669385447
1.1162999999999998	-0.7	516.3262542533162
1.1528999999999998	-0.7	502.3752441583243
1.1894999999999998	-0.7	496.3120821751681
1.2261000000000002	-0.7	480.5230048005095
1.2627000000000002	-0.7	472.88540793720136
1.2993000000000001	-0.7	458.2919826558349
1.3359	-0.7	nan
1.3725	-0.7	nan
1.4091	-0.7	nan
1.4457	-0.7	nan
1.4823	-0.7	nan
1.5189	-0.7	nan
1.5554999999999999	-0.7	nan
1.5920999999999998	-0.7	nan
1.6286999999999998	-0.7	nan
1.6652999999999998	-0.7	nan
1.7019000000000002	-0.7	nan
1.7385000000000002	-0.7	nan
1.7751000000000001	-0.7	nan
1.8117	-0.7	nan
-1.8117	-0.6799999999999999	nan
-1.7751000000000001	-0.6799999999999999	nan
-1.7385000000000002	-0.6799999999999999	nan
-1.7019000000000002	-0.6799999999999999	nan
-1.6653	-0.6799999999999999	nan
-1.6287	-0.6799999999999999	nan
-1.5921	-0.6799999999999999	nan
-1.5555	-0.6799999999999999	nan
-1.5189000000000001	-0.6799999999999999	nan
-1.4823	-0.6799999999999999	nan
-1.4457	-0.6799999999999999	nan
-1.4091	-0.6799999999999999	nan
-1.3725	-0.6799999999999999	nan
-1.3359	-0.6799999999999999	nan
-1.2993000000000001	-0.6799999999999999	442.9193962810963
-1.2627000000000002	-0.6799999999999999	451.0899968687151
-1.2261000000000002	-0.6799999999999999	464.31173219724235
-1.1895000000000002	-0.6799999999999999	474.6518684200246
-1.1529	-0.6799999999999999	488.5056087240917
-1.1163	-0.6799999999999999	501.25469365143425
-1.0797	-0.6799999999999999	510.9372471796647
-1.0431	-0.6799999999999999	526.4526805179671
-1.0065	-0.6799999999999999	535.8298345639988
-0.9699000000000001	-0.6799999999999999	550.255863440688
-0.9333	-0.6799999999999999	554.3643733412217
-0.8967	-0.6799999999999999	567.1272765804532
-0.8601000000000001	-0.6799999999999999	569.2079389218377
-0.8235000000000001	-0.6799999999999999	578.1092089779422
-0.7869000000000002	-0.6799999999999999	580.8487263704202
-0.7503	-0.6799999999999999	580.5455811904368
-0.7137	-0.6799999999999999	582.6302609293912
-0.6771	-0.6799999999999999	582.0980124675409
-0.6405000000000001	-0.6799999999999999	587.573987968192
-0.6039000000000001	-0.6799999999999999	583.1135853750607
-0.5673000000000001	-0.6799999999999999	590.8035567122812
-0.5307	-0.6799999999999999	587.8417964694258
-0.4941	-0.6799999999999999	594.300607724436
-0.4575	-0.6799999999999999	593.345835159334
-0.42090000000000005	-0.6799999999999999	599.5428566901967
-0.3843000000000001	-0.6799999999999999	598.4950949737572
-0.3477000000000001	-0.6799999999999999	599.772112499764
-0.31110000000000015	-0.6799999999999999	598.3819866597312
-0.27449999999999997	-0.6799999999999999	594.6202075887961
-0.2379	-0.6799999999999999	595.3942432963188
-0.20130000000000003	-0.6799999999999999	587.8683145048277
-0.16470000000000007	-0.6799999999999999	587.5327891383444
-0.1281000000000001	-0.6799999999999999	579.000623218215
-0.09150000000000014	-0.6799999999999999	582.7837152006731
-0.05489999999999995	-0.6799999999999999	576.2563705961855
-0.018299999999999983	-0.6799999999999999	577.3414948397109
0.018299999999999983	-0.6799999999999999	572.3550088348027
0.05489999999999995	-0.6799999999999999	579.1459815060688
0.09149999999999991	-0.6799999999999999	575.8983214756386
0.12809999999999988	-0.6799999999999999	581.1291377602411
0.16470000000000007	-0.6799999999999999	581.8706556395858
0.2012999999999998	-0.6799999999999999	588.08301898958
0.23789999999999978	-0.6799999999999999	589.2862006591978
0.27449999999999974	-0.6799999999999999	593.3261411744683
0.31110000000000015	-0.6799999999999999	596.9919990049992
0.3477000000000001	-0.6799999999999999	599.7924957996787
0.3843000000000001	-0.6799999999999999	598.8549814797387
0.42090000000000005	-0.6799999999999999	600.8044204331198
0.4575	-0.6799999999999999	598.2253098265838
0.4941	-0.6799999999999999	591.339680290295
0.5307	-0.6799999999999999	593.8011147285214
0.5672999999999999	-0.6799999999999999	588.0804357747394
0.6038999999999999	-0.6799999999999999	590.061603395913
0.6404999999999998	-0.6799999999999999	584.9221025971071
0.6770999999999998	-0.6799999999999999	583.7599798607904
0.7136999999999998	-0.6799999999999999	582.1940512098068
0.7503000000000002	-0.6799999999999999	581.7467883233528
0.7869000000000002	-0.6799999999999999	580.8831090838861
0.8235000000000001	-0.6799999999999999	579.6618009980192
0.8601000000000001	-0.6799999999999999	578.6982095389831
0.8967	-0.6799999999999999	572.4933760809813
0.9333	-0.6799999999999999	567.0393003317952
0.9699	-0.6799999999999999	554.0407154299165
1.0065	-0.6799999999999999	549.8335747926216
1.0431	-0.6799999999999999	534.9096211606414
1.0796999999999999	-0.6799999999999999	524.2917335778671
1.1162999999999998	-0.6799999999999999	513.3425155786882
1.1528999999999998	-0.6799999999999999	500.00850724979813
1.1894999999999998	-0.6799999999999999	488.6001603667412
1.2261000000000002	-0.6799999999999999	473.530694550246
1.2627000000000002	-0.6799999999999999	465.2010222331164
1.2993000000000001	-0.6799999999999999	453.77775617872794
1.3359	-0.6799999999999999	444.06435100276656
1.3725	-0.6799999999999999	nan
1.4091	-0.6799999999999999	nan
1.4457	-0.6799999999999999	nan
1.4823	-0.6799999999999999	nan
1.5189	-0.6799999999999999	nan
1.5554999999999999	-0.6799999999999999	nan
1.5920999999999998	-0.6799999999999999	nan
1.6286999999999998	-0.6799999999999999	nan
1.6652999999999998	-0.6799999999999999	nan
1.7019000000000002	-0.6799999999999999	nan
1.7385000000000002	-0.6799999999999999	nan
1.7751000000000001	-0.6799999999999999	nan
1.8117	-0.6799999999999999	nan
-1.8117	-0.66	nan
-1.7751000000000001	-0.66	nan
-1.7385000000000002	-0.66	nan
-1.7019000000000002	-0.66	nan
-1.6653	-0.66	nan
-1.6287	-0.66	nan
-1.5921	-0.66	nan
-1.5555	-0.66	nan
-1.5189000000000001	-0.66	nan
-1.4823	-0.66	nan
-1.4457	-0.66	nan
-1.4091	-0.66	nan
-1.3725	-0.66	nan
-1.3359	-0.66	424.8486109289899
-1.2993000000000001	-0.66	433.45010981037615
-1.2627000000000002	-0.66	446.953474751709
-1.2261000000000002	-0.66	456.65183881098966
-1.1895000000000002	-0.66	470.9980643699953
-1.1529	-0.66	480.8136929024184
-1.1163	-0.66	497.6575938720205
-1.0797	-0.66	506.9897188583711
-1.0431	-0.66	527.1988537434047
-1.0065	-0.66	535.6539412526399
-0.9699000000000001	-0.66	550.2705959652947
-0.9333	-0.66	556.3235172902571
-0.8967	-0.66	569.4102541855221
-0.8601000000000001	-0.66	571.908942208659
-0.8235000000000001	-0.66	580.5212838324879
-0.7869000000000002	-0.66	581.0068673697908
-0.7503	-0.66	581.0765400594568
-0.7137	-0.66	583.7301493134692
-0.6771	-0.66	581.3230851840492
-0.6405000000000001	-0.66	585.690694631894
-0.6039000000000001	-0.66	582.8208181799813
-0.5673000000000001	-0.66	587.5796799808674
-0.5307	-0.66	587.7682115728976
-0.4941	-0.66	593.7331940039649
-0.4575	-0.66	598.6250394240603
-0.42090000000000005	-0.66	600.1792967956095
-0.3843000000000001	-0.66	604.8086614001602
-0.3477000000000001	-0.66	606.3645843022467
-0.31110000000000015	-0.66	609.6192182038085
-0.27449999999999997	-0.66	605.4418595422343
-0.2379	-0.66	609.841428951535
-0.20130000000000003	-0.66	600.7181098596246
-0.16470000000000007	-0.66	602.6160181041873
-0.1281000000000001	-0.66	597.448557661902
-0.09150000000000014	-0.66	596.9638367529407
-0.05489999999999995	-0.66	594.4087700480636
-0.018299999999999983	-0.66	595.5210216033857
0.018299999999999983	-0.66	591.5170663845399
0.05489999999999995	-0.66	595.631040241007
0.09149999999999991	-0.66	593.9047329981261
0.12809999999999988	-0.66	597.1744868593628
0.16470000000000007	-0.66	596.3345274895662
0.2012999999999998	-0.66	601.8515955481578
0.23789999999999978	-0.66	602.2517032962425
0.27449999999999974	-0.66	607.609053929105
0.31110000000000015	-0.66	607.1025023405164
0.3477000000000001	-0.66	611.3978164356205
0.3843000000000001	-0.66	603.9027507228876
0.42090000000000005	-0.66	607.3496257405513
0.4575	-0.66	601.8876187304812
0.4941	-0.66	600.0672298542352
0.5307	-0.66	596.2755375141243
0.5672999999999999	-0.66	589.9211298980022
0.6038999999999999	-0.66	588.8284041541759
0.6404999999999998	-0.66	583.4129274292629
0.6770999999999998	-0.66	584.4725774830874
0.7136999999999998	-0.66	583.9094519125009
0.7503000000000002	-0.66	584.0271571750066
0.7869000000000002	-0.66	583.5873939622762
0.8235000000000001	-0.66	580.1902221914816
0.8601000000000001	-0.66	579.8506925800273
0.8967	-0.66	575.1697033433671
0.9333	-0.66	567.1411256638925
0.9699	-0.66	557.7963426676902
1.0065	-0.66	552.5157304531301
1.0431	-0.66	534.4480683662329
1.0796999999999999	-0.66	525.493536538307
1.1162999999999998	-0.66	508.7494283013172
1.1528999999999998	-0.66	498.1199956098111
1.1894999999999998	-0.66	481.4094285364514
1.2261000000000002	-0.66	469.57602124175884
1.2627000000000002	-0.66	453.6453005030139
1.2993000000000001	-0.66	445.58137158443276
1.3359	-0.66	433.8024748544967
1.3725	-0.66	423.43090449078966
1.4091	-0.66	nan
1.4457	-0.66	nan
1.4823	-0.66	nan
1.5189	-0.66	nan
1.5554999999999999	-0.66	nan
1.5920999999999998	-0.66	nan
1.6286999999999998	-0.66	nan
1.6652999999999998	-0.66	nan
1.7019000000000002	-0.66	nan
1.7385000000000002	-0.66	nan
1.7751000000000001	-0.66	nan
1.8117	-0.66	nan
-1.8117	-0.64	nan
-1.7751000000000001	-0.64	nan
-1.7385000000000002	-0.64	nan
-1.7019000000000002	-0.64	nan
-1.6653	-0.64	nan
-1.6287	-0.64	nan
-1.5921	-0.64	nan
-1.5555	-0.64	nan
-1.5189000000000001	-0.64	nan
-1.4823	-0.64	nan
-1.4457	-0.64	nan
-1.4091	-0.64	nan
-1.3725	-0.64	nan
-1.3359	-0.64	416.91201860740273
-1.2993000000000001	-0.64	423.1080703138105
-1.2627000000000002	-0.64	441.13726566178923
-1.2261000000000002	-0.64	448.45080010932253
-1.1895000000000002	-0.64	467.56019311077574
-1.1529	-0.64	475.5309941147019
-1.1163	-0.64	496.084160352854
-1.0797	-0.64	505.38105184633304
-1.0431	-0.64	524.1909611850731
-1.0065	-0.64	533.2271439102972
-0.9699000000000001	-0.64	550.1250831392753
-0.9333	-0.64	558.265056254343
-0.8967	-0.64	570.4609648027962
-0.8601000000000001	-0.64	574.5900850445075
-0.8235000000000001	-0.64	582.1764392716829
-0.7869000000000002	-0.64	586.3565207211055
-0.7503	-0.64	587.8170607946903
-0.7137	-0.64	586.2375355932339
-0.6771	-0.64	582.9224809700493
-0.6405000000000001	-0.64	582.9572278142981
-0.6039000000000001	-0.64	581.6662423273574
-0.5673000000000001	-0.64	583.0567249808755
-0.5307	-0.64	587.7050258102284
-0.4941	-0.64	590.534183551971
-0.4575	-0.64	597.1976419184878
-0.42090000000000005	-0.64	599.339538035595
-0.3843000000000001	-0.64	609.2030359272267
-0.3477000000000001	-0.64	609.2497465280919
-0.31110000000000015	-0.64	614.5988095567051
-0.27449999999999997	-0.64	612.5756318648981
-0.2379	-0.64	618.381244655267
-0.20130000000000003	-0.64	613.8912992170642
-0.16470000000000007	-0.64	616.8744052370677
-0.1281000000000001	-0.64	610.934621083176
-0.09150000000000014	-0.64	611.0735250666161
-0.05489999999999995	-0.64	611.8479538922769
-0.018299999999999983	-0.64	608.9232623411807
0.018299999999999983	-0.64	609.3341922341604
0.05489999999999995	-0.64	610.0529817588285
0.09149999999999991	-0.64	610.3933960972859
0.12809999999999988	-0.64	611.9469656276136
0.16470000000000007	-0.64	612.1628426693283
0.2012999999999998	-0.64	615.8774922547886
0.23789999999999978	-0.64	610.9486095159492
0.27449999999999974	-0.64	618.0811527511197
0.31110000000000015	-0.64	612.2724518149554
0.3477000000000001	-0.64	615.7709833300867
0.3843000000000001	-0.64	610.8392358590451
0.42090000000000005	-0.64	607.3504237841618
0.4575	-0.64	597.5678467417956
0.4941	-0.64	596.8085400153194
0.5307	-0.64	591.3123401432692
0.5672999999999999	-0.64	587.5269588227497
0.6038999999999999	-0.64	584.7981964011655
0.6404999999999998	-0.64	583.4523487624351
0.6770999999999998	-0.64	583.1165899259247
0.7136999999999998	-0.64	581.943103947956
0.7503000000000002	-0.64	585.7561421123461
0.7869000000000002	-0.64	585.9480310445964
0.8235000000000001	-0.64	584.5628818058962
0.8601000000000001	-0.64	580.987847450385
0.8967	-0.64	578.7836835143632
0.9333	-0.64	572.8915639063629
0.9699	-0.64	558.6419707122349
1.0065	-0.64	549.7791167489987
1.0431	-0.64	531.8263750053231
1.0796999999999999	-0.64	523.8039590452474
1.1162999999999998	-0.64	503.613602201834
1.1528999999999998	-0.64	494.2259001277268
1.1894999999999998	-0.64	476.4689371642381
1.2261000000000002	-0.64	467.92531930727733
1.2627000000000002	-0.64	449.0381034135417
1.2993000000000001	-0.64	440.4543110603351
1.3359	-0.64	423.0129695737829
1.3725	-0.64	417.0689448983622
1.4091	-0.64	nan
1.4457	-0.64	nan
1.4823	-0.64	nan
1.5189	-0.64	nan
1.5554999999999999	-0.64	nan
1.5920999999999998	-0.64	nan
1.6286999999999998	-0.64	nan
1.6652999999999998	-0.64	nan
1.7019000000000002	-0.64	nan
1.7385000000000002	-0.64	nan
1.7751000000000001	-0.64	nan
1.8117	-0.64	nan
-1.8117	-0.62	nan
-1.7751000000000001	-0.62	nan
-1.7385000000000002	-0.62	nan
-1.7019000000000002	-0.62	nan
-1.6653	-0.62	nan
-1.6287	-0.62	nan
-1.5921	-0.62	nan
-1.5555	-0.62	nan
-1.5189000000000001	-0.62	nan
-1.4823	-0.62	nan
-1.4457	-0.62	nan
-1.4091	-0.62	nan
-1.3725	-0.62	389.93020387282945
-1.3359	-0.62	407.70773579656856
-1.2993000000000001	-0.62	413.09494202970524
-1.2627000000000002	-0.62	431.7932093167585
-1.2261000000000002	-0.62	439.44647309804935
-1.1895000000000002	-0.62	462.83432697060937
-1.1529	-0.62	468.82294607036573
-1.1163	-0.62	489.58611790540533
-1.0797	-0.62	499.9708462359579
-1.0431	-0.62	519.5732849193932
-1.0065	-0.62	531.5513972985362
-0.9699000000000001	-0.62	548.4192673073268
-0.9333	-0.62	560.1807095800033
-0.8967	-0.62	570.4772881900625
-0.8601000000000001	-0.62	579.8358047161496
-0.8235000000000001	-0.62	585.1474600825683
-0.7869000000000002	-0.62	586.8808488211973
-0.7503	-0.62	587.7734206331988
-0.7137	-0.62	586.2348729298827
-0.6771	-0.62	583.300136474263
-0.6405000000000001	-0.62	580.5172693959064
-0.6039000000000001	-0.62	580.2378513086471
-0.5673000000000001	-0.62	579.1415428696805
-0.5307	-0.62	586.647063827063
-0.4941	-0.62	587.054134248063
-0.4575	-0.62	595.43133762062
-0.42090000000000005	-0.62	598.664700914682
-0.3843000000000001	-0.62	608.1348078733564
-0.3477000000000001	-0.62	609.3912095189592
-0.31110000000000015	-0.62	617.794534697812
-0.27449999999999997	-0.62	619.4872043442491
-0.2379	-0.62	622.5872674080593
-0.20130000000000003	-0.62	624.7673352239877
-0.16470000000000007	-0.62	622.8965711127411
-0.1281000000000001	-0.62	624.6798300011803
-0.09150000000000014	-0.62	622.8773379925041
-0.05489999999999995	-0.62	628.4748525032154
-0.018299999999999983	-0.62	623.4863134209962
0.018299999999999983	-0.62	628.3294421609411
0.05489999999999995	-0.62	622.8018181750526
0.09149999999999991	-0.62	628.1552905725185
0.12809999999999988	-0.62	621.0452936661048
0.16470000000000007	-0.62	625.5641597689984
0.2012999999999998	-0.62	624.6955834071746
0.23789999999999978	-0.62	624.2678848650539
0.27449999999999974	-0.62	619.7851474803737
0.31110000000000015	-0.62	620.0450783158194
0.3477000000000001	-0.62	617.4268702357276
0.3843000000000001	-0.62	610.8285413616793
0.42090000000000005	-0.62	607.1892765894271
0.4575	-0.62	598.007134209523
0.4941	-0.62	594.8302330451601
0.5307	-0.62	586.392472316248
0.5672999999999999	-0.62	582.0535223920837
0.6038999999999999	-0.62	580.9945201534763
0.6404999999999998	-0.62	579.803917628005
0.6770999999999998	-0.62	581.6565246665725
0.7136999999999998	-0.62	583.7021275109244
0.7503000000000002	-0.62	585.7639407603081
0.7869000000000002	-0.62	588.4648106121035
0.8235000000000001	-0.62	590.4555317334621
0.8601000000000001	-0.62	584.1677819927631
0.8967	-0.62	579.0891766453537
0.9333	-0.62	572.034894837296
0.9699	-0.62	559.6772344266536
1.0065	-0.62	547.9899670858043
1.0431	-0.62	531.9990842934094
1.0796999999999999	-0.62	520.2128881868911
1.1162999999999998	-0.62	500.19087727117505
1.1528999999999998	-0.62	491.73927761512823
1.1894999999999998	-0.62	470.1801856339053
1.2261000000000002	-0.62	461.54915006489347
1.2627000000000002	-0.62	440.2033508550117
1.2993000000000001	-0.62	433.00727499578795
1.3359	-0.62	410.78969827212075
1.3725	-0.62	408.12748719681707
1.4091	-0.62	390.89287780193564
1.4457	-0.62	nan
1.4823	-0.62	nan
1.5189	-0.62	nan
1.5554999999999999	-0.62	nan
1.5920999999999998	-0.62	nan
1.6286999999999998	-0.62	nan
1.6652999999999998	-0.62	nan
1.7019000000000002	-0.62	nan
1.7385000000000002	-0.62	nan
1.7751000000000001	-0.62	nan
1.8117	-0.62	nan
-1.8117	-0.6	nan
-1.7751000000000001	-0.6	nan
-1.7385000000000002	-0.6	nan
-1.7019000000000002	-0.6	nan
-1.6653	-0.6	nan
-1.6287	-0.6	nan
-1.5921	-0.6	nan
-1.5555	-0.6	nan
-1.5189000000000001	-0.6	nan
-1.4823	-0.6	nan
-1.4457	-0.6	nan
-1.4091	-0.6	377.1927382573392
-1.3725	-0.6	381.48459753275927
-1.3359	-0.6	396.97457425584656
-1.2993000000000001	-0.6	403.41530139789734
-1.2627000000000002	-0.6	424.438643791686
-1.2261000000000002	-0.6	433.2058196670281
-1.1895000000000002	-0.6	455.4188666693389
-1.1529	-0.6	465.83104308778684
-1.1163	-0.6	485.4934541406479
-1.0797	-0.6	499.6874860244618
-1.0431	-0.6	517.3777579861841
-1.0065	-0.6	533.2771314769276
-0.9699000000000001	-0.6	547.5603659192114
-0.9333	-0.6	564.3099710030276
-0.8967	-0.6	572.9399363726207
-0.8601000000000001	-0.6	584.5169711853324
-0.8235000000000001	-0.6	587.2908983878701
-0.7869000000000002	-0.6	589.0893844514695
-0.7503	-0.6	590.7714940470811
-0.7137	-0.6	588.0009867560985
-0.6771	-0.6	583.2407882903819
-0.6405000000000001	-0.6	578.8179047499026
-0.6039000000000001	-0.6	580.6319806803502
-0.5673000000000001	-0.6	579.3627822475745
-0.5307	-0.6	582.3309889213745
-0.4941	-0.6	583.3126870100847
-0.4575	-0.6	591.4759211187747
-0.42090000000000005	-0.6	593.5335145101362
-0.3843000000000001	-0.6	605.1017682320536
-0.3477000000000001	-0.6	613.290390822603
-0.31110000000000015	-0.6	617.445189620894
-0.27449999999999997	-0.6	624.5696634454965
-0.2379	-0.6	623.5696158118425
-0.20130000000000003	-0.6	626.5818402920794
-0.16470000000000007	-0.6	628.3991494692698
-0.1281000000000001	-0.6	635.0427573098106
-0.09150000000000014	-0.6	631.6837415134715
-0.05489999999999995	-0.6	637.3234255148092
-0.018299999999999983	-0.6	634.154834670957
0.018299999999999983	-0.6	638.8864284017552
0.05489999999999995	-0.6	636.2417360319741
0.09149999999999991	-0.6	636.7393221574304
0.12809999999999988	-0.6	633.7635171005394
0.16470000000000007	-0.6	634.1830716405383
0.2012999999999998	-0.6	627.9501135675462
0.23789999999999978	-0.6	628.2662870340979
0.27449999999999974	-0.6	624.9857327439697
0.31110000000000015	-0.6	622.3293277205671
0.3477000000000001	-0.6	615.984712320988
0.3843000000000001	-0.6	612.0178950211202
0.42090000000000005	-0.6	605.1451891180051
0.4575	-0.6	595.9019233835472
0.4941	-0.6	592.5920759962369
0.5307	-0.6	587.0200007775013
0.5672999999999999	-0.6	583.1821682968268
0.6038999999999999	-0.6	579.6706107845773
0.6404999999999998	-0.6	580.4962125441514
0.6770999999999998	-0.6	579.9800031319049
0.7136999999999998	-0.6	583.3917464457688
0.7503000000000002	-0.6	584.415119086816
0.7869000000000002	-0.6	587.5500847554218
0.8235000000000001	-0.6	590.5861780542424
0.8601000000000001	-0.6	587.9438188732819
0.8967	-0.6	581.0051241897722
0.9333	-0.6	572.0359107855387
0.9699	-0.6	564.0402466873567
1.0065	-0.6	546.7623815600383
1.0431	-0.6	533.2337963414005
1.0796999999999999	-0.6	518.3525883856631
1.1162999999999998	-0.6	498.864318842966
1.1528999999999998	-0.6	485.1562463039689
1.1894999999999998	-0.6	464.41523571295346
1.2261000000000002	-0.6	457.56293258297717
1.2627000000000002	-0.6	434.7834905473815
1.2993000000000001	-0.6	425.1927676608487
1.3359	-0.6	404.8645397804561
1.3725	-0.6	399.6297527812859
1.4091	-0.6	381.7150348743953
1.4457	-0.6	377.52918705647966
1.4823	-0.6	nan
1.5189	-0.6	nan
1.5554999999999999	-0.6	nan
1.5920999999999998	-0.6	nan
1.6286999999999998	-0.6	nan
1.6652999999999998	-0.6	nan
1.7019000000000002	-0.6	nan
1.7385000000000002	-0.6	nan
1.7751000000000001	-0.6	nan
1.8117	-0.6	nan
-1.8117	-0.58	nan
-1.7751000000000001	-0.58	nan
-1.7385000000000002	-0.58	nan
-1.7019000000000002	-0.58	nan
-1.6653	-0.58	nan
-1.6287	-0.58	nan
-1.5921	-0.58	nan
-1.5555	-0.58	nan
-1.5189000000000001	-0.58	nan
-1.4823	-0.58	nan
-1.4457	-0.58	356.6492769298092
-1.4091	-0.58	365.38293559542035
-1.3725	-0.58	372.29246009958854
-1.3359	-0.58	386.2463534465825
-1.2993000000000001	-0.58	396.7159298919634
-1.2627000000000002	-0.58	417.0450247432022
-1.2261000000000002	-0.58	429.90140157225056
-1.1895000000000002	-0.58	447.93757871107084
-1.1529	-0.58	462.34058028998874
-1.1163	-0.58	483.1502797402278
-1.0797	-0.58	498.84462434890753
-1.0431	-0.58	514.9983330205703
-1.0065	-0.58	533.5070605253736
-0.9699000000000001	-0.58	546.9224382357496
-0.9333	-0.58	561.5977327689429
-0.8967	-0.58	574.9607426381801
-0.8601000000000001	-0.58	586.9018250572443
-0.8235000000000001	-0.58	589.7146453877886
-0.7869000000000002	-0.58	590.8357772357929
-0.7503	-0.58	592.485722182424
-0.7137	-0.58	589.1661444955167
-0.6771	-0.58	586.5822309402215
-0.6405000000000001	-0.58	581.5746056962054
-0.6039000000000001	-0.58	581.8780762185222
-0.5673000000000001	-0.58	576.1926553673027
-0.5307	-0.58	577.8307293189612
-0.4941	-0.58	580.2106768766489
-0.4575	-0.58	585.8398245436308
-0.42090000000000005	-0.58	593.5462689161177
-0.3843000000000001	-0.58	599.242957104614
-0.3477000000000001	-0.58	611.0456262032606
-0.31110000000000015	-0.58	614.0098752673617
-0.27449999999999997	-0.58	622.47069113252
-0.2379	-0.58	624.0176372787854
-0.20130000000000003	-0.58	632.8884315626682
-0.16470000000000007	-0.58	634.0911443290439
-0.1281000000000001	-0.58	640.9660332379407
-0.09150000000000014	-0.58	643.2861393495783
-0.05489999999999995	-0.58	644.0919972521901
-0.018299999999999983	-0.58	647.8598981712087
0.018299999999999983	-0.58	647.1917617468729
0.05489999999999995	-0.58	645.207486502074
0.09149999999999991	-0.58	643.3799885032494
0.12809999999999988	-0.58	640.5230235449761
0.16470000000000007	-0.58	639.1880626019675
0.2012999999999998	-0.58	632.8839125785415
0.23789999999999978	-0.58	634.3592594522137
0.27449999999999974	-0.58	625.2083512193391
0.31110000000000015	-0.58	620.2243340668407
0.3477000000000001	-0.58	613.0293537614721
0.3843000000000001	-0.58	608.1115300733368
0.42090000000000005	-0.58	598.834606078228
0.4575	-0.58	593.9051106392683
0.4941	-0.58	586.7938388766163
0.5307	-0.58	580.6759121639461
0.5672999999999999	-0.58	578.6951826503376
0.6038999999999999	-0.58	576.6683238003222
0.6404999999999998	-0.58	578.3395733563514
0.6770999999999998	-0.58	580.2440693342141
0.7136999999999998	-0.58	587.1753216344977
0.7503000000000002	-0.58	586.7103431663543
0.7869000000000002	-0.58	593.4211987742472
0.8235000000000001	-0.58	594.2567479736035
0.8601000000000001	-0.58	587.1758168196899
0.8967	-0.58	584.706873127693
0.9333	-0.58	573.6677893975685
0.9699	-0.58	562.7435815305549
1.0065	-0.58	545.0710623185032
1.0431	-0.58	531.7814556903501
1.0796999999999999	-0.58	515.2672921870451
1.1162999999999998	-0.58	498.7897571405005
1.1528999999999998	-0.58	481.79858243165677
1.1894999999999998	-0.58	463.9648803709554
1.2261000000000002	-0.58	451.17018093220935
1.2627000000000002	-0.58	429.2257196838616
1.2993000000000001	-0.58	415.64354729097374
1.3359	-0.58	396.53039907567626
1.3725	-0.58	386.1316977135866
1.4091	-0.58	373.8080296241059
1.4457	-0.58	366.13653056220005
1.4823	-0.58	357.511356233115
1.5189	-0.58	nan
1.5554999999999999	-0.58	nan
1.5920999999999998	-0.58	nan
1.6286999999999998	-0.58	nan
1.6652999999999998	-0.58	nan
1.7019000000000002	-0.58	nan
1.7385000000000002	-0.58	nan
1.7751000000000001	-0.58	nan
1.8117	-0.58	nan
-1.8117	-0.56	nan
-1.7751000000000001	-0.56	nan
-1.7385000000000002	-0.56	nan
-1.7019000000000002	-0.56	nan
-1.6653	-0.56	nan
-1.6287	-0.56	nan
-1.5921	-0.56	nan
-1.5555	-0.56	nan
-1.5189000000000001	-0.56	nan
-1.4823	-0.56	343.0816032179676
-1.4457	-0.56	348.4167476413212
-1.4091	-0.56	352.98174087454237
-1.3725	-0.56	365.24595909404906
-1.3359	-0.56	375.98969196815324
-1.2993000000000001	-0.56	391.94958857365174
-1.2627000000000002	-0.56	405.8756884705567
-1.2261000000000002	-0.56	427.0590752431135
-1.1895000000000002	-0.56	441.7688126147701
-1.1529	-0.56	463.7268510875616
-1.1163	-0.56	476.7373124819139
-1.0797	-0.56	500.1209891775346
-1.0431	-0.56	515.0462094070942
-1.0065	-0.56	534.1812217866652
-0.9699000000000001	-0.56	547.5859596306528
-0.9333	-0.56	563.5034443138125
-0.8967	-0.56	571.6900377458713
-0.8601000000000001	-0.56	591.2414252216553
-0.8235000000000001	-0.56	593.5273511238274
-0.7869000000000002	-0.56	595.114754376981
-0.7503	-0.56	594.5145669812949
-0.7137	-0.56	591.4247049792097
-0.6771	-0.56	587.0798024204755
-0.6405000000000001	-0.56	584.84737215878
-0.6039000000000001	-0.56	577.805675721113
-0.5673000000000001	-0.56	576.4427502775533
-0.5307	-0.56	575.1070181628924
-0.4941	-0.56	579.6989173213046
-0.4575	-0.56	582.6440501541969
-0.42090000000000005	-0.56	591.4003895968356
-0.3843000000000001	-0.56	594.3821361776997
-0.3477000000000001	-0.56	605.4656008324899
-0.31110000000000015	-0.56	610.8540169088677
-0.27449999999999997	-0.56	619.9423204565759
-0.2379	-0.56	624.6068398344661
-0.20130000000000003	-0.56	630.9582998925658
-0.16470000000000007	-0.56	640.2039220551711
-0.1281000000000001	-0.56	642.345817559948
-0.09150000000000014	-0.56	646.2270160706837
-0.05489999999999995	-0.56	649.9369117112378
-0.018299999999999983	-0.56	653.7971770636348
0.018299999999999983	-0.56	653.2384275619465
0.05489999999999995	-0.56	654.070329962941
0.09149999999999991	-0.56	652.2281219798749
0.12809999999999988	-0.56	647.98431991613
0.16470000000000007	-0.56	642.8289391572982
0.2012999999999998	-0.56	638.6663528465675
0.23789999999999978	-0.56	632.714873229085
0.27449999999999974	-0.56	624.5852401203092
0.31110000000000015	-0.56	619.3399017394096
0.3477000000000001	-0.56	608.7354646655963
0.3843000000000001	-0.56	603.3368138414246
0.42090000000000005	-0.56	595.3740991414596
0.4575	-0.56	589.5354403570723
0.4941	-0.56	581.7383794477312
0.5307	-0.56	581.3613716397068
0.5672999999999999	-0.56	575.9232332582484
0.6038999999999999	-0.56	574.1784677389204
0.6404999999999998	-0.56	576.8578752382122
0.6770999999999998	-0.56	580.8684826256858
0.7136999999999998	-0.56	584.9366013112683
0.7503000000000002	-0.56	590.7879547766249
0.7869000000000002	-0.56	594.8508401735137
0.8235000000000001	-0.56	595.505938631277
0.8601000000000001	-0.56	592.271713595027
0.8967	-0.56	586.0559034970865
0.9333	-0.56	574.9936468892887
0.9699	-0.56	567.0404687243042
1.0065	-0.56	547.9663863171063
1.0431	-0.56	533.4492865807991
1.0796999999999999	-0.56	512.4258948833063
1.1162999999999998	-0.56	499.29369011554763
1.1528999999999998	-0.56	477.0922129916415
1.1894999999999998	-0.56	462.6023284802183
1.2261000000000002	-0.56	441.13400996655474
1.2627000000000002	-0.56	425.692750470152
1.2993000000000001	-0.56	407.48099191483703
1.3359	-0.56	392.98235509584356
1.3725	-0.56	375.9783185740214
1.4091	-0.56	365.3237108843803
1.4457	-0.56	353.5603126921835
1.4823	-0.56	347.9353413288981
1.5189	-0.56	343.35287694752384
1.5554999999999999	-0.56	nan
1.5920999999999998	-0.56	nan
1.6286999999999998	-0.56	nan
1.6652999999999998	-0.56	nan
1.7019000000000002	-0.56	nan
1.7385000000000002	-0.56	nan
1.7751000000000001	-0.56	nan
1.8117	-0.56	nan
-1.8117	-0.54	nan
-1.7751000000000001	-0.54	nan
-1.7385000000000002	-0.54	nan
-1.7019000000000002	-0.54	nan
-1.6653	-0.54	nan
-1.6287	-0.54	nan
-1.5921	-0.54	nan
-1.5555	-0.54	nan
-1.5189000000000001	-0.54	nan
-1.4823	-0.54	336.5668519692735
-1.4457	-0.54	342.1808377566782
-1.4091	-0.54	344.51133130545816
-1.3725	-0.54	359.39626670592736
-1.3359	-0.54	366.76291303912893
-1.2993000000000001	-0.54	388.09845437322525
-1.2627000000000002	-0.54	397.3325502928416
-1.2261000000000002	-0.54	425.8820515827967
-1.1895000000000002	-0.54	435.6906554665632
-1.1529	-0.54	463.35010361744077
-1.1163	-0.54	473.2087265207937
-1.0797	-0.54	499.3518877264257
-1.0431	-0.54	509.12014052183804
-1.0065	-0.54	533.7846570287097
-0.9699000000000001	-0.54	550.1017805929348
-0.9333	-0.54	565.7554196023418
-0.8967	-0.54	578.1603879797826
-0.8601000000000001	-0.54	589.8665131592896
-0.8235000000000001	-0.54	596.8535770603324
-0.7869000000000002	-0.54	601.1084215080333
-0.7503	-0.54	596.1033198650506
-0.7137	-0.54	592.8617774077521
-0.6771	-0.54	588.5488576243215
-0.6405000000000001	-0.54	581.6688715087455
-0.6039000000000001	-0.54	577.3558385313731
-0.5673000000000001	-0.54	574.2668323085576
-0.5307	-0.54	574.5697177610149
-0.4941	-0.54	574.3853589393495
-0.4575	-0.54	578.2034655029937
-0.42090000000000005	-0.54	585.5864769416605
-0.3843000000000001	-0.54	592.5934980735572
-0.3477000000000001	-0.54	600.3887024268448
-0.31110000000000015	-0.54	606.17014175303
-0.27449999999999997	-0.54	614.4745405288256
-0.2379	-0.54	624.7453366093216
-0.20130000000000003	-0.54	629.9805363662199
-0.16470000000000007	-0.54	638.2908425407174
-0.1281000000000001	-0.54	642.4464058148851
-0.09150000000000014	-0.54	651.6539754467976
-0.05489999999999995	-0.54	651.2596139092249
-0.018299999999999983	-0.54	660.7836846857547
0.018299999999999983	-0.54	657.286125450783
0.05489999999999995	-0.54	661.8444591075041
0.09149999999999991	-0.54	655.1595800857207
0.12809999999999988	-0.54	654.0872910561336
0.16470000000000007	-0.54	643.2917554836755
0.2012999999999998	-0.54	637.2812706623945
0.23789999999999978	-0.54	629.996840574183
0.27449999999999974	-0.54	626.4025781243066
0.31110000000000015	-0.54	613.2589031757936
0.3477000000000001	-0.54	606.3466828751164
0.3843000000000001	-0.54	597.517479366806
0.42090000000000005	-0.54	593.5519682567965
0.4575	-0.54	586.1822161069169
0.4941	-0.54	579.4958161266459
0.5307	-0.54	575.0373117028196
0.5672999999999999	-0.54	572.6698789595218
0.6038999999999999	-0.54	576.4453085403138
0.6404999999999998	-0.54	577.2107770367179
0.6770999999999998	-0.54	583.3432658177554
0.7136999999999998	-0.54	588.7250144767501
0.7503000000000002	-0.54	592.5580833670608
0.7869000000000002	-0.54	595.4929315513581
0.8235000000000001	-0.54	601.0466750044015
0.8601000000000001	-0.54	597.551341468389
0.8967	-0.54	589.5579591470106
0.9333	-0.54	577.3919100964683
0.9699	-0.54	567.6901140028016
1.0065	-0.54	549.6197632256495
1.0431	-0.54	533.0487071928122
1.0796999999999999	-0.54	510.8179616891701
1.1162999999999998	-0.54	500.3587138350547
1.1528999999999998	-0.54	473.14990000866925
1.1894999999999998	-0.54	462.2018732624782
1.2261000000000002	-0.54	437.2319373436363
1.2627000000000002	-0.54	425.62073644242537
1.2993000000000001	-0.54	398.4322118693959
1.3359	-0.54	390.1795198859761
1.3725	-0.54	365.7998560655227
1.4091	-0.54	360.1978978563702
1.4457	-0.54	345.79258621158635
1.4823	-0.54	342.9356560839279
1.5189	-0.54	335.7546390480818
1.5554999999999999	-0.54	nan
1.5920999999999998	-0.54	nan
1.6286999999999998	-0.54	nan
1.6652999999999998	-0.54	nan
1.7019000000000002	-0.54	nan
1.7385000000000002	-0.54	nan
1.7751000000000001	-0.54	nan
1.8117	-0.54	nan
-1.8117	-0.52	nan
-1.7751000000000001	-0.52	nan
-1.7385000000000002	-0.52	nan
-1.7019000000000002	-0.52	nan
-1.6653	-0.52	nan
-1.6287	-0.52	nan
-1.5921	-0.52	nan
-1.5555	-0.52	nan
-1.5189000000000001	-0.52	329.90764351118986
-1.4823	-0.52	330.01738359547767
-1.4457	-0.52	336.48341752983765
-1.4091	-0.52	339.3852451303112
-1.3725	-0.52	355.5648941726077
-1.3359	-0.52	361.2350329008629
-1.2993000000000001	-0.52	385.38653330222985
-1.2627000000000002	-0.52	393.82211925276175
-1.2261000000000002	-0.52	424.1055386317457
-1.1895000000000002	-0.52	431.6321719657597
-1.1529	-0.52	462.79405230518944
-1.1163	-0.52	475.24534674941765
-1.0797	-0.52	499.74263764220956
-1.0431	-0.52	513.5194506205247
-1.0065	-0.52	535.0611855401723
-0.9699000000000001	-0.52	552.8116364498819
-0.9333	-0.52	567.5850356060548
-0.8967	-0.52	582.774539045183
-0.8601000000000001	-0.52	594.133294084045
-0.8235000000000001	-0.52	598.1496126649608
-0.7869000000000002	-0.52	601.6682727793585
-0.7503	-0.52	601.0059086480575
-0.7137	-0.52	601.345522159367
-0.6771	-0.52	590.47924003312
-0.6405000000000001	-0.52	586.3113624488143
-0.6039000000000001	-0.52	578.3774714232189
-0.5673000000000001	-0.52	576.5127133172016
-0.5307	-0.52	571.6958589189604
-0.4941	-0.52	576.5762616075598
-0.4575	-0.52	577.2135833828031
-0.42090000000000005	-0.52	579.7986644342225
-0.3843000000000001	-0.52	591.7184708447231
-0.3477000000000001	-0.52	597.2712682620358
-0.31110000000000015	-0.52	603.5773583955356
-0.27449999999999997	-0.52	609.2325419151015
-0.2379	-0.52	622.0696265330548
-0.20130000000000003	-0.52	628.0737222784303
-0.16470000000000007	-0.52	642.6724304046949
-0.1281000000000001	-0.52	642.1446939565589
-0.09150000000000014	-0.52	653.545152764374
-0.05489999999999995	-0.52	657.4232784573385
-0.018299999999999983	-0.52	663.3882621480192
0.018299999999999983	-0.52	660.6072194006946
0.05489999999999995	-0.52	664.394653720301
0.09149999999999991	-0.52	657.4399802135487
0.12809999999999988	-0.52	657.392355650313
0.16470000000000007	-0.52	645.5312921136847
0.2012999999999998	-0.52	643.3615342610266
0.23789999999999978	-0.52	629.7639875994784
0.27449999999999974	-0.52	622.5163675201479
0.31110000000000015	-0.52	609.0467611052276
0.3477000000000001	-0.52	605.681684476619
0.3843000000000001	-0.52	595.1583809015441
0.42090000000000005	-0.52	590.1863350584006
0.4575	-0.52	579.791209639698
0.4941	-0.52	575.9324586700841
0.5307	-0.52	575.6266431573832
0.5672999999999999	-0.52	574.6810462119752
0.6038999999999999	-0.52	576.7814328126016
0.6404999999999998	-0.52	579.5960984396911
0.6770999999999998	-0.52	584.351194875131
0.7136999999999998	-0.52	592.9020548970233
0.7503000000000002	-0.52	598.1963737578144
0.7869000000000002	-0.52	603.1317162277464
0.8235000000000001	-0.52	602.6489288181641
0.8601000000000001	-0.52	601.7119796112157
0.8967	-0.52	593.3520777230219
0.9333	-0.52	582.7877124787414
0.9699	-0.52	567.5707824222528
1.0065	-0.52	550.6539394016253
1.0431	-0.52	534.1734457323901
1.0796999999999999	-0.52	512.9009234394032
1.1162999999999998	-0.52	497.90963368165404
1.1528999999999998	-0.52	472.7572135021994
1.1894999999999998	-0.52	462.469251790569
1.2261000000000002	-0.52	433.11203300738777
1.2627000000000002	-0.52	421.7116269253083
1.2993000000000001	-0.52	393.2657618847881
1.3359	-0.52	386.32053978955935
1.3725	-0.52	360.1698278301984
1.4091	-0.52	355.9680481451997
1.4457	-0.52	338.9781092107465
1.4823	-0.52	336.92504801616616
1.5189	-0.52	329.7593384873968
1.5554999999999999	-0.52	330.098837484261
1.5920999999999998	-0.52	nan
1.6286999999999998	-0.52	nan
1.6652999999999998	-0.52	nan
1.7019000000000002	-0.52	nan
1.7385000000000002	-0.52	nan
1.7751000000000001	-0.52	nan
1.8117	-0.52	nan
-1.8117	-0.5	nan
-1.7751000000000001	-0.5	nan
-1.7385000000000002	-0.5	nan
-1.7019000000000002	-0.5	nan
-1.6653	-0.5	nan
-1.6287	-0.5	nan
-1.5921	-0.5	nan
-1.5555	-0.5	329.49074598539744
-1.5189000000000001	-0.5	325.32295706200216
-1.4823	-0.5	327.1722549173946
-1.4457	-0.5	334.4545880883002
-1.4091	-0.5	336.12263929836917
-1.3725	-0.5	353.89787277819147
-1.3359	-0.5	358.00293767753266
-1.2993000000000001	-0.5	383.60618536335664
-1.2627000000000002	-0.5	393.8087633944092
-1.2261000000000002	-0.5	421.0125360401532
-1.1895000000000002	-0.5	433.72104030027145
-1.1529	-0.5	461.56322888584316
-1.1163	-0.5	476.1014935704776
-1.0797	-0.5	501.3875581075405
-1.0431	-0.5	514.8969701525516
-1.0065	-0.5	535.6301741289092
-0.9699000000000001	-0.5	554.0938188663372
-0.9333	-0.5	571.6482415127568
-0.8967	-0.5	582.7352799701241
-0.8601000000000001	-0.5	598.1207473500691
-0.8235000000000001	-0.5	605.2894109454343
-0.7869000000000002	-0.5	607.3346261259688
-0.7503	-0.5	604.0766024673597
-0.7137	-0.5	601.8383641803055
-0.6771	-0.5	594.5125774109815
-0.6405000000000001	-0.5	588.36338168892
-0.6039000000000001	-0.5	583.2741525048098
-0.5673000000000001	-0.5	577.8846852839729
-0.5307	-0.5	574.4119621926902
-0.4941	-0.5	573.9159309215028
-0.4575	-0.5	579.2277848240967
-0.42090000000000005	-0.5	582.518696428185
-0.3843000000000001	-0.5	589.7633254094586
-0.3477000000000001	-0.5	594.0004590903679
-0.31110000000000015	-0.5	604.9967593159927
-0.27449999999999997	-0.5	612.3522254073695
-0.2379	-0.5	623.277094666282
-0.20130000000000003	-0.5	626.5565778879333
-0.16470000000000007	-0.5	643.4323736952132
-0.1281000000000001	-0.5	646.5004645018807
-0.09150000000000014	-0.5	656.7571680581652
-0.05489999999999995	-0.5	662.3936609561243
-0.018299999999999983	-0.5	665.9328340922772
0.018299999999999983	-0.5	665.8938407505341
0.05489999999999995	-0.5	668.9993700545097
0.09149999999999991	-0.5	661.1913087070739
0.12809999999999988	-0.5	657.1551919760174
0.16470000000000007	-0.5	645.3967862569408
0.2012999999999998	-0.5	642.0956523177903
0.23789999999999978	-0.5	628.6865950803339
0.27449999999999974	-0.5	625.2204733425912
0.31110000000000015	-0.5	611.1512664886978
0.3477000000000001	-0.5	606.3985076802094
0.3843000000000001	-0.5	593.761665755005
0.42090000000000005	-0.5	590.9090448974036
0.4575	-0.5	581.4051819968054
0.4941	-0.5	577.4476332355765
0.5307	-0.5	572.6929423216532
0.5672999999999999	-0.5	574.2468581863084
0.6038999999999999	-0.5	575.6866220654141
0.6404999999999998	-0.5	580.8268462490793
0.6770999999999998	-0.5	588.6496798717095
0.7136999999999998	-0.5	595.7501028501772
0.7503000000000002	-0.5	601.2260259332281
0.7869000000000002	-0.5	607.6046515428505
0.8235000000000001	-0.5	607.633356533417
0.8601000000000001	-0.5	602.5255220216379
0.8967	-0.5	597.9357324988878
0.9333	-0.5	585.8182451552107
0.9699	-0.5	570.4078053226951
1.0065	-0.5	554.4292568544768
1.0431	-0.5	538.8783012696074
1.0796999999999999	-0.5	515.2181011791414
1.1162999999999998	-0.5	500.166479786149
1.1528999999999998	-0.5	475.9306409380568
1.1894999999999998	-0.5	460.0739333874707
1.2261000000000002	-0.5	434.487469495323
1.2627000000000002	-0.5	422.4344402999594
1.2993000000000001	-0.5	393.37840676770736
1.3359	-0.5	383.0394472256733
1.3725	-0.5	359.10374422387736
1.4091	-0.5	351.95160573587384
1.4457	-0.5	334.8505580157489
1.4823	-0.5	333.31286737764844
1.5189	-0.5	328.3413782280383
1.5554999999999999	-0.5	326.4963723840486
1.5920999999999998	-0.5	331.2618986346159
1.6286999999999998	-0.5	nan
1.6652999999999998	-0.5	nan
1.7019000000000002	-0.5	nan
1.7385000000000002	-0.5	nan
1.7751000000000001	-0.5	nan
1.8117	-0.5	nan
-1.8117	-0.48	nan
-1.7751000000000001	-0.48	nan
-1.7385000000000002	-0.48	nan
-1.7019000000000002	-0.48	nan
-1.6653	-0.48	nan
-1.6287	-0.48	nan
-1.5921	-0.48	nan
-1.5555	-0.48	329.368940350604
-1.5189000000000001	-0.48	327.86898164447103
-1.4823	-0.48	326.35995111274707
-1.4457	-0.48	330.3030372494006
-1.4091	-0.48	338.80654736246754
-1.3725	-0.48	350.1248938315228
-1.3359	-0.48	362.56377136569955
-1.2993000000000001	-0.48	379.6097994340385
-1.2627000000000002	-0.48	396.95012046863417
-1.2261000000000002	-0.48	419.7222733255909
-1.1895000000000002	-0.48	437.11800252592025
-1.1529	-0.48	461.2518815837601
-1.1163	-0.48	479.6952842851399
-1.0797	-0.48	500.8427763759647
-1.0431	-0.48	519.3160064140257
-1.0065	-0.48	539.6657807898573
-0.9699000000000001	-0.48	557.4309464583982
-0.9333	-0.48	573.9124577947792
-0.8967	-0.48	590.2470665971811
-0.8601000000000001	-0.48	602.8565731588918
-0.8235000000000001	-0.48	608.495121098989
-0.7869000000000002	-0.48	610.5980027687655
-0.7503	-0.48	610.9338622103696
-0.7137	-0.48	602.4537799135007
-0.6771	-0.48	598.4284391975764
-0.6405000000000001	-0.48	592.838109302904
-0.6039000000000001	-0.48	585.5684804162759
-0.5673000000000001	-0.48	579.9162804713743
-0.5307	-0.48	577.4338401237289
-0.4941	-0.48	577.8005353483152
-0.4575	-0.48	580.6195587098463
-0.42090000000000005	-0.48	584.9705680700516
-0.3843000000000001	-0.48	590.0536608124803
-0.3477000000000001	-0.48	597.7010799355033
-0.31110000000000015	-0.48	607.0953235888024
-0.27449999999999997	-0.48	614.0173546879965
-0.2379	-0.48	623.620715977423
-0.20130000000000003	-0.48	633.7227904029266
-0.16470000000000007	-0.48	642.6056781386102
-0.1281000000000001	-0.48	650.5156219770663
-0.09150000000000014	-0.48	659.0226893073998
-0.05489999999999995	-0.48	666.8142354801644
-0.018299999999999983	-0.48	671.9754818222548
0.018299999999999983	-0.48	670.698213159864
0.05489999999999995	-0.48	668.5488833535638
0.09149999999999991	-0.48	666.3134507843029
0.12809999999999988	-0.48	659.2570945576169
0.16470000000000007	-0.48	652.3808757596737
0.2012999999999998	-0.48	641.9482692513798
0.23789999999999978	-0.48	631.3310552829887
0.27449999999999974	-0.48	626.1812505582352
0.31110000000000015	-0.48	617.3025207458975
0.3477000000000001	-0.48	607.8642550172617
0.3843000000000001	-0.48	596.4968685894412
0.42090000000000005	-0.48	588.6599359524848
0.4575	-0.48	584.3670387147465
0.4941	-0.48	579.010548745531
0.5307	-0.48	577.4426946687717
0.5672999999999999	-0.48	576.7798669230114
0.6038999999999999	-0.48	580.3489909758648
0.6404999999999998	-0.48	584.1241503911584
0.6770999999999998	-0.48	592.9070128003175
0.7136999999999998	-0.48	599.4579208962465
0.7503000000000002	-0.48	606.1259429444896
0.7869000000000002	-0.48	612.0025590538161
0.8235000000000001	-0.48	612.5847423633534
0.8601000000000001	-0.48	611.2802443307135
0.8967	-0.48	598.9276683389483
0.9333	-0.48	588.7786763660763
0.9699	-0.48	577.4414953921078
1.0065	-0.48	557.3055520185259
1.0431	-0.48	537.6321401501094
1.0796999999999999	-0.48	519.4208926682653
1.1162999999999998	-0.48	501.66394493553116
1.1528999999999998	-0.48	479.9954723913835
1.1894999999999998	-0.48	461.3103390836998
1.2261000000000002	-0.48	437.9428379500801
1.2627000000000002	-0.48	419.1094986399485
1.2993000000000001	-0.48	396.8742846574243
1.3359	-0.48	380.4724868339086
1.3725	-0.48	362.1549860197164
1.4091	-0.48	350.2364042487079
1.4457	-0.48	339.2013755503462
1.4823	-0.48	331.3363780934201
1.5189	-0.48	325.6390401361801
1.5554999999999999	-0.48	327.11471968348565
1.5920999999999998	-0.48	329.4570875353276
1.6286999999999998	-0.48	nan
1.6652999999999998	-0.48	nan
1.7019000000000002	-0.48	nan
1.7385000000000002	-0.48	nan
1.7751000000000001	-0.48	nan
1.8117	-0.48	nan
-1.8117	-0.46	nan
-1.7751000000000001	-0.46	nan
-1.7385000000000002	-0.46	nan
-1.7019000000000002	-0.46	nan
-1.6653	-0.46	nan
-1.6287	-0.46	nan
-1.5921	-0.46	339.17693287923936
-1.5555	-0.46	330.6323881751221
-1.5189000000000001	-0.46	330.705000598516
-1.4823	-0.46	330.47816948389374
-1.4457	-0.46	332.90222830934397
-1.4091	-0.46	344.00329704858433
-1.3725	-0.46	350.8417214464808
-1.3359	-0.46	368.7685249706325
-1.2993000000000001	-0.46	381.54828047944466
-1.2627000000000002	-0.46	405.2546471028909
-1.2261000000000002	-0.46	417.2395835705056
-1.1895000000000002	-0.46	444.02177929697285
-1.1529	-0.46	458.8798556715503
-1.1163	-0.46	486.2408833470909
-1.0797	-0.46	502.42755204670374
-1.0431	-0.46	525.3091223666971
-1.0065	-0.46	543.7632798783573
-0.9699000000000001	-0.46	562.3368408372463
-0.9333	-0.46	578.85857600746
-0.8967	-0.46	593.7828820997089
-0.8601000000000001	-0.46	603.981377854357
-0.8235000000000001	-0.46	611.6447371712699
-0.7869000000000002	-0.46	615.9507848208802
-0.7503	-0.46	614.9208670676552
-0.7137	-0.46	610.2362458092879
-0.6771	-0.46	605.0094414600093
-0.6405000000000001	-0.46	595.6880697775026
-0.6039000000000001	-0.46	590.3413186093635
-0.5673000000000001	-0.46	582.5766108192906
-0.5307	-0.46	581.488027081774
-0.4941	-0.46	581.7853072455808
-0.4575	-0.46	585.0700265062375
-0.42090000000000005	-0.46	588.4781769607071
-0.3843000000000001	-0.46	593.6706142924186
-0.3477000000000001	-0.46	602.5089716194351
-0.31110000000000015	-0.46	610.3530173337679
-0.27449999999999997	-0.46	621.3120320311244
-0.2379	-0.46	627.3791326077695
-0.20130000000000003	-0.46	638.9661039916035
-0.16470000000000007	-0.46	644.026418899449
-0.1281000000000001	-0.46	658.9571667007594
-0.09150000000000014	-0.46	664.1631164988736
-0.05489999999999995	-0.46	671.6405271810513
-0.018299999999999983	-0.46	672.2868209873458
0.018299999999999983	-0.46	674.9154580500501
0.05489999999999995	-0.46	673.0591259406027
0.09149999999999991	-0.46	671.5874142031612
0.12809999999999988	-0.46	664.1490290155266
0.16470000000000007	-0.46	658.427826881368
0.2012999999999998	-0.46	646.2122443154512
0.23789999999999978	-0.46	639.3927495198078
0.27449999999999974	-0.46	626.675553510252
0.31110000000000015	-0.46	621.8414331863835
0.3477000000000001	-0.46	609.5314714222948
0.3843000000000001	-0.46	603.5978476819611
0.42090000000000005	-0.46	593.2881857878673
0.4575	-0.46	587.8752945625498
0.4941	-0.46	583.4716873403629
0.5307	-0.46	580.7535112792972
0.5672999999999999	-0.46	582.399105629208
0.6038999999999999	-0.46	584.9906766089279
0.6404999999999998	-0.46	590.4293072075204
0.6770999999999998	-0.46	595.4483486225593
0.7136999999999998	-0.46	603.1331173449099
0.7503000000000002	-0.46	609.1186934091103
0.7869000000000002	-0.46	613.6872408195026
0.8235000000000001	-0.46	613.5684340830439
0.8601000000000001	-0.46	612.2267548586052
0.8967	-0.46	604.664929674162
0.9333	-0.46	592.6362022977627
0.9699	-0.46	579.3310212663254
1.0065	-0.46	562.629255053022
1.0431	-0.46	542.8421813187757
1.0796999999999999	-0.46	525.6023362666432
1.1162999999999998	-0.46	502.22763767596166
1.1528999999999998	-0.46	486.22653026751783
1.1894999999999998	-0.46	461.72082452396756
1.2261000000000002	-0.46	445.3212258809056
1.2627000000000002	-0.46	417.72064452379334
1.2993000000000001	-0.46	404.94007588388644
1.3359	-0.46	380.4770401930401
1.3725	-0.46	369.8166609292612
1.4091	-0.46	349.9702354671622
1.4457	-0.46	344.0692372451596
1.4823	-0.46	333.1819435620827
1.5189	-0.46	330.1308523186676
1.5554999999999999	-0.46	330.48175601784317
1.5920999999999998	-0.46	331.5968976596894
1.6286999999999998	-0.46	338.4777613870562
1.6652999999999998	-0.46	nan
1.7019000000000002	-0.46	nan
1.7385000000000002	-0.46	nan
1.7751000000000001	-0.46	nan
1.8117	-0.46	nan
-1.8117	-0.44	nan
-1.7751000000000001	-0.44	nan
-1.7385000000000002	-0.44	nan
-1.7019000000000002	-0.44	nan
-1.6653	-0.44	nan
-1.6287	-0.44	nan
-1.5921	-0.44	344.3804426734191
-1.5555	-0.44	336.43059937082745
-1.5189000000000001	-0.44	335.8715373077818
-1.4823	-0.44	338.02519911095527
-1.4457	-0.44	337.93429522333537
-1.4091	-0.44	349.21928006895956
-1.3725	-0.44	354.61546545394594
-1.3359	-0.44	376.7890865124994
-1.2993000000000001	-0.44	381.52000228218805
-1.2627000000000002	-0.44	411.6471714108797
-1.2261000000000002	-0.44	421.39937798730534
-1.1895000000000002	-0.44	452.2526410879607
-1.1529	-0.44	463.9783444665955
-1.1163	-0.44	491.3334761227259
-1.0797	-0.44	504.0071813870173
-1.0431	-0.44	529.9516019912651
-1.0065	-0.44	546.0063237400942
-0.9699000000000001	-0.44	566.8563942011496
-0.9333	-0.44	582.2919462145002
-0.8967	-0.44	596.3818867310328
-0.8601000000000001	-0.44	610.694342638777
-0.8235000000000001	-0.44	616.0522863903321
-0.7869000000000002	-0.44	618.9354071759236
-0.7503	-0.44	617.5300684595751
-0.7137	-0.44	612.6689474747886
-0.6771	-0.44	608.1980205307871
-0.6405000000000001	-0.44	598.5990606909298
-0.6039000000000001	-0.44	592.9087704340498
-0.5673000000000001	-0.44	587.16299036434
-0.5307	-0.44	585.8873014773089
-0.4941	-0.44	587.1664133471998
-0.4575	-0.44	589.831894574472
-0.42090000000000005	-0.44	594.6494145834724
-0.3843000000000001	-0.44	600.4358100188282
-0.3477000000000001	-0.44	609.3872395009461
-0.31110000000000015	-0.44	614.9207396619363
-0.27449999999999997	-0.44	629.8255562219487
-0.2379	-0.44	633.5519269054006
-0.20130000000000003	-0.44	647.8857499280018
-0.16470000000000007	-0.44	654.5298822791854
-0.1281000000000001	-0.44	662.0602126072538
-0.09150000000000014	-0.44	669.6442295187404
-0.05489999999999995	-0.44	677.1185752638987
-0.018299999999999983	-0.44	678.7952045052235
0.018299999999999983	-0.44	684.3653049271921
0.05489999999999995	-0.44	678.5453762711483
0.09149999999999991	-0.44	675.9648556162507
0.12809999999999988	-0.44	667.0158030216725
0.16470000000000007	-0.44	664.311300807649
0.2012999999999998	-0.44	654.1364961384121
0.23789999999999978	-0.44	646.8608571105186
0.27449999999999974	-0.44	635.1408064824117
0.31110000000000015	-0.44	630.4720961733269
0.3477000000000001	-0.44	614.0205030391405
0.3843000000000001	-0.44	612.6767786243801
0.42090000000000005	-0.44	601.9376491122317
0.4575	-0.44	596.5989778413585
0.4941	-0.44	591.4703594096208
0.5307	-0.44	588.5559715649995
0.5672999999999999	-0.44	585.7489993743004
0.6038999999999999	-0.44	588.8058441061526
0.6404999999999998	-0.44	594.6773059617751
0.6770999999999998	-0.44	598.2193090326131
0.7136999999999998	-0.44	607.4627826527366
0.7503000000000002	-0.44	614.5166121763148
0.7869000000000002	-0.44	615.2558137713686
0.8235000000000001	-0.44	619.2827615206847
0.8601000000000001	-0.44	615.580858783745
0.8967	-0.44	610.2430454163516
0.9333	-0.44	596.895705924346
0.9699	-0.44	583.239406288092
1.0065	-0.44	568.6576963933862
1.0431	-0.44	546.7390304903754
1.0796999999999999	-0.44	530.8357749311948
1.1162999999999998	-0.44	504.9095443819831
1.1528999999999998	-0.44	491.1631714383072
1.1894999999999998	-0.44	463.4385991568927
1.2261000000000002	-0.44	451.81996653869624
1.2627000000000002	-0.44	421.01735168837223
1.2993000000000001	-0.44	412.41865950558184
1.3359	-0.44	384.21203983124525
1.3725	-0.44	376.62107866102195
1.4091	-0.44	354.56704849712054
1.4457	-0.44	351.03969809140835
1.4823	-0.44	339.18758671744285
1.5189	-0.44	336.6238900991986
1.5554999999999999	-0.44	334.4480211029898
1.5920999999999998	-0.44	336.05995100164085
1.6286999999999998	-0.44	344.8232319090657
1.6652999999999998	-0.44	nan
1.7019000000000002	-0.44	nan
1.7385000000000002	-0.44	nan
1.7751000000000001	-0.44	nan
1.8117	-0.44	nan
-1.8117	-0.42	nan
-1.7751000000000001	-0.42	nan
-1.7385000000000002	-0.42	nan
-1.7019000000000002	-0.42	nan
-1.6653	-0.42	nan
-1.6287	-0.42	352.5584438517101
-1.5921	-0.42	351.7241678512904
-1.5555	-0.42	344.19766423564164
-1.5189000000000001	-0.42	344.92589571155423
-1.4823	-0.42	345.12496849013024
-1.4457	-0.42	346.19668507438246
-1.4091	-0.42	359.7829374412846
-1.3725	-0.42	362.9788251293829
-1.3359	-0.42	384.84041780461246
-1.2993000000000001	-0.42	391.0243717324222
-1.2627000000000002	-0.42	420.22698198992856
-1.2261000000000002	-0.42	428.30844548819647
-1.1895000000000002	-0.42	460.7197739430628
-1.1529	-0.42	470.13545710248195
-1.1163	-0.42	497.1705791128321
-1.0797	-0.42	510.80922515941285
-1.0431	-0.42	536.4223020725606
-1.0065	-0.42	551.2905332034585
-0.9699000000000001	-0.42	572.5054775860096
-0.9333	-0.42	587.2560658698238
-0.8967	-0.42	601.4326346392756
-0.8601000000000001	-0.42	613.6666776507888
-0.8235000000000001	-0.42	619.1425128341006
-0.7869000000000002	-0.42	622.5936835042658
-0.7503	-0.42	622.6714555457881
-0.7137	-0.42	617.1495238249589
-0.6771	-0.42	612.1273630737194
-0.6405000000000001	-0.42	604.6665246524205
-0.6039000000000001	-0.42	600.5757370119408
-0.5673000000000001	-0.42	594.2303565842253
-0.5307	-0.42	595.1658083259193
-0.4941	-0.42	596.2698993029671
-0.4575	-0.42	598.2409311127918
-0.42090000000000005	-0.42	605.7689987041717
-0.3843000000000001	-0.42	608.4725592168429
-0.3477000000000001	-0.42	620.0978898083873
-0.31110000000000015	-0.42	626.1063035443442
-0.27449999999999997	-0.42	636.8533631618873
-0.2379	-0.42	645.563515743661
-0.20130000000000003	-0.42	657.1727122163493
-0.16470000000000007	-0.42	660.4378443891202
-0.1281000000000001	-0.42	671.8678699034494
-0.09150000000000014	-0.42	673.3830202387949
-0.05489999999999995	-0.42	683.3016318894124
-0.018299999999999983	-0.42	682.0766769076673
0.018299999999999983	-0.42	685.894352500766
0.05489999999999995	-0.42	680.9904019439633
0.09149999999999991	-0.42	681.850296349049
0.12809999999999988	-0.42	671.4628953900988
0.16470000000000007	-0.42	671.5759303948909
0.2012999999999998	-0.42	658.8393639807624
0.23789999999999978	-0.42	655.5710778310278
0.27449999999999974	-0.42	642.4611533187508
0.31110000000000015	-0.42	637.1154400243872
0.3477000000000001	-0.42	626.2952263864379
0.3843000000000001	-0.42	620.9158955853787
0.42090000000000005	-0.42	611.4927732500296
0.4575	-0.42	605.3096072104828
0.4941	-0.42	598.7457985509486
0.5307	-0.42	596.0833128846664
0.5672999999999999	-0.42	595.8533865203233
0.6038999999999999	-0.42	595.8182322122921
0.6404999999999998	-0.42	601.4328031299084
0.6770999999999998	-0.42	604.3552902368688
0.7136999999999998	-0.42	609.7401062106982
0.7503000000000002	-0.42	617.7334802478783
0.7869000000000002	-0.42	621.0611932282275
0.8235000000000001	-0.42	621.6814219999138
0.8601000000000001	-0.42	620.3004695128891
0.8967	-0.42	614.6675066651202
0.9333	-0.42	600.793150592023
0.9699	-0.42	585.6392164644593
1.0065	-0.42	574.0448201589625
1.0431	-0.42	550.8195549004374
1.0796999999999999	-0.42	535.7777166171281
1.1162999999999998	-0.42	509.9915930396087
1.1528999999999998	-0.42	497.9165717315059
1.1894999999999998	-0.42	469.1730929332463
1.2261000000000002	-0.42	460.0195509066127
1.2627000000000002	-0.42	428.8877846040475
1.2993000000000001	-0.42	420.3614609605678
1.3359	-0.42	389.96111057810305
1.3725	-0.42	385.24877813569736
1.4091	-0.42	362.4691524673631
1.4457	-0.42	360.35917358724214
1.4823	-0.42	346.3346029400131
1.5189	-0.42	345.37971811937126
1.5554999999999999	-0.42	343.8311069379874
1.5920999999999998	-0.42	344.23717210353396
1.6286999999999998	-0.42	352.2504684208755
1.6652999999999998	-0.42	352.97874572105354
1.7019000000000002	-0.42	nan
1.7385000000000002	-0.42	nan
1.7751000000000001	-0.42	nan
1.8117	-0.42	nan
-1.8117	-0.39999999999999997	nan
-1.7751000000000001	-0.39999999999999997	nan
-1.7385000000000002	-0.39999999999999997	nan
-1.7019000000000002	-0.39999999999999997	nan
-1.6653	-0.39999999999999997	nan
-1.6287	-0.39999999999999997	363.9407837270507
-1.5921	-0.39999999999999997	361.25817572536295
-1.5555	-0.39999999999999997	355.77977335883685
-1.5189000000000001	-0.39999999999999997	353.84004648304455
-1.4823	-0.39999999999999997	356.5700004118674
-1.4457	-0.39999999999999997	359.57474238944405
-1.4091	-0.39999999999999997	368.5932821715138
-1.3725	-0.39999999999999997	375.9006770830353
-1.3359	-0.39999999999999997	394.47641593342837
-1.2993000000000001	-0.39999999999999997	402.55499021860004
-1.2627000000000002	-0.39999999999999997	428.05941311898806
-1.2261000000000002	-0.39999999999999997	438.98478239835816
-1.1895000000000002	-0.39999999999999997	465.30948031281207
-1.1529	-0.39999999999999997	478.71935593520874
-1.1163	-0.39999999999999997	504.28516670043047
-1.0797	-0.39999999999999997	519.4761495843708
-1.0431	-0.39999999999999997	541.641116788175
-1.0065	-0.39999999999999997	558.5793600841448
-0.9699000000000001	-0.39999999999999997	577.402827490624
-0.9333	-0.39999999999999997	592.5343697514962
-0.8967	-0.39999999999999997	608.8765533208408
-0.8601000000000001	-0.39999999999999997	615.8579154130591
-0.8235000000000001	-0.39999999999999997	625.9094499765054
-0.7869000000000002	-0.39999999999999997	627.182172906008
-0.7503	-0.39999999999999997	625.9030675107873
-0.7137	-0.39999999999999997	621.7776508840525
-0.6771	-0.39999999999999997	615.7240857237651
-0.6405000000000001	-0.39999999999999997	608.9393584834613
-0.6039000000000001	-0.39999999999999997	604.5444893266767
-0.5673000000000001	-0.39999999999999997	602.4644681678703
-0.5307	-0.39999999999999997	604.4016443997416
-0.4941	-0.39999999999999997	606.0219330241746
-0.4575	-0.39999999999999997	610.5003433955192
-0.42090000000000005	-0.39999999999999997	616.2017559480217
-0.3843000000000001	-0.39999999999999997	626.452863930885
-0.3477000000000001	-0.39999999999999997	631.6427965965498
-0.31110000000000015	-0.39999999999999997	639.7879744103695
-0.27449999999999997	-0.39999999999999997	647.997275023407
-0.2379	-0.39999999999999997	655.9874861149259
-0.20130000000000003	-0.39999999999999997	663.7526639179055
-0.16470000000000007	-0.39999999999999997	666.9225134113249
-0.1281000000000001	-0.39999999999999997	677.5227220604861
-0.09150000000000014	-0.39999999999999997	681.6974800527743
-0.05489999999999995	-0.39999999999999997	688.6284068375395
-0.018299999999999983	-0.39999999999999997	688.2633281433752
0.018299999999999983	-0.39999999999999997	693.3766557643145
0.05489999999999995	-0.39999999999999997	689.90157425751
0.09149999999999991	-0.39999999999999997	687.4122350953403
0.12809999999999988	-0.39999999999999997	680.8235067341502
0.16470000000000007	-0.39999999999999997	675.5520378734801
0.2012999999999998	-0.39999999999999997	669.0509660891894
0.23789999999999978	-0.39999999999999997	663.4974150262183
0.27449999999999974	-0.39999999999999997	656.1923562189029
0.31110000000000015	-0.39999999999999997	646.8410314505124
0.3477000000000001	-0.39999999999999997	639.056989987282
0.3843000000000001	-0.39999999999999997	634.5535706197205
0.42090000000000005	-0.39999999999999997	624.14096628001
0.4575	-0.39999999999999997	616.2647759417501
0.4941	-0.39999999999999997	610.1385243700879
0.5307	-0.39999999999999997	604.6919529179174
0.5672999999999999	-0.39999999999999997	603.8729300103274
0.6038999999999999	-0.39999999999999997	603.1650339098748
0.6404999999999998	-0.39999999999999997	608.0253153570997
0.6770999999999998	-0.39999999999999997	610.8226340614611
0.7136999999999998	-0.39999999999999997	615.5364584031047
0.7503000000000002	-0.39999999999999997	621.9553165825281
0.7869000000000002	-0.39999999999999997	627.7814360614843
0.8235000000000001	-0.39999999999999997	626.4099560903791
0.8601000000000001	-0.39999999999999997	624.3419029729113
0.8967	-0.39999999999999997	616.7029296464005
0.9333	-0.39999999999999997	606.6643190930108
0.9699	-0.39999999999999997	590.620606115114
1.0065	-0.39999999999999997	576.7469568313096
1.0431	-0.39999999999999997	557.5243609351252
1.0796999999999999	-0.39999999999999997	540.8523674362381
1.1162999999999998	-0.39999999999999997	519.9022452961221
1.1528999999999998	-0.39999999999999997	502.99867046368473
1.1894999999999998	-0.39999999999999997	480.4380030274918
1.2261000000000002	-0.39999999999999997	465.77414910365184
1.2627000000000002	-0.39999999999999997	440.2745939982503
1.2993000000000001	-0.39999999999999997	427.7869335806506
1.3359	-0.39999999999999997	403.641423563734
1.3725	-0.39999999999999997	394.21654027928867
1.4091	-0.39999999999999997	375.6990868925896
1.4457	-0.39999999999999997	368.7634273974303
1.4823	-0.39999999999999997	359.19304042827395
1.5189	-0.39999999999999997	356.86051107995735
1.5554999999999999	-0.39999999999999997	354.10796415002915
1.5920999999999998	-0.39999999999999997	355.2791704878112
1.6286999999999998	-0.39999999999999997	361.94574625316017
1.6652999999999998	-0.39999999999999997	362.86167197009024
1.7019000000000002	-0.39999999999999997	nan
1.7385000000000002	-0.39999999999999997	nan
1.7751000000000001	-0.39999999999999997	nan
1.8117	-0.39999999999999997	nan
-1.8117	-0.38	nan
-1.7751000000000001	-0.38	nan
-1.7385000000000002	-0.38	nan
-1.7019000000000002	-0.38	nan
-1.6653	-0.38	383.2182174713596
-1.6287	-0.38	376.5190763468524
-1.5921	-0.38	370.8463045840995
-1.5555	-0.38	369.32175452246696
-1.5189000000000001	-0.38	367.4199883027068
-1.4823	-0.38	370.30791218989145
-1.4457	-0.38	374.6811609907307
-1.4091	-0.38	382.052926133862
-1.3725	-0.38	392.9321809740225
-1.3359	-0.38	403.8185611071359
-1.2993000000000001	-0.38	419.1027115151595
-1.2627000000000002	-0.38	436.77283059686687
-1.2261000000000002	-0.38	452.4894940164806
-1.1895000000000002	-0.38	472.01742999504273
-1.1529	-0.38	492.2405274145233
-1.1163	-0.38	511.26110357424403
-1.0797	-0.38	527.9284515056407
-1.0431	-0.38	547.0861836314934
-1.0065	-0.38	563.7961500826442
-0.9699000000000001	-0.38	583.6080059598366
-0.9333	-0.38	597.4915739709751
-0.8967	-0.38	611.6203752147817
-0.8601000000000001	-0.38	622.8973031012498
-0.8235000000000001	-0.38	631.0124777199408
-0.7869000000000002	-0.38	633.407523031451
-0.7503	-0.38	631.3853048544988
-0.7137	-0.38	626.2159511654605
-0.6771	-0.38	622.4656946584464
-0.6405000000000001	-0.38	616.7418551841267
-0.6039000000000001	-0.38	613.8740668676531
-0.5673000000000001	-0.38	612.538216558203
-0.5307	-0.38	612.9768836218398
-0.4941	-0.38	616.8330224538752
-0.4575	-0.38	622.0505717067589
-0.42090000000000005	-0.38	627.7852534219685
-0.3843000000000001	-0.38	640.0661226120535
-0.3477000000000001	-0.38	643.4092973595649
-0.31110000000000015	-0.38	653.4593194250585
-0.27449999999999997	-0.38	657.4960960388873
-0.2379	-0.38	666.4806920460774
-0.20130000000000003	-0.38	671.596151642032
-0.16470000000000007	-0.38	679.9693213451635
-0.1281000000000001	-0.38	683.6943979807055
-0.09150000000000014	-0.38	688.2441556564218
-0.05489999999999995	-0.38	691.323804733669
-0.018299999999999983	-0.38	692.7336703593533
0.018299999999999983	-0.38	693.264888296557
0.05489999999999995	-0.38	690.3269808602295
0.09149999999999991	-0.38	687.5364577099766
0.12809999999999988	-0.38	684.0556867520112
0.16470000000000007	-0.38	680.8754576617598
0.2012999999999998	-0.38	676.4177039412093
0.23789999999999978	-0.38	672.7702650407708
0.27449999999999974	-0.38	668.3826009797372
0.31110000000000015	-0.38	656.7818890416459
0.3477000000000001	-0.38	654.0974151041775
0.3843000000000001	-0.38	641.9138256237107
0.42090000000000005	-0.38	636.4515558903461
0.4575	-0.38	626.9292817282101
0.4941	-0.38	621.598646124143
0.5307	-0.38	616.867257017542
0.5672999999999999	-0.38	612.2028203521521
0.6038999999999999	-0.38	610.8400238714675
0.6404999999999998	-0.38	612.3908314542015
0.6770999999999998	-0.38	618.7362166261355
0.7136999999999998	-0.38	622.0226083876387
0.7503000000000002	-0.38	626.8510959200477
0.7869000000000002	-0.38	627.7274347535516
0.8235000000000001	-0.38	628.24166381308
0.8601000000000001	-0.38	627.0909221364678
0.8967	-0.38	621.5891430585864
0.9333	-0.38	609.8787987115259
0.9699	-0.38	596.0053281104565
1.0065	-0.38	583.2889958052547
1.0431	-0.38	563.7149123601673
1.0796999999999999	-0.38	548.1339016629211
1.1162999999999998	-0.38	527.487089451735
1.1528999999999998	-0.38	508.8983379553057
1.1894999999999998	-0.38	489.87830572509444
1.2261000000000002	-0.38	472.0879700624818
1.2627000000000002	-0.38	452.90813196765583
1.2993000000000001	-0.38	436.47903607432033
1.3359	-0.38	418.5179970838988
1.3725	-0.38	403.10259463116597
1.4091	-0.38	391.541846283303
1.4457	-0.38	380.7453055935555
1.4823	-0.38	374.5356943055179
1.5189	-0.38	370.5923605785664
1.5554999999999999	-0.38	368.4993245621802
1.5920999999999998	-0.38	370.3963428976365
1.6286999999999998	-0.38	371.44051678614676
1.6652999999999998	-0.38	377.05009749069035
1.7019000000000002	-0.38	383.44491476482443
1.7385000000000002	-0.38	nan
1.7751000000000001	-0.38	nan
1.8117	-0.38	nan
-1.8117	-0.36	nan
-1.7751000000000001	-0.36	nan
-1.7385000000000002	-0.36	nan
-1.7019000000000002	-0.36	nan
-1.6653	-0.36	392.91313273713655
-1.6287	-0.36	392.9815970252128
-1.5921	-0.36	384.9265630300406
-1.5555	-0.36	383.8372144352861
-1.5189000000000001	-0.36	382.16168610848206
-1.4823	-0.36	383.7044331163896
-1.4457	-0.36	390.71517997614336
-1.4091	-0.36	395.69214916670904
-1.3725	-0.36	410.5639577777473
-1.3359	-0.36	416.9801683251564
-1.2993000000000001	-0.36	437.2028627428087
-1.2627000000000002	-0.36	445.0682800835911
-1.2261000000000002	-0.36	468.106023527595
-1.1895000000000002	-0.36	483.3153040212371
-1.1529	-0.36	500.6866496553977
-1.1163	-0.36	518.03555786474
-1.0797	-0.36	538.5879440983763
-1.0431	-0.36	555.6205833028556
-1.0065	-0.36	571.5444656422344
-0.9699000000000001	-0.36	588.6681502648422
-0.9333	-0.36	604.9269781020573
-0.8967	-0.36	619.90205848568
-0.8601000000000001	-0.36	626.5959747783876
-0.8235000000000001	-0.36	632.480728756593
-0.7869000000000002	-0.36	634.5081194792782
-0.7503	-0.36	633.4528279134515
-0.7137	-0.36	633.575758121406
-0.6771	-0.36	630.678408490879
-0.6405000000000001	-0.36	628.4410845781241
-0.6039000000000001	-0.36	622.894741217569
-0.5673000000000001	-0.36	624.4422660438809
-0.5307	-0.36	623.4745214799322
-0.4941	-0.36	629.6284054058615
-0.4575	-0.36	634.8696857134382
-0.42090000000000005	-0.36	638.9969555748612
-0.3843000000000001	-0.36	647.6898588759057
-0.3477000000000001	-0.36	654.3368981773855
-0.31110000000000015	-0.36	664.6492915541303
-0.27449999999999997	-0.36	667.5897243332929
-0.2379	-0.36	675.9844257373894
-0.20130000000000003	-0.36	676.2962404077231
-0.16470000000000007	-0.36	683.37140790614
-0.1281000000000001	-0.36	682.6315141453991
-0.09150000000000014	-0.36	690.220257656962
-0.05489999999999995	-0.36	689.220485209822
-0.018299999999999983	-0.36	694.4353678138999
0.018299999999999983	-0.36	691.8821962223149
0.05489999999999995	-0.36	695.1165995088618
0.09149999999999991	-0.36	690.8556288052655
0.12809999999999988	-0.36	692.6987022758384
0.16470000000000007	-0.36	687.7913029332831
0.2012999999999998	-0.36	683.2258146039808
0.23789999999999978	-0.36	675.5533537903011
0.27449999999999974	-0.36	678.3083522996351
0.31110000000000015	-0.36	670.3570641585128
0.3477000000000001	-0.36	662.439378493374
0.3843000000000001	-0.36	655.0670595976809
0.42090000000000005	-0.36	649.7840419292824
0.4575	-0.36	640.9763899386392
0.4941	-0.36	634.3508035524547
0.5307	-0.36	629.4961095881876
0.5672999999999999	-0.36	623.0796365672766
0.6038999999999999	-0.36	626.2025179578047
0.6404999999999998	-0.36	623.6007225871244
0.6770999999999998	-0.36	626.1663034180795
0.7136999999999998	-0.36	628.4579421042207
0.7503000000000002	-0.36	634.2636374770187
0.7869000000000002	-0.36	635.7256761890237
0.8235000000000001	-0.36	636.0012307008924
0.8601000000000001	-0.36	636.2770494486394
0.8967	-0.36	625.9005823693568
0.9333	-0.36	619.5474417466654
0.9699	-0.36	604.9304327314244
1.0065	-0.36	591.4678959911453
1.0431	-0.36	571.4349323275401
1.0796999999999999	-0.36	555.9978213908413
1.1162999999999998	-0.36	539.1637631901401
1.1528999999999998	-0.36	517.6275231899806
1.1894999999999998	-0.36	503.93911731816803
1.2261000000000002	-0.36	481.6507858218392
1.2627000000000002	-0.36	468.790680715776
1.2993000000000001	-0.36	446.54426317972485
1.3359	-0.36	437.5211843964847
1.3725	-0.36	416.9673016724566
1.4091	-0.36	408.66318874896774
1.4457	-0.36	394.5553314788162
1.4823	-0.36	389.99219801184773
1.5189	-0.36	384.1126234279528
1.5554999999999999	-0.36	383.18742625502637
1.5920999999999998	-0.36	385.8797262577465
1.6286999999999998	-0.36	384.7901772119584
1.6652999999999998	-0.36	392.5459773003389
1.7019000000000002	-0.36	391.81045703765744
1.7385000000000002	-0.36	nan
1.7751000000000001	-0.36	nan
[truncated: 8,001 more rows]
