# Supplementary material for: Spinon mediation of witness spin dynamics in herbertsmithite
Source: Nat Phys. 2026 Jun 10;22(7):1071–8. doi: 10.1038/s41567-026-03303-6 (PMC13423850; doi:10.1038/s41567-026-03303-6)
Supplement: Supplementary file 11 — Statistical source data. [file 41567_2026_3303_MOESM11_ESM.zip › ED_Fig6b.csv]

H	L	Structure factor
0.0053	0.022000000000000002	nan
0.0159	0.022000000000000002	nan
0.0265	0.022000000000000002	nan
0.0371	0.022000000000000002	nan
0.0477	0.022000000000000002	nan
0.0583	0.022000000000000002	nan
0.0689	0.022000000000000002	nan
0.0795	0.022000000000000002	nan
0.0901	0.022000000000000002	nan
0.1007	0.022000000000000002	nan
0.1113	0.022000000000000002	502.1210686902432
0.1219	0.022000000000000002	507.4717843545045
0.1325	0.022000000000000002	524.4136028094272
0.1431	0.022000000000000002	527.0297978918297
0.1537	0.022000000000000002	544.0196071010519
0.1643	0.022000000000000002	544.7684061362022
0.1749	0.022000000000000002	562.3971125608588
0.1855	0.022000000000000002	565.8891025036627
0.1961	0.022000000000000002	582.874005808255
0.2067	0.022000000000000002	588.50099795508
0.2173	0.022000000000000002	600.3361041046916
0.2279	0.022000000000000002	604.7783558507268
0.2385	0.022000000000000002	616.2356942343682
0.2491	0.022000000000000002	621.8541416226656
0.2597	0.022000000000000002	631.1400310391663
0.2703	0.022000000000000002	637.5214637239915
0.2809	0.022000000000000002	645.4260354027513
0.2915	0.022000000000000002	654.4881432319613
0.3021	0.022000000000000002	656.1139815515226
0.3127	0.022000000000000002	666.7858044503172
0.3233	0.022000000000000002	668.9476737867636
0.3339	0.022000000000000002	679.9968174106625
0.34450000000000003	0.022000000000000002	676.5257695168032
0.3551	0.022000000000000002	685.071189545414
0.3657	0.022000000000000002	683.7481612352008
0.3763	0.022000000000000002	690.4916868765068
0.3869	0.022000000000000002	687.9678142094047
0.3975	0.022000000000000002	694.1408724830775
0.4081	0.022000000000000002	692.0912387180875
0.4187	0.022000000000000002	694.2253695824701
0.4293	0.022000000000000002	690.3117154606258
0.4399	0.022000000000000002	686.8315570068305
0.4505	0.022000000000000002	683.2885570692157
0.4611	0.022000000000000002	681.6074138059199
0.4717	0.022000000000000002	681.0299518924833
0.4823	0.022000000000000002	676.3391462401743
0.4929	0.022000000000000002	675.857291690189
0.5035	0.022000000000000002	672.0116885749562
0.5141	0.022000000000000002	671.053628134648
0.5247	0.022000000000000002	667.1316112535666
0.5353	0.022000000000000002	667.6877343057452
0.5459	0.022000000000000002	660.7478103154104
0.5565	0.022000000000000002	662.1506078444083
0.5671	0.022000000000000002	657.8047953361889
0.5777	0.022000000000000002	660.5635312659234
0.5883	0.022000000000000002	652.6293943116146
0.5989	0.022000000000000002	651.7917843255079
0.6095	0.022000000000000002	641.5217503462737
0.6201	0.022000000000000002	638.5713935813297
0.6307	0.022000000000000002	629.6980840752259
0.6413	0.022000000000000002	624.9629503251156
0.6519	0.022000000000000002	615.3768487327102
0.6625	0.022000000000000002	610.3840157087278
0.6731	0.022000000000000002	602.5820827468795
0.6837	0.022000000000000002	591.1604348984658
0.6943	0.022000000000000002	583.239493955703
0.7049	0.022000000000000002	571.3532554945858
0.7155	0.022000000000000002	566.6279802728618
0.7261	0.022000000000000002	550.5404587628192
0.7367	0.022000000000000002	545.4665537214538
0.7473	0.022000000000000002	530.5158110717683
0.7579	0.022000000000000002	525.0291456927638
0.7685	0.022000000000000002	509.92041656009894
0.7791	0.022000000000000002	503.85384666490086
0.7897	0.022000000000000002	490.0292193952965
0.8003	0.022000000000000002	483.2192304799164
0.8109	0.022000000000000002	466.64270486796545
0.8215	0.022000000000000002	458.61319065048013
0.8321	0.022000000000000002	444.3306330947905
0.8427	0.022000000000000002	435.79004458515027
0.8533000000000001	0.022000000000000002	425.43938220093713
0.8639	0.022000000000000002	413.95149429760846
0.8745	0.022000000000000002	405.53408070337355
0.8851	0.022000000000000002	390.5979018976782
0.8957	0.022000000000000002	386.08067033263814
0.9063	0.022000000000000002	370.56352136890405
0.9169	0.022000000000000002	368.6302396154758
0.9275	0.022000000000000002	354.71265877487934
0.9381	0.022000000000000002	352.5937778782667
0.9487	0.022000000000000002	339.5402308511126
0.9593	0.022000000000000002	341.35808842184036
0.9699	0.022000000000000002	331.91979149489487
0.9805	0.022000000000000002	331.3190653900161
0.9911	0.022000000000000002	323.81846076044155
1.0017	0.022000000000000002	323.9464825548908
1.0123	0.022000000000000002	323.585322856474
1.0229	0.022000000000000002	323.3762112023843
1.0335	0.022000000000000002	324.9216758096898
1.0441	0.022000000000000002	321.8387577288912
1.0547	0.022000000000000002	328.45069387084817
0.0053	0.066	nan
0.0159	0.066	nan
0.0265	0.066	nan
0.0371	0.066	nan
0.0477	0.066	nan
0.0583	0.066	nan
0.0689	0.066	nan
0.0795	0.066	nan
0.0901	0.066	nan
0.1007	0.066	nan
0.1113	0.066	506.99878671754
0.1219	0.066	512.2125878796994
0.1325	0.066	529.1663768062847
0.1431	0.066	531.6164482907328
0.1537	0.066	547.467348129051
0.1643	0.066	548.733771931243
0.1749	0.066	566.9150418277648
0.1855	0.066	570.0376624300912
0.1961	0.066	585.412154740313
0.2067	0.066	591.2226486857866
0.2173	0.066	602.7855696952398
0.2279	0.066	607.916992303834
0.2385	0.066	619.2661323724979
0.2491	0.066	623.9224156668604
0.2597	0.066	633.0594943113498
0.2703	0.066	639.0001699720244
0.2809	0.066	647.0472016751888
0.2915	0.066	656.0019079777779
0.3021	0.066	656.8161252955276
0.3127	0.066	667.4681091584982
0.3233	0.066	668.9802496827717
0.3339	0.066	679.8094828730764
0.34450000000000003	0.066	675.6313225751175
0.3551	0.066	682.5762876477984
0.3657	0.066	682.9608563488719
0.3763	0.066	690.879969533938
0.3869	0.066	688.0977055702233
0.3975	0.066	693.7354566308597
0.4081	0.066	691.248998044054
0.4187	0.066	692.0947525999773
0.4293	0.066	688.0757355142579
0.4399	0.066	685.7292656305027
0.4505	0.066	681.7322078486636
0.4611	0.066	679.1572468746353
0.4717	0.066	679.0380338319246
0.4823	0.066	674.9637212089131
0.4929	0.066	674.9761801093941
0.5035	0.066	669.8928019508343
0.5141	0.066	669.0402794642564
0.5247	0.066	665.7301724868909
0.5353	0.066	666.5602197306974
0.5459	0.066	660.3044706933144
0.5565	0.066	660.1182011592683
0.5671	0.066	656.1177662734802
0.5777	0.066	659.4024260140255
0.5883	0.066	650.5370510685854
0.5989	0.066	649.3947462703247
0.6095	0.066	640.7707021940638
0.6201	0.066	637.1557107509102
0.6307	0.066	628.8185348742594
0.6413	0.066	626.1820131716228
0.6519	0.066	616.306595366163
0.6625	0.066	610.8237178988752
0.6731	0.066	603.1151757265548
0.6837	0.066	591.7969735120896
0.6943	0.066	584.6006310271091
0.7049	0.066	572.7136440983286
0.7155	0.066	567.4915948111178
0.7261	0.066	552.8742845052034
0.7367	0.066	547.2848713465524
0.7473	0.066	532.5605715339111
0.7579	0.066	527.2613803254047
0.7685	0.066	512.1765117999861
0.7791	0.066	507.24941598554886
0.7897	0.066	492.8763142523053
0.8003	0.066	486.27195230261714
0.8109	0.066	469.93437602706035
0.8215	0.066	461.33509054614404
0.8321	0.066	447.75788416341936
0.8427	0.066	439.59642477248894
0.8533000000000001	0.066	428.9685606670065
0.8639	0.066	417.1435112131923
0.8745	0.066	408.8974049600194
0.8851	0.066	394.1105764814084
0.8957	0.066	389.74112068486113
0.9063	0.066	374.28792984435694
0.9169	0.066	372.30027373591554
0.9275	0.066	358.5109783877935
0.9381	0.066	356.6212222749645
0.9487	0.066	343.35401553113115
0.9593	0.066	344.99511584578585
0.9699	0.066	335.66335731261614
0.9805	0.066	335.4181811709008
0.9911	0.066	328.38050888326245
1.0017	0.066	327.0892563669363
1.0123	0.066	327.26847931043505
1.0229	0.066	326.95620023326524
1.0335	0.066	328.5598198344702
1.0441	0.066	325.73010980767714
1.0547	0.066	331.79708755777784
0.0053	0.11000000000000001	nan
0.0159	0.11000000000000001	nan
0.0265	0.11000000000000001	nan
0.0371	0.11000000000000001	nan
0.0477	0.11000000000000001	nan
0.0583	0.11000000000000001	nan
0.0689	0.11000000000000001	nan
0.0795	0.11000000000000001	nan
0.0901	0.11000000000000001	nan
0.1007	0.11000000000000001	nan
0.1113	0.11000000000000001	517.0068998196886
0.1219	0.11000000000000001	522.0370141255672
0.1325	0.11000000000000001	538.657816070913
0.1431	0.11000000000000001	540.9656360611549
0.1537	0.11000000000000001	555.5175883354995
0.1643	0.11000000000000001	557.5743129499917
0.1749	0.11000000000000001	575.7876561925276
0.1855	0.11000000000000001	578.4321822124608
0.1961	0.11000000000000001	591.8110953366174
0.2067	0.11000000000000001	597.1700608715752
0.2173	0.11000000000000001	609.1150494847382
0.2279	0.11000000000000001	614.6182446706483
0.2385	0.11000000000000001	625.0004633905023
0.2491	0.11000000000000001	628.6936538569829
0.2597	0.11000000000000001	637.1382456665348
0.2703	0.11000000000000001	643.2861853593529
0.2809	0.11000000000000001	650.5857943639145
0.2915	0.11000000000000001	658.8603243600036
0.3021	0.11000000000000001	659.2988352162662
0.3127	0.11000000000000001	669.2541112839696
0.3233	0.11000000000000001	669.4789833563561
0.3339	0.11000000000000001	680.0346648299093
0.34450000000000003	0.11000000000000001	675.1545693272092
0.3551	0.11000000000000001	680.4257558052619
0.3657	0.11000000000000001	682.2133476500504
0.3763	0.11000000000000001	689.9670452419417
0.3869	0.11000000000000001	687.756489150433
0.3975	0.11000000000000001	691.6623024849682
0.4081	0.11000000000000001	687.7305793513973
0.4187	0.11000000000000001	687.794517631576
0.4293	0.11000000000000001	683.8760992393052
0.4399	0.11000000000000001	682.3729978262727
0.4505	0.11000000000000001	678.7189312731605
0.4611	0.11000000000000001	675.2776452399371
0.4717	0.11000000000000001	675.0738041276434
0.4823	0.11000000000000001	671.8563050868216
0.4929	0.11000000000000001	671.7755963583566
0.5035	0.11000000000000001	666.0684040382828
0.5141	0.11000000000000001	665.6106425321968
0.5247	0.11000000000000001	662.5122339146617
0.5353	0.11000000000000001	663.2078841237301
0.5459	0.11000000000000001	658.331394540894
0.5565	0.11000000000000001	656.6384822644418
0.5671	0.11000000000000001	652.4678766578751
0.5777	0.11000000000000001	656.0229490774894
0.5883	0.11000000000000001	646.8247268535035
0.5989	0.11000000000000001	645.7173355883892
0.6095	0.11000000000000001	639.7017404678123
0.6201	0.11000000000000001	635.8083635539285
0.6307	0.11000000000000001	627.5979961484162
0.6413	0.11000000000000001	626.2906839269971
0.6519	0.11000000000000001	616.2080241477885
0.6625	0.11000000000000001	611.1336946620094
0.6731	0.11000000000000001	603.6911699172259
0.6837	0.11000000000000001	593.0957477746045
0.6943	0.11000000000000001	587.0301044332618
0.7049	0.11000000000000001	575.4521522039365
0.7155	0.11000000000000001	569.8111399320522
0.7261	0.11000000000000001	557.0024728181495
0.7367	0.11000000000000001	550.7939816208939
0.7473	0.11000000000000001	536.5920990344213
0.7579	0.11000000000000001	532.0643365360585
0.7685	0.11000000000000001	517.4890477251496
0.7791	0.11000000000000001	513.3543498088476
0.7897	0.11000000000000001	498.30890366065455
0.8003	0.11000000000000001	491.8627822878462
0.8109	0.11000000000000001	476.4128042778142
0.8215	0.11000000000000001	467.845759982346
0.8321	0.11000000000000001	455.0814911896051
0.8427	0.11000000000000001	446.9150770054709
0.8533000000000001	0.11000000000000001	436.12022523264363
0.8639	0.11000000000000001	424.2376096229343
0.8745	0.11000000000000001	415.93236057044965
0.8851	0.11000000000000001	401.6577373239373
0.8957	0.11000000000000001	397.3564001952726
0.9063	0.11000000000000001	382.25740711820765
0.9169	0.11000000000000001	380.15226994138106
0.9275	0.11000000000000001	366.5109607872571
0.9381	0.11000000000000001	364.72879781085146
0.9487	0.11000000000000001	351.7193061480637
0.9593	0.11000000000000001	352.6454800095496
0.9699	0.11000000000000001	343.552923551842
0.9805	0.11000000000000001	343.62383995602596
0.9911	0.11000000000000001	337.06707468998394
1.0017	0.11000000000000001	334.7517003929997
1.0123	0.11000000000000001	334.8771053955558
1.0229	0.11000000000000001	334.3385211422662
1.0335	0.11000000000000001	335.9011856090355
1.0441	0.11000000000000001	333.66374439474754
1.0547	0.11000000000000001	338.9340341984245
0.0053	0.15400000000000003	nan
0.0159	0.15400000000000003	nan
0.0265	0.15400000000000003	nan
0.0371	0.15400000000000003	nan
0.0477	0.15400000000000003	nan
0.0583	0.15400000000000003	nan
0.0689	0.15400000000000003	nan
0.0795	0.15400000000000003	nan
0.0901	0.15400000000000003	nan
0.1007	0.15400000000000003	nan
0.1113	0.15400000000000003	523.459040082633
0.1219	0.15400000000000003	528.4495828299414
0.1325	0.15400000000000003	544.6311717301678
0.1431	0.15400000000000003	546.9085044355685
0.1537	0.15400000000000003	560.7675563593715
0.1643	0.15400000000000003	563.6345834154888
0.1749	0.15400000000000003	581.7231372078822
0.1855	0.15400000000000003	583.8460018052311
0.1961	0.15400000000000003	596.0825240801912
0.2067	0.15400000000000003	600.6140337754496
0.2173	0.15400000000000003	613.4150002277224
0.2279	0.15400000000000003	619.0113544278742
0.2385	0.15400000000000003	628.4720328118337
0.2491	0.15400000000000003	631.794799931
0.2597	0.15400000000000003	639.829201946756
0.2703	0.15400000000000003	646.7789096081665
0.2809	0.15400000000000003	653.1221876253371
0.2915	0.15400000000000003	660.7513163325264
0.3021	0.15400000000000003	661.6563580378373
0.3127	0.15400000000000003	670.9207751859536
0.3233	0.15400000000000003	669.8545868735529
0.3339	0.15400000000000003	680.5227377413669
0.34450000000000003	0.15400000000000003	675.396307990231
0.3551	0.15400000000000003	680.0670046556924
0.3657	0.15400000000000003	682.3118922717639
0.3763	0.15400000000000003	689.0739612616667
0.3869	0.15400000000000003	687.5960321745405
0.3975	0.15400000000000003	689.6701771794014
0.4081	0.15400000000000003	684.2846993324957
0.4187	0.15400000000000003	684.4433585350597
0.4293	0.15400000000000003	680.8755508973222
0.4399	0.15400000000000003	679.6024787412774
0.4505	0.15400000000000003	676.6794517789972
0.4611	0.15400000000000003	672.8407651192454
0.4717	0.15400000000000003	672.2193164313738
0.4823	0.15400000000000003	669.7507629988182
0.4929	0.15400000000000003	669.0334295998252
0.5035	0.15400000000000003	663.4608817708686
0.5141	0.15400000000000003	663.6175821544706
0.5247	0.15400000000000003	660.1663088404756
0.5353	0.15400000000000003	660.4883736518722
0.5459	0.15400000000000003	656.8399406572581
0.5565	0.15400000000000003	654.4478801245875
0.5671	0.15400000000000003	649.71725365054
0.5777	0.15400000000000003	653.2834933366983
0.5883	0.15400000000000003	644.283131510082
0.5989	0.15400000000000003	643.3290433097422
0.6095	0.15400000000000003	639.1078384836791
0.6201	0.15400000000000003	635.806535835501
0.6307	0.15400000000000003	626.9949179958991
0.6413	0.15400000000000003	625.6817975725387
0.6519	0.15400000000000003	615.4439968321193
0.6625	0.15400000000000003	610.9174005708368
0.6731	0.15400000000000003	603.9732033428603
0.6837	0.15400000000000003	594.2196095633786
0.6943	0.15400000000000003	589.0072517202422
0.7049	0.15400000000000003	577.442764213082
0.7155	0.15400000000000003	571.6083628028146
0.7261	0.15400000000000003	559.7517094556746
0.7367	0.15400000000000003	553.0187124735253
0.7473	0.15400000000000003	539.1384976446122
0.7579	0.15400000000000003	535.491760639116
0.7685	0.15400000000000003	521.2215930182036
0.7791	0.15400000000000003	516.9918063647959
0.7897	0.15400000000000003	501.5243036869613
0.8003	0.15400000000000003	495.1688483455126
0.8109	0.15400000000000003	480.3949172660711
0.8215	0.15400000000000003	472.4068147176048
0.8321	0.15400000000000003	460.29887317642033
0.8427	0.15400000000000003	451.629217790805
0.8533000000000001	0.15400000000000003	440.70032695050116
0.8639	0.15400000000000003	428.70910090902277
0.8745	0.15400000000000003	420.2420245857708
0.8851	0.15400000000000003	406.4914344198007
0.8957	0.15400000000000003	402.1625603369687
0.9063	0.15400000000000003	387.3712727830007
0.9169	0.15400000000000003	385.2000677427757
0.9275	0.15400000000000003	371.6428580245304
0.9381	0.15400000000000003	369.7699238526797
0.9487	0.15400000000000003	357.31519273145364
0.9593	0.15400000000000003	357.58479984832405
0.9699	0.15400000000000003	348.48150358747625
0.9805	0.15400000000000003	348.81121424501197
0.9911	0.15400000000000003	342.5284077935577
1.0017	0.15400000000000003	339.9222981968806
1.0123	0.15400000000000003	339.401300900088
1.0229	0.15400000000000003	338.7380875678554
1.0335	0.15400000000000003	340.4042547010437
1.0441	0.15400000000000003	338.6697753338834
1.0547	0.15400000000000003	343.3191740174182
0.0053	0.198	nan
0.0159	0.198	nan
0.0265	0.198	nan
0.0371	0.198	nan
0.0477	0.198	nan
0.0583	0.198	nan
0.0689	0.198	nan
0.0795	0.198	nan
0.0901	0.198	nan
0.1007	0.198	nan
0.1113	0.198	521.7409134455664
0.1219	0.198	526.840835520071
0.1325	0.198	542.7334936915042
0.1431	0.198	545.1528573127796
0.1537	0.198	559.1789317503561
0.1643	0.198	562.6925329074637
0.1749	0.198	580.7678785707888
0.1855	0.198	582.3876189336384
0.1961	0.198	594.9872609584813
0.2067	0.198	598.616779107419
0.2173	0.198	612.2055250422899
0.2279	0.198	617.8991780504412
0.2385	0.198	627.1848094922959
0.2491	0.198	630.8789608150602
0.2597	0.198	639.2154351339746
0.2703	0.198	647.1439259956549
0.2809	0.198	652.8676716116875
0.2915	0.198	660.4240420694402
0.3021	0.198	662.580363289441
0.3127	0.198	671.5527688781863
0.3233	0.198	669.8268313429361
0.3339	0.198	681.0289498406889
0.34450000000000003	0.198	676.2139023529166
0.3551	0.198	681.8559667883287
0.3657	0.198	683.4026703419942
0.3763	0.198	689.2217298416057
0.3869	0.198	687.8905151392603
0.3975	0.198	688.8980119700232
0.4081	0.198	683.0870569758584
0.4187	0.198	684.0225101574829
0.4293	0.198	680.9156057662531
0.4399	0.198	679.2625373498514
0.4505	0.198	677.0054903860316
0.4611	0.198	673.2368805727717
0.4717	0.198	672.2595928125007
0.4823	0.198	670.2708348408718
0.4929	0.198	668.609406443491
0.5035	0.198	663.6123613893841
0.5141	0.198	664.3383557035033
0.5247	0.198	660.1981258983802
0.5353	0.198	660.1073156150587
0.5459	0.198	656.8217520096584
0.5565	0.198	654.8358206741734
0.5671	0.198	649.6006127000077
0.5777	0.198	652.9372963933913
0.5883	0.198	644.3160058084787
0.5989	0.198	643.4939671011543
0.6095	0.198	639.141371263741
0.6201	0.198	637.1839113903302
0.6307	0.198	627.4012598950586
0.6413	0.198	624.972700766571
0.6519	0.198	614.6763671527827
0.6625	0.198	610.1035562968291
0.6731	0.198	603.863340070273
0.6837	0.198	594.8107440335835
0.6943	0.198	589.5732798094674
0.7049	0.198	577.3602760941625
0.7155	0.198	571.7032022104689
0.7261	0.198	559.5113017342509
0.7367	0.198	552.5207718871263
0.7473	0.198	538.4642190960868
0.7579	0.198	535.1937392972477
0.7685	0.198	520.5883423858036
0.7791	0.198	515.5399323655765
0.7897	0.198	500.17652874649065
0.8003	0.198	493.843482583512
0.8109	0.198	478.93456963589915
0.8215	0.198	471.79510252907113
0.8321	0.198	460.06913831706464
0.8427	0.198	450.5233660445937
0.8533000000000001	0.198	439.4553486016245
0.8639	0.198	427.1424165498423
0.8745	0.198	418.65059624671574
0.8851	0.198	405.1075898702249
0.8957	0.198	400.5541511444999
0.9063	0.198	385.8737679367343
0.9169	0.198	383.7889140633267
0.9275	0.198	370.1553758977452
0.9381	0.198	368.08385616752184
0.9487	0.198	356.1646626788114
0.9593	0.198	356.28246270180097
0.9699	0.198	346.75632526556205
0.9805	0.198	347.2774653636799
0.9911	0.198	341.0492344690861
1.0017	0.198	338.7995322065676
1.0123	0.198	337.3942339692674
1.0229	0.198	336.7462664702911
1.0335	0.198	338.8057804283242
1.0441	0.198	337.1794445475753
1.0547	0.198	341.6487919754788
0.0053	0.24200000000000002	nan
0.0159	0.24200000000000002	nan
0.0265	0.24200000000000002	nan
0.0371	0.24200000000000002	nan
0.0477	0.24200000000000002	nan
0.0583	0.24200000000000002	nan
0.0689	0.24200000000000002	nan
0.0795	0.24200000000000002	nan
0.0901	0.24200000000000002	nan
0.1007	0.24200000000000002	502.3038971062047
0.1113	0.24200000000000002	515.7996093692107
0.1219	0.24200000000000002	521.004527560414
0.1325	0.24200000000000002	536.8429418954715
0.1431	0.24200000000000002	539.4951633680769
0.1537	0.24200000000000002	554.0530728639488
0.1643	0.24200000000000002	558.0086622920641
0.1749	0.24200000000000002	576.0224019273177
0.1855	0.24200000000000002	577.276602887243
0.1961	0.24200000000000002	591.3239993883301
0.2067	0.24200000000000002	594.1324802407005
0.2173	0.24200000000000002	607.8219767686641
0.2279	0.24200000000000002	613.7784929686393
0.2385	0.24200000000000002	623.4838979694731
0.2491	0.24200000000000002	627.9322471116237
0.2597	0.24200000000000002	636.9146391880928
0.2703	0.24200000000000002	645.4424915293639
0.2809	0.24200000000000002	650.794146484605
0.2915	0.24200000000000002	658.8312631315627
0.3021	0.24200000000000002	662.3851655654702
0.3127	0.24200000000000002	671.2591148754894
0.3233	0.24200000000000002	669.8077706896204
0.3339	0.24200000000000002	681.409479047866
0.34450000000000003	0.24200000000000002	677.1668798969865
0.3551	0.24200000000000002	684.674264761896
0.3657	0.24200000000000002	684.6615918868838
0.3763	0.24200000000000002	689.9762928681217
0.3869	0.24200000000000002	687.9962211762709
0.3975	0.24200000000000002	688.8180483241258
0.4081	0.24200000000000002	683.8637993978889
0.4187	0.24200000000000002	685.6148862453791
0.4293	0.24200000000000002	682.8406744792112
0.4399	0.24200000000000002	680.5250053946473
0.4505	0.24200000000000002	678.6732943370947
0.4611	0.24200000000000002	674.9911600178343
0.4717	0.24200000000000002	674.0404551694645
0.4823	0.24200000000000002	672.3141867811696
0.4929	0.24200000000000002	669.7112029621451
0.5035	0.24200000000000002	665.2675673785564
0.5141	0.24200000000000002	666.1725211143417
0.5247	0.24200000000000002	661.5159623034147
0.5353	0.24200000000000002	661.0000346960974
0.5459	0.24200000000000002	657.1805793168643
0.5565	0.24200000000000002	656.4023324739621
0.5671	0.24200000000000002	651.2242359661867
0.5777	0.24200000000000002	654.089146741479
0.5883	0.24200000000000002	645.7472694102968
0.5989	0.24200000000000002	645.0848948328792
0.6095	0.24200000000000002	638.9998016333158
0.6201	0.24200000000000002	638.4558880917624
0.6307	0.24200000000000002	628.2258944218225
0.6413	0.24200000000000002	624.4052970889306
0.6519	0.24200000000000002	614.2722909602796
0.6625	0.24200000000000002	608.9882367308018
0.6731	0.24200000000000002	603.561484383804
0.6837	0.24200000000000002	595.2795423825356
0.6943	0.24200000000000002	589.0558483491444
0.7049	0.24200000000000002	575.8339742881251
0.7155	0.24200000000000002	570.7616034329567
0.7261	0.24200000000000002	557.6633447242565
0.7367	0.24200000000000002	550.7983552475332
0.7473	0.24200000000000002	536.3157129385041
0.7579	0.24200000000000002	532.5909907115808
0.7685	0.24200000000000002	517.283355117276
0.7791	0.24200000000000002	511.47295208964687
0.7897	0.24200000000000002	496.7525554097681
0.8003	0.24200000000000002	490.4217155184813
0.8109	0.24200000000000002	474.7157223403444
0.8215	0.24200000000000002	468.37627816284436
0.8321	0.24200000000000002	456.79971757101816
0.8427	0.24200000000000002	446.365396853552
0.8533000000000001	0.24200000000000002	435.2572816738509
0.8639	0.24200000000000002	422.6184413181138
0.8745	0.24200000000000002	414.384150744592
0.8851	0.24200000000000002	400.6864405599859
0.8957	0.24200000000000002	395.6424705985129
0.9063	0.24200000000000002	381.0916315469845
0.9169	0.24200000000000002	379.1694142571765
0.9275	0.24200000000000002	365.3231499050094
0.9381	0.24200000000000002	363.15469333212314
0.9487	0.24200000000000002	351.50322423550995
0.9593	0.24200000000000002	351.8995624928099
0.9699	0.24200000000000002	341.8109644667768
0.9805	0.24200000000000002	342.4171465964159
0.9911	0.24200000000000002	336.1756781537165
1.0017	0.24200000000000002	334.5578909694287
1.0123	0.24200000000000002	332.4960553941722
1.0229	0.24200000000000002	331.8054279796216
1.0335	0.24200000000000002	334.368650321765
1.0441	0.24200000000000002	332.5471124691775
1.0547	0.24200000000000002	337.221106438584
0.0053	0.28600000000000003	nan
0.0159	0.28600000000000003	nan
0.0265	0.28600000000000003	nan
0.0371	0.28600000000000003	nan
0.0477	0.28600000000000003	nan
0.0583	0.28600000000000003	nan
0.0689	0.28600000000000003	nan
0.0795	0.28600000000000003	nan
0.0901	0.28600000000000003	494.71169428872895
0.1007	0.28600000000000003	500.75541130252145
0.1113	0.28600000000000003	514.2656360749228
0.1219	0.28600000000000003	519.4391444659051
0.1325	0.28600000000000003	535.3454857070249
0.1431	0.28600000000000003	538.1395095808734
0.1537	0.28600000000000003	552.8504869965466
0.1643	0.28600000000000003	557.1104408979764
0.1749	0.28600000000000003	574.5907688190346
0.1855	0.28600000000000003	575.7515176258636
0.1961	0.28600000000000003	591.253019586616
0.2067	0.28600000000000003	593.3601563133454
0.2173	0.28600000000000003	606.1568948747046
0.2279	0.28600000000000003	612.3629273123856
0.2385	0.28600000000000003	622.3174536760744
0.2491	0.28600000000000003	627.3550787981575
0.2597	0.28600000000000003	636.5009670562763
0.2703	0.28600000000000003	644.9352583883431
0.2809	0.28600000000000003	649.6432308941769
0.2915	0.28600000000000003	658.1882425560179
0.3021	0.28600000000000003	662.4473150410587
0.3127	0.28600000000000003	670.9274468228763
0.3233	0.28600000000000003	670.5302444618266
0.3339	0.28600000000000003	681.6536186060679
0.34450000000000003	0.28600000000000003	677.8097510827242
0.3551	0.28600000000000003	686.671732947352
0.3657	0.28600000000000003	684.8276975925745
0.3763	0.28600000000000003	689.7683860105653
0.3869	0.28600000000000003	686.8105015457186
0.3975	0.28600000000000003	687.8548643697227
0.4081	0.28600000000000003	684.3192220881168
0.4187	0.28600000000000003	686.3070037740952
0.4293	0.28600000000000003	683.5714267580711
0.4399	0.28600000000000003	680.7835720921084
0.4505	0.28600000000000003	679.1698134811511
0.4611	0.28600000000000003	675.0580305724801
0.4717	0.28600000000000003	674.5397867064771
0.4823	0.28600000000000003	672.979478947587
0.4929	0.28600000000000003	669.7287739377289
0.5035	0.28600000000000003	665.5583261505216
0.5141	0.28600000000000003	666.0908189584878
0.5247	0.28600000000000003	661.4961277548175
0.5353	0.28600000000000003	660.4289664851434
0.5459	0.28600000000000003	655.8169468688179
0.5565	0.28600000000000003	656.3636833621462
0.5671	0.28600000000000003	652.0003309718752
0.5777	0.28600000000000003	654.1759775961498
0.5883	0.28600000000000003	646.0196943923337
0.5989	0.28600000000000003	645.6615850383985
0.6095	0.28600000000000003	637.6150107759049
0.6201	0.28600000000000003	637.8200340240081
0.6307	0.28600000000000003	628.4029906383688
0.6413	0.28600000000000003	623.7359516822113
0.6519	0.28600000000000003	614.0495576945402
0.6625	0.28600000000000003	608.0105473303174
0.6731	0.28600000000000003	603.3193672331204
0.6837	0.28600000000000003	596.252916041538
0.6943	0.28600000000000003	588.6317970546754
0.7049	0.28600000000000003	574.7907580745738
0.7155	0.28600000000000003	570.5406461891578
0.7261	0.28600000000000003	557.16841991478
0.7367	0.28600000000000003	550.8043965261965
0.7473	0.28600000000000003	536.2396606412738
0.7579	0.28600000000000003	531.4280188324861
0.7685	0.28600000000000003	515.8044278355595
0.7791	0.28600000000000003	510.0541182480585
0.7897	0.28600000000000003	496.22844489292163
0.8003	0.28600000000000003	489.96222152476514
0.8109	0.28600000000000003	473.51276247338785
0.8215	0.28600000000000003	467.72031654181336
0.8321	0.28600000000000003	456.12539155149955
0.8427	0.28600000000000003	445.18811485296237
0.8533000000000001	0.28600000000000003	434.31809153099994
0.8639	0.28600000000000003	421.71564593233745
0.8745	0.28600000000000003	413.9299307508313
0.8851	0.28600000000000003	399.96514476518695
0.8957	0.28600000000000003	394.2641793373677
0.9063	0.28600000000000003	380.2051980246725
0.9169	0.28600000000000003	378.26743291580203
0.9275	0.28600000000000003	364.21933690377904
0.9381	0.28600000000000003	362.2456081243743
0.9487	0.28600000000000003	350.53590657009875
0.9593	0.28600000000000003	351.15752326855085
0.9699	0.28600000000000003	340.87486795244797
0.9805	0.28600000000000003	341.4054896675254
0.9911	0.28600000000000003	335.2312663771442
1.0017	0.28600000000000003	334.1838706184703
1.0123	0.28600000000000003	331.958136161127
1.0229	0.28600000000000003	330.9357590365614
1.0335	0.28600000000000003	333.70512937370387
1.0441	0.28600000000000003	331.77269499951103
1.0547	0.28600000000000003	336.76840079248103
0.0053	0.33	nan
0.0159	0.33	nan
0.0265	0.33	nan
0.0371	0.33	nan
0.0477	0.33	nan
0.0583	0.33	nan
0.0689	0.33	nan
0.0795	0.33	nan
0.0901	0.33	503.33589775765756
0.1007	0.33	508.9253027083729
0.1113	0.33	521.9865235843864
0.1219	0.33	527.0290585263663
0.1325	0.33	542.938332452924
0.1431	0.33	545.6770077383288
0.1537	0.33	559.9363031058213
0.1643	0.33	564.4225121872395
0.1749	0.33	580.7194047547658
0.1855	0.33	582.0888215815294
0.1961	0.33	598.2234640803825
0.2067	0.33	599.815680623076
0.2173	0.33	610.9606813114135
0.2279	0.33	617.0439863274495
0.2385	0.33	626.5354013895593
0.2491	0.33	631.6695825278804
0.2597	0.33	639.9678532397334
0.2703	0.33	647.772181920985
0.2809	0.33	651.2664905873436
0.2915	0.33	659.8521024400012
0.3021	0.33	663.7060641757223
0.3127	0.33	671.3057252545999
0.3233	0.33	672.2274378411796
0.3339	0.33	681.7446249870407
0.34450000000000003	0.33	677.9093506229441
0.3551	0.33	686.5655847600888
0.3657	0.33	683.1878927838196
0.3763	0.33	687.3976359208514
0.3869	0.33	683.8495336316255
0.3975	0.33	685.0332747778666
0.4081	0.33	682.3755194997326
0.4187	0.33	683.8885763464326
0.4293	0.33	680.9403994704135
0.4399	0.33	678.2195333836157
0.4505	0.33	676.8401712861337
0.4611	0.33	671.615832144851
0.4717	0.33	671.629992809254
0.4823	0.33	670.1769955312468
0.4929	0.33	666.7759340086657
0.5035	0.33	662.6742726826337
0.5141	0.33	662.5005098932476
0.5247	0.33	658.5048106778165
0.5353	0.33	656.7321586402423
0.5459	0.33	651.8119629344241
0.5565	0.33	653.1819542394018
0.5671	0.33	650.0658722313037
0.5777	0.33	651.4664894277427
0.5883	0.33	643.6348569188049
0.5989	0.33	643.6988363191311
0.6095	0.33	634.731900310589
0.6201	0.33	634.7891535908005
0.6307	0.33	627.341860222643
0.6413	0.33	622.62106936396
0.6519	0.33	613.5555825604429
0.6625	0.33	607.4601062376701
0.6731	0.33	603.1557255929025
0.6837	0.33	597.756450400622
0.6943	0.33	589.1714065384754
0.7049	0.33	575.645071974457
0.7155	0.33	572.1193657676683
0.7261	0.33	559.6892576611829
0.7367	0.33	554.0088645267921
0.7473	0.33	540.0857538147834
0.7579	0.33	534.1470209669369
0.7685	0.33	519.1220798783094
0.7791	0.33	514.3634782984361
0.7897	0.33	501.25353623365737
0.8003	0.33	495.15560960191385
0.8109	0.33	478.64724464535067
0.8215	0.33	473.10118213677816
0.8321	0.33	461.2872734920124
0.8427	0.33	450.41610780679315
0.8533000000000001	0.33	440.1273011128701
0.8639	0.33	428.03787266899644
0.8745	0.33	420.60743831492624
0.8851	0.33	406.58307271597005
0.8957	0.33	400.3332079581495
0.9063	0.33	387.17044440820086
0.9169	0.33	384.8151182564722
0.9275	0.33	370.71949065755484
0.9381	0.33	369.2647365192288
0.9487	0.33	357.2718074282098
0.9593	0.33	357.6414852874146
0.9699	0.33	347.8405602877338
0.9805	0.33	348.12336456924686
0.9911	0.33	342.1064012127245
1.0017	0.33	341.4742804754772
1.0123	0.33	339.4981021307889
1.0229	0.33	337.8592512798525
1.0335	0.33	340.265657176127
1.0441	0.33	338.5951670728022
1.0547	0.33	343.8020871165653
0.0053	0.37400000000000005	nan
0.0159	0.37400000000000005	nan
0.0265	0.37400000000000005	nan
0.0371	0.37400000000000005	nan
0.0477	0.37400000000000005	nan
0.0583	0.37400000000000005	nan
0.0689	0.37400000000000005	503.74015764945443
0.0795	0.37400000000000005	511.55321049060325
0.0901	0.37400000000000005	518.0088994560821
0.1007	0.37400000000000005	522.8089865625709
0.1113	0.37400000000000005	535.2534981750907
0.1219	0.37400000000000005	540.2450375021083
0.1325	0.37400000000000005	555.9540917258929
0.1431	0.37400000000000005	558.5405897228989
0.1537	0.37400000000000005	572.2999357484965
0.1643	0.37400000000000005	576.8880613337772
0.1749	0.37400000000000005	591.7506954980213
0.1855	0.37400000000000005	593.4826779660295
0.1961	0.37400000000000005	609.4197576730056
0.2067	0.37400000000000005	610.8295751511841
0.2173	0.37400000000000005	620.2239829038738
0.2279	0.37400000000000005	625.6599555792742
0.2385	0.37400000000000005	634.2218873487079
0.2491	0.37400000000000005	639.0195068639707
0.2597	0.37400000000000005	645.7028303567405
0.2703	0.37400000000000005	652.8203323158476
0.2809	0.37400000000000005	654.8534853582772
0.2915	0.37400000000000005	663.047038215321
0.3021	0.37400000000000005	665.7286925460206
0.3127	0.37400000000000005	672.3219140308773
0.3233	0.37400000000000005	674.1821253093577
0.3339	0.37400000000000005	681.5271981515859
0.34450000000000003	0.37400000000000005	677.4836386223939
0.3551	0.37400000000000005	684.4656511636703
0.3657	0.37400000000000005	680.175647525916
0.3763	0.37400000000000005	683.2737291226399
0.3869	0.37400000000000005	679.8797094676124
0.3975	0.37400000000000005	681.014127580008
0.4081	0.37400000000000005	678.093437274701
0.4187	0.37400000000000005	678.8343204500978
0.4293	0.37400000000000005	675.6633417594348
0.4399	0.37400000000000005	673.5607974035502
0.4505	0.37400000000000005	672.4045714745521
0.4611	0.37400000000000005	665.7512870199179
0.4717	0.37400000000000005	665.9633834131837
0.4823	0.37400000000000005	664.495866992577
0.4929	0.37400000000000005	661.4838767617017
0.5035	0.37400000000000005	657.5152461205914
0.5141	0.37400000000000005	656.8134426044463
0.5247	0.37400000000000005	653.4786359748318
0.5353	0.37400000000000005	651.0637002838022
0.5459	0.37400000000000005	646.5386801084168
0.5565	0.37400000000000005	648.0221004977382
0.5671	0.37400000000000005	645.9022904523755
0.5777	0.37400000000000005	646.6820957386724
0.5883	0.37400000000000005	639.5386511941425
0.5989	0.37400000000000005	639.8926665214012
0.6095	0.37400000000000005	631.3105192477103
0.6201	0.37400000000000005	630.7410992069846
0.6307	0.37400000000000005	625.4221513249728
0.6413	0.37400000000000005	621.0506475662352
0.6519	0.37400000000000005	612.5934710664415
0.6625	0.37400000000000005	607.3439416768014
0.6731	0.37400000000000005	602.8465054285222
0.6837	0.37400000000000005	599.0073412761651
0.6943	0.37400000000000005	590.4606659757444
0.7049	0.37400000000000005	578.0602535014898
0.7155	0.37400000000000005	574.8536906497603
0.7261	0.37400000000000005	564.0174537023482
0.7367	0.37400000000000005	558.8750369844488
0.7473	0.37400000000000005	546.1095843533024
0.7579	0.37400000000000005	539.6028628153474
0.7685	0.37400000000000005	525.879907835461
0.7791	0.37400000000000005	522.4029289307194
0.7897	0.37400000000000005	509.532215479463
0.8003	0.37400000000000005	503.6349094835676
0.8109	0.37400000000000005	487.78609300680654
0.8215	0.37400000000000005	482.2442292037156
0.8321	0.37400000000000005	469.92990848681507
0.8427	0.37400000000000005	459.55739672861233
0.8533000000000001	0.37400000000000005	450.01529072045355
0.8639	0.37400000000000005	438.60218290957175
0.8745	0.37400000000000005	431.1568342312697
0.8851	0.37400000000000005	417.4216736019588
0.8957	0.37400000000000005	411.0191267381328
0.9063	0.37400000000000005	398.7203143408441
0.9169	0.37400000000000005	395.59994143332267
0.9275	0.37400000000000005	381.63517700427536
0.9381	0.37400000000000005	380.84916780145335
0.9487	0.37400000000000005	368.49897168717206
0.9593	0.37400000000000005	368.1624359649839
0.9699	0.37400000000000005	359.3438355935923
0.9805	0.37400000000000005	359.2851634959056
0.9911	0.37400000000000005	353.39159590531193
1.0017	0.37400000000000005	353.10481723367985
1.0123	0.37400000000000005	351.48673621311355
1.0229	0.37400000000000005	349.2540630330592
1.0335	0.37400000000000005	350.89727103091377
1.0441	0.37400000000000005	349.72469517557084
1.0547	0.37400000000000005	354.99998907252746
0.0053	0.41800000000000004	nan
0.0159	0.41800000000000004	nan
0.0265	0.41800000000000004	nan
0.0371	0.41800000000000004	nan
0.0477	0.41800000000000004	nan
0.0583	0.41800000000000004	513.3490458201888
0.0689	0.41800000000000004	515.6146205128875
0.0795	0.41800000000000004	523.0392471289821
0.0901	0.41800000000000004	529.2651109177059
0.1007	0.41800000000000004	533.4636101862369
0.1113	0.41800000000000004	545.4269771662433
0.1219	0.41800000000000004	550.5988270830347
0.1325	0.41800000000000004	565.8356880823833
0.1431	0.41800000000000004	568.4112877356243
0.1537	0.41800000000000004	582.4199443287063
0.1643	0.41800000000000004	586.8420600253827
0.1749	0.41800000000000004	600.7779116494088
0.1855	0.41800000000000004	602.7790844359922
0.1961	0.41800000000000004	618.2484505817805
0.2067	0.41800000000000004	619.9082791176133
0.2173	0.41800000000000004	628.1382778466728
0.2279	0.41800000000000004	632.6762661670098
0.2385	0.41800000000000004	640.5904431462831
0.2491	0.41800000000000004	644.9053303990213
0.2597	0.41800000000000004	650.0014607603883
0.2703	0.41800000000000004	656.7587490609745
0.2809	0.41800000000000004	657.7585243747898
0.2915	0.41800000000000004	665.6442063206067
0.3021	0.41800000000000004	667.2270767469099
0.3127	0.41800000000000004	673.275767746619
0.3233	0.41800000000000004	675.1771661673437
0.3339	0.41800000000000004	680.7634552336281
0.34450000000000003	0.41800000000000004	676.7147178913575
0.3551	0.41800000000000004	681.6048446293313
0.3657	0.41800000000000004	677.0457371588221
0.3763	0.41800000000000004	679.1850361104767
0.3869	0.41800000000000004	676.4047400169444
0.3975	0.41800000000000004	677.4912735549102
0.4081	0.41800000000000004	673.5290601113841
0.4187	0.41800000000000004	673.7667126715957
0.4293	0.41800000000000004	670.6316660237047
0.4399	0.41800000000000004	669.360919030204
0.4505	0.41800000000000004	668.2011660638357
0.4611	0.41800000000000004	660.4637941776024
0.4717	0.41800000000000004	660.287121520974
0.4823	0.41800000000000004	658.6284104303683
0.4929	0.41800000000000004	656.3700264572079
0.5035	0.41800000000000004	652.8024932427217
0.5141	0.41800000000000004	652.2004962289456
0.5247	0.41800000000000004	649.0672005815298
0.5353	0.41800000000000004	646.4231988009255
0.5459	0.41800000000000004	642.5361787340007
0.5565	0.41800000000000004	643.6483226379709
0.5671	0.41800000000000004	641.7116699282064
0.5777	0.41800000000000004	642.2422608284068
0.5883	0.41800000000000004	636.1712768721995
0.5989	0.41800000000000004	636.3642841969192
0.6095	0.41800000000000004	628.7828246161712
0.6201	0.41800000000000004	627.8230151859374
0.6307	0.41800000000000004	623.5829263240852
0.6413	0.41800000000000004	619.3972423967797
0.6519	0.41800000000000004	611.4919959964247
0.6625	0.41800000000000004	607.473547789206
0.6731	0.41800000000000004	602.2148200623122
0.6837	0.41800000000000004	599.1060622849919
0.6943	0.41800000000000004	591.5116116383477
0.7049	0.41800000000000004	580.4196758121984
0.7155	0.41800000000000004	577.0505217575115
0.7261	0.41800000000000004	567.2915284841876
0.7367	0.41800000000000004	562.2747209603183
0.7473	0.41800000000000004	550.5704827394483
0.7579	0.41800000000000004	544.3019847649144
0.7685	0.41800000000000004	531.7981940012377
0.7791	0.41800000000000004	529.0344806071794
0.7897	0.41800000000000004	515.9685500662096
0.8003	0.41800000000000004	510.1443996097156
0.8109	0.41800000000000004	495.1812679831891
0.8215	0.41800000000000004	489.5003150028015
0.8321	0.41800000000000004	476.46248652891086
0.8427	0.41800000000000004	466.69386456420546
0.8533000000000001	0.41800000000000004	457.71735424281763
0.8639	0.41800000000000004	446.6647297159256
0.8745	0.41800000000000004	438.76974712450726
0.8851	0.41800000000000004	425.5774277567746
0.8957	0.41800000000000004	419.5086678990618
0.9063	0.41800000000000004	407.425847177344
0.9169	0.41800000000000004	403.56699082338946
0.9275	0.41800000000000004	389.83428015432605
0.9381	0.41800000000000004	389.5553861412339
0.9487	0.41800000000000004	376.90898502136616
0.9593	0.41800000000000004	375.84640320677653
0.9699	0.41800000000000004	367.9705896899111
0.9805	0.41800000000000004	367.62916261546076
0.9911	0.41800000000000004	361.69500883483755
1.0017	0.41800000000000004	361.71938112937056
1.0123	0.41800000000000004	360.29836008080616
1.0229	0.41800000000000004	357.87902694065326
1.0335	0.41800000000000004	358.9063409265902
1.0441	0.41800000000000004	357.96925283484927
1.0547	0.41800000000000004	363.2699274931369
0.0053	0.462	495.2913197040343
0.0159	0.462	504.5561257061651
0.0265	0.462	499.16672070594615
0.0371	0.462	506.9610088260743
0.0477	0.462	504.9522192855098
0.0583	0.462	515.031350920208
0.0689	0.462	517.7843271071932
0.0795	0.462	525.3754432615222
0.0901	0.462	531.5827013811155
0.1007	0.462	535.8301942151495
0.1113	0.462	547.4639374160454
0.1219	0.462	553.0183833500352
0.1325	0.462	567.469047350824
0.1431	0.462	570.3207864921394
0.1537	0.462	585.5079617793812
0.1643	0.462	589.374213723039
0.1749	0.462	603.3908637308374
0.1855	0.462	605.423768007064
0.1961	0.462	620.544833457247
0.2067	0.462	622.7714039110956
0.2173	0.462	630.7243161441767
0.2279	0.462	634.6219153378038
0.2385	0.462	642.5821066263009
0.2491	0.462	646.4957863828571
0.2597	0.462	650.6934907561866
0.2703	0.462	657.3764426367309
0.2809	0.462	658.1365032023175
0.2915	0.462	666.2313734652286
0.3021	0.462	667.4525831026602
0.3127	0.462	673.6539695493228
0.3233	0.462	674.5246750019201
0.3339	0.462	679.3653900629774
0.34450000000000003	0.462	675.8370270116493
0.3551	0.462	679.2714275519303
0.3657	0.462	674.88764458831
0.3763	0.462	676.7827844219863
0.3869	0.462	674.4046394973428
0.3975	0.462	675.5387842073785
0.4081	0.462	670.764141400737
0.4187	0.462	670.9729061514097
0.4293	0.462	668.2130213978392
0.4399	0.462	667.5184207906923
0.4505	0.462	665.9111605647058
0.4611	0.462	657.942313558755
0.4717	0.462	656.9199295653511
0.4823	0.462	654.9528390205826
0.4929	0.462	653.4600029677562
0.5035	0.462	650.5337165790123
0.5141	0.462	650.6716492199103
0.5247	0.462	647.1539565800776
0.5353	0.462	644.8670098069949
0.5459	0.462	641.1581863224073
0.5565	0.462	641.8100151725815
0.5671	0.462	639.2603144374094
0.5777	0.462	639.9286964933989
0.5883	0.462	635.1108440173437
0.5989	0.462	634.5717329477069
0.6095	0.462	627.7950338278274
0.6201	0.462	627.1553629742134
0.6307	0.462	622.418386948371
0.6413	0.462	618.0662657615569
0.6519	0.462	610.854257866615
0.6625	0.462	607.6409379641632
0.6731	0.462	601.4131660880855
0.6837	0.462	597.9935519977441
0.6943	0.462	591.6197372902774
0.7049	0.462	581.488928638161
0.7155	0.462	577.6659389564641
0.7261	0.462	567.7985508577751
0.7367	0.462	562.5139354038305
0.7473	0.462	551.3254098767011
0.7579	0.462	545.9068166883541
0.7685	0.462	533.8708375185294
0.7791	0.462	530.8788360945101
0.7897	0.462	517.533972006344
0.8003	0.462	511.53896980148016
0.8109	0.462	497.2020835918952
0.8215	0.462	491.348975179178
0.8321	0.462	477.67581064317676
0.8427	0.462	468.3551669271553
0.8533000000000001	0.462	459.4815910187541
0.8639	0.462	448.2868918384989
0.8745	0.462	439.70989110880095
0.8851	0.462	427.13001280980086
0.8957	0.462	421.68861083706304
0.9063	0.462	408.916747490851
0.9169	0.462	404.7928158958316
0.9275	0.462	391.33440947220413
0.9381	0.462	391.10618014618876
0.9487	0.462	378.3555448643082
0.9593	0.462	376.99302207513875
0.9699	0.462	369.52094046787016
0.9805	0.462	369.0978613755038
0.9911	0.462	362.95146501554717
1.0017	0.462	363.1080763474565
1.0123	0.462	361.6739188173999
1.0229	0.462	359.6037116849018
1.0335	0.462	360.6729835042358
1.0441	0.462	359.2795242493702
1.0547	0.462	364.6131912144304
0.0053	0.506	491.75302310231535
0.0159	0.506	500.8268039369284
0.0265	0.506	495.46057635237946
0.0371	0.506	504.6430316439098
0.0477	0.506	502.56829107250775
0.0583	0.506	511.14795039618974
0.0689	0.506	514.6529506447422
0.0795	0.506	522.4459777563061
0.0901	0.506	528.8821090330983
0.1007	0.506	533.8014724945613
0.1113	0.506	545.0073380403362
0.1219	0.506	550.9430372480567
0.1325	0.506	564.2891752277905
0.1431	0.506	567.5766001023879
0.1537	0.506	584.1003342190708
0.1643	0.506	587.057151390389
0.1749	0.506	601.9397154604677
0.1855	0.506	603.8844460402864
0.1961	0.506	618.5395642051418
0.2067	0.506	621.3145903778275
0.2173	0.506	629.6641948173879
0.2279	0.506	633.473014735166
0.2385	0.506	641.7257010477831
0.2491	0.506	645.348741138751
0.2597	0.506	649.3497498211883
0.2703	0.506	655.8441051199084
0.2809	0.506	656.839143778765
0.2915	0.506	665.470720128983
0.3021	0.506	667.0320733481308
0.3127	0.506	673.7068014992252
0.3233	0.506	672.7442899894752
0.3339	0.506	677.5848288081146
0.34450000000000003	0.506	675.0416818372262
0.3551	0.506	677.8656930941737
0.3657	0.506	673.8232930746526
0.3763	0.506	676.1850629870216
0.3869	0.506	673.4850932242248
0.3975	0.506	674.5381631409438
0.4081	0.506	670.0232016167508
0.4187	0.506	670.3343037194041
0.4293	0.506	668.0904503045437
0.4399	0.506	667.4368250409026
0.4505	0.506	664.9803999945744
0.4611	0.506	657.6724100534376
0.4717	0.506	655.7895568554815
0.4823	0.506	653.555689580643
0.4929	0.506	652.4837432250694
0.5035	0.506	650.2061960036086
0.5141	0.506	651.216726927598
0.5247	0.506	647.1006899119966
0.5353	0.506	645.5466533929638
0.5459	0.506	641.2467012962619
0.5565	0.506	641.6083796718369
0.5671	0.506	638.2997836309672
0.5777	0.506	639.2414367522834
0.5883	0.506	635.5571874858402
0.5989	0.506	633.940756913022
0.6095	0.506	627.6055383858172
0.6201	0.506	627.9323296177614
0.6307	0.506	621.6472630837877
0.6413	0.506	617.1219065115081
0.6519	0.506	610.9973877539621
0.6625	0.506	607.713268943672
0.6731	0.506	600.8666974291436
0.6837	0.506	596.7029907925919
0.6943	0.506	591.1178682800506
0.7049	0.506	581.6230022438294
0.7155	0.506	577.3443100887789
0.7261	0.506	566.6361297907322
0.7367	0.506	561.0417419425116
0.7473	0.506	549.9439983300454
0.7579	0.506	545.5477212736043
0.7685	0.506	533.2540616694256
0.7791	0.506	529.4757683927138
0.7897	0.506	516.1666468126174
0.8003	0.506	509.8198685781345
0.8109	0.506	495.8239363428365
0.8215	0.506	489.87839310673183
0.8321	0.506	476.08207116950933
0.8427	0.506	467.0320957172543
0.8533000000000001	0.506	457.78553243662657
0.8639	0.506	446.25111071415034
0.8745	0.506	437.0962078736142
0.8851	0.506	425.1007859960775
0.8957	0.506	420.2229334175038
0.9063	0.506	406.2396176813112
0.9169	0.506	402.49206861153385
0.9275	0.506	389.3828362576229
0.9381	0.506	388.6298914982044
0.9487	0.506	376.1058947395663
0.9593	0.506	374.9417975327405
0.9699	0.506	367.2213508066617
0.9805	0.506	366.95543436513475
0.9911	0.506	360.55813505458235
1.0017	0.506	360.45740604870815
1.0123	0.506	358.9483086049438
1.0229	0.506	357.4988628121046
1.0335	0.506	359.3112280312866
1.0441	0.506	356.83871429209665
1.0547	0.506	362.1220160339286
0.0053	0.55	493.514771804471
0.0159	0.55	502.076476861034
0.0265	0.55	496.89717851948546
0.0371	0.55	507.2496849638492
0.0477	0.55	505.6020942316055
0.0583	0.55	512.3117546998467
0.0689	0.55	516.5281177736058
0.0795	0.55	524.011186679123
0.0901	0.55	530.7956583216373
0.1007	0.55	536.4853842978035
0.1113	0.55	546.9761745427892
0.1219	0.55	553.0650044326835
0.1325	0.55	565.1183095501264
0.1431	0.55	568.6565485410011
0.1537	0.55	585.5262871944254
0.1643	0.55	587.4503603477298
0.1749	0.55	603.1637193192317
0.1855	0.55	605.2274815492551
0.1961	0.55	618.7340106612212
0.2067	0.55	621.7046753115619
0.2173	0.55	630.6127624225426
0.2279	0.55	634.6811007197803
0.2385	0.55	642.5272556509831
0.2491	0.55	645.8977169722575
0.2597	0.55	649.86067533684
0.2703	0.55	655.7002477388871
0.2809	0.55	656.7074591787734
0.2915	0.55	665.4337183632272
0.3021	0.55	667.3780760009975
0.3127	0.55	674.1818986369856
0.3233	0.55	671.216352337206
0.3339	0.55	675.9361173489374
0.34450000000000003	0.55	674.3838283115049
0.3551	0.55	676.8174881849816
0.3657	0.55	673.0644002851398
0.3763	0.55	675.9822598478474
0.3869	0.55	672.2614248244265
0.3975	0.55	672.7642074458003
0.4081	0.55	669.6116944673787
0.4187	0.55	669.5686460521949
0.4293	0.55	667.635650896443
0.4399	0.55	666.5915214298908
0.4505	0.55	663.2576799092012
0.4611	0.55	657.1048999193608
0.4717	0.55	654.7978471757775
0.4823	0.55	652.4715887302781
0.4929	0.55	651.3409452107687
0.5035	0.55	649.4517795147639
0.5141	0.55	650.7549974189764
0.5247	0.55	646.363911538281
0.5353	0.55	645.4509991620619
0.5459	0.55	640.1565359694439
0.5565	0.55	640.3994701357336
0.5671	0.55	637.0231959856471
0.5777	0.55	637.9973482196986
0.5883	0.55	635.0897748594994
0.5989	0.55	632.5080776078827
0.6095	0.55	626.7350114539953
0.6201	0.55	628.1963529582977
0.6307	0.55	620.4435581713079
0.6413	0.55	616.2557109405369
0.6519	0.55	611.5856665981047
0.6625	0.55	607.6035224381886
0.6731	0.55	600.8790781593915
0.6837	0.55	596.555558833682
0.6943	0.55	591.0830791341963
0.7049	0.55	582.3496665355199
0.7155	0.55	577.7777281535461
0.7261	0.55	566.6306241436577
0.7367	0.55	561.14395573422
0.7473	0.55	550.254865693791
0.7579	0.55	546.6628731296369
0.7685	0.55	534.0445240117372
0.7791	0.55	529.6967379629091
0.7897	0.55	516.8904168032468
0.8003	0.55	510.25951174354657
0.8109	0.55	496.6965951480282
0.8215	0.55	490.82383708334464
0.8321	0.55	477.61768673510005
0.8427	0.55	468.83747448967347
0.8533000000000001	0.55	459.0030662897214
0.8639	0.55	447.4516783919437
0.8745	0.55	438.07706958689636
0.8851	0.55	426.65203712735115
0.8957	0.55	421.98477916665473
0.9063	0.55	407.0308940268185
0.9169	0.55	404.03444587096436
0.9275	0.55	391.40558860051243
0.9381	0.55	389.6948321475253
0.9487	0.55	377.8057442989446
0.9593	0.55	377.0036782627611
0.9699	0.55	368.6786418006318
0.9805	0.55	368.7087463615625
0.9911	0.55	362.19351968105184
1.0017	0.55	361.4171898785391
1.0123	0.55	359.9399532153003
1.0229	0.55	358.92434083971693
1.0335	0.55	361.68568327750256
1.0441	0.55	358.1129873989824
1.0547	0.55	363.1279692533234
0.0053	0.5940000000000001	506.9720573232831
0.0159	0.5940000000000001	514.7913308289513
0.0265	0.5940000000000001	510.14872207123057
0.0371	0.5940000000000001	520.5071828528326
0.0477	0.5940000000000001	519.6924282690409
0.0583	0.5940000000000001	525.1383621902844
0.0689	0.5940000000000001	529.6171767048148
0.0795	0.5940000000000001	536.1853932196045
0.0901	0.5940000000000001	543.241417586255
0.1007	0.5940000000000001	549.2148362020207
0.1113	0.5940000000000001	558.8662700076314
0.1219	0.5940000000000001	564.7859133149203
0.1325	0.5940000000000001	575.6880183656779
0.1431	0.5940000000000001	579.0017651994542
0.1537	0.5940000000000001	594.7016368237347
0.1643	0.5940000000000001	595.7842352356315
0.1749	0.5940000000000001	611.496507859618
0.1855	0.5940000000000001	614.1561884603898
0.1961	0.5940000000000001	625.6850614688915
0.2067	0.5940000000000001	628.4336242359917
0.2173	0.5940000000000001	637.61789980367
0.2279	0.5940000000000001	641.7636336396342
0.2385	0.5940000000000001	647.9927081635699
0.2491	0.5940000000000001	651.1537078065287
0.2597	0.5940000000000001	654.6846428724521
0.2703	0.5940000000000001	659.4737790075619
0.2809	0.5940000000000001	659.8887686723759
0.2915	0.5940000000000001	667.5587950392287
0.3021	0.5940000000000001	669.2416191875521
0.3127	0.5940000000000001	675.4767224371259
0.3233	0.5940000000000001	671.0562426108187
0.3339	0.5940000000000001	674.8538061095112
0.34450000000000003	0.5940000000000001	673.7115461518215
0.3551	0.5940000000000001	675.3099093612894
0.3657	0.5940000000000001	671.7304385338678
0.3763	0.5940000000000001	674.5951207064871
0.3869	0.5940000000000001	669.6567063930112
0.3975	0.5940000000000001	669.0942417530671
0.4081	0.5940000000000001	667.6223421552085
0.4187	0.5940000000000001	666.4679589194552
0.4293	0.5940000000000001	664.4221989996403
0.4399	0.5940000000000001	662.9482418325441
0.4505	0.5940000000000001	659.2030710146693
0.4611	0.5940000000000001	654.1718681660553
0.4717	0.5940000000000001	652.0175662960152
0.4823	0.5940000000000001	649.7677304088714
0.4929	0.5940000000000001	648.2905814115788
0.5035	0.5940000000000001	646.4002644309828
0.5141	0.5940000000000001	646.9997806790096
0.5247	0.5940000000000001	642.8843374460347
0.5353	0.5940000000000001	642.1685575916283
0.5459	0.5940000000000001	636.2245897651472
0.5565	0.5940000000000001	636.3696844901017
0.5671	0.5940000000000001	634.0019329346475
0.5777	0.5940000000000001	634.5335929348133
0.5883	0.5940000000000001	631.9706195496535
0.5989	0.5940000000000001	628.9288326069445
0.6095	0.5940000000000001	624.2954737598685
0.6201	0.5940000000000001	626.5414474278236
0.6307	0.5940000000000001	618.2829573873886
0.6413	0.5940000000000001	615.1035188326231
0.6519	0.5940000000000001	611.8031404530691
0.6625	0.5940000000000001	607.219500443614
0.6731	0.5940000000000001	601.2708001945529
0.6837	0.5940000000000001	597.9692873710674
0.6943	0.5940000000000001	592.2763012939071
0.7049	0.5940000000000001	584.7620899827479
0.7155	0.5940000000000001	580.0185106707146
0.7261	0.5940000000000001	569.5718038404731
0.7367	0.5940000000000001	564.8239598131598
0.7473	0.5940000000000001	554.6732374109811
0.7579	0.5940000000000001	551.4973285340141
0.7685	0.5940000000000001	539.1633296788492
0.7791	0.5940000000000001	534.9724612441978
0.7897	0.5940000000000001	522.9507795040863
0.8003	0.5940000000000001	516.3770287193922
0.8109	0.5940000000000001	503.6424993449689
0.8215	0.5940000000000001	498.01522041862285
0.8321	0.5940000000000001	485.8472822977081
0.8427	0.5940000000000001	477.50987826419913
0.8533000000000001	0.5940000000000001	467.22195202624476
0.8639	0.5940000000000001	456.2124637537627
0.8745	0.5940000000000001	447.0036102050968
0.8851	0.5940000000000001	436.13662906209214
0.8957	0.5940000000000001	431.27480520295796
0.9063	0.5940000000000001	416.14517370663447
0.9169	0.5940000000000001	413.7606737785731
0.9275	0.5940000000000001	401.6886105150879
0.9381	0.5940000000000001	398.9524634535192
0.9487	0.5940000000000001	388.00193767050877
0.9593	0.5940000000000001	387.2977747769258
0.9699	0.5940000000000001	378.44985269783234
0.9805	0.5940000000000001	378.7351420233101
0.9911	0.5940000000000001	372.31516293875654
1.0017	0.5940000000000001	370.7176527155896
1.0123	0.5940000000000001	369.4092138180088
1.0229	0.5940000000000001	368.35789311079316
1.0335	0.5940000000000001	371.6018047887584
1.0441	0.5940000000000001	367.6130686250353
1.0547	0.5940000000000001	372.1457969868439
0.0053	0.638	527.8704595107884
0.0159	0.638	534.9940561299296
0.0265	0.638	531.0933955761615
0.0371	0.638	540.2867346157465
0.0477	0.638	540.2314620779042
0.0583	0.638	545.7185443771232
0.0689	0.638	549.8310783716272
0.0795	0.638	555.3314113763481
0.0901	0.638	562.4719782260081
0.1007	0.638	568.0829433966691
0.1113	0.638	577.2066314192206
0.1219	0.638	582.7032440548342
0.1325	0.638	593.0122062523363
0.1431	0.638	595.6467109694461
0.1537	0.638	609.2641099239939
0.1643	0.638	609.91184425525
0.1749	0.638	624.5978583901226
0.1855	0.638	628.2554099811551
0.1961	0.638	637.6570771549866
0.2067	0.638	640.0371883137859
0.2173	0.638	649.0660213846767
0.2279	0.638	652.7399553698885
0.2385	0.638	656.6571531145933
0.2491	0.638	659.7767921544856
0.2597	0.638	662.3694871931416
0.2703	0.638	666.1848321128776
0.2809	0.638	665.7261665396541
0.2915	0.638	671.2174095129752
0.3021	0.638	671.8590363087494
0.3127	0.638	677.0820710880565
0.3233	0.638	672.1910761513212
0.3339	0.638	674.3494252789516
0.34450000000000003	0.638	672.6998829488413
0.3551	0.638	673.0815431767501
0.3657	0.638	669.655966606377
0.3763	0.638	671.6790093928103
0.3869	0.638	665.9203071436455
0.3975	0.638	664.1925894398539
0.4081	0.638	663.7088353317606
0.4187	0.638	660.966948902614
0.4293	0.638	658.499172572882
0.4399	0.638	656.9081928348127
0.4505	0.638	653.4882371562226
0.4611	0.638	649.2139840215036
0.4717	0.638	647.5248735749552
0.4823	0.638	645.3878452668304
0.4929	0.638	643.6638733575147
0.5035	0.638	641.4558999521968
0.5141	0.638	640.5483766806411
0.5247	0.638	636.9910098779037
0.5353	0.638	636.0748269705462
0.5459	0.638	630.3705808233267
0.5565	0.638	630.325449894311
0.5671	0.638	629.6436832786806
0.5777	0.638	629.347608126441
0.5883	0.638	626.8018355344051
0.5989	0.638	623.8917894467206
0.6095	0.638	620.7689670496399
0.6201	0.638	623.1932477166067
0.6307	0.638	615.4771411646572
0.6413	0.638	613.5785308508218
0.6519	0.638	610.9472720259746
0.6625	0.638	606.5007713527767
0.6731	0.638	601.4423257069994
0.6837	0.638	599.988667943307
0.6943	0.638	594.3461429570186
0.7049	0.638	588.3196159184677
0.7155	0.638	583.4051549324489
0.7261	0.638	574.4569022155213
0.7367	0.638	570.8524593154465
0.7473	0.638	561.836773109461
0.7579	0.638	558.7145538824778
0.7685	0.638	547.3924675695723
0.7791	0.638	543.9513453602724
0.7897	0.638	532.6555799676227
0.8003	0.638	526.5683166551403
0.8109	0.638	514.8909786325283
0.8215	0.638	509.5935658864003
0.8321	0.638	498.29362336469586
0.8427	0.638	490.57196308332135
0.8533000000000001	0.638	480.1839022606855
0.8639	0.638	469.99114183260116
0.8745	0.638	461.1508777434095
0.8851	0.638	450.71603303981635
0.8957	0.638	445.4302473772685
0.9063	0.638	430.86310788575827
0.9169	0.638	428.57400997910537
0.9275	0.638	416.9404222364101
0.9381	0.638	413.54223142380494
0.9487	0.638	403.5121722199404
0.9593	0.638	402.47210036885446
0.9699	0.638	393.46553359121543
0.9805	0.638	393.8155762282414
0.9911	0.638	387.6426726121441
1.0017	0.638	385.4927878702109
1.0123	0.638	384.3744960503284
1.0229	0.638	382.92890378423454
1.0335	0.638	385.8372512081789
1.0441	0.638	382.3718463595591
1.0547	0.638	386.4149817850836
0.0053	0.682	545.2207949828924
0.0159	0.682	551.9589994063514
0.0265	0.682	548.6853632149471
0.0371	0.682	556.3882819807307
0.0477	0.682	556.4911356132192
0.0583	0.682	563.1797578830283
0.0689	0.682	566.5370303396763
0.0795	0.682	571.4138590841709
0.0901	0.682	578.5057447251057
0.1007	0.682	583.4716429145406
0.1113	0.682	592.6653050005399
0.1219	0.682	597.6203336221405
0.1325	0.682	608.1131223009527
0.1431	0.682	609.956037739425
0.1537	0.682	621.8226921139801
0.1643	0.682	622.4357544888371
0.1749	0.682	635.5351555672358
0.1855	0.682	640.1175245925797
0.1961	0.682	648.32492235387
0.2067	0.682	650.577870716672
0.2173	0.682	659.1136629286895
0.2279	0.682	661.9269731002694
0.2385	0.682	664.015266706021
0.2491	0.682	667.3594803435839
0.2597	0.682	668.7914962707925
0.2703	0.682	672.1668645832306
0.2809	0.682	671.2625229151209
0.2915	0.682	674.2993697639022
0.3021	0.682	673.5934757760425
0.3127	0.682	677.928478244684
0.3233	0.682	673.4647505290318
0.3339	0.682	673.9754994104635
0.34450000000000003	0.682	671.0505904887873
0.3551	0.682	670.5995058280229
0.3657	0.682	667.4586642546673
0.3763	0.682	668.2755502434039
0.3869	0.682	662.41525387949
0.3975	0.682	659.9970297551312
0.4081	0.682	659.2633384765373
0.4187	0.682	655.1201071351384
0.4293	0.682	652.3172272152949
0.4399	0.682	650.9289125850217
0.4505	0.682	648.4063957154848
0.4611	0.682	644.5102384660471
0.4717	0.682	643.1304189137669
0.4823	0.682	641.0088967076813
0.4929	0.682	639.4255673245092
0.5035	0.682	636.789502671112
0.5141	0.682	634.2558331509575
0.5247	0.682	631.0510362712492
0.5353	0.682	629.904969608643
0.5459	0.682	625.299403582056
0.5565	0.682	624.9892663438451
0.5671	0.682	625.7488270553494
0.5777	0.682	624.5895502789642
0.5883	0.682	621.9661562841088
0.5989	0.682	619.5563058859204
0.6095	0.682	617.5073265604309
0.6201	0.682	619.5559263054424
0.6307	0.682	612.8902362962544
0.6413	0.682	611.9002464206723
0.6519	0.682	608.9607972551423
0.6625	0.682	605.5232469281017
0.6731	0.682	600.8737486726304
0.6837	0.682	601.0387580797136
0.6943	0.682	596.0839223937976
0.7049	0.682	591.2565855179644
0.7155	0.682	586.16491637292
0.7261	0.682	578.4601946936549
0.7367	0.682	575.8873683128686
0.7473	0.682	567.8608922093653
0.7579	0.682	564.529169517007
0.7685	0.682	554.4946391710015
0.7791	0.682	551.8045082807909
0.7897	0.682	540.9762762224436
0.8003	0.682	535.6247147968052
0.8109	0.682	524.6960831553195
0.8215	0.682	519.6907006296618
0.8321	0.682	508.5602767072752
0.8427	0.682	501.4556401423218
0.8533000000000001	0.682	491.32090926521687
0.8639	0.682	481.69023081521885
0.8745	0.682	473.1725821726442
0.8851	0.682	462.88141159615196
0.8957	0.682	457.196105768914
0.9063	0.682	443.39964123266674
0.9169	0.682	440.7076920703218
0.9275	0.682	429.21546470250917
0.9381	0.682	425.80181360348195
0.9487	0.682	416.2868062614335
0.9593	0.682	414.6485852016151
0.9699	0.682	405.8700970822822
0.9805	0.682	406.05985079449204
0.9911	0.682	400.14510588211516
1.0017	0.682	397.94741342622535
1.0123	0.682	396.9074120431108
1.0229	0.682	395.0876022545654
1.0335	0.682	397.03700055489657
1.0441	0.682	394.62142229581565
1.0547	0.682	nan
0.0053	0.7260000000000001	551.9051096476776
0.0159	0.7260000000000001	558.5918600624827
0.0265	0.7260000000000001	555.6470276752037
0.0371	0.7260000000000001	562.4369889664207
0.0477	0.7260000000000001	561.9427222460907
0.0583	0.7260000000000001	570.0524846730447
0.0689	0.7260000000000001	572.7953676876139
0.0795	0.7260000000000001	577.695671420893
0.0901	0.7260000000000001	584.7539501453
0.1007	0.7260000000000001	589.3087993676337
0.1113	0.7260000000000001	598.9378680937303
0.1219	0.7260000000000001	603.3263308035492
0.1325	0.7260000000000001	614.5611932513416
0.1431	0.7260000000000001	615.907702715071
0.1537	0.7260000000000001	627.1798103820267
0.1643	0.7260000000000001	627.959904369316
0.1749	0.7260000000000001	639.5700554742255
0.1855	0.7260000000000001	644.3992095796632
0.1961	0.7260000000000001	652.8920191175608
0.2067	0.7260000000000001	655.4339576895964
0.2173	0.7260000000000001	663.2589669453673
0.2279	0.7260000000000001	665.3992123302559
0.2385	0.7260000000000001	666.9532460941194
0.2491	0.7260000000000001	670.6873994792787
0.2597	0.7260000000000001	671.0042474807107
0.2703	0.7260000000000001	674.4801353690234
0.2809	0.7260000000000001	673.9284979926349
0.2915	0.7260000000000001	675.2790295410092
0.3021	0.7260000000000001	673.5087134609829
0.3127	0.7260000000000001	677.3580886394649
0.3233	0.7260000000000001	673.6735760555505
0.3339	0.7260000000000001	673.1647532942901
0.34450000000000003	0.7260000000000001	668.7731352156238
0.3551	0.7260000000000001	668.5327220215289
0.3657	0.7260000000000001	665.8480075695913
0.3763	0.7260000000000001	665.6505232841259
0.3869	0.7260000000000001	660.3677994942282
0.3975	0.7260000000000001	657.9527739036942
0.4081	0.7260000000000001	655.9436533477943
0.4187	0.7260000000000001	651.1062915259208
0.4293	0.7260000000000001	648.4352471219426
0.4399	0.7260000000000001	647.2136119520319
0.4505	0.7260000000000001	645.6556885469316
0.4611	0.7260000000000001	641.9400620559745
0.4717	0.7260000000000001	640.382188470986
0.4823	0.7260000000000001	638.1651517103178
0.4929	0.7260000000000001	637.0679333907084
0.5035	0.7260000000000001	634.0953024847114
0.5141	0.7260000000000001	630.5252805620072
0.5247	0.7260000000000001	627.2446647178716
0.5353	0.7260000000000001	626.1561835253995
0.5459	0.7260000000000001	623.026297280662
0.5565	0.7260000000000001	622.4679974079534
0.5671	0.7260000000000001	623.6487451455743
0.5777	0.7260000000000001	621.9284446339267
0.5883	0.7260000000000001	619.3820741447026
0.5989	0.7260000000000001	617.5243891456942
0.6095	0.7260000000000001	615.4268434397928
0.6201	0.7260000000000001	616.7703243725097
0.6307	0.7260000000000001	611.1304604828317
0.6413	0.7260000000000001	610.3237963522961
0.6519	0.7260000000000001	606.4697317468599
0.6625	0.7260000000000001	604.534450012396
0.6731	0.7260000000000001	599.635143287423
0.6837	0.7260000000000001	600.2870662949465
0.6943	0.7260000000000001	596.509242071166
0.7049	0.7260000000000001	592.2268986436243
0.7155	0.7260000000000001	587.118241372081
0.7261	0.7260000000000001	579.7006965528968
0.7367	0.7260000000000001	577.6321185079647
0.7473	0.7260000000000001	570.0525243288093
0.7579	0.7260000000000001	566.3444801771368
0.7685	0.7260000000000001	557.3592819219679
0.7791	0.7260000000000001	554.8976024282017
0.7897	0.7260000000000001	544.3727002498591
0.8003	0.7260000000000001	539.6843403568381
0.8109	0.7260000000000001	528.7998048855574
0.8215	0.7260000000000001	524.0055312398559
0.8321	0.7260000000000001	512.3382958899497
0.8427	0.7260000000000001	505.66474020845186
0.8533000000000001	0.7260000000000001	495.98466756788855
0.8639	0.7260000000000001	486.42131124606504
0.8745	0.7260000000000001	478.02017480377276
0.8851	0.7260000000000001	467.56718865640676
0.8957	0.7260000000000001	461.6836184887171
0.9063	0.7260000000000001	448.3909185464253
0.9169	0.7260000000000001	445.13675856925676
0.9275	0.7260000000000001	433.53930187910674
0.9381	0.7260000000000001	430.731940498316
0.9487	0.7260000000000001	421.14333363722585
0.9593	0.7260000000000001	418.9498140327141
0.9699	0.7260000000000001	410.64143214231746
0.9805	0.7260000000000001	410.53098057152374
0.9911	0.7260000000000001	404.77770533385933
1.0017	0.7260000000000001	402.89792089470586
1.0123	0.7260000000000001	401.8038066886112
1.0229	0.7260000000000001	399.9259101790711
1.0335	0.7260000000000001	400.8238850340683
1.0441	0.7260000000000001	399.2105869824595
1.0547	0.7260000000000001	nan
0.0053	0.7700000000000001	551.718427200494
0.0159	0.7700000000000001	558.4427115457123
0.0265	0.7700000000000001	555.6453337244867
0.0371	0.7700000000000001	562.2997483458606
0.0477	0.7700000000000001	560.8092856675426
0.0583	0.7700000000000001	569.4942326095425
0.0689	0.7700000000000001	572.21275691879
0.0795	0.7700000000000001	577.4002739479006
0.0901	0.7700000000000001	584.5288173193386
0.1007	0.7700000000000001	589.0948442012897
0.1113	0.7700000000000001	598.8604548124808
0.1219	0.7700000000000001	602.6895876903886
0.1325	0.7700000000000001	614.6200724878605
0.1431	0.7700000000000001	615.9288851916451
0.1537	0.7700000000000001	627.4995750906379
0.1643	0.7700000000000001	628.4137610112612
0.1749	0.7700000000000001	638.9578879740561
0.1855	0.7700000000000001	643.0476183523948
0.1961	0.7700000000000001	652.7225800295408
0.2067	0.7700000000000001	655.7795974180078
0.2173	0.7700000000000001	662.6744932838691
0.2279	0.7700000000000001	664.8153108113198
0.2385	0.7700000000000001	666.8387798735081
0.2491	0.7700000000000001	670.8424501582039
0.2597	0.7700000000000001	670.0484690687933
0.2703	0.7700000000000001	673.682083341398
0.2809	0.7700000000000001	673.8926014002967
0.2915	0.7700000000000001	674.7703557493
0.3021	0.7700000000000001	672.361791085365
0.3127	0.7700000000000001	675.7974899333125
0.3233	0.7700000000000001	672.5932361186158
0.3339	0.7700000000000001	671.6857063444937
0.34450000000000003	0.7700000000000001	666.3211369016158
0.3551	0.7700000000000001	667.0904662118794
0.3657	0.7700000000000001	664.8647691298341
0.3763	0.7700000000000001	664.0129492994826
0.3869	0.7700000000000001	659.7425965011169
0.3975	0.7700000000000001	657.6506468320432
0.4081	0.7700000000000001	654.0728607201456
0.4187	0.7700000000000001	649.231240367526
0.4293	0.7700000000000001	647.2023408546537
0.4399	0.7700000000000001	645.7051874487005
0.4505	0.7700000000000001	644.666466579743
0.4611	0.7700000000000001	641.0929690632494
0.4717	0.7700000000000001	638.8945382674154
0.4823	0.7700000000000001	636.5830429533216
0.4929	0.7700000000000001	635.9808229998586
0.5035	0.7700000000000001	632.85166609044
0.5141	0.7700000000000001	629.1013460486108
0.5247	0.7700000000000001	625.5984482338113
0.5353	0.7700000000000001	624.8044366101814
0.5459	0.7700000000000001	623.030911954667
0.5565	0.7700000000000001	622.2899019462808
0.5671	0.7700000000000001	622.8036043816254
0.5777	0.7700000000000001	620.8895709085932
0.5883	0.7700000000000001	618.6978780190504
0.5989	0.7700000000000001	617.2746666372502
0.6095	0.7700000000000001	614.1383076314191
0.6201	0.7700000000000001	614.7085572428683
0.6307	0.7700000000000001	610.0072224556512
0.6413	0.7700000000000001	608.8704053893784
0.6519	0.7700000000000001	604.3092338743053
0.6625	0.7700000000000001	603.8203445636076
0.6731	0.7700000000000001	598.4177948552222
0.6837	0.7700000000000001	598.401836839847
0.6943	0.7700000000000001	595.7626875818632
0.7049	0.7700000000000001	591.5956344182517
0.7155	0.7700000000000001	586.8270959326973
0.7261	0.7700000000000001	579.1243268334041
0.7367	0.7700000000000001	577.024434286896
0.7473	0.7700000000000001	569.5258430259291
0.7579	0.7700000000000001	565.3870533245349
0.7685	0.7700000000000001	557.1298409495388
0.7791	0.7700000000000001	554.2982581405212
0.7897	0.7700000000000001	544.1809238318317
0.8003	0.7700000000000001	539.8578655405616
0.8109	0.7700000000000001	528.4841455526044
0.8215	0.7700000000000001	523.9229504934633
0.8321	0.7700000000000001	511.565125144175
0.8427	0.7700000000000001	505.0886326192252
0.8533000000000001	0.7700000000000001	495.8806856364028
0.8639	0.7700000000000001	486.21259792658117
0.8745	0.7700000000000001	477.7157340547865
0.8851	0.7700000000000001	467.04233604404493
0.8957	0.7700000000000001	461.20666295403095
0.9063	0.7700000000000001	448.14857997382245
0.9169	0.7700000000000001	444.5083803626122
0.9275	0.7700000000000001	432.88062330944433
0.9381	0.7700000000000001	430.9606211283272
0.9487	0.7700000000000001	420.9031881025811
0.9593	0.7700000000000001	418.38035639914057
0.9699	0.7700000000000001	410.6024255064804
0.9805	0.7700000000000001	410.1868844683012
0.9911	0.7700000000000001	404.4924148082216
1.0017	0.7700000000000001	402.8956183010242
1.0123	0.7700000000000001	401.71948091004504
1.0229	0.7700000000000001	400.0593405693544
1.0335	0.7700000000000001	400.24355611702623
1.0441	0.7700000000000001	398.6357192539774
1.0547	0.7700000000000001	nan
0.0053	0.8140000000000001	555.8654783652717
0.0159	0.8140000000000001	562.4106499776033
0.0265	0.8140000000000001	559.8633401473056
0.0371	0.8140000000000001	566.6024540320208
0.0477	0.8140000000000001	564.3105997078391
0.0583	0.8140000000000001	572.3183675924105
0.0689	0.8140000000000001	575.638476939399
0.0795	0.8140000000000001	580.7476777803304
0.0901	0.8140000000000001	587.9838644733502
0.1007	0.8140000000000001	592.7034457626843
0.1113	0.8140000000000001	601.7477544517749
0.1219	0.8140000000000001	605.0527265177416
0.1325	0.8140000000000001	617.0165311101458
0.1431	0.8140000000000001	618.5658212765417
0.1537	0.8140000000000001	630.3155053703433
0.1643	0.8140000000000001	631.2202591379149
0.1749	0.8140000000000001	640.9909297937692
0.1855	0.8140000000000001	643.6064670152323
0.1961	0.8140000000000001	654.0026752179609
0.2067	0.8140000000000001	657.4024622703548
0.2173	0.8140000000000001	663.080217802356
0.2279	0.8140000000000001	665.8389229328315
0.2385	0.8140000000000001	668.2042726283844
0.2491	0.8140000000000001	672.1112853982889
0.2597	0.8140000000000001	670.0111029297709
0.2703	0.8140000000000001	673.3016717591386
0.2809	0.8140000000000001	673.843844839978
0.2915	0.8140000000000001	675.0304428980273
0.3021	0.8140000000000001	672.0083265628538
0.3127	0.8140000000000001	674.4521049721517
0.3233	0.8140000000000001	671.0828769849328
0.3339	0.8140000000000001	669.8360567402909
0.34450000000000003	0.8140000000000001	664.3962091386377
0.3551	0.8140000000000001	665.8543302693824
0.3657	0.8140000000000001	663.7929975605485
0.3763	0.8140000000000001	662.3769636859566
0.3869	0.8140000000000001	659.283179423811
0.3975	0.8140000000000001	657.1624814899576
0.4081	0.8140000000000001	652.4684887258765
0.4187	0.8140000000000001	647.8129873312698
0.4293	0.8140000000000001	646.5705109151808
0.4399	0.8140000000000001	644.2954991730184
0.4505	0.8140000000000001	643.1348289515942
0.4611	0.8140000000000001	639.6673924604305
0.4717	0.8140000000000001	636.6902989201278
0.4823	0.8140000000000001	634.4149764267526
0.4929	0.8140000000000001	633.9693025517065
0.5035	0.8140000000000001	630.8216764946429
0.5141	0.8140000000000001	627.4413602473523
0.5247	0.8140000000000001	624.1143355133352
0.5353	0.8140000000000001	623.4807432383419
0.5459	0.8140000000000001	622.7559535269119
0.5565	0.8140000000000001	621.8525192282893
0.5671	0.8140000000000001	621.2665856039126
0.5777	0.8140000000000001	619.2905258389117
0.5883	0.8140000000000001	617.6295399489
0.5989	0.8140000000000001	616.5644801144695
0.6095	0.8140000000000001	612.3459798027502
0.6201	0.8140000000000001	612.3279033876356
0.6307	0.8140000000000001	608.7671134770923
0.6413	0.8140000000000001	607.334824476893
0.6519	0.8140000000000001	602.9328355020644
0.6625	0.8140000000000001	603.4753801059512
0.6731	0.8140000000000001	598.0007273131043
0.6837	0.8140000000000001	597.0053488431753
0.6943	0.8140000000000001	594.9577345491502
0.7049	0.8140000000000001	591.1129865345334
0.7155	0.8140000000000001	587.0571280772979
0.7261	0.8140000000000001	579.650364408196
0.7367	0.8140000000000001	577.3437759636176
0.7473	0.8140000000000001	570.1739500810031
0.7579	0.8140000000000001	565.7166617473089
0.7685	0.8140000000000001	558.2036456824605
0.7791	0.8140000000000001	554.7176433187545
0.7897	0.8140000000000001	545.277390125968
0.8003	0.8140000000000001	541.0439229707158
0.8109	0.8140000000000001	529.2979007451305
0.8215	0.8140000000000001	525.1823804703595
0.8321	0.8140000000000001	512.6737388247401
0.8427	0.8140000000000001	506.26680689206336
0.8533000000000001	0.8140000000000001	497.40269284977126
0.8639	0.8140000000000001	488.06613293552084
0.8745	0.8140000000000001	479.3673678383908
0.8851	0.8140000000000001	468.8061398983153
0.8957	0.8140000000000001	463.2169017842393
0.9063	0.8140000000000001	450.52106242585484
0.9169	0.8140000000000001	446.727743249436
0.9275	0.8140000000000001	435.5107160403933
0.9381	0.8140000000000001	434.2729151500018
0.9487	0.8140000000000001	423.82012913415736
0.9593	0.8140000000000001	421.1949107113373
0.9699	0.8140000000000001	413.83338392228785
0.9805	0.8140000000000001	413.2037344825899
0.9911	0.8140000000000001	407.5423687230813
1.0017	0.8140000000000001	405.859358189005
1.0123	0.8140000000000001	404.69515332238
1.0229	0.8140000000000001	403.2207475947121
1.0335	0.8140000000000001	403.0754307828158
1.0441	0.8140000000000001	400.7446714015432
1.0547	0.8140000000000001	nan
0.0053	0.8580000000000001	572.0926327670186
0.0159	0.8580000000000001	578.1274631018862
0.0265	0.8580000000000001	576.0959928636565
0.0371	0.8580000000000001	582.4648766251787
0.0477	0.8580000000000001	579.9530638794777
0.0583	0.8580000000000001	586.5522178827987
0.0689	0.8580000000000001	590.6823111881872
0.0795	0.8580000000000001	595.0395647235229
0.0901	0.8580000000000001	602.2510874643466
0.1007	0.8580000000000001	606.8441193318201
0.1113	0.8580000000000001	614.3923083443769
0.1219	0.8580000000000001	617.2645894617783
0.1325	0.8580000000000001	628.4067159501354
0.1431	0.8580000000000001	630.1345038211109
0.1537	0.8580000000000001	641.1977849360984
0.1643	0.8580000000000001	642.0079939690127
0.1749	0.8580000000000001	651.0194901665028
0.1855	0.8580000000000001	652.1149026806204
0.1961	0.8580000000000001	661.6993536386472
0.2067	0.8580000000000001	664.984179419581
0.2173	0.8580000000000001	669.194178477108
0.2279	0.8580000000000001	672.6041645500218
0.2385	0.8580000000000001	674.2463921070558
0.2491	0.8580000000000001	677.7218894652543
0.2597	0.8580000000000001	674.1762970804789
0.2703	0.8580000000000001	676.4941276685048
0.2809	0.8580000000000001	676.3948488286143
0.2915	0.8580000000000001	677.8188746984641
0.3021	0.8580000000000001	673.7193976146941
0.3127	0.8580000000000001	674.2659711122172
0.3233	0.8580000000000001	670.2184678940547
0.3339	0.8580000000000001	668.2037574293696
0.34450000000000003	0.8580000000000001	663.4795662708324
0.3551	0.8580000000000001	664.2140358696532
0.3657	0.8580000000000001	661.8376043301527
0.3763	0.8580000000000001	659.6651485076787
0.3869	0.8580000000000001	657.6590594934175
0.3975	0.8580000000000001	654.7692466036423
0.4081	0.8580000000000001	649.7809402516735
0.4187	0.8580000000000001	644.9589163422668
0.4293	0.8580000000000001	644.1324227629285
0.4399	0.8580000000000001	640.9978456922964
0.4505	0.8580000000000001	639.2784145136152
0.4611	0.8580000000000001	635.7535939670009
0.4717	0.8580000000000001	632.2209131367758
0.4823	0.8580000000000001	630.143911378088
0.4929	0.8580000000000001	629.4525023600353
0.5035	0.8580000000000001	626.3248312700347
0.5141	0.8580000000000001	623.2672551782941
0.5247	0.8580000000000001	620.8043129506168
0.5353	0.8580000000000001	619.8781069604089
0.5459	0.8580000000000001	619.959931635706
0.5565	0.8580000000000001	618.8297780422196
0.5671	0.8580000000000001	617.5691479223146
0.5777	0.8580000000000001	615.3578293120379
0.5883	0.8580000000000001	614.1235952272397
0.5989	0.8580000000000001	613.4517524911256
0.6095	0.8580000000000001	609.1427857622459
0.6201	0.8580000000000001	608.9442782238235
0.6307	0.8580000000000001	606.8552697807968
0.6413	0.8580000000000001	605.542946547861
0.6519	0.8580000000000001	602.1669937917238
0.6625	0.8580000000000001	603.2794863621667
0.6731	0.8580000000000001	598.5859115329905
0.6837	0.8580000000000001	597.2896005331022
0.6943	0.8580000000000001	595.1327997094344
0.7049	0.8580000000000001	592.2627213701146
0.7155	0.8580000000000001	589.0551791288764
0.7261	0.8580000000000001	583.3626482602059
0.7367	0.8580000000000001	581.0614561514861
0.7473	0.8580000000000001	574.9306385587255
0.7579	0.8580000000000001	570.4464891440729
0.7685	0.8580000000000001	563.9843477857557
0.7791	0.8580000000000001	559.9047214915887
0.7897	0.8580000000000001	551.2942692750883
0.8003	0.8580000000000001	547.0853604376422
0.8109	0.8580000000000001	535.668325124837
0.8215	0.8580000000000001	532.3330633373812
0.8321	0.8580000000000001	520.4997908454335
0.8427	0.8580000000000001	514.175146854927
0.8533000000000001	0.8580000000000001	505.43317750296933
0.8639	0.8580000000000001	497.16913369540833
0.8745	0.8580000000000001	488.29038352583433
0.8851	0.8580000000000001	478.41268444664115
0.8957	0.8580000000000001	473.18041283992704
0.9063	0.8580000000000001	461.30201061581704
0.9169	0.8580000000000001	457.37573467464995
0.9275	0.8580000000000001	447.093449761691
0.9381	0.8580000000000001	445.96574288775815
0.9487	0.8580000000000001	435.6022123921005
0.9593	0.8580000000000001	433.05980713948617
0.9699	0.8580000000000001	425.8281764290695
0.9805	0.8580000000000001	425.08210497895345
0.9911	0.8580000000000001	419.51515882359695
1.0017	0.8580000000000001	417.36393688034644
1.0123	0.8580000000000001	416.32274398442956
1.0229	0.8580000000000001	414.74237239953567
1.0335	0.8580000000000001	414.39607489673597
1.0441	0.8580000000000001	411.19940913715624
[truncated: 8,001 more rows]
