# Supplementary material for: Spinon mediation of witness spin dynamics in herbertsmithite
Source: Nat Phys. 2026 Jun 10;22(7):1071–8. doi: 10.1038/s41567-026-03303-6 (PMC13423850; doi:10.1038/s41567-026-03303-6)
Supplement: Supplementary file 12 — Statistical source data. [file 41567_2026_3303_MOESM12_ESM.zip]

Archive with 3 entries (3 files):
- ED_Fig7a.csv
- ED_Fig7b.csv
- ED_Fig7c.csv
