# Supplementary material for: Spinon mediation of witness spin dynamics in herbertsmithite
Source: Nat Phys. 2026 Jun 10;22(7):1071–8. doi: 10.1038/s41567-026-03303-6 (PMC13423850; doi:10.1038/s41567-026-03303-6)
Supplement: Supplementary file 12 — Statistical source data. [file 41567_2026_3303_MOESM12_ESM.zip › ED_Fig7b.csv]

H	K	Structure factor
-1.8117	-0.74	nan
-1.7751000000000001	-0.74	nan
-1.7385000000000002	-0.74	nan
-1.7019000000000002	-0.74	nan
-1.6653	-0.74	nan
-1.6287	-0.74	nan
-1.5921	-0.74	nan
-1.5555	-0.74	nan
-1.5189000000000001	-0.74	nan
-1.4823	-0.74	nan
-1.4457	-0.74	nan
-1.4091	-0.74	nan
-1.3725	-0.74	nan
-1.3359	-0.74	nan
-1.2993000000000001	-0.74	nan
-1.2627000000000002	-0.74	nan
-1.2261000000000002	-0.74	nan
-1.1895000000000002	-0.74	581.4352130731905
-1.1529	-0.74	510.06328439357776
-1.1163	-0.74	511.6666997462881
-1.0797	-0.74	551.8689378025725
-1.0431	-0.74	539.2300709715164
-1.0065	-0.74	543.8846973323108
-0.9699000000000001	-0.74	532.9589230501191
-0.9333	-0.74	537.6730921520463
-0.8967	-0.74	551.2561628348328
-0.8601000000000001	-0.74	554.4866798764914
-0.8235000000000001	-0.74	555.8278246289557
-0.7869000000000002	-0.74	553.234835592532
-0.7503	-0.74	555.1914427483198
-0.7137	-0.74	566.7167956536352
-0.6771	-0.74	567.8519745385028
-0.6405000000000001	-0.74	572.992901107584
-0.6039000000000001	-0.74	587.785041130296
-0.5673000000000001	-0.74	572.8402203322019
-0.5307	-0.74	584.5897191572617
-0.4941	-0.74	585.5362925305201
-0.4575	-0.74	584.7224071103554
-0.42090000000000005	-0.74	565.4168000765862
-0.3843000000000001	-0.74	588.1708100499087
-0.3477000000000001	-0.74	694.4479957980116
-0.31110000000000015	-0.74	474.28894702219674
-0.27449999999999997	-0.74	350.12315960141393
-0.2379	-0.74	284.37879285403216
-0.20130000000000003	-0.74	245.60796727214677
-0.16470000000000007	-0.74	263.2302633448574
-0.1281000000000001	-0.74	262.2880733377016
-0.09150000000000014	-0.74	247.32579572945866
-0.05489999999999995	-0.74	263.29851170788095
-0.018299999999999983	-0.74	248.8353348910915
0.018299999999999983	-0.74	267.25002364101147
0.05489999999999995	-0.74	248.77118767535535
0.09149999999999991	-0.74	261.9842026074201
0.12809999999999988	-0.74	247.64035385454898
0.16470000000000007	-0.74	261.64531704062523
0.2012999999999998	-0.74	262.5623020662515
0.23789999999999978	-0.74	246.87825758956453
0.27449999999999974	-0.74	284.2200696653938
0.31110000000000015	-0.74	348.192401982461
0.3477000000000001	-0.74	472.6506926566163
0.3843000000000001	-0.74	690.6869856692698
0.42090000000000005	-0.74	592.8636282832902
0.4575	-0.74	570.5779136309285
0.4941	-0.74	580.923372324369
0.5307	-0.74	583.5432903154771
0.5672999999999999	-0.74	572.249694145649
0.6038999999999999	-0.74	568.7986928468353
0.6404999999999998	-0.74	585.0411623875578
0.6770999999999998	-0.74	558.4091732926262
0.7136999999999998	-0.74	561.9719694128827
0.7503000000000002	-0.74	560.9314264152398
0.7869000000000002	-0.74	559.0519956148889
0.8235000000000001	-0.74	556.5352381774727
0.8601000000000001	-0.74	548.6249862328582
0.8967	-0.74	557.3268108179035
0.9333	-0.74	544.95544882044
0.9699	-0.74	539.4326447355018
1.0065	-0.74	534.1861014773926
1.0431	-0.74	541.5557840029445
1.0796999999999999	-0.74	536.4815888068201
1.1162999999999998	-0.74	548.5832772078043
1.1528999999999998	-0.74	508.0691407187657
1.1894999999999998	-0.74	509.05044580227235
1.2261000000000002	-0.74	580.0179600444234
1.2627000000000002	-0.74	nan
1.2993000000000001	-0.74	nan
1.3359	-0.74	nan
1.3725	-0.74	nan
1.4091	-0.74	nan
1.4457	-0.74	nan
1.4823	-0.74	nan
1.5189	-0.74	nan
1.5554999999999999	-0.74	nan
1.5920999999999998	-0.74	nan
1.6286999999999998	-0.74	nan
1.6652999999999998	-0.74	nan
1.7019000000000002	-0.74	nan
1.7385000000000002	-0.74	nan
1.7751000000000001	-0.74	nan
1.8117	-0.74	nan
-1.8117	-0.72	nan
-1.7751000000000001	-0.72	nan
-1.7385000000000002	-0.72	nan
-1.7019000000000002	-0.72	nan
-1.6653	-0.72	nan
-1.6287	-0.72	nan
-1.5921	-0.72	nan
-1.5555	-0.72	nan
-1.5189000000000001	-0.72	nan
-1.4823	-0.72	nan
-1.4457	-0.72	nan
-1.4091	-0.72	nan
-1.3725	-0.72	nan
-1.3359	-0.72	nan
-1.2993000000000001	-0.72	nan
-1.2627000000000002	-0.72	nan
-1.2261000000000002	-0.72	309.43002875105566
-1.1895000000000002	-0.72	362.0358888976317
-1.1529	-0.72	607.2123868498591
-1.1163	-0.72	552.6025550278579
-1.0797	-0.72	517.2609831622281
-1.0431	-0.72	531.2488250327647
-1.0065	-0.72	558.9324114686071
-0.9699000000000001	-0.72	544.4136823622308
-0.9333	-0.72	559.8481445918397
-0.8967	-0.72	549.5316456311682
-0.8601000000000001	-0.72	549.5269221484153
-0.8235000000000001	-0.72	557.8097911314303
-0.7869000000000002	-0.72	559.2290849911909
-0.7503	-0.72	566.9634268526036
-0.7137	-0.72	561.5499397631012
-0.6771	-0.72	581.7623328280032
-0.6405000000000001	-0.72	569.5048808209664
-0.6039000000000001	-0.72	578.6330490164648
-0.5673000000000001	-0.72	581.0274114738195
-0.5307	-0.72	582.0936504249368
-0.4941	-0.72	596.7403056925085
-0.4575	-0.72	591.7139403807228
-0.42090000000000005	-0.72	611.5456280521342
-0.3843000000000001	-0.72	582.7661888622978
-0.3477000000000001	-0.72	588.9086007698482
-0.31110000000000015	-0.72	645.4741107975519
-0.27449999999999997	-0.72	668.6291969204874
-0.2379	-0.72	391.3181011397241
-0.20130000000000003	-0.72	350.0611017625423
-0.16470000000000007	-0.72	248.5260549169327
-0.1281000000000001	-0.72	266.87828923523205
-0.09150000000000014	-0.72	257.9100334277585
-0.05489999999999995	-0.72	268.67445650268274
-0.018299999999999983	-0.72	246.81181519073283
0.018299999999999983	-0.72	264.3268618493207
0.05489999999999995	-0.72	246.71410899051008
0.09149999999999991	-0.72	270.09050923619736
0.12809999999999988	-0.72	257.5193361778972
0.16470000000000007	-0.72	268.1220912323096
0.2012999999999998	-0.72	248.65708875619902
0.23789999999999978	-0.72	353.59626261039955
0.27449999999999974	-0.72	390.94518574303606
0.31110000000000015	-0.72	671.9235713478955
0.3477000000000001	-0.72	645.1423404628637
0.3843000000000001	-0.72	590.8389640705864
0.42090000000000005	-0.72	584.0814693734375
0.4575	-0.72	613.3284443058967
0.4941	-0.72	595.0073772596211
0.5307	-0.72	593.351406411322
0.5672999999999999	-0.72	578.7693619015962
0.6038999999999999	-0.72	574.1536952003787
0.6404999999999998	-0.72	572.994508274067
0.6770999999999998	-0.72	572.9444354720765
0.7136999999999998	-0.72	584.7610491829236
0.7503000000000002	-0.72	565.4445161478527
0.7869000000000002	-0.72	570.7142095513544
0.8235000000000001	-0.72	558.9411071146934
0.8601000000000001	-0.72	559.6344979033188
0.8967	-0.72	547.7140073888813
0.9333	-0.72	546.3957025797782
0.9699	-0.72	552.987571868827
1.0065	-0.72	545.881478368901
1.0431	-0.72	559.8075203650079
1.0796999999999999	-0.72	534.6678579970918
1.1162999999999998	-0.72	522.8893056683918
1.1528999999999998	-0.72	552.8608122162652
1.1894999999999998	-0.72	605.6223295336904
1.2261000000000002	-0.72	364.15811048127034
1.2627000000000002	-0.72	308.1676608069758
1.2993000000000001	-0.72	nan
1.3359	-0.72	nan
1.3725	-0.72	nan
1.4091	-0.72	nan
1.4457	-0.72	nan
1.4823	-0.72	nan
1.5189	-0.72	nan
1.5554999999999999	-0.72	nan
1.5920999999999998	-0.72	nan
1.6286999999999998	-0.72	nan
1.6652999999999998	-0.72	nan
1.7019000000000002	-0.72	nan
1.7385000000000002	-0.72	nan
1.7751000000000001	-0.72	nan
1.8117	-0.72	nan
-1.8117	-0.7	nan
-1.7751000000000001	-0.7	nan
-1.7385000000000002	-0.7	nan
-1.7019000000000002	-0.7	nan
-1.6653	-0.7	nan
-1.6287	-0.7	nan
-1.5921	-0.7	nan
-1.5555	-0.7	nan
-1.5189000000000001	-0.7	nan
-1.4823	-0.7	nan
-1.4457	-0.7	nan
-1.4091	-0.7	nan
-1.3725	-0.7	nan
-1.3359	-0.7	nan
-1.2993000000000001	-0.7	nan
-1.2627000000000002	-0.7	227.74300304289912
-1.2261000000000002	-0.7	211.40847898399645
-1.1895000000000002	-0.7	266.5466318618932
-1.1529	-0.7	313.5674092207964
-1.1163	-0.7	470.02344968655456
-1.0797	-0.7	629.6729373071227
-1.0431	-0.7	530.4574418226555
-1.0065	-0.7	526.2510095736234
-0.9699000000000001	-0.7	549.401220143694
-0.9333	-0.7	556.3600489082485
-0.8967	-0.7	557.3678066629014
-0.8601000000000001	-0.7	560.4289079494431
-0.8235000000000001	-0.7	576.5157600549396
-0.7869000000000002	-0.7	560.5046817748279
-0.7503	-0.7	585.755988965727
-0.7137	-0.7	573.4823852538717
-0.6771	-0.7	577.3010608993263
-0.6405000000000001	-0.7	579.4037584539956
-0.6039000000000001	-0.7	579.6850033497922
-0.5673000000000001	-0.7	596.71615143642
-0.5307	-0.7	593.5979589229113
-0.4941	-0.7	590.737313436792
-0.4575	-0.7	588.6984688271365
-0.42090000000000005	-0.7	615.4198196601322
-0.3843000000000001	-0.7	618.1340377654137
-0.3477000000000001	-0.7	627.596917930028
-0.31110000000000015	-0.7	596.8980682927362
-0.27449999999999997	-0.7	597.7996667542945
-0.2379	-0.7	704.5375141786037
-0.20130000000000003	-0.7	579.0268220197958
-0.16470000000000007	-0.7	362.554626082838
-0.1281000000000001	-0.7	322.10509148246905
-0.09150000000000014	-0.7	244.44421294240414
-0.05489999999999995	-0.7	270.58294398422197
-0.018299999999999983	-0.7	262.2628846801724
0.018299999999999983	-0.7	263.61461859494244
0.05489999999999995	-0.7	264.37006218824644
0.09149999999999991	-0.7	270.6580145414434
0.12809999999999988	-0.7	244.59851850047917
0.16470000000000007	-0.7	325.8465245881648
0.2012999999999998	-0.7	362.57648531879187
0.23789999999999978	-0.7	581.7515823170867
0.27449999999999974	-0.7	695.4753676783483
0.31110000000000015	-0.7	596.8203521825025
0.3477000000000001	-0.7	587.0378947778512
0.3843000000000001	-0.7	615.4755063479951
0.42090000000000005	-0.7	602.1652488347145
0.4575	-0.7	614.0118357414553
0.4941	-0.7	588.4925792917822
0.5307	-0.7	589.8281259841391
0.5672999999999999	-0.7	593.366742624662
0.6038999999999999	-0.7	598.7629155266092
0.6404999999999998	-0.7	578.317085277366
0.6770999999999998	-0.7	575.0408486861676
0.7136999999999998	-0.7	579.9832299540446
0.7503000000000002	-0.7	572.4986248770738
0.7869000000000002	-0.7	579.3579240340562
0.8235000000000001	-0.7	551.8435694365442
0.8601000000000001	-0.7	567.258046275589
0.8967	-0.7	556.5939217201376
0.9333	-0.7	556.0221024383364
0.9699	-0.7	545.275446548306
1.0065	-0.7	546.7298762502044
1.0431	-0.7	530.2800157878354
1.0796999999999999	-0.7	538.4847124854178
1.1162999999999998	-0.7	628.9118048007549
1.1528999999999998	-0.7	467.5893150296743
1.1894999999999998	-0.7	313.2683747531737
1.2261000000000002	-0.7	265.4095823389672
1.2627000000000002	-0.7	211.94847171170883
1.2993000000000001	-0.7	226.99308253973868
1.3359	-0.7	nan
1.3725	-0.7	nan
1.4091	-0.7	nan
1.4457	-0.7	nan
1.4823	-0.7	nan
1.5189	-0.7	nan
1.5554999999999999	-0.7	nan
1.5920999999999998	-0.7	nan
1.6286999999999998	-0.7	nan
1.6652999999999998	-0.7	nan
1.7019000000000002	-0.7	nan
1.7385000000000002	-0.7	nan
1.7751000000000001	-0.7	nan
1.8117	-0.7	nan
-1.8117	-0.6799999999999999	nan
-1.7751000000000001	-0.6799999999999999	nan
-1.7385000000000002	-0.6799999999999999	nan
-1.7019000000000002	-0.6799999999999999	nan
-1.6653	-0.6799999999999999	nan
-1.6287	-0.6799999999999999	nan
-1.5921	-0.6799999999999999	nan
-1.5555	-0.6799999999999999	nan
-1.5189000000000001	-0.6799999999999999	nan
-1.4823	-0.6799999999999999	nan
-1.4457	-0.6799999999999999	nan
-1.4091	-0.6799999999999999	nan
-1.3725	-0.6799999999999999	nan
-1.3359	-0.6799999999999999	nan
-1.2993000000000001	-0.6799999999999999	214.4491745653824
-1.2627000000000002	-0.6799999999999999	227.9307593699027
-1.2261000000000002	-0.6799999999999999	223.26756916981313
-1.1895000000000002	-0.6799999999999999	234.24912182401948
-1.1529	-0.6799999999999999	213.5560954340227
-1.1163	-0.6799999999999999	307.2777922881033
-1.0797	-0.6799999999999999	335.45890764850725
-1.0431	-0.6799999999999999	578.1017910531683
-1.0065	-0.6799999999999999	605.521546575893
-0.9699000000000001	-0.6799999999999999	541.9342340903312
-0.9333	-0.6799999999999999	544.6188307906659
-0.8967	-0.6799999999999999	582.9107661692079
-0.8601000000000001	-0.6799999999999999	551.1863139509913
-0.8235000000000001	-0.6799999999999999	566.4913053363009
-0.7869000000000002	-0.6799999999999999	569.5354466808939
-0.7503	-0.6799999999999999	577.131293916389
-0.7137	-0.6799999999999999	578.6169611709322
-0.6771	-0.6799999999999999	588.3606047322207
-0.6405000000000001	-0.6799999999999999	593.7478619645213
-0.6039000000000001	-0.6799999999999999	590.5794267714339
-0.5673000000000001	-0.6799999999999999	591.2154663935625
-0.5307	-0.6799999999999999	602.4435349956526
-0.4941	-0.6799999999999999	627.5073728912589
-0.4575	-0.6799999999999999	615.1752604066505
-0.42090000000000005	-0.6799999999999999	609.8318929566535
-0.3843000000000001	-0.6799999999999999	613.422131813346
-0.3477000000000001	-0.6799999999999999	623.9648048640012
-0.31110000000000015	-0.6799999999999999	635.1621282430033
-0.27449999999999997	-0.6799999999999999	614.5314577602004
-0.2379	-0.6799999999999999	605.9188319994104
-0.20130000000000003	-0.6799999999999999	627.2183772683593
-0.16470000000000007	-0.6799999999999999	724.1284144555657
-0.1281000000000001	-0.6799999999999999	461.68652736808133
-0.09150000000000014	-0.6799999999999999	371.38529134207386
-0.05489999999999995	-0.6799999999999999	274.1919001248561
-0.018299999999999983	-0.6799999999999999	269.3974672479732
0.018299999999999983	-0.6799999999999999	265.0965892429262
0.05489999999999995	-0.6799999999999999	269.90685847491784
0.09149999999999991	-0.6799999999999999	275.00658324488586
0.12809999999999988	-0.6799999999999999	370.46587432121095
0.16470000000000007	-0.6799999999999999	457.29761187273374
0.2012999999999998	-0.6799999999999999	721.3634533089821
0.23789999999999978	-0.6799999999999999	623.2004045229421
0.27449999999999974	-0.6799999999999999	606.7332837540222
0.31110000000000015	-0.6799999999999999	620.9113454089246
0.3477000000000001	-0.6799999999999999	621.4865196396166
0.3843000000000001	-0.6799999999999999	625.8464856146799
0.42090000000000005	-0.6799999999999999	618.53982476209
0.4575	-0.6799999999999999	600.9097974998374
0.4941	-0.6799999999999999	611.5489014866326
0.5307	-0.6799999999999999	624.2080414991409
0.5672999999999999	-0.6799999999999999	603.0173607629144
0.6038999999999999	-0.6799999999999999	592.5299425044315
0.6404999999999998	-0.6799999999999999	592.3899560105124
0.6770999999999998	-0.6799999999999999	594.5741556035298
0.7136999999999998	-0.6799999999999999	582.4006263631637
0.7503000000000002	-0.6799999999999999	578.8278428370679
0.7869000000000002	-0.6799999999999999	583.5500530337927
0.8235000000000001	-0.6799999999999999	569.7483035744608
0.8601000000000001	-0.6799999999999999	567.4617294565976
0.8967	-0.6799999999999999	552.427402916418
0.9333	-0.6799999999999999	574.1717502792128
0.9699	-0.6799999999999999	546.3632509419049
1.0065	-0.6799999999999999	538.9991176681675
1.0431	-0.6799999999999999	599.6589040166187
1.0796999999999999	-0.6799999999999999	573.7171131801463
1.1162999999999998	-0.6799999999999999	336.68471356041164
1.1528999999999998	-0.6799999999999999	304.57383662345745
1.1894999999999998	-0.6799999999999999	214.12900324851645
1.2261000000000002	-0.6799999999999999	234.26952056521108
1.2627000000000002	-0.6799999999999999	222.99026920702562
1.2993000000000001	-0.6799999999999999	229.0782240013669
1.3359	-0.6799999999999999	215.7534956939116
1.3725	-0.6799999999999999	nan
1.4091	-0.6799999999999999	nan
1.4457	-0.6799999999999999	nan
1.4823	-0.6799999999999999	nan
1.5189	-0.6799999999999999	nan
1.5554999999999999	-0.6799999999999999	nan
1.5920999999999998	-0.6799999999999999	nan
1.6286999999999998	-0.6799999999999999	nan
1.6652999999999998	-0.6799999999999999	nan
1.7019000000000002	-0.6799999999999999	nan
1.7385000000000002	-0.6799999999999999	nan
1.7751000000000001	-0.6799999999999999	nan
1.8117	-0.6799999999999999	nan
-1.8117	-0.66	nan
-1.7751000000000001	-0.66	nan
-1.7385000000000002	-0.66	nan
-1.7019000000000002	-0.66	nan
-1.6653	-0.66	nan
-1.6287	-0.66	nan
-1.5921	-0.66	nan
-1.5555	-0.66	nan
-1.5189000000000001	-0.66	nan
-1.4823	-0.66	nan
-1.4457	-0.66	nan
-1.4091	-0.66	nan
-1.3725	-0.66	nan
-1.3359	-0.66	230.93035263196182
-1.2993000000000001	-0.66	218.2265844427161
-1.2627000000000002	-0.66	230.67373576002495
-1.2261000000000002	-0.66	219.8117658146173
-1.1895000000000002	-0.66	234.7061597078896
-1.1529	-0.66	233.1859889553404
-1.1163	-0.66	226.72235879333712
-1.0797	-0.66	250.37031866762197
-1.0431	-0.66	324.67078409703043
-1.0065	-0.66	408.2743201040436
-0.9699000000000001	-0.66	626.2770844736436
-0.9333	-0.66	557.8360124057056
-0.8967	-0.66	559.3858986257471
-0.8601000000000001	-0.66	569.1763050207774
-0.8235000000000001	-0.66	574.7874211761779
-0.7869000000000002	-0.66	576.3579712584614
-0.7503	-0.66	582.5343797549259
-0.7137	-0.66	590.3798386100095
-0.6771	-0.66	590.6818365522014
-0.6405000000000001	-0.66	599.0073660568451
-0.6039000000000001	-0.66	597.113500363949
-0.5673000000000001	-0.66	620.6988237530549
-0.5307	-0.66	605.892725865015
-0.4941	-0.66	606.185293699492
-0.4575	-0.66	624.4489858068748
-0.42090000000000005	-0.66	634.3329940508985
-0.3843000000000001	-0.66	625.3356256358575
-0.3477000000000001	-0.66	617.1902570272712
-0.31110000000000015	-0.66	642.4341340142761
-0.27449999999999997	-0.66	631.3278741687084
-0.2379	-0.66	642.9216095933239
-0.20130000000000003	-0.66	612.0577749644885
-0.16470000000000007	-0.66	607.2682340911174
-0.1281000000000001	-0.66	680.1806106974869
-0.09150000000000014	-0.66	676.1114027099029
-0.05489999999999995	-0.66	383.77205928363816
-0.018299999999999983	-0.66	373.4600565064543
0.018299999999999983	-0.66	236.8663689842666
0.05489999999999995	-0.66	373.42175313598943
0.09149999999999991	-0.66	383.1856745747096
0.12809999999999988	-0.66	675.7392732672483
0.16470000000000007	-0.66	690.2575865716935
0.2012999999999998	-0.66	607.4517394811875
0.23789999999999978	-0.66	617.9619752652231
0.27449999999999974	-0.66	638.1897689836992
0.31110000000000015	-0.66	627.7082911315028
0.3477000000000001	-0.66	638.4668368721951
0.3843000000000001	-0.66	621.6660693160904
0.42090000000000005	-0.66	623.5206692888567
0.4575	-0.66	628.5709096158624
0.4941	-0.66	620.4491596171856
0.5307	-0.66	604.4215677066805
0.5672999999999999	-0.66	611.7842335015363
0.6038999999999999	-0.66	617.5284864291375
0.6404999999999998	-0.66	601.7685653334537
0.6770999999999998	-0.66	598.9776942047295
0.7136999999999998	-0.66	593.1671717078957
0.7503000000000002	-0.66	596.7217692395847
0.7869000000000002	-0.66	580.4894925170306
0.8235000000000001	-0.66	577.3788010204031
0.8601000000000001	-0.66	572.8238873691092
0.8967	-0.66	563.4114570418898
0.9333	-0.66	552.9710422912167
0.9699	-0.66	558.2064775350262
1.0065	-0.66	616.9678399593802
1.0431	-0.66	407.9618849043987
1.0796999999999999	-0.66	321.87074679463467
1.1162999999999998	-0.66	245.8954998011198
1.1528999999999998	-0.66	226.85715983243273
1.1894999999999998	-0.66	234.4275676565698
1.2261000000000002	-0.66	232.91328391770358
1.2627000000000002	-0.66	220.2639050523051
1.2993000000000001	-0.66	231.0867710555192
1.3359	-0.66	217.9906682558726
1.3725	-0.66	229.98217545177044
1.4091	-0.66	nan
1.4457	-0.66	nan
1.4823	-0.66	nan
1.5189	-0.66	nan
1.5554999999999999	-0.66	nan
1.5920999999999998	-0.66	nan
1.6286999999999998	-0.66	nan
1.6652999999999998	-0.66	nan
1.7019000000000002	-0.66	nan
1.7385000000000002	-0.66	nan
1.7751000000000001	-0.66	nan
1.8117	-0.66	nan
-1.8117	-0.64	nan
-1.7751000000000001	-0.64	nan
-1.7385000000000002	-0.64	nan
-1.7019000000000002	-0.64	nan
-1.6653	-0.64	nan
-1.6287	-0.64	nan
-1.5921	-0.64	nan
-1.5555	-0.64	nan
-1.5189000000000001	-0.64	nan
-1.4823	-0.64	nan
-1.4457	-0.64	nan
-1.4091	-0.64	nan
-1.3725	-0.64	nan
-1.3359	-0.64	234.57003944129463
-1.2993000000000001	-0.64	224.46778208874787
-1.2627000000000002	-0.64	234.4585445440514
-1.2261000000000002	-0.64	225.0457799988071
-1.1895000000000002	-0.64	231.44445355061225
-1.1529	-0.64	229.65182336365808
-1.1163	-0.64	231.7635837435858
-1.0797	-0.64	248.11617351267074
-1.0431	-0.64	216.00686245572547
-1.0065	-0.64	314.909580934246
-0.9699000000000001	-0.64	378.3836123545574
-0.9333	-0.64	547.377689070435
-0.8967	-0.64	559.3287164176405
-0.8601000000000001	-0.64	570.0632543744582
-0.8235000000000001	-0.64	578.5152628644207
-0.7869000000000002	-0.64	595.8298748284351
-0.7503	-0.64	591.1417027334767
-0.7137	-0.64	604.0944501586117
-0.6771	-0.64	602.7892372376765
-0.6405000000000001	-0.64	620.2287055156876
-0.6039000000000001	-0.64	612.1800686302796
-0.5673000000000001	-0.64	615.5829875665773
-0.5307	-0.64	625.7481130274253
-0.4941	-0.64	632.5667648192525
-0.4575	-0.64	639.6778042831761
-0.42090000000000005	-0.64	635.70834797124
-0.3843000000000001	-0.64	648.9924374089271
-0.3477000000000001	-0.64	645.0535371821262
-0.31110000000000015	-0.64	632.640150400349
-0.27449999999999997	-0.64	630.9595256846313
-0.2379	-0.64	644.4070188850111
-0.20130000000000003	-0.64	638.2642760782053
-0.16470000000000007	-0.64	637.1350858066727
-0.1281000000000001	-0.64	600.1653289888764
-0.09150000000000014	-0.64	619.7968884693055
-0.05489999999999995	-0.64	729.7681738750473
-0.018299999999999983	-0.64	581.36522039733
0.018299999999999983	-0.64	420.32757027479175
0.05489999999999995	-0.64	579.1246552611109
0.09149999999999991	-0.64	736.0454527000645
0.12809999999999988	-0.64	614.8017405343737
0.16470000000000007	-0.64	606.9755163450484
0.2012999999999998	-0.64	639.5505260416925
0.23789999999999978	-0.64	633.576573220162
0.27449999999999974	-0.64	646.173436965192
0.31110000000000015	-0.64	633.3167670957198
0.3477000000000001	-0.64	627.914833164224
0.3843000000000001	-0.64	639.1987497496734
0.42090000000000005	-0.64	643.9141426487653
0.4575	-0.64	624.767539237133
0.4941	-0.64	630.1073258067036
0.5307	-0.64	632.207852292043
0.5672999999999999	-0.64	631.5619672278851
0.6038999999999999	-0.64	617.2731611449191
0.6404999999999998	-0.64	612.2682100568313
0.6770999999999998	-0.64	612.1957311737525
0.7136999999999998	-0.64	601.8766381632526
0.7503000000000002	-0.64	601.2177835454379
0.7869000000000002	-0.64	591.0315891218064
0.8235000000000001	-0.64	600.1480217235537
0.8601000000000001	-0.64	576.7527107591886
0.8967	-0.64	576.0070398485352
0.9333	-0.64	564.7568034015528
0.9699	-0.64	538.4677687214071
1.0065	-0.64	375.9031059286156
1.0431	-0.64	315.3954996316717
1.0796999999999999	-0.64	215.00916216649424
1.1162999999999998	-0.64	249.78169250042083
1.1528999999999998	-0.64	233.11896896933922
1.1894999999999998	-0.64	230.50709568985113
1.2261000000000002	-0.64	231.17923898524748
1.2627000000000002	-0.64	224.29981263682407
1.2993000000000001	-0.64	235.52280869544904
1.3359	-0.64	225.6182854596765
1.3725	-0.64	234.45289692251043
1.4091	-0.64	nan
1.4457	-0.64	nan
1.4823	-0.64	nan
1.5189	-0.64	nan
1.5554999999999999	-0.64	nan
1.5920999999999998	-0.64	nan
1.6286999999999998	-0.64	nan
1.6652999999999998	-0.64	nan
1.7019000000000002	-0.64	nan
1.7385000000000002	-0.64	nan
1.7751000000000001	-0.64	nan
1.8117	-0.64	nan
-1.8117	-0.62	nan
-1.7751000000000001	-0.62	nan
-1.7385000000000002	-0.62	nan
-1.7019000000000002	-0.62	nan
-1.6653	-0.62	nan
-1.6287	-0.62	nan
-1.5921	-0.62	nan
-1.5555	-0.62	nan
-1.5189000000000001	-0.62	nan
-1.4823	-0.62	nan
-1.4457	-0.62	nan
-1.4091	-0.62	nan
-1.3725	-0.62	236.42852252267136
-1.3359	-0.62	239.21490267509606
-1.2993000000000001	-0.62	229.34363623146427
-1.2627000000000002	-0.62	240.55984873508572
-1.2261000000000002	-0.62	233.02679585201702
-1.1895000000000002	-0.62	233.7169196918075
-1.1529	-0.62	234.3596413516602
-1.1163	-0.62	227.95186834567784
-1.0797	-0.62	245.83425838097145
-1.0431	-0.62	234.01276141202797
-1.0065	-0.62	280.7634928273275
-0.9699000000000001	-0.62	325.5995076267344
-0.9333	-0.62	546.3312033301561
-0.8967	-0.62	564.2559891346347
-0.8601000000000001	-0.62	591.3976671677456
-0.8235000000000001	-0.62	589.0428025700003
-0.7869000000000002	-0.62	605.4521253751874
-0.7503	-0.62	596.0683124789688
-0.7137	-0.62	614.9460779932675
-0.6771	-0.62	606.8057773500575
-0.6405000000000001	-0.62	630.6816231907121
-0.6039000000000001	-0.62	633.0627460823292
-0.5673000000000001	-0.62	637.1482768893968
-0.5307	-0.62	631.0068548404405
-0.4941	-0.62	640.1753479339717
-0.4575	-0.62	663.8460606393477
-0.42090000000000005	-0.62	649.3347858923928
-0.3843000000000001	-0.62	640.5567939365653
-0.3477000000000001	-0.62	649.6787926823592
-0.31110000000000015	-0.62	676.4602283502223
-0.27449999999999997	-0.62	646.6888159626706
-0.2379	-0.62	636.4799949781469
-0.20130000000000003	-0.62	640.3234234959608
-0.16470000000000007	-0.62	645.6006095248055
-0.1281000000000001	-0.62	651.4575013262246
-0.09150000000000014	-0.62	635.8804326865197
-0.05489999999999995	-0.62	621.933346458648
-0.018299999999999983	-0.62	652.6531197071723
0.018299999999999983	-0.62	684.5847319663607
0.05489999999999995	-0.62	656.2986330878026
0.09149999999999991	-0.62	616.2913582614018
0.12809999999999988	-0.62	628.5717336986411
0.16470000000000007	-0.62	651.8465003484414
0.2012999999999998	-0.62	644.8314730251532
0.23789999999999978	-0.62	644.2281801378092
0.27449999999999974	-0.62	635.2543448520646
0.31110000000000015	-0.62	641.1638796473209
0.3477000000000001	-0.62	669.4427598071159
0.3843000000000001	-0.62	651.8276194947695
0.42090000000000005	-0.62	635.9952461089175
0.4575	-0.62	646.732377012289
0.4941	-0.62	662.0564402541571
0.5307	-0.62	637.0899410269021
0.5672999999999999	-0.62	634.8312904929915
0.6038999999999999	-0.62	632.1007825592519
0.6404999999999998	-0.62	625.5001723640943
0.6770999999999998	-0.62	626.9291930859983
0.7136999999999998	-0.62	608.6705136432661
0.7503000000000002	-0.62	616.8438624936268
0.7869000000000002	-0.62	601.4732114279981
0.8235000000000001	-0.62	602.7996595687569
0.8601000000000001	-0.62	593.772571940891
0.8967	-0.62	586.3383954710956
0.9333	-0.62	559.400113096571
0.9699	-0.62	544.2701066157282
1.0065	-0.62	325.9348294647314
1.0431	-0.62	283.5556276097718
1.0796999999999999	-0.62	234.67761025951512
1.1162999999999998	-0.62	244.286193649751
1.1528999999999998	-0.62	229.61037945569737
1.1894999999999998	-0.62	233.96044684313011
1.2261000000000002	-0.62	234.2373547319244
1.2627000000000002	-0.62	233.7610472937634
1.2993000000000001	-0.62	239.35500394498027
1.3359	-0.62	228.15622212851807
1.3725	-0.62	239.25509144255707
1.4091	-0.62	236.5241402969835
1.4457	-0.62	nan
1.4823	-0.62	nan
1.5189	-0.62	nan
1.5554999999999999	-0.62	nan
1.5920999999999998	-0.62	nan
1.6286999999999998	-0.62	nan
1.6652999999999998	-0.62	nan
1.7019000000000002	-0.62	nan
1.7385000000000002	-0.62	nan
1.7751000000000001	-0.62	nan
1.8117	-0.62	nan
-1.8117	-0.6	nan
-1.7751000000000001	-0.6	nan
-1.7385000000000002	-0.6	nan
-1.7019000000000002	-0.6	nan
-1.6653	-0.6	nan
-1.6287	-0.6	nan
-1.5921	-0.6	nan
-1.5555	-0.6	nan
-1.5189000000000001	-0.6	nan
-1.4823	-0.6	nan
-1.4457	-0.6	nan
-1.4091	-0.6	243.9926918930377
-1.3725	-0.6	243.86545412952006
-1.3359	-0.6	247.16059006278797
-1.2993000000000001	-0.6	246.50988678137048
-1.2627000000000002	-0.6	239.40156328651705
-1.2261000000000002	-0.6	234.59185679789445
-1.1895000000000002	-0.6	238.7809199508473
-1.1529	-0.6	236.17668844729872
-1.1163	-0.6	233.45578464580916
-1.0797	-0.6	239.99085710896443
-1.0431	-0.6	240.12061804925017
-1.0065	-0.6	270.36778951863613
-0.9699000000000001	-0.6	355.79683513292605
-0.9333	-0.6	584.3145994156923
-0.8967	-0.6	563.3100802920175
-0.8601000000000001	-0.6	592.7934791942191
-0.8235000000000001	-0.6	595.8979891320106
-0.7869000000000002	-0.6	616.8821386732678
-0.7503	-0.6	598.8104646393014
-0.7137	-0.6	626.4033277193363
-0.6771	-0.6	624.5921688916129
-0.6405000000000001	-0.6	635.1389806961372
-0.6039000000000001	-0.6	639.8364899318984
-0.5673000000000001	-0.6	656.8672512826998
-0.5307	-0.6	668.3806365452742
-0.4941	-0.6	659.2175227141505
-0.4575	-0.6	665.509585277631
-0.42090000000000005	-0.6	673.4996317319011
-0.3843000000000001	-0.6	685.3544975847938
-0.3477000000000001	-0.6	654.0978480317218
-0.31110000000000015	-0.6	656.1491935979317
-0.27449999999999997	-0.6	663.0857571105494
-0.2379	-0.6	669.2240071015113
-0.20130000000000003	-0.6	643.5167650268369
-0.16470000000000007	-0.6	634.8615327513348
-0.1281000000000001	-0.6	650.2876901060947
-0.09150000000000014	-0.6	641.7766675412398
-0.05489999999999995	-0.6	644.4863028441241
-0.018299999999999983	-0.6	638.1620681498183
0.018299999999999983	-0.6	625.9342294080367
0.05489999999999995	-0.6	636.0264660261469
0.09149999999999991	-0.6	641.8849543482432
0.12809999999999988	-0.6	640.7475570148689
0.16470000000000007	-0.6	646.7099167754417
0.2012999999999998	-0.6	638.7591060210638
0.23789999999999978	-0.6	639.3727036536901
0.27449999999999974	-0.6	664.7903273376029
0.31110000000000015	-0.6	670.3425052660306
0.3477000000000001	-0.6	649.5450338142628
0.3843000000000001	-0.6	648.6846613415353
0.42090000000000005	-0.6	681.1039776470915
0.4575	-0.6	668.7249541704948
0.4941	-0.6	653.8841341175531
0.5307	-0.6	650.0557781929571
0.5672999999999999	-0.6	661.5305857730706
0.6038999999999999	-0.6	650.5968518640091
0.6404999999999998	-0.6	645.5056783303422
0.6770999999999998	-0.6	630.8033319158332
0.7136999999999998	-0.6	619.981198410189
0.7503000000000002	-0.6	632.0023908202339
0.7869000000000002	-0.6	603.085512600171
0.8235000000000001	-0.6	611.1610450587799
0.8601000000000001	-0.6	592.329547099523
0.8967	-0.6	592.6463097691629
0.9333	-0.6	562.3668205017223
0.9699	-0.6	579.3737615019555
1.0065	-0.6	358.1541930623965
1.0431	-0.6	268.72502726251304
1.0796999999999999	-0.6	240.62940010314077
1.1162999999999998	-0.6	240.17683540230826
1.1528999999999998	-0.6	232.64424684303745
1.1894999999999998	-0.6	237.17661989547884
1.2261000000000002	-0.6	239.06188396290247
1.2627000000000002	-0.6	233.61463556021485
1.2993000000000001	-0.6	240.4409898381258
1.3359	-0.6	244.44793373659368
1.3725	-0.6	247.74440979698977
1.4091	-0.6	244.82285358862845
1.4457	-0.6	245.5028088841811
1.4823	-0.6	nan
1.5189	-0.6	nan
1.5554999999999999	-0.6	nan
1.5920999999999998	-0.6	nan
1.6286999999999998	-0.6	nan
1.6652999999999998	-0.6	nan
1.7019000000000002	-0.6	nan
1.7385000000000002	-0.6	nan
1.7751000000000001	-0.6	nan
1.8117	-0.6	nan
-1.8117	-0.58	nan
-1.7751000000000001	-0.58	nan
-1.7385000000000002	-0.58	nan
-1.7019000000000002	-0.58	nan
-1.6653	-0.58	nan
-1.6287	-0.58	nan
-1.5921	-0.58	nan
-1.5555	-0.58	nan
-1.5189000000000001	-0.58	nan
-1.4823	-0.58	nan
-1.4457	-0.58	257.34199788934546
-1.4091	-0.58	259.83338845267406
-1.3725	-0.58	262.4319862955715
-1.3359	-0.58	251.91928249779363
-1.2993000000000001	-0.58	249.28711047895717
-1.2627000000000002	-0.58	249.818102131146
-1.2261000000000002	-0.58	245.27834620808525
-1.1895000000000002	-0.58	239.5512971871607
-1.1529	-0.58	240.7204782918803
-1.1163	-0.58	243.63588122314258
-1.0797	-0.58	238.00248174262953
-1.0431	-0.58	252.02678326889097
-1.0065	-0.58	250.1677421160167
-0.9699000000000001	-0.58	382.0487515237184
-0.9333	-0.58	612.821006434819
-0.8967	-0.58	573.7959689084955
-0.8601000000000001	-0.58	600.8421149028115
-0.8235000000000001	-0.58	587.9759473975938
-0.7869000000000002	-0.58	610.0592242667342
-0.7503	-0.58	616.2257809914917
-0.7137	-0.58	631.3533657496736
-0.6771	-0.58	625.1644493856528
-0.6405000000000001	-0.58	657.9635484459985
-0.6039000000000001	-0.58	657.1630842139524
-0.5673000000000001	-0.58	659.8852642276061
-0.5307	-0.58	680.3854732507357
-0.4941	-0.58	695.3906280397218
-0.4575	-0.58	693.9304169677098
-0.42090000000000005	-0.58	684.3530668405332
-0.3843000000000001	-0.58	677.4266057861021
-0.3477000000000001	-0.58	694.6278035784644
-0.31110000000000015	-0.58	690.8673811590518
-0.27449999999999997	-0.58	653.7297689521079
-0.2379	-0.58	655.1286542675057
-0.20130000000000003	-0.58	672.3066487775723
-0.16470000000000007	-0.58	655.7965922330892
-0.1281000000000001	-0.58	638.6050844269821
-0.09150000000000014	-0.58	652.2616287084106
-0.05489999999999995	-0.58	650.840062065619
-0.018299999999999983	-0.58	658.0298995036762
0.018299999999999983	-0.58	645.39151814708
0.05489999999999995	-0.58	664.391962360731
0.09149999999999991	-0.58	651.2219785376352
0.12809999999999988	-0.58	649.048957427015
0.16470000000000007	-0.58	638.0050254897274
0.2012999999999998	-0.58	653.1856447364399
0.23789999999999978	-0.58	668.5294323167142
0.27449999999999974	-0.58	654.514212910751
0.31110000000000015	-0.58	649.9109220019428
0.3477000000000001	-0.58	689.6290666962298
0.3843000000000001	-0.58	687.5063853332388
0.42090000000000005	-0.58	680.4884869484464
0.4575	-0.58	683.6893243280384
0.4941	-0.58	700.9569248422106
0.5307	-0.58	688.184082430515
0.5672999999999999	-0.58	675.9200502072363
0.6038999999999999	-0.58	659.6653713157572
0.6404999999999998	-0.58	660.7605170220537
0.6770999999999998	-0.58	655.6521664336124
0.7136999999999998	-0.58	623.511475160086
0.7503000000000002	-0.58	629.2932871751804
0.7869000000000002	-0.58	612.1251866370488
0.8235000000000001	-0.58	607.0365494538635
0.8601000000000001	-0.58	592.7306377102614
0.8967	-0.58	602.2841797548649
0.9333	-0.58	572.2210869181026
0.9699	-0.58	613.9249275757426
1.0065	-0.58	381.339300623758
1.0431	-0.58	249.4601668227012
1.0796999999999999	-0.58	249.953132971691
1.1162999999999998	-0.58	238.62398289304767
1.1528999999999998	-0.58	244.1198451564121
1.1894999999999998	-0.58	240.25583206286635
1.2261000000000002	-0.58	238.47657149094744
1.2627000000000002	-0.58	245.28078207261728
1.2993000000000001	-0.58	247.71936311590306
1.3359	-0.58	249.30557901887536
1.3725	-0.58	249.91312630926058
1.4091	-0.58	261.03005351341653
1.4457	-0.58	258.55601911133874
1.4823	-0.58	260.0757035626687
1.5189	-0.58	nan
1.5554999999999999	-0.58	nan
1.5920999999999998	-0.58	nan
1.6286999999999998	-0.58	nan
1.6652999999999998	-0.58	nan
1.7019000000000002	-0.58	nan
1.7385000000000002	-0.58	nan
1.7751000000000001	-0.58	nan
1.8117	-0.58	nan
-1.8117	-0.56	nan
-1.7751000000000001	-0.56	nan
-1.7385000000000002	-0.56	nan
-1.7019000000000002	-0.56	nan
-1.6653	-0.56	nan
-1.6287	-0.56	nan
-1.5921	-0.56	nan
-1.5555	-0.56	nan
-1.5189000000000001	-0.56	nan
-1.4823	-0.56	270.2912520891593
-1.4457	-0.56	276.05397060154706
-1.4091	-0.56	270.2387103448308
-1.3725	-0.56	272.2592931644313
-1.3359	-0.56	264.17518874545254
-1.2993000000000001	-0.56	263.8447730915112
-1.2627000000000002	-0.56	251.26824213498344
-1.2261000000000002	-0.56	251.66857503842385
-1.1895000000000002	-0.56	251.38589561452514
-1.1529	-0.56	243.13222747827956
-1.1163	-0.56	245.25345717826977
-1.0797	-0.56	237.8855281566796
-1.0431	-0.56	261.91138857076726
-1.0065	-0.56	234.1042460387122
-0.9699000000000001	-0.56	409.3650321489811
-0.9333	-0.56	668.2440397229605
-0.8967	-0.56	579.592605601144
-0.8601000000000001	-0.56	609.3761940060558
-0.8235000000000001	-0.56	600.8409986976377
-0.7869000000000002	-0.56	615.0928739550236
-0.7503	-0.56	607.546042103072
-0.7137	-0.56	636.7042352041201
-0.6771	-0.56	640.4137477220423
-0.6405000000000001	-0.56	661.5602671982774
-0.6039000000000001	-0.56	677.6931309697538
-0.5673000000000001	-0.56	699.8097312551849
-0.5307	-0.56	706.6201075638435
-0.4941	-0.56	709.903386528544
-0.4575	-0.56	710.5328811270808
-0.42090000000000005	-0.56	716.3648116367743
-0.3843000000000001	-0.56	707.2631425402301
-0.3477000000000001	-0.56	697.0363579017095
-0.31110000000000015	-0.56	683.147285487784
-0.27449999999999997	-0.56	682.8950192272014
-0.2379	-0.56	671.0294803069434
-0.20130000000000003	-0.56	650.5318676838957
-0.16470000000000007	-0.56	666.8999981250903
-0.1281000000000001	-0.56	667.8256215514338
-0.09150000000000014	-0.56	649.0755198453783
-0.05489999999999995	-0.56	644.446260716684
-0.018299999999999983	-0.56	641.1897071240109
0.018299999999999983	-0.56	647.8128856138678
0.05489999999999995	-0.56	640.1337893218547
0.09149999999999991	-0.56	643.5991947796473
0.12809999999999988	-0.56	649.2498309497711
0.16470000000000007	-0.56	668.515277906481
0.2012999999999998	-0.56	663.2109406322495
0.23789999999999978	-0.56	649.1410172679409
0.27449999999999974	-0.56	672.1785432962313
0.31110000000000015	-0.56	683.1283049631465
0.3477000000000001	-0.56	678.4482011986622
0.3843000000000001	-0.56	689.822212308246
0.42090000000000005	-0.56	712.1659019048515
0.4575	-0.56	712.3468124818586
0.4941	-0.56	713.4103849582997
0.5307	-0.56	705.099114212691
0.5672999999999999	-0.56	707.4808251385364
0.6038999999999999	-0.56	695.0269502169759
0.6404999999999998	-0.56	678.574547809885
0.6770999999999998	-0.56	658.9280295051325
0.7136999999999998	-0.56	642.423534405615
0.7503000000000002	-0.56	642.1706157357713
0.7869000000000002	-0.56	606.952676668097
0.8235000000000001	-0.56	613.1201757639571
0.8601000000000001	-0.56	609.5688849799474
0.8967	-0.56	602.5890660534435
0.9333	-0.56	579.3003480114367
0.9699	-0.56	670.2778918672744
1.0065	-0.56	413.63268882507225
1.0431	-0.56	233.94101216507613
1.0796999999999999	-0.56	258.3804773946917
1.1162999999999998	-0.56	239.15347471732147
1.1528999999999998	-0.56	243.93835702957148
1.1894999999999998	-0.56	243.51527496950715
1.2261000000000002	-0.56	250.56950467195276
1.2627000000000002	-0.56	249.94643530150603
1.2993000000000001	-0.56	249.7575141733083
1.3359	-0.56	264.6033482091967
1.3725	-0.56	264.24888644200445
1.4091	-0.56	271.7099752484898
1.4457	-0.56	270.7440655899648
1.4823	-0.56	274.8693285650766
1.5189	-0.56	271.41085457259004
1.5554999999999999	-0.56	nan
1.5920999999999998	-0.56	nan
1.6286999999999998	-0.56	nan
1.6652999999999998	-0.56	nan
1.7019000000000002	-0.56	nan
1.7385000000000002	-0.56	nan
1.7751000000000001	-0.56	nan
1.8117	-0.56	nan
-1.8117	-0.54	nan
-1.7751000000000001	-0.54	nan
-1.7385000000000002	-0.54	nan
-1.7019000000000002	-0.54	nan
-1.6653	-0.54	nan
-1.6287	-0.54	nan
-1.5921	-0.54	nan
-1.5555	-0.54	nan
-1.5189000000000001	-0.54	nan
-1.4823	-0.54	291.2038068225682
-1.4457	-0.54	292.75317777933134
-1.4091	-0.54	285.0544804930246
-1.3725	-0.54	287.8791788301432
-1.3359	-0.54	274.8405984079711
-1.2993000000000001	-0.54	272.44842982409057
-1.2627000000000002	-0.54	264.3005071845315
-1.2261000000000002	-0.54	257.50237685551525
-1.1895000000000002	-0.54	251.49141642104559
-1.1529	-0.54	249.44139740037755
-1.1163	-0.54	254.3613798052563
-1.0797	-0.54	237.3763975575171
-1.0431	-0.54	265.7499849340218
-1.0065	-0.54	224.69684520536353
-0.9699000000000001	-0.54	424.6216719322854
-0.9333	-0.54	676.9247271787907
-0.8967	-0.54	587.2384302069315
-0.8601000000000001	-0.54	609.2038030396396
-0.8235000000000001	-0.54	605.165020107779
-0.7869000000000002	-0.54	615.5475121402777
-0.7503	-0.54	624.4805853784845
-0.7137	-0.54	638.8875484568503
-0.6771	-0.54	651.5213908585363
-0.6405000000000001	-0.54	675.410388092145
-0.6039000000000001	-0.54	683.030582308973
-0.5673000000000001	-0.54	712.5314686730622
-0.5307	-0.54	738.1013717210172
-0.4941	-0.54	734.9437471074931
-0.4575	-0.54	737.2071206335276
-0.42090000000000005	-0.54	754.1439547466106
-0.3843000000000001	-0.54	730.6380278336917
-0.3477000000000001	-0.54	713.1465846262668
-0.31110000000000015	-0.54	701.380451981971
-0.27449999999999997	-0.54	683.0346666533585
-0.2379	-0.54	680.4077741484859
-0.20130000000000003	-0.54	686.4446038818224
-0.16470000000000007	-0.54	663.7831702271781
-0.1281000000000001	-0.54	651.3372962161511
-0.09150000000000014	-0.54	671.9882302571511
-0.05489999999999995	-0.54	662.6304328140628
-0.018299999999999983	-0.54	665.5134845327293
0.018299999999999983	-0.54	657.4272402974178
0.05489999999999995	-0.54	660.3446634436116
0.09149999999999991	-0.54	666.5082612618016
0.12809999999999988	-0.54	666.8479834107186
0.16470000000000007	-0.54	650.9131197271679
0.2012999999999998	-0.54	655.2352011624802
0.23789999999999978	-0.54	680.3034650874627
0.27449999999999974	-0.54	674.236723445812
0.31110000000000015	-0.54	683.1354400788971
0.3477000000000001	-0.54	710.7776597246295
0.3843000000000001	-0.54	715.2259847259517
0.42090000000000005	-0.54	729.5287484227115
0.4575	-0.54	745.8281010805359
0.4941	-0.54	740.5441146743576
0.5307	-0.54	727.1402655178406
0.5672999999999999	-0.54	737.670504995435
0.6038999999999999	-0.54	714.1952120515413
0.6404999999999998	-0.54	685.9520587088311
0.6770999999999998	-0.54	674.8826757726746
0.7136999999999998	-0.54	652.2087059463693
0.7503000000000002	-0.54	635.4844819522998
0.7869000000000002	-0.54	631.218895457772
0.8235000000000001	-0.54	617.7088247413394
0.8601000000000001	-0.54	613.0275693125378
0.8967	-0.54	616.8212062292472
0.9333	-0.54	584.5507051380603
0.9699	-0.54	681.2742923488026
1.0065	-0.54	424.63417120189314
1.0431	-0.54	224.60607661088113
1.0796999999999999	-0.54	265.87374426544073
1.1162999999999998	-0.54	237.46766044292062
1.1528999999999998	-0.54	252.9680913995857
1.1894999999999998	-0.54	249.63601717374056
1.2261000000000002	-0.54	250.899521175722
1.2627000000000002	-0.54	257.2435771926444
1.2993000000000001	-0.54	261.9457172946407
1.3359	-0.54	271.2685360825931
1.3725	-0.54	277.06485662112476
1.4091	-0.54	287.95009038797537
1.4457	-0.54	284.17632675554626
1.4823	-0.54	294.4891942745125
1.5189	-0.54	289.5149414073652
1.5554999999999999	-0.54	nan
1.5920999999999998	-0.54	nan
1.6286999999999998	-0.54	nan
1.6652999999999998	-0.54	nan
1.7019000000000002	-0.54	nan
1.7385000000000002	-0.54	nan
1.7751000000000001	-0.54	nan
1.8117	-0.54	nan
-1.8117	-0.52	nan
-1.7751000000000001	-0.52	nan
-1.7385000000000002	-0.52	nan
-1.7019000000000002	-0.52	nan
-1.6653	-0.52	nan
-1.6287	-0.52	nan
-1.5921	-0.52	nan
-1.5555	-0.52	nan
-1.5189000000000001	-0.52	298.44909796933007
-1.4823	-0.52	304.5399564727451
-1.4457	-0.52	306.52944697845976
-1.4091	-0.52	307.5792625270536
-1.3725	-0.52	300.63110324755684
-1.3359	-0.52	284.1346599758955
-1.2993000000000001	-0.52	279.91039046223545
-1.2627000000000002	-0.52	270.0910214105923
-1.2261000000000002	-0.52	264.2911806161502
-1.1895000000000002	-0.52	258.7330516662675
-1.1529	-0.52	248.09534355834535
-1.1163	-0.52	253.59581262110265
-1.0797	-0.52	243.64984905799207
-1.0431	-0.52	268.8207049636522
-1.0065	-0.52	227.66368771486907
-0.9699000000000001	-0.52	432.9194166927923
-0.9333	-0.52	693.6128420624551
-0.8967	-0.52	592.6107215290119
-0.8601000000000001	-0.52	617.728613052753
-0.8235000000000001	-0.52	610.5913139105296
-0.7869000000000002	-0.52	628.0431105414643
-0.7503	-0.52	630.0376249617486
-0.7137	-0.52	644.8564566810222
-0.6771	-0.52	663.0403070752666
-0.6405000000000001	-0.52	689.4678835647996
-0.6039000000000001	-0.52	719.1570057963698
-0.5673000000000001	-0.52	723.2058979898312
-0.5307	-0.52	740.9155529393273
-0.4941	-0.52	775.3467709368632
-0.4575	-0.52	779.0523646438461
-0.42090000000000005	-0.52	749.0653194643107
-0.3843000000000001	-0.52	728.9662333733039
-0.3477000000000001	-0.52	738.6941190675471
-0.31110000000000015	-0.52	717.1243050891665
-0.27449999999999997	-0.52	698.7509603915473
-0.2379	-0.52	680.4763210246463
-0.20130000000000003	-0.52	679.9598764469255
-0.16470000000000007	-0.52	682.1831807181255
-0.1281000000000001	-0.52	674.995387817095
-0.09150000000000014	-0.52	658.0173312066709
-0.05489999999999995	-0.52	661.0424690316112
-0.018299999999999983	-0.52	659.4765201075191
0.018299999999999983	-0.52	662.0861977285525
0.05489999999999995	-0.52	656.8913029974399
0.09149999999999991	-0.52	666.1426899173122
0.12809999999999988	-0.52	658.8446100103728
0.16470000000000007	-0.52	678.8821750857198
0.2012999999999998	-0.52	684.1837131592489
0.23789999999999978	-0.52	677.8813227483341
0.27449999999999974	-0.52	683.17010607817
0.31110000000000015	-0.52	709.3085479625008
0.3477000000000001	-0.52	717.4151759881304
0.3843000000000001	-0.52	736.6201604975556
0.42090000000000005	-0.52	739.936882964163
0.4575	-0.52	746.7462870994434
0.4941	-0.52	774.6902306784792
0.5307	-0.52	780.517989380879
0.5672999999999999	-0.52	743.1109493652941
0.6038999999999999	-0.52	730.5883675973624
0.6404999999999998	-0.52	716.1700332898902
0.6770999999999998	-0.52	688.8641843108685
0.7136999999999998	-0.52	655.5586894220506
0.7503000000000002	-0.52	644.3230271772017
0.7869000000000002	-0.52	629.214409050514
0.8235000000000001	-0.52	619.9117653797102
0.8601000000000001	-0.52	613.7139241326888
0.8967	-0.52	618.9078935229007
0.9333	-0.52	592.908990651573
0.9699	-0.52	697.799362012367
1.0065	-0.52	428.41295221143815
1.0431	-0.52	228.5221251268373
1.0796999999999999	-0.52	267.92290367062657
1.1162999999999998	-0.52	241.6015765549782
1.1528999999999998	-0.52	254.42571383316675
1.1894999999999998	-0.52	249.65186455184417
1.2261000000000002	-0.52	259.9521492087849
1.2627000000000002	-0.52	263.16728044642196
1.2993000000000001	-0.52	267.4655168367869
1.3359	-0.52	278.2991619731254
1.3725	-0.52	283.4282355845821
1.4091	-0.52	299.9235020143129
1.4457	-0.52	310.02869301295436
1.4823	-0.52	307.17849827857157
1.5189	-0.52	303.76890267397226
1.5554999999999999	-0.52	296.74031993179653
1.5920999999999998	-0.52	nan
1.6286999999999998	-0.52	nan
1.6652999999999998	-0.52	nan
1.7019000000000002	-0.52	nan
1.7385000000000002	-0.52	nan
1.7751000000000001	-0.52	nan
1.8117	-0.52	nan
-1.8117	-0.5	nan
-1.7751000000000001	-0.5	nan
-1.7385000000000002	-0.5	nan
-1.7019000000000002	-0.5	nan
-1.6653	-0.5	nan
-1.6287	-0.5	nan
-1.5921	-0.5	nan
-1.5555	-0.5	292.64582255181045
-1.5189000000000001	-0.5	303.2259327858575
-1.4823	-0.5	327.2312573656039
-1.4457	-0.5	327.80810983138434
-1.4091	-0.5	315.005935957891
-1.3725	-0.5	307.45706609000126
-1.3359	-0.5	301.69502122626517
-1.2993000000000001	-0.5	284.8979375746753
-1.2627000000000002	-0.5	272.60485191527835
-1.2261000000000002	-0.5	263.664762645026
-1.1895000000000002	-0.5	261.3919475684475
-1.1529	-0.5	255.3868916528018
-1.1163	-0.5	257.2272171143513
-1.0797	-0.5	245.00664037297057
-1.0431	-0.5	264.8676584226008
-1.0065	-0.5	241.20259967670893
-0.9699000000000001	-0.5	416.8704119259569
-0.9333	-0.5	676.1087661800018
-0.8967	-0.5	593.2721933732788
-0.8601000000000001	-0.5	620.34428124959
-0.8235000000000001	-0.5	622.796579787171
-0.7869000000000002	-0.5	625.0509095763119
-0.7503	-0.5	638.6341724585421
-0.7137	-0.5	664.117941029572
-0.6771	-0.5	683.511358216905
-0.6405000000000001	-0.5	693.2574138471808
-0.6039000000000001	-0.5	713.9890178950237
-0.5673000000000001	-0.5	754.069294652758
-0.5307	-0.5	781.9220973061653
-0.4941	-0.5	780.9945818882461
-0.4575	-0.5	779.7791407630939
-0.42090000000000005	-0.5	803.9857614872647
-0.3843000000000001	-0.5	774.2498430148369
-0.3477000000000001	-0.5	738.6658997041585
-0.31110000000000015	-0.5	719.8372946787268
-0.27449999999999997	-0.5	719.1843421594307
-0.2379	-0.5	696.2023776608553
-0.20130000000000003	-0.5	687.1694091865518
-0.16470000000000007	-0.5	668.5894646895487
-0.1281000000000001	-0.5	672.6888379159756
-0.09150000000000014	-0.5	673.8420773418252
-0.05489999999999995	-0.5	666.2580075587465
-0.018299999999999983	-0.5	677.7637296662411
0.018299999999999983	-0.5	665.3914248034098
0.05489999999999995	-0.5	674.8516621526513
0.09149999999999991	-0.5	668.7653730000181
0.12809999999999988	-0.5	681.4230680158944
0.16470000000000007	-0.5	670.7278077942846
0.2012999999999998	-0.5	673.681064012587
0.23789999999999978	-0.5	686.6242171644069
0.27449999999999974	-0.5	703.4791742021465
0.31110000000000015	-0.5	720.4382908666331
0.3477000000000001	-0.5	723.0880043094605
0.3843000000000001	-0.5	736.3431893743885
0.42090000000000005	-0.5	767.2510594221083
0.4575	-0.5	798.7729787230949
0.4941	-0.5	773.5631589855357
0.5307	-0.5	772.9280242250627
0.5672999999999999	-0.5	788.443179687367
0.6038999999999999	-0.5	756.2061282500271
0.6404999999999998	-0.5	714.9492270960899
0.6770999999999998	-0.5	695.1478403109347
0.7136999999999998	-0.5	680.8527396261688
0.7503000000000002	-0.5	657.1570792151144
0.7869000000000002	-0.5	635.856503187331
0.8235000000000001	-0.5	632.5480731988546
0.8601000000000001	-0.5	622.9463377827444
0.8967	-0.5	616.9246487815877
0.9333	-0.5	595.5748743602617
0.9699	-0.5	673.4071573464973
1.0065	-0.5	419.1491522065617
1.0431	-0.5	242.6714942928851
1.0796999999999999	-0.5	266.28779804353894
1.1162999999999998	-0.5	246.06285139179911
1.1528999999999998	-0.5	256.6420052564818
1.1894999999999998	-0.5	255.43542315643376
1.2261000000000002	-0.5	260.3922825947967
1.2627000000000002	-0.5	263.6712172155301
1.2993000000000001	-0.5	273.76570736438765
1.3359	-0.5	285.031569386391
1.3725	-0.5	300.14153710490405
1.4091	-0.5	307.0655797460979
1.4457	-0.5	312.6910274339326
1.4823	-0.5	327.5740702342071
1.5189	-0.5	327.18983972689676
1.5554999999999999	-0.5	305.52030753946326
1.5920999999999998	-0.5	293.11348396487205
1.6286999999999998	-0.5	nan
1.6652999999999998	-0.5	nan
1.7019000000000002	-0.5	nan
1.7385000000000002	-0.5	nan
1.7751000000000001	-0.5	nan
1.8117	-0.5	nan
-1.8117	-0.48	nan
-1.7751000000000001	-0.48	nan
-1.7385000000000002	-0.48	nan
-1.7019000000000002	-0.48	nan
-1.6653	-0.48	nan
-1.6287	-0.48	nan
-1.5921	-0.48	nan
-1.5555	-0.48	305.80308925346515
-1.5189000000000001	-0.48	324.3355641032697
-1.4823	-0.48	327.473955948593
-1.4457	-0.48	331.4722337374049
-1.4091	-0.48	333.3229997680757
-1.3725	-0.48	318.2188717936788
-1.3359	-0.48	297.00287195519235
-1.2993000000000001	-0.48	285.6796446924178
-1.2627000000000002	-0.48	279.60125078245574
-1.2261000000000002	-0.48	266.3070656302047
-1.1895000000000002	-0.48	261.6533730015568
-1.1529	-0.48	256.9111690762962
-1.1163	-0.48	256.6990464471389
-1.0797	-0.48	254.7338987271136
-1.0431	-0.48	261.92922394296073
-1.0065	-0.48	262.035826748248
-0.9699000000000001	-0.48	398.99820582146447
-0.9333	-0.48	650.7338088022753
-0.8967	-0.48	597.1033635635858
-0.8601000000000001	-0.48	622.999854981676
-0.8235000000000001	-0.48	626.5392983646511
-0.7869000000000002	-0.48	647.1986161259462
-0.7503	-0.48	639.8736936433634
-0.7137	-0.48	668.2582254481609
-0.6771	-0.48	672.9221323382263
-0.6405000000000001	-0.48	713.5373457990138
-0.6039000000000001	-0.48	751.3568105774357
-0.5673000000000001	-0.48	749.3942117580733
-0.5307	-0.48	773.8639407753144
-0.4941	-0.48	811.5433036338178
-0.4575	-0.48	806.6021227415855
-0.42090000000000005	-0.48	780.0689820446995
-0.3843000000000001	-0.48	774.1761325661346
-0.3477000000000001	-0.48	772.5515618300105
-0.31110000000000015	-0.48	741.0141025607364
-0.27449999999999997	-0.48	711.5114886447329
-0.2379	-0.48	708.3680117173354
-0.20130000000000003	-0.48	693.0473047713863
-0.16470000000000007	-0.48	688.0424854719513
-0.1281000000000001	-0.48	678.7585965876958
-0.09150000000000014	-0.48	666.6003376438285
-0.05489999999999995	-0.48	662.7982833262153
-0.018299999999999983	-0.48	663.5764174216074
0.018299999999999983	-0.48	670.1898379177288
0.05489999999999995	-0.48	665.1386150583569
0.09149999999999991	-0.48	663.2362687443762
0.12809999999999988	-0.48	673.5631851017748
0.16470000000000007	-0.48	678.3229603177157
0.2012999999999998	-0.48	689.6045369045498
0.23789999999999978	-0.48	696.5016273134718
0.27449999999999974	-0.48	709.3885380457134
0.31110000000000015	-0.48	710.1534038143512
0.3477000000000001	-0.48	739.3908721234711
0.3843000000000001	-0.48	767.4171589979816
0.42090000000000005	-0.48	778.8000091958032
0.4575	-0.48	784.9582591645989
0.4941	-0.48	808.7426591773201
0.5307	-0.48	809.1815373796663
0.5672999999999999	-0.48	770.633940620934
0.6038999999999999	-0.48	749.2269249905388
0.6404999999999998	-0.48	740.974550481285
0.6770999999999998	-0.48	718.1911938328554
0.7136999999999998	-0.48	667.4257935341395
0.7503000000000002	-0.48	667.1323116836319
0.7869000000000002	-0.48	642.3217268853145
0.8235000000000001	-0.48	645.7214049771759
0.8601000000000001	-0.48	626.6263449114998
0.8967	-0.48	619.2966891633889
0.9333	-0.48	597.2652116433845
0.9699	-0.48	660.8710564330835
1.0065	-0.48	402.1214920964817
1.0431	-0.48	265.6203762499739
1.0796999999999999	-0.48	262.6776008219854
1.1162999999999998	-0.48	253.64505454158694
1.1528999999999998	-0.48	255.19465192708697
1.1894999999999998	-0.48	256.68450809684333
1.2261000000000002	-0.48	262.9225199726831
1.2627000000000002	-0.48	266.3104317406438
1.2993000000000001	-0.48	278.4138180748813
1.3359	-0.48	287.58546629813867
1.3725	-0.48	299.6989468110654
1.4091	-0.48	319.693167315353
1.4457	-0.48	334.0570263280582
1.4823	-0.48	331.9795496860624
1.5189	-0.48	326.98398819490063
1.5554999999999999	-0.48	323.7573685647079
1.5920999999999998	-0.48	304.59271009328614
1.6286999999999998	-0.48	nan
1.6652999999999998	-0.48	nan
1.7019000000000002	-0.48	nan
1.7385000000000002	-0.48	nan
1.7751000000000001	-0.48	nan
1.8117	-0.48	nan
-1.8117	-0.46	nan
-1.7751000000000001	-0.46	nan
-1.7385000000000002	-0.46	nan
-1.7019000000000002	-0.46	nan
-1.6653	-0.46	nan
-1.6287	-0.46	nan
-1.5921	-0.46	286.43624706417404
-1.5555	-0.46	298.37202947425374
-1.5189000000000001	-0.46	319.93750714997657
-1.4823	-0.46	333.34540998685617
-1.4457	-0.46	338.08665943854027
-1.4091	-0.46	324.52014482337535
-1.3725	-0.46	319.1997080941873
-1.3359	-0.46	305.70603060074757
-1.2993000000000001	-0.46	285.7943545606383
-1.2627000000000002	-0.46	276.1351205042939
-1.2261000000000002	-0.46	268.4613397855832
-1.1895000000000002	-0.46	261.9705208362689
-1.1529	-0.46	259.3191434469427
-1.1163	-0.46	255.32622939707355
-1.0797	-0.46	258.4614521759581
-1.0431	-0.46	256.3982629064454
-1.0065	-0.46	287.70091658985586
-0.9699000000000001	-0.46	375.3028448277238
-0.9333	-0.46	611.4838699397105
-0.8967	-0.46	600.4301781434593
-0.8601000000000001	-0.46	625.4335354248768
-0.8235000000000001	-0.46	635.2236150361298
-0.7869000000000002	-0.46	658.2187482966168
-0.7503	-0.46	651.5116806053891
-0.7137	-0.46	683.2154149476672
-0.6771	-0.46	688.530628877118
-0.6405000000000001	-0.46	722.7514076686563
-0.6039000000000001	-0.46	723.3451311456017
-0.5673000000000001	-0.46	760.0965068958584
-0.5307	-0.46	793.685809098718
-0.4941	-0.46	789.2622898393112
-0.4575	-0.46	801.7678698862612
-0.42090000000000005	-0.46	801.280516009522
-0.3843000000000001	-0.46	787.3323080253383
-0.3477000000000001	-0.46	748.7744541081825
-0.31110000000000015	-0.46	746.9330170426036
-0.27449999999999997	-0.46	720.2418019127789
-0.2379	-0.46	706.5488757058714
-0.20130000000000003	-0.46	697.4488872325885
-0.16470000000000007	-0.46	696.3470774461371
-0.1281000000000001	-0.46	676.1472434224352
-0.09150000000000014	-0.46	682.6515587511673
-0.05489999999999995	-0.46	676.2674870961865
-0.018299999999999983	-0.46	679.2648139614959
0.018299999999999983	-0.46	668.6632490315121
0.05489999999999995	-0.46	678.3624311867815
0.09149999999999991	-0.46	668.4761408958439
0.12809999999999988	-0.46	686.111643720919
0.16470000000000007	-0.46	671.7745732962578
0.2012999999999998	-0.46	697.4122631989154
0.23789999999999978	-0.46	701.1038538251964
0.27449999999999974	-0.46	709.6906093624034
0.31110000000000015	-0.46	720.6970700742817
0.3477000000000001	-0.46	746.5097836725847
0.3843000000000001	-0.46	752.6588649812388
0.42090000000000005	-0.46	784.5788697372246
0.4575	-0.46	807.3988005618681
0.4941	-0.46	802.3557236513166
0.5307	-0.46	786.944728987525
0.5672999999999999	-0.46	787.9826231493324
0.6038999999999999	-0.46	760.031340420873
0.6404999999999998	-0.46	730.8168440305627
0.6770999999999998	-0.46	723.0650872586642
0.7136999999999998	-0.46	683.3779179742284
0.7503000000000002	-0.46	677.6608953341613
0.7869000000000002	-0.46	648.6418037942534
0.8235000000000001	-0.46	649.5888652588441
0.8601000000000001	-0.46	632.1853652418135
0.8967	-0.46	624.151876737111
0.9333	-0.46	597.0647375852926
0.9699	-0.46	613.3837120317644
1.0065	-0.46	377.14165306336065
1.0431	-0.46	286.56526950246626
1.0796999999999999	-0.46	257.2724309463907
1.1162999999999998	-0.46	258.548204019811
1.1528999999999998	-0.46	254.6733542645127
1.1894999999999998	-0.46	259.30088026667556
1.2261000000000002	-0.46	262.271557488703
1.2627000000000002	-0.46	267.1655216330078
1.2993000000000001	-0.46	280.5099085850163
1.3359	-0.46	287.7715192572295
1.3725	-0.46	306.38647505958266
1.4091	-0.46	315.7437655409887
1.4457	-0.46	325.9301917687865
1.4823	-0.46	338.5465001578525
1.5189	-0.46	333.3304271487301
1.5554999999999999	-0.46	317.8945527880593
1.5920999999999998	-0.46	301.58046920812063
1.6286999999999998	-0.46	286.5799736918452
1.6652999999999998	-0.46	nan
1.7019000000000002	-0.46	nan
1.7385000000000002	-0.46	nan
1.7751000000000001	-0.46	nan
1.8117	-0.46	nan
-1.8117	-0.44	nan
-1.7751000000000001	-0.44	nan
-1.7385000000000002	-0.44	nan
-1.7019000000000002	-0.44	nan
-1.6653	-0.44	nan
-1.6287	-0.44	nan
-1.5921	-0.44	279.53760641791035
-1.5555	-0.44	292.40220121480456
-1.5189000000000001	-0.44	316.8247071840317
-1.4823	-0.44	321.9786470811151
-1.4457	-0.44	332.45272198330525
-1.4091	-0.44	323.4771097039226
-1.3725	-0.44	308.5279578072969
-1.3359	-0.44	297.9820817653927
-1.2993000000000001	-0.44	288.85803428079083
-1.2627000000000002	-0.44	276.420695599328
-1.2261000000000002	-0.44	262.8943786100056
-1.1895000000000002	-0.44	261.0511569112617
-1.1529	-0.44	260.5953153398435
-1.1163	-0.44	250.4955653623524
-1.0797	-0.44	264.2170304332836
-1.0431	-0.44	253.1420449900052
-1.0065	-0.44	303.7412395679221
-0.9699000000000001	-0.44	362.5379154701329
-0.9333	-0.44	585.6980938349313
-0.8967	-0.44	603.8353533353645
-0.8601000000000001	-0.44	627.4839330475517
-0.8235000000000001	-0.44	634.6548841547867
-0.7869000000000002	-0.44	653.299323087551
-0.7503	-0.44	645.4398033186543
-0.7137	-0.44	691.7501412010696
-0.6771	-0.44	684.1163760288307
-0.6405000000000001	-0.44	706.8700731908476
-0.6039000000000001	-0.44	735.2948888290958
-0.5673000000000001	-0.44	762.5095069012522
-0.5307	-0.44	769.8523328382602
-0.4941	-0.44	780.4508171459997
-0.4575	-0.44	794.565057079421
-0.42090000000000005	-0.44	775.8667732620686
-0.3843000000000001	-0.44	772.2459493796906
-0.3477000000000001	-0.44	750.7658042611295
-0.31110000000000015	-0.44	738.6400431327808
-0.27449999999999997	-0.44	727.6840104447723
-0.2379	-0.44	727.695793007104
-0.20130000000000003	-0.44	692.4537277453715
-0.16470000000000007	-0.44	696.4769698178806
-0.1281000000000001	-0.44	696.7493245567214
-0.09150000000000014	-0.44	688.9672229097529
-0.05489999999999995	-0.44	674.031006129284
-0.018299999999999983	-0.44	677.3813630037371
0.018299999999999983	-0.44	670.7738093398679
0.05489999999999995	-0.44	673.8493253629496
0.09149999999999991	-0.44	676.2514055384803
0.12809999999999988	-0.44	685.9953464347784
0.16470000000000007	-0.44	694.5308792686885
0.2012999999999998	-0.44	686.388747012475
0.23789999999999978	-0.44	690.1557411192676
0.27449999999999974	-0.44	730.2801742113013
0.31110000000000015	-0.44	724.2624948979952
0.3477000000000001	-0.44	736.4338700896901
0.3843000000000001	-0.44	753.206607429648
0.42090000000000005	-0.44	779.4323872965963
0.4575	-0.44	771.4627900111414
0.4941	-0.44	788.4480798122493
0.5307	-0.44	785.3580377737255
0.5672999999999999	-0.44	771.9813025857743
0.6038999999999999	-0.44	756.870812343476
0.6404999999999998	-0.44	729.5840529207393
0.6770999999999998	-0.44	711.6358941359674
0.7136999999999998	-0.44	684.4795335894676
0.7503000000000002	-0.44	697.7125593457419
0.7869000000000002	-0.44	652.7505949160369
0.8235000000000001	-0.44	658.9225292536399
0.8601000000000001	-0.44	636.7874215162494
0.8967	-0.44	624.3872038701696
0.9333	-0.44	604.8162699893902
0.9699	-0.44	587.1050158050118
1.0065	-0.44	362.607292401132
1.0431	-0.44	304.072974241254
1.0796999999999999	-0.44	252.1479269272157
1.1162999999999998	-0.44	264.8924266308314
1.1528999999999998	-0.44	251.08028669498634
1.1894999999999998	-0.44	259.5555954525104
1.2261000000000002	-0.44	263.72160821086294
1.2627000000000002	-0.44	263.76647186056795
1.2993000000000001	-0.44	276.0483978397212
1.3359	-0.44	290.2061888235282
1.3725	-0.44	299.19659406142927
1.4091	-0.44	309.3264250330682
1.4457	-0.44	322.76721948739674
1.4823	-0.44	328.8945814886981
1.5189	-0.44	325.07913482438624
1.5554999999999999	-0.44	317.9925180318561
1.5920999999999998	-0.44	291.66550708125914
1.6286999999999998	-0.44	278.910737507388
1.6652999999999998	-0.44	nan
1.7019000000000002	-0.44	nan
1.7385000000000002	-0.44	nan
1.7751000000000001	-0.44	nan
1.8117	-0.44	nan
-1.8117	-0.42	nan
-1.7751000000000001	-0.42	nan
-1.7385000000000002	-0.42	nan
-1.7019000000000002	-0.42	nan
-1.6653	-0.42	nan
-1.6287	-0.42	247.3041860365482
-1.5921	-0.42	276.28858263226346
-1.5555	-0.42	289.911178562628
-1.5189000000000001	-0.42	303.20892833729533
-1.4823	-0.42	309.21487922631417
-1.4457	-0.42	316.2330437861649
-1.4091	-0.42	311.40339842567386
-1.3725	-0.42	304.2212624932242
-1.3359	-0.42	296.3317827314739
-1.2993000000000001	-0.42	273.6437077974677
-1.2627000000000002	-0.42	276.87336244067984
-1.2261000000000002	-0.42	267.9876737706943
-1.1895000000000002	-0.42	260.8657792530702
-1.1529	-0.42	256.5011509733059
-1.1163	-0.42	253.46605135897363
-1.0797	-0.42	266.6113718479726
-1.0431	-0.42	251.61495550391322
-1.0065	-0.42	312.2898372584056
-0.9699000000000001	-0.42	355.6233168759382
-0.9333	-0.42	576.3743977121684
-0.8967	-0.42	611.0052416977517
-0.8601000000000001	-0.42	628.0184133053028
-0.8235000000000001	-0.42	630.1270378623536
-0.7869000000000002	-0.42	667.8864337577843
-0.7503	-0.42	663.688208402498
-0.7137	-0.42	684.995669934377
-0.6771	-0.42	685.5316618371418
-0.6405000000000001	-0.42	727.4981976895937
-0.6039000000000001	-0.42	725.2839992088221
-0.5673000000000001	-0.42	730.0135002762396
-0.5307	-0.42	752.1341469832525
-0.4941	-0.42	767.88367061612
-0.4575	-0.42	765.8959434586285
-0.42090000000000005	-0.42	768.5838483021664
-0.3843000000000001	-0.42	753.053475716799
-0.3477000000000001	-0.42	745.3033981287523
-0.31110000000000015	-0.42	763.6099637138763
-0.27449999999999997	-0.42	724.0114876473455
-0.2379	-0.42	701.8290745667123
-0.20130000000000003	-0.42	705.6830959157255
-0.16470000000000007	-0.42	710.1584631819209
-0.1281000000000001	-0.42	680.7754480389096
-0.09150000000000014	-0.42	679.3416717499412
-0.05489999999999995	-0.42	686.2213676173892
-0.018299999999999983	-0.42	682.683811751165
0.018299999999999983	-0.42	677.6054134370974
0.05489999999999995	-0.42	688.8633869110167
0.09149999999999991	-0.42	683.9997460119197
0.12809999999999988	-0.42	683.2187340082813
0.16470000000000007	-0.42	677.1801651386916
0.2012999999999998	-0.42	705.5800891571661
0.23789999999999978	-0.42	711.6832733768769
0.27449999999999974	-0.42	697.6761532595293
0.31110000000000015	-0.42	723.1505971697561
0.3477000000000001	-0.42	768.406622504881
0.3843000000000001	-0.42	747.9877892591599
0.42090000000000005	-0.42	749.2146330681503
0.4575	-0.42	767.4863755736371
0.4941	-0.42	777.86998533498
0.5307	-0.42	771.5150571747905
0.5672999999999999	-0.42	768.0951711528717
0.6038999999999999	-0.42	731.0302340718055
0.6404999999999998	-0.42	717.1014810868475
0.6770999999999998	-0.42	736.7214858084803
0.7136999999999998	-0.42	687.0846400229259
0.7503000000000002	-0.42	675.3344499807205
0.7869000000000002	-0.42	663.0966255320322
0.8235000000000001	-0.42	669.094501958091
0.8601000000000001	-0.42	631.6811203245405
0.8967	-0.42	627.7349632713143
0.9333	-0.42	608.4139324275858
0.9699	-0.42	583.4328900337675
1.0065	-0.42	353.41312729589083
1.0431	-0.42	310.4515446638574
1.0796999999999999	-0.42	250.19725639530478
1.1162999999999998	-0.42	266.53733918725976
1.1528999999999998	-0.42	254.46339647893603
1.1894999999999998	-0.42	257.02471922270615
1.2261000000000002	-0.42	257.66396450358116
1.2627000000000002	-0.42	268.61009736807273
1.2993000000000001	-0.42	277.0442996024581
1.3359	-0.42	273.6228847509817
1.3725	-0.42	294.32093130978336
1.4091	-0.42	307.09266020520903
1.4457	-0.42	310.99836370331747
1.4823	-0.42	314.33410178749114
1.5189	-0.42	311.13468544256307
1.5554999999999999	-0.42	303.4573320852853
1.5920999999999998	-0.42	287.76892884082497
1.6286999999999998	-0.42	277.6564877359568
1.6652999999999998	-0.42	247.37546748907172
1.7019000000000002	-0.42	nan
1.7385000000000002	-0.42	nan
1.7751000000000001	-0.42	nan
1.8117	-0.42	nan
-1.8117	-0.39999999999999997	nan
-1.7751000000000001	-0.39999999999999997	nan
-1.7385000000000002	-0.39999999999999997	nan
-1.7019000000000002	-0.39999999999999997	nan
-1.6653	-0.39999999999999997	nan
-1.6287	-0.39999999999999997	250.31564842391867
-1.5921	-0.39999999999999997	266.7226861774755
-1.5555	-0.39999999999999997	270.6536246141153
-1.5189000000000001	-0.39999999999999997	288.6180252414394
-1.4823	-0.39999999999999997	296.17104309404294
-1.4457	-0.39999999999999997	300.24558063440264
-1.4091	-0.39999999999999997	299.23123159385585
-1.3725	-0.39999999999999997	284.4148562637076
-1.3359	-0.39999999999999997	289.49468641166715
-1.2993000000000001	-0.39999999999999997	277.5951858174694
-1.2627000000000002	-0.39999999999999997	270.57863264680003
-1.2261000000000002	-0.39999999999999997	253.76517496763282
-1.1895000000000002	-0.39999999999999997	262.02132495054906
-1.1529	-0.39999999999999997	260.4978787252932
-1.1163	-0.39999999999999997	251.17085896570723
-1.0797	-0.39999999999999997	263.99369883333117
-1.0431	-0.39999999999999997	254.57992937810158
-1.0065	-0.39999999999999997	306.5550042609848
-0.9699000000000001	-0.39999999999999997	359.2316476953423
-0.9333	-0.39999999999999997	590.959131524076
-0.8967	-0.39999999999999997	606.1812894039547
-0.8601000000000001	-0.39999999999999997	629.6765193115275
-0.8235000000000001	-0.39999999999999997	645.9012515290634
-0.7869000000000002	-0.39999999999999997	649.7972008108151
-0.7503	-0.39999999999999997	651.9663490986152
-0.7137	-0.39999999999999997	697.093344792913
-0.6771	-0.39999999999999997	689.9178354873222
-0.6405000000000001	-0.39999999999999997	702.0272890424195
-0.6039000000000001	-0.39999999999999997	714.7668709136138
-0.5673000000000001	-0.39999999999999997	743.0040077843122
-0.5307	-0.39999999999999997	740.3323660221067
-0.4941	-0.39999999999999997	745.831352471253
-0.4575	-0.39999999999999997	757.4332192786268
-0.42090000000000005	-0.39999999999999997	749.3350825463365
-0.3843000000000001	-0.39999999999999997	762.7321022688567
-0.3477000000000001	-0.39999999999999997	741.6767286082882
-0.31110000000000015	-0.39999999999999997	727.2379916549864
-0.27449999999999997	-0.39999999999999997	726.4742992195141
-0.2379	-0.39999999999999997	739.2283737576502
-0.20130000000000003	-0.39999999999999997	705.2872342452584
-0.16470000000000007	-0.39999999999999997	686.1464415947952
-0.1281000000000001	-0.39999999999999997	702.0272655300599
-0.09150000000000014	-0.39999999999999997	700.3768745514053
-0.05489999999999995	-0.39999999999999997	681.2593663584354
-0.018299999999999983	-0.39999999999999997	685.132885755328
0.018299999999999983	-0.39999999999999997	679.7922364602955
0.05489999999999995	-0.39999999999999997	687.0145439043232
0.09149999999999991	-0.39999999999999997	676.5901967449537
0.12809999999999988	-0.39999999999999997	696.0498430363617
0.16470000000000007	-0.39999999999999997	699.314474955263
0.2012999999999998	-0.39999999999999997	688.1648246355219
0.23789999999999978	-0.39999999999999997	698.5622526374781
0.27449999999999974	-0.39999999999999997	737.5357585350791
0.31110000000000015	-0.39999999999999997	727.564860710744
0.3477000000000001	-0.39999999999999997	720.9094144977186
0.3843000000000001	-0.39999999999999997	743.5782097246198
0.42090000000000005	-0.39999999999999997	763.1679030636512
0.4575	-0.39999999999999997	764.6214378945082
0.4941	-0.39999999999999997	751.1244303115953
0.5307	-0.39999999999999997	753.5600149476564
0.5672999999999999	-0.39999999999999997	747.0803636750736
0.6038999999999999	-0.39999999999999997	746.1473928702203
0.6404999999999998	-0.39999999999999997	719.9736004357821
0.6770999999999998	-0.39999999999999997	698.1732764376943
0.7136999999999998	-0.39999999999999997	688.0060312597759
0.7503000000000002	-0.39999999999999997	703.0580961445303
0.7869000000000002	-0.39999999999999997	653.9825911052523
0.8235000000000001	-0.39999999999999997	650.0657166925449
0.8601000000000001	-0.39999999999999997	642.727957579851
0.8967	-0.39999999999999997	630.7761690456629
0.9333	-0.39999999999999997	609.3227397473452
0.9699	-0.39999999999999997	585.896539753932
1.0065	-0.39999999999999997	362.4952693322426
1.0431	-0.39999999999999997	306.2186398853328
1.0796999999999999	-0.39999999999999997	255.49854314323971
1.1162999999999998	-0.39999999999999997	265.11435114502615
1.1528999999999998	-0.39999999999999997	251.1681044657013
1.1894999999999998	-0.39999999999999997	260.5181042214407
1.2261000000000002	-0.39999999999999997	263.60666029965984
1.2627000000000002	-0.39999999999999997	255.64986101606632
1.2993000000000001	-0.39999999999999997	271.56273491938754
1.3359	-0.39999999999999997	277.1660512894379
1.3725	-0.39999999999999997	287.7611374851802
1.4091	-0.39999999999999997	285.1420787405557
1.4457	-0.39999999999999997	296.96042591408934
1.4823	-0.39999999999999997	299.407865242521
1.5189	-0.39999999999999997	296.6146635593086
1.5554999999999999	-0.39999999999999997	291.07360377815917
1.5920999999999998	-0.39999999999999997	270.38438957614113
1.6286999999999998	-0.39999999999999997	267.6153961963489
1.6652999999999998	-0.39999999999999997	251.2937205689604
1.7019000000000002	-0.39999999999999997	nan
1.7385000000000002	-0.39999999999999997	nan
1.7751000000000001	-0.39999999999999997	nan
1.8117	-0.39999999999999997	nan
-1.8117	-0.38	nan
-1.7751000000000001	-0.38	nan
-1.7385000000000002	-0.38	nan
-1.7019000000000002	-0.38	nan
-1.6653	-0.38	239.1522747381131
-1.6287	-0.38	239.4906697937147
-1.5921	-0.38	257.4056171102621
-1.5555	-0.38	266.5089599743623
-1.5189000000000001	-0.38	273.76833048032125
-1.4823	-0.38	280.69332831848124
-1.4457	-0.38	283.9573693386302
-1.4091	-0.38	285.32204743915605
-1.3725	-0.38	281.93679172494905
-1.3359	-0.38	278.3798329239779
-1.2993000000000001	-0.38	261.6533105838438
-1.2627000000000002	-0.38	268.13193267535166
-1.2261000000000002	-0.38	261.2377362176619
-1.1895000000000002	-0.38	257.3497755165094
-1.1529	-0.38	253.55447689350618
-1.1163	-0.38	254.50459573344315
-1.0797	-0.38	261.7821109932273
-1.0431	-0.38	257.4655117260584
-1.0065	-0.38	292.0780374619863
-0.9699000000000001	-0.38	384.57769954488623
-0.9333	-0.38	623.0221378023568
-0.8967	-0.38	604.7522207147701
-0.8601000000000001	-0.38	629.4231385861568
-0.8235000000000001	-0.38	639.8549697752446
-0.7869000000000002	-0.38	653.7626570177199
-0.7503	-0.38	659.6150351753269
-0.7137	-0.38	670.2600130894738
-0.6771	-0.38	681.8736206050562
-0.6405000000000001	-0.38	706.778321601313
-0.6039000000000001	-0.38	702.1677494823831
-0.5673000000000001	-0.38	718.6118414683114
-0.5307	-0.38	727.9186717608584
-0.4941	-0.38	736.5145623258417
-0.4575	-0.38	742.66947412762
-0.42090000000000005	-0.38	748.2566092901528
-0.3843000000000001	-0.38	730.6351542280971
-0.3477000000000001	-0.38	728.5602879718689
-0.31110000000000015	-0.38	745.2934800869908
-0.27449999999999997	-0.38	711.8085633376226
-0.2379	-0.38	702.4082773676874
-0.20130000000000003	-0.38	708.7583123648913
-0.16470000000000007	-0.38	720.6801864504165
-0.1281000000000001	-0.38	696.3473144368811
-0.09150000000000014	-0.38	687.0079998001659
-0.05489999999999995	-0.38	682.0195911688755
-0.018299999999999983	-0.38	685.1874359951591
0.018299999999999983	-0.38	684.476529304039
0.05489999999999995	-0.38	690.3756415448182
0.09149999999999991	-0.38	690.5999235360084
0.12809999999999988	-0.38	680.9195690124455
0.16470000000000007	-0.38	694.3850954846662
0.2012999999999998	-0.38	720.2063042572615
0.23789999999999978	-0.38	703.2523929357868
0.27449999999999974	-0.38	695.7770879557343
0.31110000000000015	-0.38	717.9729266948907
0.3477000000000001	-0.38	745.8161756986076
0.3843000000000001	-0.38	730.4348377684965
0.42090000000000005	-0.38	720.9467630541808
0.4575	-0.38	744.7621811677392
0.4941	-0.38	743.023090256553
0.5307	-0.38	742.8060300304716
0.5672999999999999	-0.38	735.9030802724122
0.6038999999999999	-0.38	713.5987450413137
0.6404999999999998	-0.38	702.2369469571514
0.6770999999999998	-0.38	710.8323567698696
0.7136999999999998	-0.38	672.8593872349471
0.7503000000000002	-0.38	670.7723912032386
0.7869000000000002	-0.38	659.073449796233
0.8235000000000001	-0.38	658.8733780282137
0.8601000000000001	-0.38	638.6480811417597
0.8967	-0.38	630.8062267833382
0.9333	-0.38	610.7462492937977
0.9699	-0.38	626.6099877708892
1.0065	-0.38	381.87864001768
1.0431	-0.38	290.20729020684894
1.0796999999999999	-0.38	260.5749884214595
1.1162999999999998	-0.38	262.20241948395295
1.1528999999999998	-0.38	256.70372328359275
1.1894999999999998	-0.38	254.5072116410372
1.2261000000000002	-0.38	260.5026908255837
1.2627000000000002	-0.38	262.49416934549515
1.2993000000000001	-0.38	270.3471019902502
1.3359	-0.38	263.965122438417
1.3725	-0.38	277.6245489046387
1.4091	-0.38	280.50630296702315
1.4457	-0.38	283.53594894395593
1.4823	-0.38	282.33673728371156
1.5189	-0.38	282.1161357401001
1.5554999999999999	-0.38	275.4021615789729
1.5920999999999998	-0.38	267.388074491419
1.6286999999999998	-0.38	259.12977642358527
1.6652999999999998	-0.38	237.41746879714424
1.7019000000000002	-0.38	237.2813377967981
1.7385000000000002	-0.38	nan
1.7751000000000001	-0.38	nan
1.8117	-0.38	nan
-1.8117	-0.36	nan
-1.7751000000000001	-0.36	nan
-1.7385000000000002	-0.36	nan
-1.7019000000000002	-0.36	nan
-1.6653	-0.36	235.58871634903235
-1.6287	-0.36	241.34429628373695
-1.5921	-0.36	246.44856047074853
-1.5555	-0.36	256.197029239221
-1.5189000000000001	-0.36	264.1927417617856
-1.4823	-0.36	266.27959297087284
-1.4457	-0.36	267.3096913992311
-1.4091	-0.36	273.62971754877464
-1.3725	-0.36	267.51698072232233
-1.3359	-0.36	267.45045748861196
-1.2993000000000001	-0.36	266.41869209427136
-1.2627000000000002	-0.36	265.85048310269536
-1.2261000000000002	-0.36	254.73082129816595
-1.1895000000000002	-0.36	258.63584342728814
-1.1529	-0.36	259.6485930943928
-1.1163	-0.36	255.640116904711
-1.0797	-0.36	256.305486227098
-1.0431	-0.36	266.95991614384707
-1.0065	-0.36	267.9535011931173
-0.9699000000000001	-0.36	407.99853197118455
-0.9333	-0.36	655.189558799006
-0.8967	-0.36	614.2375740864612
-0.8601000000000001	-0.36	640.9685959093129
-0.8235000000000001	-0.36	645.3593051753631
-0.7869000000000002	-0.36	642.563841601506
-0.7503	-0.36	661.7857281433218
-0.7137	-0.36	673.7487135051531
-0.6771	-0.36	672.6566970879801
-0.6405000000000001	-0.36	684.9702442996099
-0.6039000000000001	-0.36	702.4652467195667
-0.5673000000000001	-0.36	711.783760550101
-0.5307	-0.36	717.1183188715822
-0.4941	-0.36	733.8338621913508
-0.4575	-0.36	724.6971036464605
-0.42090000000000005	-0.36	726.2538497414002
-0.3843000000000001	-0.36	738.603437551384
-0.3477000000000001	-0.36	740.8138075819371
-0.31110000000000015	-0.36	697.978039698099
-0.27449999999999997	-0.36	700.8038904360137
-0.2379	-0.36	727.2777033342002
-0.20130000000000003	-0.36	703.4477619286922
-0.16470000000000007	-0.36	688.0840630850396
-0.1281000000000001	-0.36	693.3227049199606
-0.09150000000000014	-0.36	701.4874098279902
-0.05489999999999995	-0.36	703.3917093066058
-0.018299999999999983	-0.36	709.1402739929122
0.018299999999999983	-0.36	679.640417093011
0.05489999999999995	-0.36	709.5329237918667
0.09149999999999991	-0.36	695.553984202025
0.12809999999999988	-0.36	708.2904841648262
0.16470000000000007	-0.36	689.5451009029648
0.2012999999999998	-0.36	683.2835001284895
0.23789999999999978	-0.36	704.1676774248356
0.27449999999999974	-0.36	723.0114231595908
0.31110000000000015	-0.36	698.1961477971261
0.3477000000000001	-0.36	709.8042980997502
0.3843000000000001	-0.36	745.323471654861
0.42090000000000005	-0.36	728.9158848584892
0.4575	-0.36	729.8234124760816
0.4941	-0.36	733.9770567451479
0.5307	-0.36	749.9351332994654
0.5672999999999999	-0.36	720.8722655552579
0.6038999999999999	-0.36	711.8081216341445
0.6404999999999998	-0.36	701.0078540688936
0.6770999999999998	-0.36	688.1264483801388
0.7136999999999998	-0.36	678.2434763655364
0.7503000000000002	-0.36	670.2852746690285
0.7869000000000002	-0.36	663.0070218403574
0.8235000000000001	-0.36	643.710933840609
0.8601000000000001	-0.36	642.8360069976953
0.8967	-0.36	641.0451433830176
0.9333	-0.36	609.9323138038561
0.9699	-0.36	653.6185174617448
1.0065	-0.36	409.02932987564833
1.0431	-0.36	268.04886525934006
1.0796999999999999	-0.36	268.8651023333005
1.1162999999999998	-0.36	254.8795749866915
1.1528999999999998	-0.36	254.822500622985
1.1894999999999998	-0.36	256.82173277142476
1.2261000000000002	-0.36	257.9606277478431
1.2627000000000002	-0.36	254.5227387159574
1.2993000000000001	-0.36	265.53872759080855
1.3359	-0.36	266.76054991229427
1.3725	-0.36	266.9749982534719
1.4091	-0.36	269.084766245461
1.4457	-0.36	273.80321022182915
1.4823	-0.36	269.30901680449955
1.5189	-0.36	264.2378416890347
1.5554999999999999	-0.36	264.06120421415903
1.5920999999999998	-0.36	255.16718460205792
1.6286999999999998	-0.36	246.24542199742893
1.6652999999999998	-0.36	241.2372343026787
1.7019000000000002	-0.36	235.73301961545303
1.7385000000000002	-0.36	nan
1.7751000000000001	-0.36	nan
[truncated: 8,001 more rows]
