# Supplementary material for: Spinon mediation of witness spin dynamics in herbertsmithite
Source: Nat Phys. 2026 Jun 10;22(7):1071–8. doi: 10.1038/s41567-026-03303-6 (PMC13423850; doi:10.1038/s41567-026-03303-6)
Supplement: Supplementary file 12 — Statistical source data. [file 41567_2026_3303_MOESM12_ESM.zip › ED_Fig7c.csv]

H	L	Structure factor
0.0053	0.022000000000000002	nan
0.0159	0.022000000000000002	nan
0.0265	0.022000000000000002	nan
0.0371	0.022000000000000002	nan
0.0477	0.022000000000000002	nan
0.0583	0.022000000000000002	nan
0.0689	0.022000000000000002	nan
0.0795	0.022000000000000002	nan
0.0901	0.022000000000000002	nan
0.1007	0.022000000000000002	nan
0.1113	0.022000000000000002	354.35384533123874
0.1219	0.022000000000000002	352.86047653276216
0.1325	0.022000000000000002	346.3816808793699
0.1431	0.022000000000000002	343.4929914790612
0.1537	0.022000000000000002	318.8084245581357
0.1643	0.022000000000000002	315.6834093229038
0.1749	0.022000000000000002	324.4468372369603
0.1855	0.022000000000000002	321.19313046893546
0.1961	0.022000000000000002	305.1185537793036
0.2067	0.022000000000000002	298.11801472087046
0.2173	0.022000000000000002	308.4505852935048
0.2279	0.022000000000000002	302.5702791636784
0.2385	0.022000000000000002	300.0830764759475
0.2491	0.022000000000000002	288.4002308764944
0.2597	0.022000000000000002	298.76180197283634
0.2703	0.022000000000000002	284.2457398582732
0.2809	0.022000000000000002	304.5706631811605
0.2915	0.022000000000000002	289.3380484562885
0.3021	0.022000000000000002	307.35706716691885
0.3127	0.022000000000000002	260.59614581816294
0.3233	0.022000000000000002	370.57311531495486
0.3339	0.022000000000000002	465.11802706696767
0.34450000000000003	0.022000000000000002	540.7696920406815
0.3551	0.022000000000000002	740.1712416306251
0.3657	0.022000000000000002	692.9206884664735
0.3763	0.022000000000000002	668.9314707880608
0.3869	0.022000000000000002	661.002192901992
0.3975	0.022000000000000002	681.8899735842607
0.4081	0.022000000000000002	673.1653737683486
0.4187	0.022000000000000002	666.2365363089394
0.4293	0.022000000000000002	662.1072925459356
0.4399	0.022000000000000002	661.6000932198189
0.4505	0.022000000000000002	659.4570870384439
0.4611	0.022000000000000002	658.9074781557755
0.4717	0.022000000000000002	664.4109485986723
0.4823	0.022000000000000002	664.7665209272559
0.4929	0.022000000000000002	666.8890834815153
0.5035	0.022000000000000002	659.2897934476864
0.5141	0.022000000000000002	663.4325286122796
0.5247	0.022000000000000002	650.9503121505522
0.5353	0.022000000000000002	649.5053256510507
0.5459	0.022000000000000002	635.5982600628257
0.5565	0.022000000000000002	640.8285857789626
0.5671	0.022000000000000002	629.5914783770479
0.5777	0.022000000000000002	635.665910100826
0.5883	0.022000000000000002	627.3759021055037
0.5989	0.022000000000000002	643.6498531949927
0.6095	0.022000000000000002	618.0983597697194
0.6201	0.022000000000000002	618.641882547999
0.6307	0.022000000000000002	615.5161380331981
0.6413	0.022000000000000002	678.5363677690837
0.6519	0.022000000000000002	574.1749094746098
0.6625	0.022000000000000002	420.8864813062545
0.6731	0.022000000000000002	388.1579631097157
0.6837	0.022000000000000002	244.2074015536513
0.6943	0.022000000000000002	258.33910839498157
0.7049	0.022000000000000002	258.99250255204237
0.7155	0.022000000000000002	260.4752282979464
0.7261	0.022000000000000002	252.30832095665176
0.7367	0.022000000000000002	249.54221640314375
0.7473	0.022000000000000002	251.2230966368554
0.7579	0.022000000000000002	246.66129955518775
0.7685	0.022000000000000002	255.93293191987462
0.7791	0.022000000000000002	254.00545084820084
0.7897	0.022000000000000002	252.96071365567911
0.8003	0.022000000000000002	244.0822636924391
0.8109	0.022000000000000002	260.2287874066447
0.8215	0.022000000000000002	261.78687800619446
0.8321	0.022000000000000002	259.85510739068764
0.8427	0.022000000000000002	249.2762262232229
0.8533000000000001	0.022000000000000002	268.11542969035514
0.8639	0.022000000000000002	272.3077832351845
0.8745	0.022000000000000002	276.3830137822983
0.8851	0.022000000000000002	273.4301450730754
0.8957	0.022000000000000002	286.2739895951249
0.9063	0.022000000000000002	291.6671368407429
0.9169	0.022000000000000002	297.91296368958155
0.9275	0.022000000000000002	309.37795117372286
0.9381	0.022000000000000002	309.9804237002114
0.9487	0.022000000000000002	319.0840000735209
0.9593	0.022000000000000002	321.7960130701634
0.9699	0.022000000000000002	342.1742915037321
0.9805	0.022000000000000002	336.72781533129006
0.9911	0.022000000000000002	330.21059837093395
1.0017	0.022000000000000002	327.66885315034415
1.0123	0.022000000000000002	332.74250298465057
1.0229	0.022000000000000002	327.34390991811284
1.0335	0.022000000000000002	304.8647706340655
1.0441	0.022000000000000002	299.6979848570422
1.0547	0.022000000000000002	286.63750609697814
0.0053	0.066	nan
0.0159	0.066	nan
0.0265	0.066	nan
0.0371	0.066	nan
0.0477	0.066	nan
0.0583	0.066	nan
0.0689	0.066	nan
0.0795	0.066	nan
0.0901	0.066	nan
0.1007	0.066	nan
0.1113	0.066	367.8907856461598
0.1219	0.066	365.24536390137825
0.1325	0.066	356.47766723080343
0.1431	0.066	354.16113519151304
0.1537	0.066	331.4691848627108
0.1643	0.066	328.3805957080793
0.1749	0.066	334.09233546646954
0.1855	0.066	330.77455738033933
0.1961	0.066	316.43229265375226
0.2067	0.066	310.2133562042399
0.2173	0.066	319.3652334875054
0.2279	0.066	313.68165842840614
0.2385	0.066	311.8363357015435
0.2491	0.066	299.80807024681314
0.2597	0.066	310.0770783302001
0.2703	0.066	296.89456600848985
0.2809	0.066	315.7500495359375
0.2915	0.066	300.1252385270851
0.3021	0.066	318.70464601384367
0.3127	0.066	276.76759501230976
0.3233	0.066	378.64455356122176
0.3339	0.066	465.854159672957
0.34450000000000003	0.066	536.4981415365722
0.3551	0.066	726.3252425452047
0.3657	0.066	683.3969746478351
0.3763	0.066	660.8615011188488
0.3869	0.066	653.8003508977907
0.3975	0.066	672.4143850753317
0.4081	0.066	664.9087415935098
0.4187	0.066	659.3327362502197
0.4293	0.066	655.0248079988684
0.4399	0.066	654.0960417040435
0.4505	0.066	650.1258242537616
0.4611	0.066	649.6225912583732
0.4717	0.066	654.8971929012786
0.4823	0.066	653.816752602135
0.4929	0.066	656.1748434653231
0.5035	0.066	650.3422822023335
0.5141	0.066	655.147569023508
0.5247	0.066	642.458664669925
0.5353	0.066	640.4121045238663
0.5459	0.066	627.9750758646575
0.5565	0.066	632.1002288865734
0.5671	0.066	620.0994431537704
0.5777	0.066	624.5034536906531
0.5883	0.066	615.921351082975
0.5989	0.066	633.1235197339363
0.6095	0.066	608.714777348521
0.6201	0.066	608.9210330463155
0.6307	0.066	605.8630873228834
0.6413	0.066	665.9977764366481
0.6519	0.066	568.6042104924583
0.6625	0.066	420.520977313639
0.6731	0.066	390.6352798247039
0.6837	0.066	258.1316637034951
0.6943	0.066	270.5006115042075
0.7049	0.066	268.13963726062036
0.7155	0.066	269.2455745090932
0.7261	0.066	261.7266985116985
0.7367	0.066	259.3421735120034
0.7473	0.066	261.6181373521517
0.7579	0.066	256.8058637801
0.7685	0.066	264.65914577533437
0.7791	0.066	262.685009482284
0.7897	0.066	262.88526892473965
0.8003	0.066	254.94012865080262
0.8109	0.066	269.96275948195995
0.8215	0.066	271.31187215460665
0.8321	0.066	269.5025313450614
0.8427	0.066	259.3365741943962
0.8533000000000001	0.066	277.5633170183582
0.8639	0.066	281.1431167809373
0.8745	0.066	285.94206175596906
0.8851	0.066	282.6164197142133
0.8957	0.066	294.93180833620914
0.9063	0.066	299.71497796661635
0.9169	0.066	305.97063484492304
0.9275	0.066	318.5079548211362
0.9381	0.066	319.3476372868955
0.9487	0.066	328.59136144865346
0.9593	0.066	330.79402777193354
0.9699	0.066	351.3358602909137
0.9805	0.066	346.25439192006485
0.9911	0.066	340.17077431638864
1.0017	0.066	335.9330621243806
1.0123	0.066	339.47633861598854
1.0229	0.066	334.5379205647889
1.0335	0.066	313.8738627135781
1.0441	0.066	308.0741988979312
1.0547	0.066	294.73012044683065
0.0053	0.11000000000000001	nan
0.0159	0.11000000000000001	nan
0.0265	0.11000000000000001	nan
0.0371	0.11000000000000001	nan
0.0477	0.11000000000000001	nan
0.0583	0.11000000000000001	nan
0.0689	0.11000000000000001	nan
0.0795	0.11000000000000001	nan
0.0901	0.11000000000000001	nan
0.1007	0.11000000000000001	nan
0.1113	0.11000000000000001	393.36048535464255
0.1219	0.11000000000000001	390.2308133510003
0.1325	0.11000000000000001	378.0045015567243
0.1431	0.11000000000000001	376.28063521736317
0.1537	0.11000000000000001	356.9452858092229
0.1643	0.11000000000000001	353.79101186453
0.1749	0.11000000000000001	355.11434246966684
0.1855	0.11000000000000001	351.5108350027074
0.1961	0.11000000000000001	340.1969929070326
0.2067	0.11000000000000001	334.9584282238702
0.2173	0.11000000000000001	341.17220953228076
0.2279	0.11000000000000001	335.5764325009811
0.2385	0.11000000000000001	335.3507607371747
0.2491	0.11000000000000001	323.65389435091384
0.2597	0.11000000000000001	332.74395157026737
0.2703	0.11000000000000001	321.1693335553308
0.2809	0.11000000000000001	337.17730315445164
0.2915	0.11000000000000001	321.589816043231
0.3021	0.11000000000000001	341.5394885410418
0.3127	0.11000000000000001	309.1958866742285
0.3233	0.11000000000000001	395.14268609407225
0.3339	0.11000000000000001	466.3615425032597
0.34450000000000003	0.11000000000000001	528.7119425368835
0.3551	0.11000000000000001	696.1972941241069
0.3657	0.11000000000000001	660.0708654527841
0.3763	0.11000000000000001	642.0089226149888
0.3869	0.11000000000000001	634.9817110876929
0.3975	0.11000000000000001	650.1780680298831
0.4081	0.11000000000000001	643.3923843646405
0.4187	0.11000000000000001	639.8409823272281
0.4293	0.11000000000000001	636.8130896379728
0.4399	0.11000000000000001	635.8453923785519
0.4505	0.11000000000000001	630.3266750952873
0.4611	0.11000000000000001	629.3545511206506
0.4717	0.11000000000000001	633.9012202648676
0.4823	0.11000000000000001	631.6536631920275
0.4929	0.11000000000000001	633.836092124503
0.5035	0.11000000000000001	629.7637230902441
0.5141	0.11000000000000001	634.4827454720604
0.5247	0.11000000000000001	622.5430006139352
0.5353	0.11000000000000001	620.3442205267935
0.5459	0.11000000000000001	610.3560108870473
0.5565	0.11000000000000001	614.2538788455566
0.5671	0.11000000000000001	601.8961172456375
0.5777	0.11000000000000001	603.3144825927478
0.5883	0.11000000000000001	594.5060904419329
0.5989	0.11000000000000001	611.1571123661478
0.6095	0.11000000000000001	590.4864811596981
0.6201	0.11000000000000001	589.538411884964
0.6307	0.11000000000000001	585.9138481720202
0.6413	0.11000000000000001	639.6745910366616
0.6519	0.11000000000000001	554.1773802205987
0.6625	0.11000000000000001	420.0139003880745
0.6731	0.11000000000000001	395.4066579183708
0.6837	0.11000000000000001	284.666667208004
0.6943	0.11000000000000001	293.9527455558936
0.7049	0.11000000000000001	286.26421141158136
0.7155	0.11000000000000001	287.3869690324728
0.7261	0.11000000000000001	281.5173479802922
0.7367	0.11000000000000001	279.5184891408007
0.7473	0.11000000000000001	281.7734742424832
0.7579	0.11000000000000001	277.0394488582709
0.7685	0.11000000000000001	282.8566087689415
0.7791	0.11000000000000001	280.41198918579875
0.7897	0.11000000000000001	282.5397114887308
0.8003	0.11000000000000001	276.1223156358797
0.8109	0.11000000000000001	288.62886506592866
0.8215	0.11000000000000001	289.12235959761813
0.8321	0.11000000000000001	288.615878177447
0.8427	0.11000000000000001	279.9495233634126
0.8533000000000001	0.11000000000000001	296.1782366901532
0.8639	0.11000000000000001	298.3970408939134
0.8745	0.11000000000000001	304.67418558933315
0.8851	0.11000000000000001	302.1477658283142
0.8957	0.11000000000000001	313.26092344409005
0.9063	0.11000000000000001	317.32271257773755
0.9169	0.11000000000000001	323.5550280482201
0.9275	0.11000000000000001	337.3269261969168
0.9381	0.11000000000000001	337.66483789117393
0.9487	0.11000000000000001	347.5186359435626
0.9593	0.11000000000000001	349.18659328149596
0.9699	0.11000000000000001	368.5850057584216
0.9805	0.11000000000000001	363.5101798732428
0.9911	0.11000000000000001	359.5179176489922
1.0017	0.11000000000000001	354.1632968491667
1.0123	0.11000000000000001	355.17153170402673
1.0229	0.11000000000000001	350.4917204796014
1.0335	0.11000000000000001	331.94527729451715
1.0441	0.11000000000000001	325.6928293278897
1.0547	0.11000000000000001	311.7516106303987
0.0053	0.15400000000000003	nan
0.0159	0.15400000000000003	nan
0.0265	0.15400000000000003	nan
0.0371	0.15400000000000003	nan
0.0477	0.15400000000000003	nan
0.0583	0.15400000000000003	nan
0.0689	0.15400000000000003	nan
0.0795	0.15400000000000003	nan
0.0901	0.15400000000000003	nan
0.1007	0.15400000000000003	nan
0.1113	0.15400000000000003	405.99513279112426
0.1219	0.15400000000000003	403.80688881702395
0.1325	0.15400000000000003	390.2222748498905
0.1431	0.15400000000000003	388.499392451391
0.1537	0.15400000000000003	370.6476168466552
0.1643	0.15400000000000003	367.74943821176004
0.1749	0.15400000000000003	366.8232845100108
0.1855	0.15400000000000003	362.79769844757527
0.1961	0.15400000000000003	353.10744537372534
0.2067	0.15400000000000003	347.9761471286205
0.2173	0.15400000000000003	352.54128952622347
0.2279	0.15400000000000003	347.45705750471313
0.2385	0.15400000000000003	348.17906731894567
0.2491	0.15400000000000003	336.61715680766736
0.2597	0.15400000000000003	344.2981506440549
0.2703	0.15400000000000003	333.4101802560105
0.2809	0.15400000000000003	347.596769448678
0.2915	0.15400000000000003	332.9255891407422
0.3021	0.15400000000000003	352.75426228040794
0.3127	0.15400000000000003	324.6944152262163
0.3233	0.15400000000000003	403.3270461812216
0.3339	0.15400000000000003	466.2576866555587
0.34450000000000003	0.15400000000000003	522.6039515235209
0.3551	0.15400000000000003	671.8016050463931
0.3657	0.15400000000000003	640.3364187671591
0.3763	0.15400000000000003	627.7450171988156
0.3869	0.15400000000000003	618.882732781995
0.3975	0.15400000000000003	631.6475233330734
0.4081	0.15400000000000003	624.6766216020706
0.4187	0.15400000000000003	623.0622338549956
0.4293	0.15400000000000003	622.1064492552501
0.4399	0.15400000000000003	621.3027403358338
0.4505	0.15400000000000003	614.9277820216874
0.4611	0.15400000000000003	612.7783915236952
0.4717	0.15400000000000003	616.7276228762514
0.4823	0.15400000000000003	614.0722358811297
0.4929	0.15400000000000003	615.928391879368
0.5035	0.15400000000000003	612.6950282789563
0.5141	0.15400000000000003	617.0515709092211
0.5247	0.15400000000000003	605.8272805861003
0.5353	0.15400000000000003	604.0307333169831
0.5459	0.15400000000000003	596.7707057062954
0.5565	0.15400000000000003	601.9588921627363
0.5671	0.15400000000000003	588.8213825711415
0.5777	0.15400000000000003	587.5566297107775
0.5883	0.15400000000000003	578.4876741603155
0.5989	0.15400000000000003	594.2386809760968
0.6095	0.15400000000000003	577.4507970239866
0.6201	0.15400000000000003	575.031210889397
0.6307	0.15400000000000003	570.0965537224408
0.6413	0.15400000000000003	620.1664847600828
0.6519	0.15400000000000003	542.2834676117442
0.6625	0.15400000000000003	419.6806705417716
0.6731	0.15400000000000003	396.77528993878764
0.6837	0.15400000000000003	296.4471399166057
0.6943	0.15400000000000003	304.3942713131882
0.7049	0.15400000000000003	295.3742559481597
0.7155	0.15400000000000003	297.02753757576784
0.7261	0.15400000000000003	292.1726154868634
0.7367	0.15400000000000003	290.41247535569823
0.7473	0.15400000000000003	292.2722544201814
0.7579	0.15400000000000003	287.87908370270895
0.7685	0.15400000000000003	293.03700775006104
0.7791	0.15400000000000003	290.03921171103883
0.7897	0.15400000000000003	292.6759294200231
0.8003	0.15400000000000003	287.39867335893865
0.8109	0.15400000000000003	298.6464887410617
0.8215	0.15400000000000003	298.63452451991424
0.8321	0.15400000000000003	298.9637699583383
0.8427	0.15400000000000003	291.11298933067746
0.8533000000000001	0.15400000000000003	305.98779289729845
0.8639	0.15400000000000003	307.8152048773345
0.8745	0.15400000000000003	314.9032731092845
0.8851	0.15400000000000003	312.7710050804365
0.8957	0.15400000000000003	323.0786264699509
0.9063	0.15400000000000003	327.1780462467506
0.9169	0.15400000000000003	333.5994700811531
0.9275	0.15400000000000003	347.86014903381306
0.9381	0.15400000000000003	347.7757909660452
0.9487	0.15400000000000003	357.8478742805297
0.9593	0.15400000000000003	359.6224363203608
0.9699	0.15400000000000003	378.34693749788244
0.9805	0.15400000000000003	372.35698688754536
0.9911	0.15400000000000003	370.3249975485826
1.0017	0.15400000000000003	365.0708352471629
1.0123	0.15400000000000003	364.65653255395694
1.0229	0.15400000000000003	360.2080550666187
1.0335	0.15400000000000003	342.0199071296451
1.0441	0.15400000000000003	335.9067130508265
1.0547	0.15400000000000003	321.75382730342443
0.0053	0.198	nan
0.0159	0.198	nan
0.0265	0.198	nan
0.0371	0.198	nan
0.0477	0.198	nan
0.0583	0.198	nan
0.0689	0.198	nan
0.0795	0.198	nan
0.0901	0.198	nan
0.1007	0.198	nan
0.1113	0.198	394.7366360647891
0.1219	0.198	394.5289217862635
0.1325	0.198	383.12766657474066
0.1431	0.198	380.7180768270087
0.1537	0.198	361.0486936336504
0.1643	0.198	358.942878122349
0.1749	0.198	359.27913976481426
0.1855	0.198	354.8355250963061
0.1961	0.198	344.2309781858172
0.2067	0.198	337.9714313393801
0.2173	0.198	343.6742774659599
0.2279	0.198	339.5424494582829
0.2385	0.198	339.5225596523056
0.2491	0.198	327.5740114806664
0.2597	0.198	334.59951715982567
0.2703	0.198	323.00400027772383
0.2809	0.198	337.5642658427384
0.2915	0.198	324.41901447885397
0.3021	0.198	341.96368764611015
0.3127	0.198	308.78250232909255
0.3233	0.198	395.31768380265214
0.3339	0.198	465.2629435882616
0.34450000000000003	0.198	521.3661875382134
0.3551	0.198	667.3783082940175
0.3657	0.198	635.8992769772345
0.3763	0.198	627.0799331728605
0.3869	0.198	615.1077762665246
0.3975	0.198	627.4799896268576
0.4081	0.198	619.4841771755157
0.4187	0.198	619.0415461519112
0.4293	0.198	620.054404052029
0.4399	0.198	619.5695285892606
0.4505	0.198	612.9882938988189
0.4611	0.198	609.0928664909051
0.4717	0.198	612.9689515820563
0.4823	0.198	610.5986726811598
0.4929	0.198	612.3881511831255
0.5035	0.198	608.7090544581702
0.5141	0.198	612.7934335652702
0.5247	0.198	601.4556371681585
0.5353	0.198	600.4439357301839
0.5459	0.198	595.704671085046
0.5565	0.198	603.0870048622801
0.5671	0.198	588.4612577819199
0.5777	0.198	586.2265257463373
0.5883	0.198	576.9037798651829
0.5989	0.198	592.2960642683595
0.6095	0.198	577.2168735205257
0.6201	0.198	573.8831742664568
0.6307	0.198	567.6363226384148
0.6413	0.198	619.472978261476
0.6519	0.198	540.5118521752798
0.6625	0.198	419.90047741444266
0.6731	0.198	392.90775749626647
0.6837	0.198	282.30917438450524
0.6943	0.198	291.6642485044728
0.7049	0.198	287.5757505518463
0.7155	0.198	289.92084147663434
0.7261	0.198	284.43557501410413
0.7367	0.198	282.8489336478113
0.7473	0.198	284.35141413694384
0.7579	0.198	280.4261710703801
0.7685	0.198	287.0301123029546
0.7791	0.198	283.6237737008997
0.7897	0.198	284.58294355012896
0.8003	0.198	279.4471303496116
0.8109	0.198	292.03954463600576
0.8215	0.198	292.3499184327442
0.8321	0.198	292.24562923957893
0.8427	0.198	283.65760628777554
0.8533000000000001	0.198	298.86404617913945
0.8639	0.198	301.96157519026474
0.8745	0.198	308.4953294274694
0.8851	0.198	305.37362673562643
0.8957	0.198	315.65709176172487
0.9063	0.198	320.84844267134133
0.9169	0.198	327.72559523143576
0.9275	0.198	341.4258925422444
0.9381	0.198	341.7284712017153
0.9487	0.198	351.2115381870192
0.9593	0.198	353.7505715360144
0.9699	0.198	373.294509546931
0.9805	0.198	365.73556863108485
0.9911	0.198	364.25685462433717
1.0017	0.198	359.9035001691356
1.0123	0.198	360.08768745725115
1.0229	0.198	356.10273192922534
1.0335	0.198	335.9077891563486
1.0441	0.198	330.5300551106615
1.0547	0.198	316.9109997637599
0.0053	0.24200000000000002	nan
0.0159	0.24200000000000002	nan
0.0265	0.24200000000000002	nan
0.0371	0.24200000000000002	nan
0.0477	0.24200000000000002	nan
0.0583	0.24200000000000002	nan
0.0689	0.24200000000000002	nan
0.0795	0.24200000000000002	nan
0.0901	0.24200000000000002	nan
0.1007	0.24200000000000002	395.88583552671804
0.1113	0.24200000000000002	374.10536263293255
0.1219	0.24200000000000002	375.5142116665507
0.1325	0.24200000000000002	367.8996516517428
0.1431	0.24200000000000002	364.76529203221935
0.1537	0.24200000000000002	341.8402986990859
0.1643	0.24200000000000002	340.7840423965312
0.1749	0.24200000000000002	343.8243483314297
0.1855	0.24200000000000002	339.1178271629948
0.1961	0.24200000000000002	326.5114346799972
0.2067	0.24200000000000002	318.6679588774691
0.2173	0.24200000000000002	326.7655841132384
0.2279	0.24200000000000002	323.33510304770857
0.2385	0.24200000000000002	321.47381668749586
0.2491	0.24200000000000002	309.2736650719834
0.2597	0.24200000000000002	316.6963057265358
0.2703	0.24200000000000002	303.6860797793414
0.2809	0.24200000000000002	319.6750932414211
0.2915	0.24200000000000002	307.8295673902026
0.3021	0.24200000000000002	322.8597971142605
0.3127	0.24200000000000002	281.61262022744205
0.3233	0.24200000000000002	380.6670379188162
0.3339	0.24200000000000002	463.48842590435834
0.34450000000000003	0.24200000000000002	523.5745336264857
0.3551	0.24200000000000002	676.9703551982902
0.3657	0.24200000000000002	642.694053066209
0.3763	0.24200000000000002	634.5000243283511
0.3869	0.24200000000000002	619.9602055490661
0.3975	0.24200000000000002	633.2394849682843
0.4081	0.24200000000000002	623.9852139041802
0.4187	0.24200000000000002	623.7816187122694
0.4293	0.24200000000000002	625.987960742024
0.4399	0.24200000000000002	625.8893593471244
0.4505	0.24200000000000002	619.5630904274074
0.4611	0.24200000000000002	614.0184423980463
0.4717	0.24200000000000002	618.0890702728473
0.4823	0.24200000000000002	616.1072156549124
0.4929	0.24200000000000002	618.3381278707492
0.5035	0.24200000000000002	613.6471476297523
0.5141	0.24200000000000002	617.4330424687772
0.5247	0.24200000000000002	605.193224497353
0.5353	0.24200000000000002	605.0473601449257
0.5459	0.24200000000000002	602.4780966424878
0.5565	0.24200000000000002	611.2516528531827
0.5671	0.24200000000000002	595.1979827960603
0.5777	0.24200000000000002	593.8846584727156
0.5883	0.24200000000000002	584.7448928790568
0.5989	0.24200000000000002	600.0304998803376
0.6095	0.24200000000000002	584.0789309355066
0.6201	0.24200000000000002	580.8790464643296
0.6307	0.24200000000000002	574.5955810254602
0.6413	0.24200000000000002	630.4473129686962
0.6519	0.24200000000000002	545.9691114347825
0.6625	0.24200000000000002	420.7787746629043
0.6731	0.24200000000000002	387.9933258773928
0.6837	0.24200000000000002	259.68014153396194
0.6943	0.24200000000000002	271.0885524781099
0.7049	0.24200000000000002	273.5652277820287
0.7155	0.24200000000000002	276.2284735458781
0.7261	0.24200000000000002	269.04293452193554
0.7367	0.24200000000000002	267.8527599684652
0.7473	0.24200000000000002	269.1715835548837
0.7579	0.24200000000000002	265.6131351918519
0.7685	0.24200000000000002	274.4352221326895
0.7791	0.24200000000000002	270.7994992077336
0.7897	0.24200000000000002	269.39159564801525
0.8003	0.24200000000000002	263.6389222203168
0.8109	0.24200000000000002	278.8110927768306
0.8215	0.24200000000000002	279.68713343993136
0.8321	0.24200000000000002	278.8035429661843
0.8427	0.24200000000000002	268.9624687046783
0.8533000000000001	0.24200000000000002	285.1620981020731
0.8639	0.24200000000000002	290.0497262952411
0.8745	0.24200000000000002	295.33572225111016
0.8851	0.24200000000000002	290.6308545096668
0.8957	0.24200000000000002	301.03334585356504
0.9063	0.24200000000000002	307.68768816104273
0.9169	0.24200000000000002	314.9942469268682
0.9275	0.24200000000000002	327.63772137346456
0.9381	0.24200000000000002	329.0816964061411
0.9487	0.24200000000000002	337.63165837423213
0.9593	0.24200000000000002	340.8279895496181
0.9699	0.24200000000000002	361.8363488895475
0.9805	0.24200000000000002	353.16914125038835
0.9911	0.24200000000000002	351.19825063607794
1.0017	0.24200000000000002	347.4438117518403
1.0123	0.24200000000000002	349.0576949588043
1.0229	0.24200000000000002	345.7102053888832
1.0335	0.24200000000000002	322.7980769266727
1.0441	0.24200000000000002	318.3517516190062
1.0547	0.24200000000000002	305.5967130787602
0.0053	0.28600000000000003	nan
0.0159	0.28600000000000003	nan
0.0265	0.28600000000000003	nan
0.0371	0.28600000000000003	nan
0.0477	0.28600000000000003	nan
0.0583	0.28600000000000003	nan
0.0689	0.28600000000000003	nan
0.0795	0.28600000000000003	nan
0.0901	0.28600000000000003	398.5221981747579
0.1007	0.28600000000000003	391.67652712383017
0.1113	0.28600000000000003	370.1060634222023
0.1219	0.28600000000000003	371.4898648498753
0.1325	0.28600000000000003	365.70780584041654
0.1431	0.28600000000000003	362.6254128220878
0.1537	0.28600000000000003	338.3182215226125
0.1643	0.28600000000000003	337.94542255716385
0.1749	0.28600000000000003	341.8174715591589
0.1855	0.28600000000000003	337.14754244422943
0.1961	0.28600000000000003	323.7422513359784
0.2067	0.28600000000000003	315.0452525067001
0.2173	0.28600000000000003	323.9115363691952
0.2279	0.28600000000000003	320.24745104355037
0.2385	0.28600000000000003	316.9826375578188
0.2491	0.28600000000000003	305.5532730628408
0.2597	0.28600000000000003	313.83816383069194
0.2703	0.28600000000000003	299.98369827204095
0.2809	0.28600000000000003	316.26654016809715
0.2915	0.28600000000000003	304.8440359221545
0.3021	0.28600000000000003	319.49413508562304
0.3127	0.28600000000000003	277.51074883106986
0.3233	0.28600000000000003	376.62837972833785
0.3339	0.28600000000000003	461.4928879224384
0.34450000000000003	0.28600000000000003	524.4215694869455
0.3551	0.28600000000000003	680.4808144916444
0.3657	0.28600000000000003	645.1211725796397
0.3763	0.28600000000000003	635.2632308686403
0.3869	0.28600000000000003	620.3578974751182
0.3975	0.28600000000000003	634.1429337949969
0.4081	0.28600000000000003	624.1156830938802
0.4187	0.28600000000000003	623.6526263664913
0.4293	0.28600000000000003	626.0563288236981
0.4399	0.28600000000000003	626.1725173454039
0.4505	0.28600000000000003	620.5522603826213
0.4611	0.28600000000000003	614.244147848387
0.4717	0.28600000000000003	618.0056536029438
0.4823	0.28600000000000003	615.8569960585384
0.4929	0.28600000000000003	618.9464491028876
0.5035	0.28600000000000003	614.1091424051685
0.5141	0.28600000000000003	617.2057953873742
0.5247	0.28600000000000003	603.9895537207863
0.5353	0.28600000000000003	604.5814482554478
0.5459	0.28600000000000003	603.7616742427556
0.5565	0.28600000000000003	611.6365597991987
0.5671	0.28600000000000003	595.4788192920937
0.5777	0.28600000000000003	595.9229748170184
0.5883	0.28600000000000003	587.872070294784
0.5989	0.28600000000000003	602.1704852648882
0.6095	0.28600000000000003	584.3435246196576
0.6201	0.28600000000000003	582.169395931178
0.6307	0.28600000000000003	577.739148124648
0.6413	0.28600000000000003	633.6484606892354
0.6519	0.28600000000000003	548.0088345664999
0.6625	0.28600000000000003	421.8844593496025
0.6731	0.28600000000000003	387.8977818652038
0.6837	0.28600000000000003	256.9571410278042
0.6943	0.28600000000000003	268.1564712876788
0.7049	0.28600000000000003	271.9915096569093
0.7155	0.28600000000000003	274.32316076591076
0.7261	0.28600000000000003	265.9276103427097
0.7367	0.28600000000000003	265.52661513175224
0.7473	0.28600000000000003	266.61563751247814
0.7579	0.28600000000000003	263.10324293443426
0.7685	0.28600000000000003	272.82100297042064
0.7791	0.28600000000000003	269.1197450004403
0.7897	0.28600000000000003	266.9823186654223
0.8003	0.28600000000000003	260.63492085373457
0.8109	0.28600000000000003	276.9146481951682
0.8215	0.28600000000000003	277.5838838301395
0.8321	0.28600000000000003	277.21416129725395
0.8427	0.28600000000000003	267.5430461541895
0.8533000000000001	0.28600000000000003	283.434936387257
0.8639	0.28600000000000003	288.7676897191731
0.8745	0.28600000000000003	293.4407476755881
0.8851	0.28600000000000003	288.38112485946294
0.8957	0.28600000000000003	298.2067056561508
0.9063	0.28600000000000003	305.62136643845434
0.9169	0.28600000000000003	312.91615797958383
0.9275	0.28600000000000003	324.95439319234424
0.9381	0.28600000000000003	327.4968270829296
0.9487	0.28600000000000003	335.6257889622701
0.9593	0.28600000000000003	338.50612355261876
0.9699	0.28600000000000003	359.8367866295813
0.9805	0.28600000000000003	351.5768649406794
0.9911	0.28600000000000003	349.4816768643932
1.0017	0.28600000000000003	345.21890211752304
1.0123	0.28600000000000003	347.0473962167254
1.0229	0.28600000000000003	344.09549564283014
1.0335	0.28600000000000003	320.210730193596
1.0441	0.28600000000000003	316.4413420754453
1.0547	0.28600000000000003	304.02824275804034
0.0053	0.33	nan
0.0159	0.33	nan
0.0265	0.33	nan
0.0371	0.33	nan
0.0477	0.33	nan
0.0583	0.33	nan
0.0689	0.33	nan
0.0795	0.33	nan
0.0901	0.33	420.778599907506
0.1007	0.33	413.854903697207
0.1113	0.33	393.98849123890665
0.1219	0.33	393.68607164469756
0.1325	0.33	386.0000334771653
0.1431	0.33	383.88277681406834
0.1537	0.33	361.5249375675236
0.1643	0.33	360.96455880614945
0.1749	0.33	362.6999692262012
0.1855	0.33	358.46128749060614
0.1961	0.33	346.0132294076804
0.2067	0.33	337.64205188777004
0.2173	0.33	344.4597823682359
0.2279	0.33	339.8084799001217
0.2385	0.33	336.5087310641627
0.2491	0.33	326.8592541160108
0.2597	0.33	335.54827571841633
0.2703	0.33	322.21627313530695
0.2809	0.33	336.6977850597156
0.2915	0.33	324.9705171853497
0.3021	0.33	341.2205037249555
0.3127	0.33	308.8177178283255
0.3233	0.33	390.0116027906013
0.3339	0.33	459.99653814768254
0.34450000000000003	0.33	519.7316897578278
0.3551	0.33	662.324421963353
0.3657	0.33	630.4470061443562
0.3763	0.33	619.1218698034679
0.3869	0.33	606.357481015943
0.3975	0.33	619.1322555524429
0.4081	0.33	609.106622773505
0.4187	0.33	608.5719851294746
0.4293	0.33	610.3810523662937
0.4399	0.33	610.2635796249505
0.4505	0.33	605.9438863102014
0.4611	0.33	600.01602555699
0.4717	0.33	602.3095844493539
0.4823	0.33	599.2336772476652
0.4929	0.33	603.2402047856136
0.5035	0.33	600.1393717700653
0.5141	0.33	602.1043913736604
0.5247	0.33	588.530656883543
0.5353	0.33	589.7161000094004
0.5459	0.33	589.9320219054183
0.5565	0.33	594.7054928280404
0.5671	0.33	580.3630615772576
0.5777	0.33	582.0905675985839
0.5883	0.33	575.9268129264113
0.5989	0.33	587.6135613409036
0.6095	0.33	568.9628089614738
0.6201	0.33	568.2381919659115
0.6307	0.33	566.5324838605425
0.6413	0.33	615.1161204105166
0.6519	0.33	537.8514041479726
0.6625	0.33	422.40119484229444
0.6731	0.33	393.775821678596
0.6837	0.33	283.6442895133542
0.6943	0.33	291.8804403156061
0.7049	0.33	290.2549359932839
0.7155	0.33	291.809402389168
0.7261	0.33	283.7043484668605
0.7367	0.33	284.21034203980764
0.7473	0.33	284.783143430961
0.7579	0.33	280.98324018128034
0.7685	0.33	289.5268716003768
0.7791	0.33	286.0049950042048
0.7897	0.33	285.53458789257746
0.8003	0.33	279.16594300332804
0.8109	0.33	293.80572931891345
0.8215	0.33	293.2112859011808
0.8321	0.33	295.14326206972447
0.8427	0.33	287.8754047337865
0.8533000000000001	0.33	301.40900540949224
0.8639	0.33	305.15890592447624
0.8745	0.33	310.51407854882905
0.8851	0.33	307.2808834195783
0.8957	0.33	315.88330884710456
0.9063	0.33	322.9122315426136
0.9169	0.33	329.6188707881415
0.9275	0.33	342.0613340417374
0.9381	0.33	344.832108723649
0.9487	0.33	353.4254823468398
0.9593	0.33	354.9147454940831
0.9699	0.33	374.6679321578637
0.9805	0.33	368.30390200994026
0.9911	0.33	367.32412514436766
1.0017	0.33	361.6483632251529
1.0123	0.33	361.70142078687314
1.0229	0.33	358.4987670910544
1.0335	0.33	336.29220947411284
1.0441	0.33	332.8408205225714
1.0547	0.33	319.7584448793682
0.0053	0.37400000000000005	nan
0.0159	0.37400000000000005	nan
0.0265	0.37400000000000005	nan
0.0371	0.37400000000000005	nan
0.0477	0.37400000000000005	nan
0.0583	0.37400000000000005	nan
0.0689	0.37400000000000005	486.6573466028984
0.0795	0.37400000000000005	475.02373516683156
0.0901	0.37400000000000005	454.32185843454334
0.1007	0.37400000000000005	448.3658473943991
0.1113	0.37400000000000005	430.3318343601678
0.1219	0.37400000000000005	427.9812969319766
0.1325	0.37400000000000005	416.3377859371073
0.1431	0.37400000000000005	415.3201299143561
0.1537	0.37400000000000005	396.4631843207293
0.1643	0.37400000000000005	394.85234804367605
0.1749	0.37400000000000005	393.6881700873424
0.1855	0.37400000000000005	390.22007322284963
0.1961	0.37400000000000005	378.731208297786
0.2067	0.37400000000000005	371.21780025826644
0.2173	0.37400000000000005	374.9173547086407
0.2279	0.37400000000000005	369.5513883920697
0.2385	0.37400000000000005	367.08838602669783
0.2491	0.37400000000000005	359.07478445702316
0.2597	0.37400000000000005	367.2233160649606
0.2703	0.37400000000000005	355.4730606836009
0.2809	0.37400000000000005	367.28582085596884
0.2915	0.37400000000000005	355.3077987677013
0.3021	0.37400000000000005	372.20614426650263
0.3127	0.37400000000000005	351.78037291234915
0.3233	0.37400000000000005	409.63707948402305
0.3339	0.37400000000000005	459.45205738434686
0.34450000000000003	0.37400000000000005	509.42982346735965
0.3551	0.37400000000000005	625.4610976181325
0.3657	0.37400000000000005	600.1909482150392
0.3763	0.37400000000000005	589.7573455314009
0.3869	0.37400000000000005	580.5068733153217
0.3975	0.37400000000000005	591.0837357769226
0.4081	0.37400000000000005	581.5647347681758
0.4187	0.37400000000000005	581.5307134941908
0.4293	0.37400000000000005	582.4037820159225
0.4399	0.37400000000000005	581.5396108068319
0.4505	0.37400000000000005	579.0742752316497
0.4611	0.37400000000000005	574.144239578805
0.4717	0.37400000000000005	573.8901419421431
0.4823	0.37400000000000005	569.5453682406468
0.4929	0.37400000000000005	574.1229712453284
0.5035	0.37400000000000005	574.2760812425345
0.5141	0.37400000000000005	575.1809464942362
0.5247	0.37400000000000005	562.0366213641261
0.5353	0.37400000000000005	563.7319294084165
0.5459	0.37400000000000005	563.8293609932208
0.5565	0.37400000000000005	565.0696073763312
0.5671	0.37400000000000005	553.7154595804552
0.5777	0.37400000000000005	555.735884116792
0.5883	0.37400000000000005	551.4107187647234
0.5989	0.37400000000000005	559.3862070376483
0.6095	0.37400000000000005	541.8791233497495
0.6201	0.37400000000000005	542.675150672994
0.6307	0.37400000000000005	542.3529251183886
0.6413	0.37400000000000005	578.7984843598475
0.6519	0.37400000000000005	516.4555015717017
0.6625	0.37400000000000005	421.71863056121936
0.6731	0.37400000000000005	400.46859094658055
0.6837	0.37400000000000005	319.4066624220716
0.6943	0.37400000000000005	324.4964239553967
0.7049	0.37400000000000005	316.3515674270964
0.7155	0.37400000000000005	317.20212773992165
0.7261	0.37400000000000005	310.4250981795438
0.7367	0.37400000000000005	311.3023939234367
0.7473	0.37400000000000005	311.1741357637289
0.7579	0.37400000000000005	307.04163073056804
0.7685	0.37400000000000005	313.689442817146
0.7791	0.37400000000000005	310.71716494356986
0.7897	0.37400000000000005	312.63245417166274
0.8003	0.37400000000000005	306.67509138043357
0.8109	0.37400000000000005	318.3885429467654
0.8215	0.37400000000000005	316.36323125689336
0.8321	0.37400000000000005	321.01649623793793
0.8427	0.37400000000000005	317.09352835688253
0.8533000000000001	0.37400000000000005	327.5898208726875
0.8639	0.37400000000000005	328.9510442043051
0.8745	0.37400000000000005	335.6662755246259
0.8851	0.37400000000000005	335.42773426419484
0.8957	0.37400000000000005	343.21980342434944
0.9063	0.37400000000000005	349.32954372096543
0.9169	0.37400000000000005	355.19437572012947
0.9275	0.37400000000000005	368.76954372071395
0.9381	0.37400000000000005	370.75464817902173
0.9487	0.37400000000000005	380.2343775159662
0.9593	0.37400000000000005	380.1128707080977
0.9699	0.37400000000000005	397.5474079484596
0.9805	0.37400000000000005	393.3429683378574
0.9911	0.37400000000000005	394.1567601476134
1.0017	0.37400000000000005	387.15276129952076
1.0123	0.37400000000000005	384.7671712372936
1.0229	0.37400000000000005	380.6827893318513
1.0335	0.37400000000000005	361.27982020167934
1.0441	0.37400000000000005	358.1086496280071
1.0547	0.37400000000000005	343.6839786363772
0.0053	0.41800000000000004	nan
0.0159	0.41800000000000004	nan
0.0265	0.41800000000000004	nan
0.0371	0.41800000000000004	nan
0.0477	0.41800000000000004	nan
0.0583	0.41800000000000004	523.1191307620095
0.0689	0.41800000000000004	508.2830054227435
0.0795	0.41800000000000004	495.3433128615211
0.0901	0.41800000000000004	474.68433746140425
0.1007	0.41800000000000004	469.8420726377523
0.1113	0.41800000000000004	452.00020894994606
0.1219	0.41800000000000004	448.7673275811231
0.1325	0.41800000000000004	434.5634639771571
0.1431	0.41800000000000004	433.7591538309721
0.1537	0.41800000000000004	416.88077531351496
0.1643	0.41800000000000004	413.8909607354487
0.1749	0.41800000000000004	412.0784864296826
0.1855	0.41800000000000004	409.4276392854373
0.1961	0.41800000000000004	396.97696772878487
0.2067	0.41800000000000004	389.90450576646515
0.2173	0.41800000000000004	392.2635814061484
0.2279	0.41800000000000004	387.30616795228366
0.2385	0.41800000000000004	385.33116664889735
0.2491	0.41800000000000004	377.5558548913422
0.2597	0.41800000000000004	384.4724657107665
0.2703	0.41800000000000004	374.3085477944821
0.2809	0.41800000000000004	384.64533745009453
0.2915	0.41800000000000004	373.08142358209926
0.3021	0.41800000000000004	387.0787004626736
0.3127	0.41800000000000004	370.3251204082921
0.3233	0.41800000000000004	417.81462947648413
0.3339	0.41800000000000004	459.8118288597453
0.34450000000000003	0.41800000000000004	497.64620167672086
0.3551	0.41800000000000004	588.2605588599454
0.3657	0.41800000000000004	568.4355999711997
0.3763	0.41800000000000004	561.3819871096588
0.3869	0.41800000000000004	555.4242188150336
0.3975	0.41800000000000004	563.8616073656721
0.4081	0.41800000000000004	554.9391982661831
0.4187	0.41800000000000004	555.7351072196717
0.4293	0.41800000000000004	555.7999569194521
0.4399	0.41800000000000004	553.9578108771344
0.4505	0.41800000000000004	553.4175436682492
0.4611	0.41800000000000004	549.2405912254873
0.4717	0.41800000000000004	546.2444762951303
0.4823	0.41800000000000004	541.0122955974883
0.4929	0.41800000000000004	545.5451583352092
0.5035	0.41800000000000004	548.8241082245437
0.5141	0.41800000000000004	549.4502046605825
0.5247	0.41800000000000004	537.2726835787721
0.5353	0.41800000000000004	539.3155680315923
0.5459	0.41800000000000004	537.9994269546548
0.5565	0.41800000000000004	537.3702172108054
0.5671	0.41800000000000004	528.5857143954435
0.5777	0.41800000000000004	530.3876154142074
0.5883	0.41800000000000004	526.8766010925715
0.5989	0.41800000000000004	531.4907119494252
0.6095	0.41800000000000004	516.5242886650715
0.6201	0.41800000000000004	518.7067824409676
0.6307	0.41800000000000004	516.8012899840822
0.6413	0.41800000000000004	542.6008684703493
0.6519	0.41800000000000004	493.6965957864741
0.6625	0.41800000000000004	420.0338913156464
0.6731	0.41800000000000004	401.7164291440681
0.6837	0.41800000000000004	334.4160947503981
0.6943	0.41800000000000004	339.031246434486
0.7049	0.41800000000000004	330.5573900427807
0.7155	0.41800000000000004	331.22603436260545
0.7261	0.41800000000000004	325.4718397526275
0.7367	0.41800000000000004	325.6702070940335
0.7473	0.41800000000000004	325.0865550238442
0.7579	0.41800000000000004	320.9859124278715
0.7685	0.41800000000000004	327.0231508204904
0.7791	0.41800000000000004	324.9374220111658
0.7897	0.41800000000000004	327.5052614304794
0.8003	0.41800000000000004	321.82923478758545
0.8109	0.41800000000000004	331.9832769362944
0.8215	0.41800000000000004	329.59796833756616
0.8321	0.41800000000000004	335.4316521096372
0.8427	0.41800000000000004	333.5548181298223
0.8533000000000001	0.41800000000000004	342.4960198660715
0.8639	0.41800000000000004	342.5427865919656
0.8745	0.41800000000000004	350.0799182200402
0.8851	0.41800000000000004	351.9180746418803
0.8957	0.41800000000000004	360.28720516134456
0.9063	0.41800000000000004	365.99388864029874
0.9169	0.41800000000000004	371.29198623452174
0.9275	0.41800000000000004	385.87172000706624
0.9381	0.41800000000000004	386.68035750764636
0.9487	0.41800000000000004	396.69189194274924
0.9593	0.41800000000000004	395.83826922197443
0.9699	0.41800000000000004	412.1030975722012
0.9805	0.41800000000000004	408.9014108244035
0.9911	0.41800000000000004	410.922930023365
1.0017	0.41800000000000004	403.487643037996
1.0123	0.41800000000000004	400.06557836851954
1.0229	0.41800000000000004	394.9438206337707
1.0335	0.41800000000000004	377.04641185616737
1.0441	0.41800000000000004	374.54335844978823
1.0547	0.41800000000000004	358.9227287746206
0.0053	0.462	562.7666979516081
0.0159	0.462	550.3103813852073
0.0265	0.462	559.1429670695393
0.0371	0.462	538.2412319314055
0.0477	0.462	529.7509188320633
0.0583	0.462	522.4207131547524
0.0689	0.462	506.5738010942266
0.0795	0.462	492.6917733141172
0.0901	0.462	471.6187022632927
0.1007	0.462	467.2105029856253
0.1113	0.462	447.5418129952778
0.1219	0.462	445.0960709729758
0.1325	0.462	431.53976225245003
0.1431	0.462	429.77498495765377
0.1537	0.462	412.2181174257035
0.1643	0.462	408.21004855775084
0.1749	0.462	408.34628586036973
0.1855	0.462	406.0980825349431
0.1961	0.462	391.224299915756
0.2067	0.462	384.0174023690867
0.2173	0.462	387.7732014483236
0.2279	0.462	384.0142249651947
0.2385	0.462	381.61073841273827
0.2491	0.462	372.660876968334
0.2597	0.462	378.27285432148307
0.2703	0.462	368.8632003260988
0.2809	0.462	379.5311459308279
0.2915	0.462	368.8754492434943
0.3021	0.462	377.4623836621116
0.3127	0.462	354.27853370558825
0.3233	0.462	409.44933720863423
0.3339	0.462	460.6569897370871
0.34450000000000003	0.462	489.4352279974918
0.3551	0.462	567.6506879231276
0.3657	0.462	549.0957675677791
0.3763	0.462	545.9296903759474
0.3869	0.462	542.1083802273636
0.3975	0.462	549.3341493212364
0.4081	0.462	541.0611885739204
0.4187	0.462	542.3388565256932
0.4293	0.462	542.0027051912297
0.4399	0.462	539.4352943155595
0.4505	0.462	540.1333447721145
0.4611	0.462	536.0308873679038
0.4717	0.462	531.2222103844907
0.4823	0.462	525.9620367522612
0.4929	0.462	529.7476382934587
0.5035	0.462	534.3025781401421
0.5141	0.462	535.6819271013273
0.5247	0.462	524.8007796898761
0.5353	0.462	526.7356729308033
0.5459	0.462	523.2476808393919
0.5565	0.462	523.1337361195737
0.5671	0.462	515.3365813107803
0.5777	0.462	517.1575776510039
0.5883	0.462	513.2195081257541
0.5989	0.462	515.9697104468099
0.6095	0.462	503.8471417701731
0.6201	0.462	506.92873863772394
0.6307	0.462	501.06732176826887
0.6413	0.462	522.1917011146122
0.6519	0.462	479.7680211623416
0.6625	0.462	418.38779265494696
0.6731	0.462	397.01746605729704
0.6837	0.462	320.9274700102961
0.6943	0.462	327.54130755673134
0.7049	0.462	325.6338533870574
0.7155	0.462	326.74394281206224
0.7261	0.462	320.9512164022234
0.7367	0.462	319.59391308972187
0.7473	0.462	319.17119609891165
0.7579	0.462	315.62417770243314
0.7685	0.462	322.81566054640956
0.7791	0.462	321.6632694918317
0.7897	0.462	322.49876534742396
0.8003	0.462	316.6689793970668
0.8109	0.462	327.6623338200491
0.8215	0.462	326.26580872040796
0.8321	0.462	331.1949855773437
0.8427	0.462	329.068798987702
0.8533000000000001	0.462	338.66602040818236
0.8639	0.462	339.0583018083279
0.8745	0.462	346.2944750476571
0.8851	0.462	348.1650973462756
0.8957	0.462	358.1795942807461
0.9063	0.462	364.4354158184593
0.9169	0.462	369.6913040715852
0.9275	0.462	384.4640224886496
0.9381	0.462	384.53420047926545
0.9487	0.462	394.4764209850236
0.9593	0.462	394.1391252677685
0.9699	0.462	410.95616002278723
0.9805	0.462	407.2264945224073
0.9911	0.462	409.42395150927047
1.0017	0.462	402.2814638512789
1.0123	0.462	399.8252112699058
1.0229	0.462	394.06837745503236
1.0335	0.462	375.5199833064376
1.0441	0.462	374.15694178209753
1.0547	0.462	357.97661611538206
0.0053	0.506	551.5806930998687
0.0159	0.506	539.5353939659961
0.0265	0.506	550.2473785670816
0.0371	0.506	527.6613257141214
0.0477	0.506	518.892201973496
0.0583	0.506	512.9140471309253
0.0689	0.506	496.06559080254806
0.0795	0.506	481.8522394047789
0.0901	0.506	460.3679320586996
0.1007	0.506	455.58347988821134
0.1113	0.506	433.52917886832654
0.1219	0.506	432.72296251751146
0.1325	0.506	421.4734502584006
0.1431	0.506	418.34895361418273
0.1537	0.506	399.365452359462
0.1643	0.506	395.07258502904796
0.1749	0.506	396.7492305928503
0.1855	0.506	394.1318636810935
0.1961	0.506	378.2441231128916
0.2067	0.506	371.14997003960224
0.2173	0.506	377.1232556352147
0.2279	0.506	373.9858098874744
0.2385	0.506	370.8235476420717
0.2491	0.506	360.7407609151915
0.2597	0.506	365.3436320541915
0.2703	0.506	355.90838557138403
0.2809	0.506	367.07122840111396
0.2915	0.506	357.118414393924
0.3021	0.506	362.11734686609583
0.3127	0.506	332.2492221542516
0.3233	0.506	398.7173285962262
0.3339	0.506	461.53627382929915
0.34450000000000003	0.506	486.8297076229429
0.3551	0.506	564.3536008247495
0.3657	0.506	544.0130801503786
0.3763	0.506	542.7905585317498
0.3869	0.506	540.0282734335284
0.3975	0.506	546.6751375998276
0.4081	0.506	539.5079914931986
0.4187	0.506	540.3929521796549
0.4293	0.506	540.0338934655621
0.4399	0.506	537.355202959183
0.4505	0.506	538.101474643727
0.4611	0.506	533.74775133936
0.4717	0.506	528.6474815060494
0.4823	0.506	524.1178145155212
0.4929	0.506	526.5297748659162
0.5035	0.506	530.0548345209038
0.5141	0.506	532.7220638130751
0.5247	0.506	523.5133607705466
0.5353	0.506	524.5721736427051
0.5459	0.506	519.2244089741591
0.5565	0.506	520.8129211648252
0.5671	0.506	512.6114611795675
0.5777	0.506	514.8463074708056
0.5883	0.506	510.071446156749
0.5989	0.506	512.3807276043569
0.6095	0.506	502.8978633709358
0.6201	0.506	505.78570313805466
0.6307	0.506	496.2785093524278
0.6413	0.506	517.6542148919198
0.6519	0.506	476.5883819632312
0.6625	0.506	417.9572704551286
0.6731	0.506	392.8389715617094
0.6837	0.506	303.2041605146175
0.6943	0.506	310.84503618531505
0.7049	0.506	315.0617471527026
0.7155	0.506	317.00633515398266
0.7261	0.506	310.7543959332598
0.7367	0.506	307.85636177489215
0.7473	0.506	308.1505935420837
0.7579	0.506	305.34150809080876
0.7685	0.506	313.7634360802016
0.7791	0.506	313.2258303021224
0.7897	0.506	311.90130640210447
0.8003	0.506	305.7911660440408
0.8109	0.506	318.30966505501544
0.8215	0.506	318.1462719052956
0.8321	0.506	321.58628910702515
0.8427	0.506	318.18108545303755
0.8533000000000001	0.506	329.16769379280186
0.8639	0.506	330.2643657283783
0.8745	0.506	336.6349490690614
0.8851	0.506	337.43810656767977
0.8957	0.506	348.5950524036857
0.9063	0.506	355.76848746887754
0.9169	0.506	361.19304347514066
0.9275	0.506	375.4340945098362
0.9381	0.506	375.5936788152293
0.9487	0.506	385.4244393910581
0.9593	0.506	386.18396438069215
0.9699	0.506	403.80824008545767
0.9805	0.506	398.9985617228913
0.9911	0.506	401.3093774108634
1.0017	0.506	394.16444844639216
1.0123	0.506	393.04849329284417
1.0229	0.506	387.25069272447223
1.0335	0.506	367.49172920825276
1.0441	0.506	367.3115872379714
1.0547	0.506	350.9237371477852
0.0053	0.55	559.2856431356975
0.0159	0.55	545.2895564410418
0.0265	0.55	556.1028706580182
0.0371	0.55	533.8952676515671
0.0477	0.55	526.4042790224175
0.0583	0.55	520.4608110959341
0.0689	0.55	503.0524442798874
0.0795	0.55	488.8458929892885
0.0901	0.55	467.35564846814975
0.1007	0.55	461.8751303484531
0.1113	0.55	438.7495713829629
0.1219	0.55	439.14738556277206
0.1325	0.55	428.6444964465051
0.1431	0.55	424.9279739924299
0.1537	0.55	406.4815756022062
0.1643	0.55	402.4588487005387
0.1749	0.55	402.0003856202828
0.1855	0.55	398.3015813134291
0.1961	0.55	385.2280934992131
0.2067	0.55	379.33295561931294
0.2173	0.55	385.61417214897284
0.2279	0.55	381.45630528405036
0.2385	0.55	378.03645557764787
0.2491	0.55	368.5287676344176
0.2597	0.55	372.2933299191335
0.2703	0.55	362.7894240048041
0.2809	0.55	372.30828361702663
0.2915	0.55	362.50541546364354
0.3021	0.55	369.1275041045776
0.3127	0.55	343.9608102899691
0.3233	0.55	405.3288895738947
0.3339	0.55	462.2065824514946
0.34450000000000003	0.55	487.4192991443283
0.3551	0.55	563.4778630287714
0.3657	0.55	542.4586038128914
0.3763	0.55	540.3320328477373
0.3869	0.55	538.1165607915432
0.3975	0.55	543.7848851849222
0.4081	0.55	538.5143596356302
0.4187	0.55	538.2597134833544
0.4293	0.55	537.9635253733807
0.4399	0.55	535.7910906572107
0.4505	0.55	535.5890937436103
0.4611	0.55	531.3898089187821
0.4717	0.55	527.2077327906953
0.4823	0.55	523.6261689313005
0.4929	0.55	524.2851704108558
0.5035	0.55	525.6189553548451
0.5141	0.55	529.247881331896
0.5247	0.55	522.1034617724192
0.5353	0.55	521.5160040792484
0.5459	0.55	515.5619051464258
0.5565	0.55	518.0234117151532
0.5671	0.55	509.33687819915957
0.5777	0.55	511.80753874254634
0.5883	0.55	506.98260783625057
0.5989	0.55	509.21408341276725
0.6095	0.55	502.39207444337524
0.6201	0.55	503.55200042529134
0.6307	0.55	493.4508334009171
0.6413	0.55	514.8813466675136
0.6519	0.55	476.75847572790946
0.6625	0.55	419.08956668848447
0.6731	0.55	396.37527597853835
0.6837	0.55	313.9303075589913
0.6943	0.55	318.4504507818222
0.7049	0.55	320.273925777713
0.7155	0.55	323.09640084754693
0.7261	0.55	317.31210039991873
0.7367	0.55	313.8771830590874
0.7473	0.55	314.9728989028686
0.7579	0.55	312.4281651843422
0.7685	0.55	319.9928969932215
0.7791	0.55	319.6365854324816
0.7897	0.55	318.3676309947984
0.8003	0.55	312.43225339796055
0.8109	0.55	324.52626048180247
0.8215	0.55	324.3540146886558
0.8321	0.55	327.74537123462954
0.8427	0.55	324.3013928567528
0.8533000000000001	0.55	335.28511287275575
0.8639	0.55	335.73496743443684
0.8745	0.55	341.67178805471275
0.8851	0.55	342.3270949972902
0.8957	0.55	352.7600203105474
0.9063	0.55	360.2869130872102
0.9169	0.55	365.41275427424495
0.9275	0.55	379.1850445998584
0.9381	0.55	380.05299789835726
0.9487	0.55	390.51275393298613
0.9593	0.55	391.8858805360307
0.9699	0.55	408.5472039582224
0.9805	0.55	403.4756818937758
0.9911	0.55	407.14035418784755
1.0017	0.55	398.84009468011953
1.0123	0.55	397.1457823021529
1.0229	0.55	391.60682423227007
1.0335	0.55	372.46389386863507
1.0441	0.55	372.8427355678264
1.0547	0.55	355.92702425838223
0.0053	0.5940000000000001	598.2541860668323
0.0159	0.5940000000000001	580.0295561316158
0.0265	0.5940000000000001	588.1877060358379
0.0371	0.5940000000000001	568.4904590025404
0.0477	0.5940000000000001	564.521595237908
0.0583	0.5940000000000001	556.3711940588545
0.0689	0.5940000000000001	539.166257316847
0.0795	0.5940000000000001	524.7505217872908
0.0901	0.5940000000000001	503.75487973794776
0.1007	0.5940000000000001	497.7734975476566
0.1113	0.5940000000000001	475.3087431967224
0.1219	0.5940000000000001	475.8328175979136
0.1325	0.5940000000000001	463.0006698184563
0.1431	0.5940000000000001	459.96432317830875
0.1537	0.5940000000000001	444.3161858420288
0.1643	0.5940000000000001	440.54083896137496
0.1749	0.5940000000000001	434.52757194791934
0.1855	0.5940000000000001	429.5764371869843
0.1961	0.5940000000000001	422.2216400138612
0.2067	0.5940000000000001	418.36405556559595
0.2173	0.5940000000000001	422.40225191540304
0.2279	0.5940000000000001	416.0649887277388
0.2385	0.5940000000000001	412.74816264579766
0.2491	0.5940000000000001	405.7871573582722
0.2597	0.5940000000000001	408.57751304542853
0.2703	0.5940000000000001	399.5791787356564
0.2809	0.5940000000000001	404.8225347424449
0.2915	0.5940000000000001	395.15757905926654
0.3021	0.5940000000000001	407.0705268253042
0.3127	0.5940000000000001	398.681705657236
0.3233	0.5940000000000001	433.6006908144769
0.3339	0.5940000000000001	462.61171251593873
0.34450000000000003	0.5940000000000001	486.5225504939952
0.3551	0.5940000000000001	549.145277787627
0.3657	0.5940000000000001	531.8223046810193
0.3763	0.5940000000000001	527.3020704357517
0.3869	0.5940000000000001	525.4374943615317
0.3975	0.5940000000000001	529.1017860202377
0.4081	0.5940000000000001	526.2126903608066
0.4187	0.5940000000000001	524.8259025109555
0.4293	0.5940000000000001	524.3408638076377
0.4399	0.5940000000000001	522.9835202862112
0.4505	0.5940000000000001	521.6620604289926
0.4611	0.5940000000000001	518.3367098087019
0.4717	0.5940000000000001	515.368407666805
0.4823	0.5940000000000001	512.4402731728878
0.4929	0.5940000000000001	511.4050641043944
0.5035	0.5940000000000001	511.1635668216804
0.5141	0.5940000000000001	514.903279453663
0.5247	0.5940000000000001	509.7982366453272
0.5353	0.5940000000000001	507.2530617475615
0.5459	0.5940000000000001	502.0952049324458
0.5565	0.5940000000000001	503.51504786833243
0.5671	0.5940000000000001	495.54258090195754
0.5777	0.5940000000000001	497.44509783221076
0.5883	0.5940000000000001	493.83671094312405
0.5989	0.5940000000000001	495.39731070812803
0.6095	0.5940000000000001	491.4347567297605
0.6201	0.5940000000000001	489.67562928327345
0.6307	0.5940000000000001	482.570647064196
0.6413	0.5940000000000001	499.6596703462476
0.6519	0.5940000000000001	470.6752631004302
0.6625	0.5940000000000001	420.8951873746062
0.6731	0.5940000000000001	407.85560229423805
0.6837	0.5940000000000001	359.8750490189037
0.6943	0.5940000000000001	357.96378676973
0.7049	0.5940000000000001	349.0175698991156
0.7155	0.5940000000000001	352.4630748289123
0.7261	0.5940000000000001	348.6570043944328
0.7367	0.5940000000000001	345.9918355919718
0.7473	0.5940000000000001	347.47196923301897
0.7579	0.5940000000000001	344.2744035369393
0.7685	0.5940000000000001	348.63818648157496
0.7791	0.5940000000000001	348.28123987321817
0.7897	0.5940000000000001	349.8351866277088
0.8003	0.5940000000000001	344.72348592530216
0.8109	0.5940000000000001	353.7894751827214
0.8215	0.5940000000000001	351.9902716902369
0.8321	0.5940000000000001	357.15300767132345
0.8427	0.5940000000000001	355.85017846469793
0.8533000000000001	0.5940000000000001	364.98002379122386
0.8639	0.5940000000000001	363.3748057310759
0.8745	0.5940000000000001	369.6091971605148
0.8851	0.5940000000000001	371.98933508891554
0.8957	0.5940000000000001	380.1908442349689
0.9063	0.5940000000000001	387.2812066455691
0.9169	0.5940000000000001	391.1460593030039
0.9275	0.5940000000000001	405.3004922591527
0.9381	0.5940000000000001	407.0561588916964
0.9487	0.5940000000000001	419.0660201336296
0.9593	0.5940000000000001	420.06568635559995
0.9699	0.5940000000000001	433.6539659102549
0.9805	0.5940000000000001	429.5623563077959
0.9911	0.5940000000000001	435.79166128924936
1.0017	0.5940000000000001	425.4419446033354
1.0123	0.5940000000000001	420.68207870533524
1.0229	0.5940000000000001	415.2113508660923
1.0335	0.5940000000000001	399.08639862697123
1.0441	0.5940000000000001	399.00348605276184
1.0547	0.5940000000000001	380.9903148544759
0.0053	0.638	651.5001733019611
0.0159	0.638	629.418199766408
0.0265	0.638	633.8747999617168
0.0371	0.638	616.8007903928793
0.0477	0.638	616.4133070284262
0.0583	0.638	604.8911931227877
0.0689	0.638	588.5925218174452
0.0795	0.638	573.505065397652
0.0901	0.638	553.2487480046891
0.1007	0.638	547.0421069506792
0.1113	0.638	525.6102025296894
0.1219	0.638	525.5092525189152
0.1325	0.638	509.03944195377824
0.1431	0.638	507.357369488376
0.1537	0.638	494.0464630066028
0.1643	0.638	489.9428663239393
0.1749	0.638	479.0628377415602
0.1855	0.638	473.38397649722435
0.1961	0.638	470.7484966982425
0.2067	0.638	468.4527301322099
0.2173	0.638	469.69342616064716
0.2279	0.638	461.8388704340758
0.2385	0.638	457.8957539171887
0.2491	0.638	453.9460545802482
0.2597	0.638	455.59269276480114
0.2703	0.638	447.60424399653255
0.2809	0.638	448.049363341615
0.2915	0.638	439.4249506520914
0.3021	0.638	454.60175043456127
0.3127	0.638	462.8477434511318
0.3233	0.638	466.19096842549095
0.3339	0.638	462.71797200505625
0.34450000000000003	0.638	481.1013390600777
0.3551	0.638	519.0653671450466
0.3657	0.638	509.1813000153517
0.3763	0.638	503.2051569627604
0.3869	0.638	501.36494571137985
0.3975	0.638	502.46846690710055
0.4081	0.638	501.5198315914217
0.4187	0.638	499.81193636911536
0.4293	0.638	498.7690181869989
0.4399	0.638	498.1756647713874
0.4505	0.638	496.44897830594357
0.4611	0.638	494.2075684651429
0.4717	0.638	491.9292603085045
0.4823	0.638	489.26273913540865
0.4929	0.638	487.13105072835384
0.5035	0.638	486.91444731193707
0.5141	0.638	490.0661703519519
0.5247	0.638	486.1981722734877
0.5353	0.638	482.0721510338628
0.5459	0.638	478.39129456388963
0.5565	0.638	477.53000177439145
0.5671	0.638	471.7037767288334
0.5777	0.638	472.3033560006093
0.5883	0.638	470.48880598410574
0.5989	0.638	470.7601864409301
0.6095	0.638	469.3200076014199
0.6201	0.638	464.69105191848695
0.6307	0.638	462.0550635242233
0.6413	0.638	470.88924987163347
0.6519	0.638	455.1813512288624
0.6625	0.638	421.8385768405635
0.6731	0.638	419.4920117736287
0.6837	0.638	412.47518129881985
0.6943	0.638	405.4979297145774
0.7049	0.638	386.6689208400669
0.7155	0.638	390.24364876843373
0.7261	0.638	389.0542056711088
0.7367	0.638	387.8456043431226
0.7473	0.638	389.1173969221584
0.7579	0.638	384.5982963415873
0.7685	0.638	385.62375370130377
0.7791	0.638	385.4056246520806
0.7897	0.638	390.31035628157946
0.8003	0.638	386.2335518673136
0.8109	0.638	391.83086188283187
0.8215	0.638	387.9704997742338
0.8321	0.638	394.9572425934994
0.8427	0.638	396.5639261395738
0.8533000000000001	0.638	403.7767251457342
0.8639	0.638	400.6941794221735
0.8745	0.638	407.243442277469
0.8851	0.638	412.02622801026996
0.8957	0.638	418.5106059284028
0.9063	0.638	425.15282219297075
0.9169	0.638	426.93879722282225
0.9275	0.638	442.34938399749893
0.9381	0.638	444.9383426287664
0.9487	0.638	458.8102808192415
0.9593	0.638	458.8329375998662
0.9699	0.638	469.21459434175995
0.9805	0.638	466.4075999164734
0.9911	0.638	474.6859430425114
1.0017	0.638	462.72419464338117
1.0123	0.638	454.3293061180366
1.0229	0.638	448.46207461607145
1.0335	0.638	435.68103886322206
1.0441	0.638	434.3082604613723
1.0547	0.638	415.1539749068793
0.0053	0.682	688.344716745901
0.0159	0.682	665.6645685216919
0.0265	0.682	668.0833018756971
0.0371	0.682	651.457194525572
0.0477	0.682	651.7544036982822
0.0583	0.682	637.7734794594686
0.0689	0.682	622.6098091996552
0.0795	0.682	606.833835572813
0.0901	0.682	587.1300660688399
0.1007	0.682	580.7426920575319
0.1113	0.682	559.2568169271054
0.1219	0.682	558.4068841154818
0.1325	0.682	540.1095306133882
0.1431	0.682	539.3434961401337
0.1537	0.682	525.16113065048
0.1643	0.682	520.0391126275803
0.1749	0.682	508.9523877059365
0.1855	0.682	503.3964760194253
0.1961	0.682	501.3587687525342
0.2067	0.682	499.0512435086703
0.2173	0.682	499.0275073279239
0.2279	0.682	491.8023295318395
0.2385	0.682	485.93273447327914
0.2491	0.682	483.5322961045126
0.2597	0.682	484.16176467009325
0.2703	0.682	477.1611256718199
0.2809	0.682	475.13184512721267
0.2915	0.682	468.5684257485383
0.3021	0.682	480.6748802846889
0.3127	0.682	492.3791371393092
0.3233	0.682	480.5641780753275
0.3339	0.682	462.45126301675
0.34450000000000003	0.682	472.21844277285635
0.3551	0.682	485.73909571601706
0.3657	0.682	483.2387280349038
0.3763	0.682	478.1623790786021
0.3869	0.682	475.8820768304654
0.3975	0.682	474.9820715102739
0.4081	0.682	474.71552939612604
0.4187	0.682	473.68232030273094
0.4293	0.682	471.92299348134407
0.4399	0.682	471.8582699560753
0.4505	0.682	470.75456755916883
0.4611	0.682	468.8941314831758
0.4717	0.682	466.58882582657833
0.4823	0.682	464.09305540912356
0.4929	0.682	461.84131896533404
0.5035	0.682	462.7906443394541
0.5141	0.682	465.15315024437564
0.5247	0.682	461.2357046985358
0.5353	0.682	456.34317541728973
0.5459	0.682	453.83811265617754
0.5565	0.682	451.09375026162644
0.5671	0.682	448.0188059634975
0.5777	0.682	447.35307664548066
0.5883	0.682	446.7107907431358
0.5989	0.682	445.7587337012177
0.6095	0.682	445.57791775314485
0.6201	0.682	439.5253732618559
0.6307	0.682	439.91395795828566
0.6413	0.682	440.8534115168842
0.6519	0.682	436.0616315039484
0.6625	0.682	420.92905707016587
0.6731	0.682	422.89742475586684
0.6837	0.682	435.4160736642337
0.6943	0.682	428.7652214652023
0.7049	0.682	410.187802929017
0.7155	0.682	413.1680209062388
0.7261	0.682	413.7719564703439
0.7367	0.682	413.7324229605319
0.7473	0.682	414.36168987060756
0.7579	0.682	408.7670590299702
0.7685	0.682	408.90205024611396
0.7791	0.682	408.8673909753517
0.7897	0.682	414.9493624615295
0.8003	0.682	411.53758306622257
0.8109	0.682	415.85304678565376
0.8215	0.682	411.07687173243386
0.8321	0.682	417.9129009992501
0.8427	0.682	420.89550783992445
0.8533000000000001	0.682	428.2127609716046
0.8639	0.682	426.30679260185906
0.8745	0.682	432.3530867050031
0.8851	0.682	438.07626420335976
0.8957	0.682	445.20090650204054
0.9063	0.682	452.30456761263497
0.9169	0.682	451.9628461060048
0.9275	0.682	468.57348513050016
0.9381	0.682	471.9722630834173
0.9487	0.682	487.28532296940995
0.9593	0.682	486.39194409415927
0.9699	0.682	495.891495772276
0.9805	0.682	493.33827561957327
0.9911	0.682	501.345981168832
1.0017	0.682	489.5018081028905
1.0123	0.682	479.51289171968807
1.0229	0.682	472.9024283209439
1.0335	0.682	461.01817097667254
1.0441	0.682	458.17140548673194
1.0547	0.682	nan
0.0053	0.7260000000000001	695.0148556553127
0.0159	0.7260000000000001	675.1622281366007
0.0265	0.7260000000000001	678.1142986167347
0.0371	0.7260000000000001	659.508271746887
0.0477	0.7260000000000001	657.1525810457358
0.0583	0.7260000000000001	642.620119092162
0.0689	0.7260000000000001	628.1477307886539
0.0795	0.7260000000000001	612.5433708040193
0.0901	0.7260000000000001	592.8971675855951
0.1007	0.7260000000000001	586.3110593300968
0.1113	0.7260000000000001	564.1156784340494
0.1219	0.7260000000000001	562.4819779261371
0.1325	0.7260000000000001	545.0814862929891
0.1431	0.7260000000000001	544.2059080985726
0.1537	0.7260000000000001	526.8234617995173
0.1643	0.7260000000000001	520.447326440604
0.1749	0.7260000000000001	513.0571685308989
0.1855	0.7260000000000001	508.1489071802627
0.1961	0.7260000000000001	503.8398517089559
0.2067	0.7260000000000001	500.3562028847215
0.2173	0.7260000000000001	499.8369510884063
0.2279	0.7260000000000001	494.9372324032895
0.2385	0.7260000000000001	487.1319979883675
0.2491	0.7260000000000001	484.3141567720358
0.2597	0.7260000000000001	484.2576323139509
0.2703	0.7260000000000001	477.996455767404
0.2809	0.7260000000000001	476.57891606265315
0.2915	0.7260000000000001	471.83542353429635
0.3021	0.7260000000000001	476.6948751897669
0.3127	0.7260000000000001	479.3995282988335
0.3233	0.7260000000000001	472.89008632884907
0.3339	0.7260000000000001	461.82600681984525
0.34450000000000003	0.7260000000000001	464.1000739781498
0.3551	0.7260000000000001	464.00047362357753
0.3657	0.7260000000000001	465.5232253634072
0.3763	0.7260000000000001	462.9298700969096
0.3869	0.7260000000000001	460.0975526793614
0.3975	0.7260000000000001	458.38720559333444
0.4081	0.7260000000000001	457.64993626431703
0.4187	0.7260000000000001	457.6673950025203
0.4293	0.7260000000000001	455.40883842965
0.4399	0.7260000000000001	455.6318014584873
0.4505	0.7260000000000001	455.737540241625
0.4611	0.7260000000000001	453.1323153888135
0.4717	0.7260000000000001	450.4966798829685
0.4823	0.7260000000000001	448.4035203292052
0.4929	0.7260000000000001	446.93421380520607
0.5035	0.7260000000000001	448.92526313009455
0.5141	0.7260000000000001	450.5050353967492
0.5247	0.7260000000000001	445.71008450775525
0.5353	0.7260000000000001	440.71628770056816
0.5459	0.7260000000000001	438.63984882366833
0.5565	0.7260000000000001	435.3913419307545
0.5671	0.7260000000000001	434.6700134115535
0.5777	0.7260000000000001	433.47297548238413
0.5883	0.7260000000000001	432.86138650231476
0.5989	0.7260000000000001	431.19332342954755
0.6095	0.7260000000000001	430.74024108913625
0.6201	0.7260000000000001	425.166888729835
0.6307	0.7260000000000001	425.9636033200826
0.6413	0.7260000000000001	423.01613090271525
0.6519	0.7260000000000001	422.50114327077927
0.6625	0.7260000000000001	418.5411049955986
0.6731	0.7260000000000001	418.05736721519315
0.6837	0.7260000000000001	423.3232692639326
0.6943	0.7260000000000001	421.19561962402906
0.7049	0.7260000000000001	411.7463030510528
0.7155	0.7260000000000001	413.2621519866115
0.7261	0.7260000000000001	414.3512330694188
0.7367	0.7260000000000001	414.745196462484
0.7473	0.7260000000000001	414.5322258710478
0.7579	0.7260000000000001	409.0924042938919
0.7685	0.7260000000000001	410.92966095792013
0.7791	0.7260000000000001	410.448103616257
0.7897	0.7260000000000001	415.50260352195795
0.8003	0.7260000000000001	412.39913505587634
0.8109	0.7260000000000001	417.4754705199437
0.8215	0.7260000000000001	413.2027453923247
0.8321	0.7260000000000001	418.09802110817293
0.8427	0.7260000000000001	420.318014946434
0.8533000000000001	0.7260000000000001	429.5576391366292
0.8639	0.7260000000000001	431.1547997707716
0.8745	0.7260000000000001	436.09861774168184
0.8851	0.7260000000000001	440.6030765312201
0.8957	0.7260000000000001	450.38945157739226
0.9063	0.7260000000000001	458.7455493897839
0.9169	0.7260000000000001	457.1318473243501
0.9275	0.7260000000000001	473.59527816879336
0.9381	0.7260000000000001	477.7847261920219
0.9487	0.7260000000000001	494.0772975366947
0.9593	0.7260000000000001	492.38689138587915
0.9699	0.7260000000000001	503.65619368255733
0.9805	0.7260000000000001	500.0401319745431
0.9911	0.7260000000000001	505.7488146938273
1.0017	0.7260000000000001	495.7609709076064
1.0123	0.7260000000000001	486.8331489501402
1.0229	0.7260000000000001	479.4845088698967
1.0335	0.7260000000000001	465.5158888751816
1.0441	0.7260000000000001	461.6203566327113
1.0547	0.7260000000000001	nan
0.0053	0.7700000000000001	690.0600609196589
0.0159	0.7700000000000001	673.2086753363574
0.0265	0.7700000000000001	677.333765837314
0.0371	0.7700000000000001	656.6215265677582
0.0477	0.7700000000000001	651.3902948333957
0.0583	0.7700000000000001	637.0072102250981
0.0689	0.7700000000000001	622.2336318939268
0.0795	0.7700000000000001	608.1920114939666
0.0901	0.7700000000000001	588.1804003955286
0.1007	0.7700000000000001	581.6909572411436
0.1113	0.7700000000000001	560.5335111855189
0.1219	0.7700000000000001	557.5813666342754
0.1325	0.7700000000000001	541.0474588637106
0.1431	0.7700000000000001	539.4628087774437
0.1537	0.7700000000000001	521.2821858981997
0.1643	0.7700000000000001	514.1803004992495
0.1749	0.7700000000000001	508.57593656052495
0.1855	0.7700000000000001	504.1210243538972
0.1961	0.7700000000000001	499.78670840124136
0.2067	0.7700000000000001	495.73909078124854
0.2173	0.7700000000000001	491.99284682785657
0.2279	0.7700000000000001	488.88316114138297
0.2385	0.7700000000000001	481.7166330318995
0.2491	0.7700000000000001	477.95637851555085
0.2597	0.7700000000000001	477.25386936753915
0.2703	0.7700000000000001	472.00162435148866
0.2809	0.7700000000000001	471.98273186884666
0.2915	0.7700000000000001	467.04424299585224
0.3021	0.7700000000000001	468.1412024923355
0.3127	0.7700000000000001	465.347236334383
0.3233	0.7700000000000001	464.79372556179777
0.3339	0.7700000000000001	461.09627293511
0.34450000000000003	0.7700000000000001	460.65166565034
0.3551	0.7700000000000001	457.2657401812999
0.3657	0.7700000000000001	459.63499426207096
0.3763	0.7700000000000001	458.86757457367224
0.3869	0.7700000000000001	456.1495558707505
0.3975	0.7700000000000001	454.31524670112844
0.4081	0.7700000000000001	453.06383458102596
0.4187	0.7700000000000001	453.5683728942729
0.4293	0.7700000000000001	451.2517555738102
0.4399	0.7700000000000001	451.52178194157875
0.4505	0.7700000000000001	452.61867558346376
0.4611	0.7700000000000001	448.7411846351888
0.4717	0.7700000000000001	446.0100033534681
0.4823	0.7700000000000001	444.5223386954551
0.4929	0.7700000000000001	444.15596536902166
0.5035	0.7700000000000001	446.25671714155527
0.5141	0.7700000000000001	446.7229769844779
0.5247	0.7700000000000001	441.5285361755601
0.5353	0.7700000000000001	436.48736651436394
0.5459	0.7700000000000001	434.4832366899808
0.5565	0.7700000000000001	431.54013155271554
0.5671	0.7700000000000001	432.46206033839985
0.5777	0.7700000000000001	431.3038789201543
0.5883	0.7700000000000001	430.31593457387174
0.5989	0.7700000000000001	428.0213212488848
0.6095	0.7700000000000001	426.773176711556
0.6201	0.7700000000000001	422.6269907699847
0.6307	0.7700000000000001	422.7068804367779
0.6413	0.7700000000000001	419.37324386145895
0.6519	0.7700000000000001	418.825534032359
0.6625	0.7700000000000001	416.13979095950094
0.6731	0.7700000000000001	414.59089625950145
0.6837	0.7700000000000001	411.7185054471729
0.6943	0.7700000000000001	412.1404401177128
0.7049	0.7700000000000001	408.36109679634785
0.7155	0.7700000000000001	407.6991849554586
0.7261	0.7700000000000001	409.05210852001846
0.7367	0.7700000000000001	409.5876935928517
0.7473	0.7700000000000001	408.48895181858603
0.7579	0.7700000000000001	404.742242393061
0.7685	0.7700000000000001	407.91517390756275
0.7791	0.7700000000000001	405.56941644523624
0.7897	0.7700000000000001	410.61481507942017
0.8003	0.7700000000000001	408.238893880347
0.8109	0.7700000000000001	412.6415059487187
0.8215	0.7700000000000001	408.7738543458526
0.8321	0.7700000000000001	412.7413232888811
0.8427	0.7700000000000001	414.19635767199344
0.8533000000000001	0.7700000000000001	424.25849385155385
0.8639	0.7700000000000001	428.56359007080886
0.8745	0.7700000000000001	433.2110211103968
0.8851	0.7700000000000001	436.2121544321385
0.8957	0.7700000000000001	448.0239085277085
0.9063	0.7700000000000001	457.0594289351637
0.9169	0.7700000000000001	455.4678342516219
0.9275	0.7700000000000001	469.74882180933224
0.9381	0.7700000000000001	474.47954373959567
0.9487	0.7700000000000001	492.0046075936204
0.9593	0.7700000000000001	488.8881043921593
0.9699	0.7700000000000001	502.05224503975387
0.9805	0.7700000000000001	497.3231900168946
0.9911	0.7700000000000001	501.53424689911
1.0017	0.7700000000000001	493.6375916263969
1.0123	0.7700000000000001	486.1737618285903
1.0229	0.7700000000000001	478.3959966593848
1.0335	0.7700000000000001	461.9887204033536
1.0441	0.7700000000000001	457.6038013126937
1.0547	0.7700000000000001	nan
0.0053	0.8140000000000001	708.0924733036727
0.0159	0.8140000000000001	690.2785559755661
0.0265	0.8140000000000001	693.3653953128813
0.0371	0.8140000000000001	673.3205961213242
0.0477	0.8140000000000001	669.0527623156606
0.0583	0.8140000000000001	653.1537314422927
0.0689	0.8140000000000001	636.9099887496216
0.0795	0.8140000000000001	625.3819276791427
0.0901	0.8140000000000001	605.0767887852937
0.1007	0.8140000000000001	599.2827779338022
0.1113	0.8140000000000001	583.045579476336
0.1219	0.8140000000000001	577.9643410004957
0.1325	0.8140000000000001	558.2573202628587
0.1431	0.8140000000000001	556.2992440769912
0.1537	0.8140000000000001	544.1668315070377
0.1643	0.8140000000000001	537.4215240985027
0.1749	0.8140000000000001	525.8009179901854
0.1855	0.8140000000000001	521.1333256511467
0.1961	0.8140000000000001	523.2357190453391
0.2067	0.8140000000000001	520.7296123825423
0.2173	0.8140000000000001	508.3988711355316
0.2279	0.8140000000000001	504.52413475778985
0.2385	0.8140000000000001	502.026997553531
0.2491	0.8140000000000001	498.7906896310067
0.2597	0.8140000000000001	496.85566250795335
0.2703	0.8140000000000001	493.72194689862204
0.2809	0.8140000000000001	492.52136965164027
0.2915	0.8140000000000001	484.8469438838554
0.3021	0.8140000000000001	491.8115183986615
0.3127	0.8140000000000001	503.28825021378486
0.3233	0.8140000000000001	483.95397567985884
0.3339	0.8140000000000001	460.6858161032712
0.34450000000000003	0.8140000000000001	462.31514076506534
0.3551	0.8140000000000001	455.3756066541431
0.3657	0.8140000000000001	458.58218555859605
0.3763	0.8140000000000001	457.24302818354727
0.3869	0.8140000000000001	455.87376180790886
0.3975	0.8140000000000001	453.4198903653377
0.4081	0.8140000000000001	452.85805589438144
0.4187	0.8140000000000001	452.79650728288834
0.4293	0.8140000000000001	450.7443644942288
0.4399	0.8140000000000001	450.70357398096655
0.4505	0.8140000000000001	452.0269713001937
0.4611	0.8140000000000001	447.5948188769902
0.4717	0.8140000000000001	445.1613646195882
0.4823	0.8140000000000001	444.08486354770804
0.4929	0.8140000000000001	444.3741983263802
0.5035	0.8140000000000001	445.99477975597387
0.5141	0.8140000000000001	444.55802876081236
0.5247	0.8140000000000001	440.65288904953536
0.5353	0.8140000000000001	435.0579973664619
0.5459	0.8140000000000001	433.5572294285209
0.5565	0.8140000000000001	430.26578959515535
0.5671	0.8140000000000001	432.5384459679399
0.5777	0.8140000000000001	431.01120729057794
0.5883	0.8140000000000001	430.5880588201047
0.5989	0.8140000000000001	426.8866823313423
0.6095	0.8140000000000001	425.9789287484916
0.6201	0.8140000000000001	422.5372140894827
0.6307	0.8140000000000001	423.3692629850166
0.6413	0.8140000000000001	419.20630517302175
0.6519	0.8140000000000001	420.97520682536384
0.6625	0.8140000000000001	415.10252645361976
0.6731	0.8140000000000001	423.08250611481526
0.6837	0.8140000000000001	444.7461429939224
0.6943	0.8140000000000001	440.14205154215193
0.7049	0.8140000000000001	426.597933379216
0.7155	0.8140000000000001	423.65079849505815
0.7261	0.8140000000000001	426.5852014859917
0.7367	0.8140000000000001	427.7763997015067
0.7473	0.8140000000000001	425.983294011248
0.7579	0.8140000000000001	424.7929773524662
0.7685	0.8140000000000001	425.34745563426105
0.7791	0.8140000000000001	419.6421961017273
0.7897	0.8140000000000001	429.17767384314
0.8003	0.8140000000000001	428.79362783676817
0.8109	0.8140000000000001	427.4742269525823
0.8215	0.8140000000000001	421.99544448638335
0.8321	0.8140000000000001	429.0503962036571
0.8427	0.8140000000000001	432.79377371237945
0.8533000000000001	0.8140000000000001	439.47240764589696
0.8639	0.8140000000000001	442.2846507433586
0.8745	0.8140000000000001	448.8133083910345
0.8851	0.8140000000000001	452.98010799543596
0.8957	0.8140000000000001	463.3298907793122
0.9063	0.8140000000000001	471.0478801593067
0.9169	0.8140000000000001	470.4608661626529
0.9275	0.8140000000000001	481.05378558670964
0.9381	0.8140000000000001	485.8144495199943
0.9487	0.8140000000000001	505.48004074147195
0.9593	0.8140000000000001	499.5340956832014
0.9699	0.8140000000000001	511.4509179496106
0.9805	0.8140000000000001	507.3387996773304
0.9911	0.8140000000000001	514.098623514035
1.0017	0.8140000000000001	506.60599925669743
1.0123	0.8140000000000001	497.89569721457474
1.0229	0.8140000000000001	490.11458258971857
1.0335	0.8140000000000001	474.4373156468691
1.0441	0.8140000000000001	469.73663110053815
1.0547	0.8140000000000001	nan
0.0053	0.8580000000000001	766.1677379272575
0.0159	0.8580000000000001	742.078861463037
0.0265	0.8580000000000001	741.1680917014313
0.0371	0.8580000000000001	725.3532744565765
0.0477	0.8580000000000001	726.9418775917558
0.0583	0.8580000000000001	706.6378953588562
0.0689	0.8580000000000001	687.9968113346007
0.0795	0.8580000000000001	678.6925632134752
0.0901	0.8580000000000001	658.8297302175247
0.1007	0.8580000000000001	654.0379509279603
0.1113	0.8580000000000001	645.9578925363074
0.1219	0.8580000000000001	638.6400152171772
0.1325	0.8580000000000001	610.6125845033235
0.1431	0.8580000000000001	609.1049546226806
0.1537	0.8580000000000001	609.2105777623327
0.1643	0.8580000000000001	603.7931018423645
0.1749	0.8580000000000001	578.3301987469345
0.1855	0.8580000000000001	573.0257616361423
0.1961	0.8580000000000001	586.6751191882669
0.2067	0.8580000000000001	587.4091655232929
0.2173	0.8580000000000001	563.0077972793445
0.2279	0.8580000000000001	556.0355317749239
0.2385	0.8580000000000001	560.5484423571356
0.2491	0.8580000000000001	559.8275775365014
0.2597	0.8580000000000001	555.7999269790175
0.2703	0.8580000000000001	556.1055340176501
0.2809	0.8580000000000001	549.8719473594267
0.2915	0.8580000000000001	538.6165084119931
0.3021	0.8580000000000001	559.0452490237112
0.3127	0.8580000000000001	603.6251627717791
0.3233	0.8580000000000001	535.9733644337756
0.3339	0.8580000000000001	460.86875841293954
0.34450000000000003	0.8580000000000001	465.8311368049505
0.3551	0.8580000000000001	445.3508007616491
0.3657	0.8580000000000001	452.15893023530344
0.3763	0.8580000000000001	448.07026445988447
0.3869	0.8580000000000001	449.0570661014317
0.3975	0.8580000000000001	444.7770706980642
0.4081	0.8580000000000001	446.36788842942707
0.4187	0.8580000000000001	445.0505910818934
0.4293	0.8580000000000001	443.25733579399184
0.4399	0.8580000000000001	442.403319877028
0.4505	0.8580000000000001	443.2415301961996
0.4611	0.8580000000000001	439.86314354223555
0.4717	0.8580000000000001	437.7781812996296
0.4823	0.8580000000000001	436.52307746468557
0.4929	0.8580000000000001	436.58606270232815
0.5035	0.8580000000000001	438.142431153593
0.5141	0.8580000000000001	434.1163758582446
0.5247	0.8580000000000001	433.2676287720479
0.5353	0.8580000000000001	426.5744410068004
0.5459	0.8580000000000001	426.42587192721794
0.5565	0.8580000000000001	421.31049377174264
0.5671	0.8580000000000001	425.0819681377928
0.5777	0.8580000000000001	421.89101900760465
0.5883	0.8580000000000001	423.63891499388643
0.5989	0.8580000000000001	417.4420534509779
0.6095	0.8580000000000001	418.8894534498245
0.6201	0.8580000000000001	414.3975287193263
0.6307	0.8580000000000001	418.57601926117775
0.6413	0.8580000000000001	409.8419021435628
0.6519	0.8580000000000001	420.5741248179269
0.6625	0.8580000000000001	415.6288636109348
0.6731	0.8580000000000001	444.3086841432119
0.6837	0.8580000000000001	529.9119048401913
0.6943	0.8580000000000001	513.4898713232653
0.7049	0.8580000000000001	476.06496855122356
0.7155	0.8580000000000001	471.60388612835675
0.7261	0.8580000000000001	477.6577944651896
0.7367	0.8580000000000001	480.24149859852736
0.7473	0.8580000000000001	478.48009617337726
0.7579	0.8580000000000001	479.4487291777188
0.7685	0.8580000000000001	472.7051826675208
0.7791	0.8580000000000001	463.2172963008364
0.7897	0.8580000000000001	481.57267183151663
0.8003	0.8580000000000001	484.41956866279105
0.8109	0.8580000000000001	472.6480944865699
0.8215	0.8580000000000001	463.2590530016133
0.8321	0.8580000000000001	477.5383440084518
0.8427	0.8580000000000001	487.4445865285549
0.8533000000000001	0.8580000000000001	486.4355576134781
0.8639	0.8580000000000001	483.15907740994004
0.8745	0.8580000000000001	493.6419059473533
0.8851	0.8580000000000001	502.793977666633
0.8957	0.8580000000000001	507.75888866706293
0.9063	0.8580000000000001	512.2238664675556
0.9169	0.8580000000000001	512.7711809119168
0.9275	0.8580000000000001	519.6857484255128
0.9381	0.8580000000000001	524.1029654240763
0.9487	0.8580000000000001	546.5776669444775
0.9593	0.8580000000000001	536.6198507826834
0.9699	0.8580000000000001	543.1954722696191
0.9805	0.8580000000000001	542.0255349110882
0.9911	0.8580000000000001	556.0355865295306
1.0017	0.8580000000000001	546.4772632134359
1.0123	0.8580000000000001	532.9041358787036
1.0229	0.8580000000000001	525.5278660077007
1.0335	0.8580000000000001	514.7416715900565
1.0441	0.8580000000000001	509.3737827776592
[truncated: 8,001 more rows]
