# Supplementary material for: Spinon mediation of witness spin dynamics in herbertsmithite
Source: Nat Phys. 2026 Jun 10;22(7):1071–8. doi: 10.1038/s41567-026-03303-6 (PMC13423850; doi:10.1038/s41567-026-03303-6)
Supplement: Supplementary file 13 — Statistical source data. [file 41567_2026_3303_MOESM13_ESM.zip]

Archive with 37 entries (37 files):
- ED_Fig8a_50mK.csv
- ED_Fig8a_60mK.csv
- ED_Fig8a_70mK.csv
- ED_Fig8a_80mK.csv
- ED_Fig8a_90mK.csv
- ED_Fig8a_100mK.csv
- ED_Fig8a_110mK.csv
- ED_Fig8a_120mK.csv
- ED_Fig8a_130mK.csv
- ED_Fig8a_140mK.csv
- ED_Fig8a_150mK.csv
- ED_Fig8a_160mK.csv
- ED_Fig8a_170mK.csv
- ED_Fig8a_180mK.csv
- ED_Fig8a_190mK.csv
- ED_Fig8a_200mK.csv
- ED_Fig8a_210mK.csv
- ED_Fig8a_220mK.csv
- ED_Fig8a_230mK.csv
- ED_Fig8a_240mK.csv
- ED_Fig8a_250mK.csv
- ED_Fig8a_260mK.csv
- ED_Fig8a_270mK.csv
- ED_Fig8a_280mK.csv
- ED_Fig8a_290mK.csv
- ED_Fig8a_300mK.csv
- ED_Fig8a_310mK.csv
- ED_Fig8a_320mK.csv
- ED_Fig8a_330mK.csv
- ED_Fig8b.csv
- ED_Fig8c.csv
- ED_Fig8c_open.csv
- ED_Fig8d.csv
- ED_Fig8e.csv
- ED_Fig8e_inset.csv
- ED_Fig8f_Antiferromagnetic.csv
- ED_Fig8f_Edwards_Anderson.csv
