# Supplementary material for: Spinon mediation of witness spin dynamics in herbertsmithite
Source: Nat Phys. 2026 Jun 10;22(7):1071–8. doi: 10.1038/s41567-026-03303-6 (PMC13423850; doi:10.1038/s41567-026-03303-6)
Supplement: Supplementary file 13 — Statistical source data. [file 41567_2026_3303_MOESM13_ESM.zip › ED_Fig8a_50mK.csv]

Temperature (mK)	Angular frequency (rad/MCS)	Magnetization power spectral density ((fT/mu_0)^2 MCS/rad)
50.0	6.283185307179587e-05	1786797075.3058913
50.0	0.00012566370614359174	875424794.0716063
50.0	0.00018849555921538762	548088539.5745082
50.0	0.0002513274122871835	390137255.4324753
50.0	0.0003141592653589793	323972428.5795906
50.0	0.00037699111843077525	271591776.3881532
50.0	0.0004398229715025711	226206661.0245375
50.0	0.000502654824574367	200881671.11431086
50.0	0.0005654866776461628	180290342.54075906
50.0	0.0006283185307179586	163726682.03371233
50.0	0.0006911503837897545	135846326.60963714
50.0	0.0007539822368615505	119305355.30899875
50.0	0.0008168140899333463	110370440.74275309
50.0	0.0008796459430051422	96877010.70147774
50.0	0.000942477796076938	98911006.04538392
50.0	0.001005309649148734	89547856.49231485
50.0	0.0010681415022205298	84778783.3677341
50.0	0.0011309733552923257	78965102.26170343
50.0	0.0011938052083641214	75005844.0791974
50.0	0.0012566370614359172	66858719.71564333
50.0	0.0013194689145077131	65205159.357102655
50.0	0.001382300767579509	58932630.58503374
50.0	0.0014451326206513049	58577337.894626975
50.0	0.001507964473723101	51243181.217023835
50.0	0.0018849555921538759	42258384.924893014
50.0	0.0025132741228718345	29862001.90793532
50.0	0.0031415926535897933	22938162.271633003
50.0	0.0037699111843077517	18776393.354822427
50.0	0.0043982297150257105	15763058.2640636
50.0	0.005026548245743669	13023504.124465395
50.0	0.005654866776461627	11447367.650658108
50.0	0.006283185307179587	9908397.000503227
50.0	0.006911503837897547	9044354.935243914
50.0	0.007539822368615505	8053770.96959677
50.0	0.008168140899333463	7519895.192050256
50.0	0.008796459430051421	6958976.704436267
50.0	0.00942477796076938	6246529.922212522
50.0	0.010053096491487338	5819557.63404818
50.0	0.010681415022205298	5532786.860706443
50.0	0.011309733552923256	5115560.3855748465
50.0	0.011938052083641215	4849433.173439455
50.0	0.012566370614359173	4482134.661382362
50.0	0.013194689145077132	4300602.986981093
50.0	0.01382300767579509	4139415.9218529635
50.0	0.014451326206513048	3905214.806389886
50.0	0.015079644737231007	3763359.4523063
50.0	0.018849555921538762	3056757.568783997
50.0	0.025132741228718346	2339125.7305610483
50.0	0.031415926535897934	1943594.5547555562
50.0	0.037699111843077525	1716207.2173530723
50.0	0.0439822971502571	1552829.7846113548
50.0	0.0502654824574367	1441382.839713001
50.0	0.05654866776461628	1354143.585342883
50.0	0.06283185307179587	1296890.653871376
