# Supplementary material for: Spinon mediation of witness spin dynamics in herbertsmithite
Source: Nat Phys. 2026 Jun 10;22(7):1071–8. doi: 10.1038/s41567-026-03303-6 (PMC13423850; doi:10.1038/s41567-026-03303-6)
Supplement: Supplementary file 13 — Statistical source data. [file 41567_2026_3303_MOESM13_ESM.zip › ED_Fig8a_60mK.csv]

Temperature (mK)	Angular frequency (rad/MCS)	Magnetization power spectral density ((fT/mu_0)^2 MCS/rad)
60.0	6.283185307179587e-05	2057197605.431862
60.0	0.00012566370614359174	1030951027.1509731
60.0	0.00018849555921538762	730212775.0190395
60.0	0.0002513274122871835	519311518.49743086
60.0	0.0003141592653589793	394654518.33020383
60.0	0.00037699111843077525	354857913.0179967
60.0	0.0004398229715025711	317590853.9730969
60.0	0.000502654824574367	264980694.4470046
60.0	0.0005654866776461628	219254188.62971398
60.0	0.0006283185307179586	217339046.5681557
60.0	0.0006911503837897545	189399113.61762545
60.0	0.0007539822368615505	172175149.67543498
60.0	0.0008168140899333463	157837812.9107032
60.0	0.0008796459430051422	152081070.542078
60.0	0.000942477796076938	144693939.79587108
60.0	0.001005309649148734	128615831.55762802
60.0	0.0010681415022205298	120452071.25720388
60.0	0.0011309733552923257	118175240.86157551
60.0	0.0011938052083641214	104393672.42492533
60.0	0.0012566370614359172	104437222.94063112
60.0	0.0013194689145077131	95003215.23043355
60.0	0.001382300767579509	92282696.28904234
60.0	0.0014451326206513049	85354583.67135417
60.0	0.001507964473723101	85696118.84323871
60.0	0.0018849555921538759	66177182.052378826
60.0	0.0025132741228718345	47589912.71140051
60.0	0.0031415926535897933	37786373.97319368
60.0	0.0037699111843077517	30350601.101985622
60.0	0.0043982297150257105	25724857.649786796
60.0	0.005026548245743669	22226676.083632044
60.0	0.005654866776461627	19380327.040201496
60.0	0.006283185307179587	16895645.482110493
60.0	0.006911503837897547	15226196.069840347
60.0	0.007539822368615505	13533016.716384713
60.0	0.008168140899333463	12344997.736536724
60.0	0.008796459430051421	11502245.974380536
60.0	0.00942477796076938	10501795.19529495
60.0	0.010053096491487338	9781653.521340778
60.0	0.010681415022205298	9292680.338842861
60.0	0.011309733552923256	8760518.247508619
60.0	0.011938052083641215	8061365.011635583
60.0	0.012566370614359173	7643278.551154968
60.0	0.013194689145077132	7265546.249822068
60.0	0.01382300767579509	7042526.987434327
60.0	0.014451326206513048	6542008.662088672
60.0	0.015079644737231007	6256885.719142729
60.0	0.018849555921538762	5044452.832887889
60.0	0.025132741228718346	3729667.340994769
60.0	0.031415926535897934	3043243.5718878275
60.0	0.037699111843077525	2590799.7450902383
60.0	0.0439822971502571	2299396.263806137
60.0	0.0502654824574367	2100606.797202755
60.0	0.05654866776461628	1944358.6052986828
60.0	0.06283185307179587	1804640.1236197595
