# Supplementary material for: Spinon mediation of witness spin dynamics in herbertsmithite
Source: Nat Phys. 2026 Jun 10;22(7):1071–8. doi: 10.1038/s41567-026-03303-6 (PMC13423850; doi:10.1038/s41567-026-03303-6)
Supplement: Supplementary file 13 — Statistical source data. [file 41567_2026_3303_MOESM13_ESM.zip › ED_Fig8a_70mK.csv]

Temperature (mK)	Angular frequency (rad/MCS)	Magnetization power spectral density ((fT/mu_0)^2 MCS/rad)
70.0	6.283185307179587e-05	2347722956.652807
70.0	0.00012566370614359174	1210028658.0168004
70.0	0.00018849555921538762	771299221.9460155
70.0	0.0002513274122871835	583032530.6788697
70.0	0.0003141592653589793	460547449.1185561
70.0	0.00037699111843077525	412340859.6079084
70.0	0.0004398229715025711	366816309.3507138
70.0	0.000502654824574367	299940221.1995881
70.0	0.0005654866776461628	276090104.7776085
70.0	0.0006283185307179586	227508392.58657947
70.0	0.0006911503837897545	220655167.609024
70.0	0.0007539822368615505	192477236.03086737
70.0	0.0008168140899333463	194038091.91437906
70.0	0.0008796459430051422	180841849.98221213
70.0	0.000942477796076938	169903180.1334576
70.0	0.001005309649148734	175432037.25263923
70.0	0.0010681415022205298	140606391.48106197
70.0	0.0011309733552923257	147840579.69291148
70.0	0.0011938052083641214	133406384.91461493
70.0	0.0012566370614359172	123004862.96720026
70.0	0.0013194689145077131	119004975.78414506
70.0	0.001382300767579509	116757558.05398323
70.0	0.0014451326206513049	114514498.86760892
70.0	0.001507964473723101	102082415.73317534
70.0	0.0018849555921538759	86303279.62193903
70.0	0.0025132741228718345	64097152.68925891
70.0	0.0031415926535897933	50673772.70889548
70.0	0.0037699111843077517	42504045.73564311
70.0	0.0043982297150257105	36149953.83633392
70.0	0.005026548245743669	31099806.824932452
70.0	0.005654866776461627	26953503.833307132
70.0	0.006283185307179587	23937507.763989184
70.0	0.006911503837897547	21466324.998317845
70.0	0.007539822368615505	20149030.13780557
70.0	0.008168140899333463	18363475.03099504
70.0	0.008796459430051421	16892666.250873238
70.0	0.00942477796076938	15748068.38860055
70.0	0.010053096491487338	14727290.88600677
70.0	0.010681415022205298	13691106.869114842
70.0	0.011309733552923256	12849748.129748432
70.0	0.011938052083641215	12144466.908166451
70.0	0.012566370614359173	11653828.745633837
70.0	0.013194689145077132	11089176.543196913
70.0	0.01382300767579509	10377752.368221667
70.0	0.014451326206513048	9802085.545803182
70.0	0.015079644737231007	9430560.412327206
70.0	0.018849555921538762	7499251.639179801
70.0	0.025132741228718346	5547935.33242953
70.0	0.031415926535897934	4431626.310441646
70.0	0.037699111843077525	3782882.3785866927
70.0	0.0439822971502571	3289636.661022315
70.0	0.0502654824574367	2944303.392475174
70.0	0.05654866776461628	2686633.8419551607
70.0	0.06283185307179587	2480316.59166104
