# Supplementary material for: Spinon mediation of witness spin dynamics in herbertsmithite
Source: Nat Phys. 2026 Jun 10;22(7):1071–8. doi: 10.1038/s41567-026-03303-6 (PMC13423850; doi:10.1038/s41567-026-03303-6)
Supplement: Supplementary file 13 — Statistical source data. [file 41567_2026_3303_MOESM13_ESM.zip › ED_Fig8a_80mK.csv]

Temperature (mK)	Angular frequency (rad/MCS)	Magnetization power spectral density ((fT/mu_0)^2 MCS/rad)
80.0	6.283185307179587e-05	2838726046.225977
80.0	0.00012566370614359174	1277275200.1058273
80.0	0.00018849555921538762	853962180.5937688
80.0	0.0002513274122871835	632341874.022076
80.0	0.0003141592653589793	563441871.5243651
80.0	0.00037699111843077525	444677428.8431214
80.0	0.0004398229715025711	401808530.8080228
80.0	0.000502654824574367	344783597.8920732
80.0	0.0005654866776461628	295590614.3134115
80.0	0.0006283185307179586	252072288.2219777
80.0	0.0006911503837897545	262098338.16310447
80.0	0.0007539822368615505	230889174.46235496
80.0	0.0008168140899333463	215380663.36841717
80.0	0.0008796459430051422	214050455.15757415
80.0	0.000942477796076938	182825460.99370593
80.0	0.001005309649148734	177576550.07409105
80.0	0.0010681415022205298	169523555.60267866
80.0	0.0011309733552923257	162490289.64324552
80.0	0.0011938052083641214	149797408.22737703
80.0	0.0012566370614359172	149026405.71258217
80.0	0.0013194689145077131	142037744.87524682
80.0	0.001382300767579509	136516532.34565392
80.0	0.0014451326206513049	127908437.1407649
80.0	0.001507964473723101	127757131.1596175
80.0	0.0018849555921538759	101599389.87513179
80.0	0.0025132741228718345	74895385.67858863
80.0	0.0031415926535897933	62062242.050856285
80.0	0.0037699111843077517	51245749.54124524
80.0	0.0043982297150257105	44292090.55650468
80.0	0.005026548245743669	39282809.62370381
80.0	0.005654866776461627	34565476.104216434
80.0	0.006283185307179587	31117505.56794951
80.0	0.006911503837897547	27647805.93977957
80.0	0.007539822368615505	25578415.561746456
80.0	0.008168140899333463	23427621.358491827
80.0	0.008796459430051421	21822300.656405516
80.0	0.00942477796076938	20578986.486133125
80.0	0.010053096491487338	18922296.738887668
80.0	0.010681415022205298	17823376.57767635
80.0	0.011309733552923256	16902903.525609266
80.0	0.011938052083641215	15726897.469965225
80.0	0.012566370614359173	15051696.755170563
80.0	0.013194689145077132	14377004.603713159
80.0	0.01382300767579509	13698253.367683593
80.0	0.014451326206513048	13136062.34174974
80.0	0.015079644737231007	12556226.99544157
80.0	0.018849555921538762	10156941.228564104
80.0	0.025132741228718346	7554528.536614916
80.0	0.031415926535897934	6042490.111921585
80.0	0.037699111843077525	5072509.465846464
80.0	0.0439822971502571	4428677.314545983
80.0	0.0502654824574367	3922664.6037092092
80.0	0.05654866776461628	3594054.184717774
80.0	0.06283185307179587	3314113.4636214813
