# Supplementary material for: Spinon mediation of witness spin dynamics in herbertsmithite
Source: Nat Phys. 2026 Jun 10;22(7):1071–8. doi: 10.1038/s41567-026-03303-6 (PMC13423850; doi:10.1038/s41567-026-03303-6)
Supplement: Supplementary file 13 — Statistical source data. [file 41567_2026_3303_MOESM13_ESM.zip › ED_Fig8a_90mK.csv]

Temperature (mK)	Angular frequency (rad/MCS)	Magnetization power spectral density ((fT/mu_0)^2 MCS/rad)
90.0	6.283185307179587e-05	3084761366.6620855
90.0	0.00012566370614359174	1490433346.986083
90.0	0.00018849555921538762	1018486444.7483398
90.0	0.0002513274122871835	788189932.2985106
90.0	0.0003141592653589793	600895264.227997
90.0	0.00037699111843077525	501111786.8872671
90.0	0.0004398229715025711	442069961.1269484
90.0	0.000502654824574367	384314324.6919475
90.0	0.0005654866776461628	340529122.4558039
90.0	0.0006283185307179586	313170562.19593465
90.0	0.0006911503837897545	289354104.2418494
90.0	0.0007539822368615505	252504578.3499618
90.0	0.0008168140899333463	233041758.37418833
90.0	0.0008796459430051422	221724177.86702895
90.0	0.000942477796076938	207960898.4992921
90.0	0.001005309649148734	197594399.0009549
90.0	0.0010681415022205298	189284174.10287595
90.0	0.0011309733552923257	190802702.54799718
90.0	0.0011938052083641214	171545430.49948618
90.0	0.0012566370614359172	164188081.9685319
90.0	0.0013194689145077131	153750721.93178043
90.0	0.001382300767579509	154537543.31147376
90.0	0.0014451326206513049	141316820.01638618
90.0	0.001507964473723101	141329985.30247343
90.0	0.0018849555921538759	111035549.0411142
90.0	0.0025132741228718345	85746532.69896032
90.0	0.0031415926535897933	70600454.78573956
90.0	0.0037699111843077517	58591104.726825416
90.0	0.0043982297150257105	50371377.489375934
90.0	0.005026548245743669	44326961.077333294
90.0	0.005654866776461627	39744983.67180339
90.0	0.006283185307179587	35301364.278065175
90.0	0.006911503837897547	32837671.959371224
90.0	0.007539822368615505	30286301.932853274
90.0	0.008168140899333463	27868928.247440208
90.0	0.008796459430051421	26005006.46509443
90.0	0.00942477796076938	23903876.300692037
90.0	0.010053096491487338	23137527.752905834
90.0	0.010681415022205298	21774387.390014384
90.0	0.011309733552923256	20324952.94397233
90.0	0.011938052083641215	19819502.97610062
90.0	0.012566370614359173	18500749.856059052
90.0	0.013194689145077132	17557301.224414114
90.0	0.01382300767579509	16692226.404084487
90.0	0.014451326206513048	15612459.39986566
90.0	0.015079644737231007	15444457.331062555
90.0	0.018849555921538762	12650693.843074877
90.0	0.025132741228718346	9499914.62040719
90.0	0.031415926535897934	7679358.859382233
90.0	0.037699111843077525	6487116.801558758
90.0	0.0439822971502571	5611016.176654089
90.0	0.0502654824574367	5022079.507404925
90.0	0.05654866776461628	4496092.571088996
90.0	0.06283185307179587	4155641.103411361
