# Supplementary material for: Spinon mediation of witness spin dynamics in herbertsmithite
Source: Nat Phys. 2026 Jun 10;22(7):1071–8. doi: 10.1038/s41567-026-03303-6 (PMC13423850; doi:10.1038/s41567-026-03303-6)
Supplement: Supplementary file 13 — Statistical source data. [file 41567_2026_3303_MOESM13_ESM.zip › ED_Fig8a_100mK.csv]

Temperature (mK)	Angular frequency (rad/MCS)	Magnetization power spectral density ((fT/mu_0)^2 MCS/rad)
100.0	6.283185307179587e-05	3486488402.420798
100.0	0.00012566370614359174	1757725369.8315535
100.0	0.00018849555921538762	1070401979.9112289
100.0	0.0002513274122871835	784670663.7717919
100.0	0.0003141592653589793	646648516.2222797
100.0	0.00037699111843077525	547762915.2814045
100.0	0.0004398229715025711	485883703.02266055
100.0	0.000502654824574367	406573121.6164011
100.0	0.0005654866776461628	378545552.7383368
100.0	0.0006283185307179586	344194723.1664819
100.0	0.0006911503837897545	321897894.51930463
100.0	0.0007539822368615505	289945798.0872586
100.0	0.0008168140899333463	273967837.5569631
100.0	0.0008796459430051422	245283344.91799647
100.0	0.000942477796076938	221610363.07284975
100.0	0.001005309649148734	210896285.5060458
100.0	0.0010681415022205298	202871383.73464176
100.0	0.0011309733552923257	178049082.69786435
100.0	0.0011938052083641214	187632993.0187253
100.0	0.0012566370614359172	167019578.62706956
100.0	0.0013194689145077131	162874444.8766587
100.0	0.001382300767579509	164196099.36321566
100.0	0.0014451326206513049	148471668.41658255
100.0	0.001507964473723101	140763992.35821724
100.0	0.0018849555921538759	120855418.0903772
100.0	0.0025132741228718345	92295436.35871688
100.0	0.0031415926535897933	74458926.02147198
100.0	0.0037699111843077517	63321294.595462896
100.0	0.0043982297150257105	55727444.5845057
100.0	0.005026548245743669	48767404.45138331
100.0	0.005654866776461627	44809944.20463141
100.0	0.006283185307179587	39682838.711490504
100.0	0.006911503837897547	37047825.48667947
100.0	0.007539822368615505	34243792.165096305
100.0	0.008168140899333463	31842062.822269782
100.0	0.008796459430051421	29326532.996993847
100.0	0.00942477796076938	28101034.06458701
100.0	0.010053096491487338	26240549.768050943
100.0	0.010681415022205298	24805416.56714999
100.0	0.011309733552923256	23375986.164511945
100.0	0.011938052083641215	22493229.51990923
100.0	0.012566370614359173	20686145.87410382
100.0	0.013194689145077132	20194363.853451222
100.0	0.01382300767579509	19730223.937778037
100.0	0.014451326206513048	18755036.75069841
100.0	0.015079644737231007	18018322.706367463
100.0	0.018849555921538762	14753767.123769429
100.0	0.025132741228718346	11245260.78897666
100.0	0.031415926535897934	9083793.791396227
100.0	0.037699111843077525	7781365.466762581
100.0	0.0439822971502571	6758820.320920249
100.0	0.0502654824574367	6004348.21585948
100.0	0.05654866776461628	5489828.841855722
100.0	0.06283185307179587	5065847.075563204
