# Supplementary material for: Spinon mediation of witness spin dynamics in herbertsmithite
Source: Nat Phys. 2026 Jun 10;22(7):1071–8. doi: 10.1038/s41567-026-03303-6 (PMC13423850; doi:10.1038/s41567-026-03303-6)
Supplement: Supplementary file 13 — Statistical source data. [file 41567_2026_3303_MOESM13_ESM.zip › ED_Fig8a_110mK.csv]

Temperature (mK)	Angular frequency (rad/MCS)	Magnetization power spectral density ((fT/mu_0)^2 MCS/rad)
110.0	6.283185307179587e-05	3652593089.677472
110.0	0.00012566370614359174	1779793676.5165772
110.0	0.00018849555921538762	1066788772.6086024
110.0	0.0002513274122871835	871218837.001293
110.0	0.0003141592653589793	698983224.1402229
110.0	0.00037699111843077525	582257249.5714248
110.0	0.0004398229715025711	470539802.71563995
110.0	0.000502654824574367	412775736.16846365
110.0	0.0005654866776461628	404642229.89155996
110.0	0.0006283185307179586	368419121.57717806
110.0	0.0006911503837897545	322809903.39348596
110.0	0.0007539822368615505	306421375.2762704
110.0	0.0008168140899333463	281266950.1449804
110.0	0.0008796459430051422	258477699.87803108
110.0	0.000942477796076938	236938066.3324296
110.0	0.001005309649148734	228494416.9902261
110.0	0.0010681415022205298	219520354.30760753
110.0	0.0011309733552923257	208045240.0109734
110.0	0.0011938052083641214	186746984.05112427
110.0	0.0012566370614359172	183072485.05168334
110.0	0.0013194689145077131	178642614.99604225
110.0	0.001382300767579509	172708614.02877125
110.0	0.0014451326206513049	166704254.75618228
110.0	0.001507964473723101	148897975.00454113
110.0	0.0018849555921538759	129118357.51311412
110.0	0.0025132741228718345	98116266.03191712
110.0	0.0031415926535897933	80710133.86246341
110.0	0.0037699111843077517	68542972.73079996
110.0	0.0043982297150257105	59890475.62197304
110.0	0.005026548245743669	52520389.57022822
110.0	0.005654866776461627	46854282.15422118
110.0	0.006283185307179587	43579696.17038424
110.0	0.006911503837897547	38811121.51267721
110.0	0.007539822368615505	36548681.843415685
110.0	0.008168140899333463	34127297.60679369
110.0	0.008796459430051421	32050448.14156846
110.0	0.00942477796076938	29963320.170612983
110.0	0.010053096491487338	28172521.81630827
110.0	0.010681415022205298	26943596.06552036
110.0	0.011309733552923256	25759007.711836107
110.0	0.011938052083641215	24926180.359952886
110.0	0.012566370614359173	23791191.13065875
110.0	0.013194689145077132	22481906.741842993
110.0	0.01382300767579509	21337093.317923672
110.0	0.014451326206513048	20688429.062229693
110.0	0.015079644737231007	19932617.870325446
110.0	0.018849555921538762	16351798.360976905
110.0	0.025132741228718346	12699623.561788762
110.0	0.031415926535897934	10397679.435257403
110.0	0.037699111843077525	8894096.148555696
110.0	0.0439822971502571	7818101.686169692
110.0	0.0502654824574367	6969583.5074012745
110.0	0.05654866776461628	6340139.998580507
110.0	0.06283185307179587	5857883.600840104
