# Supplementary material for: Spinon mediation of witness spin dynamics in herbertsmithite
Source: Nat Phys. 2026 Jun 10;22(7):1071–8. doi: 10.1038/s41567-026-03303-6 (PMC13423850; doi:10.1038/s41567-026-03303-6)
Supplement: Supplementary file 13 — Statistical source data. [file 41567_2026_3303_MOESM13_ESM.zip › ED_Fig8a_120mK.csv]

Temperature (mK)	Angular frequency (rad/MCS)	Magnetization power spectral density ((fT/mu_0)^2 MCS/rad)
120.0	6.283185307179587e-05	2532077096.0643578
120.0	0.00012566370614359174	1542762422.1381676
120.0	0.00018849555921538762	1120083154.0675516
120.0	0.0002513274122871835	858126899.0953116
120.0	0.0003141592653589793	678644362.6385586
120.0	0.00037699111843077525	551386869.299717
120.0	0.0004398229715025711	499659267.4045968
120.0	0.000502654824574367	427998464.90980387
120.0	0.0005654866776461628	419537227.49075234
120.0	0.0006283185307179586	345515524.78856844
120.0	0.0006911503837897545	325088889.4089026
120.0	0.0007539822368615505	296894669.1295595
120.0	0.0008168140899333463	270658858.00144345
120.0	0.0008796459430051422	277735508.9166954
120.0	0.000942477796076938	245961628.20686275
120.0	0.001005309649148734	223067985.25415096
120.0	0.0010681415022205298	215518176.85436708
120.0	0.0011309733552923257	217370286.6036537
120.0	0.0011938052083641214	208768646.96363592
120.0	0.0012566370614359172	193678303.7080733
120.0	0.0013194689145077131	172700881.96068773
120.0	0.001382300767579509	176776750.27128756
120.0	0.0014451326206513049	166559739.61048958
120.0	0.001507964473723101	171464412.5362768
120.0	0.0018849555921538759	131723699.85413621
120.0	0.0025132741228718345	102440312.11262886
120.0	0.0031415926535897933	84330738.35067695
120.0	0.0037699111843077517	70603971.1053521
120.0	0.0043982297150257105	62311995.05017074
120.0	0.005026548245743669	56447574.74946127
120.0	0.005654866776461627	50396953.400837876
120.0	0.006283185307179587	45198977.97766853
120.0	0.006911503837897547	41654411.388255455
120.0	0.007539822368615505	38830917.52860405
120.0	0.008168140899333463	36108681.466434985
120.0	0.008796459430051421	34314010.194444016
120.0	0.00942477796076938	32068687.026929863
120.0	0.010053096491487338	30023258.547366835
120.0	0.010681415022205298	28841441.636894867
120.0	0.011309733552923256	26775210.761672232
120.0	0.011938052083641215	26137567.125667505
120.0	0.012566370614359173	24954112.11431974
120.0	0.013194689145077132	23455331.006829068
120.0	0.01382300767579509	22822877.393776383
120.0	0.014451326206513048	22188856.502790537
120.0	0.015079644737231007	21247245.990176238
120.0	0.018849555921538762	17838738.34767181
120.0	0.025132741228718346	13928531.157290833
120.0	0.031415926535897934	11403083.81703991
120.0	0.037699111843077525	9859144.827593526
120.0	0.0439822971502571	8717844.917022707
120.0	0.0502654824574367	7813263.042982709
120.0	0.05654866776461628	7120234.957861624
120.0	0.06283185307179587	6594035.486602618
