# Supplementary material for: Spinon mediation of witness spin dynamics in herbertsmithite
Source: Nat Phys. 2026 Jun 10;22(7):1071–8. doi: 10.1038/s41567-026-03303-6 (PMC13423850; doi:10.1038/s41567-026-03303-6)
Supplement: Supplementary file 13 — Statistical source data. [file 41567_2026_3303_MOESM13_ESM.zip › ED_Fig8a_130mK.csv]

Temperature (mK)	Angular frequency (rad/MCS)	Magnetization power spectral density ((fT/mu_0)^2 MCS/rad)
130.0	6.283185307179587e-05	1277501716.4271564
130.0	0.00012566370614359174	1041675576.238013
130.0	0.00018849555921538762	769524057.1682081
130.0	0.0002513274122871835	668894585.1913316
130.0	0.0003141592653589793	575437560.0444217
130.0	0.00037699111843077525	497693847.493847
130.0	0.0004398229715025711	447789855.6927323
130.0	0.000502654824574367	394664049.3129515
130.0	0.0005654866776461628	341339680.15761036
130.0	0.0006283185307179586	326282364.1514218
130.0	0.0006911503837897545	280366715.7468433
130.0	0.0007539822368615505	288366200.76776356
130.0	0.0008168140899333463	269420181.5031292
130.0	0.0008796459430051422	262571686.09446847
130.0	0.000942477796076938	234346164.8029873
130.0	0.001005309649148734	220007444.80925107
130.0	0.0010681415022205298	204012638.7881978
130.0	0.0011309733552923257	199388254.46807116
130.0	0.0011938052083641214	196281819.67709506
130.0	0.0012566370614359172	176126029.5549055
130.0	0.0013194689145077131	180256817.64351234
130.0	0.001382300767579509	171263785.37133068
130.0	0.0014451326206513049	170127447.35443494
130.0	0.001507964473723101	161095084.96312323
130.0	0.0018849555921538759	131069900.28571534
130.0	0.0025132741228718345	102893309.27844764
130.0	0.0031415926535897933	83486404.60158783
130.0	0.0037699111843077517	72173835.61798376
130.0	0.0043982297150257105	65250208.865759216
130.0	0.005026548245743669	56439836.24266062
130.0	0.005654866776461627	49721044.11657308
130.0	0.006283185307179587	46449601.40662125
130.0	0.006911503837897547	42412259.937327534
130.0	0.007539822368615505	39891112.91181606
130.0	0.008168140899333463	36568445.86659915
130.0	0.008796459430051421	34926048.066026144
130.0	0.00942477796076938	33440210.445354752
130.0	0.010053096491487338	30858739.271701764
130.0	0.010681415022205298	29591134.497651316
130.0	0.011309733552923256	28453563.269571073
130.0	0.011938052083641215	27051818.78249693
130.0	0.012566370614359173	26145481.08042888
130.0	0.013194689145077132	24842795.9117467
130.0	0.01382300767579509	23807730.15490643
130.0	0.014451326206513048	23054627.68369534
130.0	0.015079644737231007	21992953.745046236
130.0	0.018849555921538762	18592582.927198082
130.0	0.025132741228718346	14776610.109409101
130.0	0.031415926535897934	12299366.302607551
130.0	0.037699111843077525	10616899.352130791
130.0	0.0439822971502571	9398413.132141864
130.0	0.0502654824574367	8477676.059830131
130.0	0.05654866776461628	7765863.232268949
130.0	0.06283185307179587	7192268.7891877135
