# Supplementary material for: Spinon mediation of witness spin dynamics in herbertsmithite
Source: Nat Phys. 2026 Jun 10;22(7):1071–8. doi: 10.1038/s41567-026-03303-6 (PMC13423850; doi:10.1038/s41567-026-03303-6)
Supplement: Supplementary file 13 — Statistical source data. [file 41567_2026_3303_MOESM13_ESM.zip › ED_Fig8a_140mK.csv]

Temperature (mK)	Angular frequency (rad/MCS)	Magnetization power spectral density ((fT/mu_0)^2 MCS/rad)
140.0	6.283185307179587e-05	584950277.8318541
140.0	0.00012566370614359174	524527138.4854641
140.0	0.00018849555921538762	497498460.9546193
140.0	0.0002513274122871835	439770566.04541624
140.0	0.0003141592653589793	372715207.8856381
140.0	0.00037699111843077525	371983801.48869056
140.0	0.0004398229715025711	344506524.54072714
140.0	0.000502654824574367	299149095.0853587
140.0	0.0005654866776461628	290203025.5280605
140.0	0.0006283185307179586	264179320.18717882
140.0	0.0006911503837897545	260764604.77221978
140.0	0.0007539822368615505	220216273.8917306
140.0	0.0008168140899333463	216330971.11271036
140.0	0.0008796459430051422	205850017.77400267
140.0	0.000942477796076938	212704807.05849034
140.0	0.001005309649148734	201018894.0602024
140.0	0.0010681415022205298	186870409.59003407
140.0	0.0011309733552923257	181975665.7275695
140.0	0.0011938052083641214	168968222.04658696
140.0	0.0012566370614359172	169083000.129059
140.0	0.0013194689145077131	161988197.0946266
140.0	0.001382300767579509	162075010.2714737
140.0	0.0014451326206513049	140960737.23148748
140.0	0.001507964473723101	138470145.65552703
140.0	0.0018849555921538759	119448492.99398707
140.0	0.0025132741228718345	97470775.05186799
140.0	0.0031415926535897933	81082362.81694822
140.0	0.0037699111843077517	69565195.28181395
140.0	0.0043982297150257105	62182994.44121198
140.0	0.005026548245743669	55017308.53585326
140.0	0.005654866776461627	49773542.83304377
140.0	0.006283185307179587	46457067.222060695
140.0	0.006911503837897547	42860365.0601342
140.0	0.007539822368615505	39623763.42218654
140.0	0.008168140899333463	38152757.31789412
140.0	0.008796459430051421	34873389.09533725
140.0	0.00942477796076938	33188409.690898124
140.0	0.010053096491487338	31786399.311974525
140.0	0.010681415022205298	30432194.089388542
140.0	0.011309733552923256	28909438.961163316
140.0	0.011938052083641215	27516927.665865436
140.0	0.012566370614359173	26456258.03243851
140.0	0.013194689145077132	25072400.421231475
140.0	0.01382300767579509	24377877.405878957
140.0	0.014451326206513048	24063778.15211656
140.0	0.015079644737231007	22700177.657364834
140.0	0.018849555921538762	19248566.36504182
140.0	0.025132741228718346	15248069.532130616
140.0	0.031415926535897934	12875214.695267225
140.0	0.037699111843077525	11132051.108516399
140.0	0.0439822971502571	9910979.997934585
140.0	0.0502654824574367	9027585.360340284
140.0	0.05654866776461628	8272708.674716561
140.0	0.06283185307179587	7697131.411312481
