# Supplementary material for: Spinon mediation of witness spin dynamics in herbertsmithite
Source: Nat Phys. 2026 Jun 10;22(7):1071–8. doi: 10.1038/s41567-026-03303-6 (PMC13423850; doi:10.1038/s41567-026-03303-6)
Supplement: Supplementary file 13 — Statistical source data. [file 41567_2026_3303_MOESM13_ESM.zip › ED_Fig8a_150mK.csv]

Temperature (mK)	Angular frequency (rad/MCS)	Magnetization power spectral density ((fT/mu_0)^2 MCS/rad)
150.0	6.283185307179587e-05	261296779.93404612
150.0	0.00012566370614359174	243346369.67942634
150.0	0.00018849555921538762	233628498.12597156
150.0	0.0002513274122871835	223401543.76609343
150.0	0.0003141592653589793	229023371.1235918
150.0	0.00037699111843077525	213689549.42484897
150.0	0.0004398229715025711	199306139.78316656
150.0	0.000502654824574367	207255097.35929242
150.0	0.0005654866776461628	186078785.78255594
150.0	0.0006283185307179586	180573650.46500182
150.0	0.0006911503837897545	173983961.10485995
150.0	0.0007539822368615505	173916645.33106828
150.0	0.0008168140899333463	170139526.01766714
150.0	0.0008796459430051422	151840796.37751436
150.0	0.000942477796076938	157499847.29400894
150.0	0.001005309649148734	154719767.38287935
150.0	0.0010681415022205298	141262550.9369844
150.0	0.0011309733552923257	135484951.8526722
150.0	0.0011938052083641214	140083987.31275275
150.0	0.0012566370614359172	128603044.56430368
150.0	0.0013194689145077131	124440234.80811854
150.0	0.001382300767579509	125027657.41567124
150.0	0.0014451326206513049	121020713.97007565
150.0	0.001507964473723101	118145653.43568714
150.0	0.0018849555921538759	106273387.29084864
150.0	0.0025132741228718345	86471294.05649108
150.0	0.0031415926535897933	73619866.75966202
150.0	0.0037699111843077517	63987765.91600496
150.0	0.0043982297150257105	57954689.78337878
150.0	0.005026548245743669	53163180.33025936
150.0	0.005654866776461627	47625368.602121286
150.0	0.006283185307179587	44393213.47122268
150.0	0.006911503837897547	41240285.71711931
150.0	0.007539822368615505	38094146.64683569
150.0	0.008168140899333463	36503770.61614174
150.0	0.008796459430051421	34768001.671937846
150.0	0.00942477796076938	33424984.557176594
150.0	0.010053096491487338	30994359.89946623
150.0	0.010681415022205298	29997981.79806424
150.0	0.011309733552923256	28395608.77742549
150.0	0.011938052083641215	27174746.619353544
150.0	0.012566370614359173	26053438.77900277
150.0	0.013194689145077132	25194986.303884745
150.0	0.01382300767579509	24160180.088578336
150.0	0.014451326206513048	23738898.733392674
150.0	0.015079644737231007	22513952.010136686
150.0	0.018849555921538762	19360944.95125916
150.0	0.025132741228718346	15542516.61207489
150.0	0.031415926535897934	13267559.906886313
150.0	0.037699111843077525	11558036.358294055
150.0	0.0439822971502571	10374666.566892521
150.0	0.0502654824574367	9360165.893702867
150.0	0.05654866776461628	8654485.995668571
150.0	0.06283185307179587	8150913.369200206
