# Supplementary material for: Spinon mediation of witness spin dynamics in herbertsmithite
Source: Nat Phys. 2026 Jun 10;22(7):1071–8. doi: 10.1038/s41567-026-03303-6 (PMC13423850; doi:10.1038/s41567-026-03303-6)
Supplement: Supplementary file 13 — Statistical source data. [file 41567_2026_3303_MOESM13_ESM.zip › ED_Fig8a_160mK.csv]

Temperature (mK)	Angular frequency (rad/MCS)	Magnetization power spectral density ((fT/mu_0)^2 MCS/rad)
160.0	6.283185307179587e-05	129389980.58710374
160.0	0.00012566370614359174	122358337.2345128
160.0	0.00018849555921538762	121318430.08302481
160.0	0.0002513274122871835	118420483.72103827
160.0	0.0003141592653589793	118508132.41210379
160.0	0.00037699111843077525	118710191.92344755
160.0	0.0004398229715025711	117959234.2358062
160.0	0.000502654824574367	113307455.69021177
160.0	0.0005654866776461628	107939166.76081629
160.0	0.0006283185307179586	99701837.27574094
160.0	0.0006911503837897545	105676361.83678949
160.0	0.0007539822368615505	100382317.45228446
160.0	0.0008168140899333463	104309191.57353942
160.0	0.0008796459430051422	101627795.4996021
160.0	0.000942477796076938	100312576.21367146
160.0	0.001005309649148734	103493073.24328353
160.0	0.0010681415022205298	98215655.2453833
160.0	0.0011309733552923257	95750166.57514083
160.0	0.0011938052083641214	88987354.3488738
160.0	0.0012566370614359172	94767745.08899173
160.0	0.0013194689145077131	89812418.76210676
160.0	0.001382300767579509	86239129.25488032
160.0	0.0014451326206513049	95362713.09920824
160.0	0.001507964473723101	90138582.20808113
160.0	0.0018849555921538759	79214601.23760065
160.0	0.0025132741228718345	68720686.15851502
160.0	0.0031415926535897933	63021381.77758482
160.0	0.0037699111843077517	55927363.72178034
160.0	0.0043982297150257105	51181871.72012047
160.0	0.005026548245743669	46845024.67939813
160.0	0.005654866776461627	42448180.41471423
160.0	0.006283185307179587	40531737.97936524
160.0	0.006911503837897547	38325763.43988255
160.0	0.007539822368615505	36071756.53155884
160.0	0.008168140899333463	33554391.0251663
160.0	0.008796459430051421	32041114.48003127
160.0	0.00942477796076938	30073033.294314492
160.0	0.010053096491487338	29739776.99253084
160.0	0.010681415022205298	28191811.091551945
160.0	0.011309733552923256	27493951.303727746
160.0	0.011938052083641215	26434019.20831441
160.0	0.012566370614359173	25450177.616079096
160.0	0.013194689145077132	24950667.23914172
160.0	0.01382300767579509	23717810.475838557
160.0	0.014451326206513048	22770345.23077705
160.0	0.015079644737231007	22135763.282320123
160.0	0.018849555921538762	19019239.72693985
160.0	0.025132741228718346	15519169.257785497
160.0	0.031415926535897934	13310864.562938858
160.0	0.037699111843077525	11715753.928654823
160.0	0.0439822971502571	10572100.138188498
160.0	0.0502654824574367	9617613.84091817
160.0	0.05654866776461628	8932450.423728079
160.0	0.06283185307179587	8386465.752984801
