# Supplementary material for: Spinon mediation of witness spin dynamics in herbertsmithite
Source: Nat Phys. 2026 Jun 10;22(7):1071–8. doi: 10.1038/s41567-026-03303-6 (PMC13423850; doi:10.1038/s41567-026-03303-6)
Supplement: Supplementary file 13 — Statistical source data. [file 41567_2026_3303_MOESM13_ESM.zip › ED_Fig8a_170mK.csv]

Temperature (mK)	Angular frequency (rad/MCS)	Magnetization power spectral density ((fT/mu_0)^2 MCS/rad)
170.0	6.283185307179587e-05	65533521.506751865
170.0	0.00012566370614359174	72843433.28501332
170.0	0.00018849555921538762	70210279.94919676
170.0	0.0002513274122871835	73435064.88776177
170.0	0.0003141592653589793	65369679.32373995
170.0	0.00037699111843077525	68021767.8514652
170.0	0.0004398229715025711	61809163.25192412
170.0	0.000502654824574367	65426875.20123251
170.0	0.0005654866776461628	65136237.41793765
170.0	0.0006283185307179586	67072021.13938416
170.0	0.0006911503837897545	69772370.78313874
170.0	0.0007539822368615505	74279919.70859069
170.0	0.0008168140899333463	64993018.920732364
170.0	0.0008796459430051422	68357912.71139179
170.0	0.000942477796076938	66467827.214717485
170.0	0.001005309649148734	62532530.65354675
170.0	0.0010681415022205298	64811687.978766814
170.0	0.0011309733552923257	63272939.87659702
170.0	0.0011938052083641214	59569793.95325144
170.0	0.0012566370614359172	60992998.132714674
170.0	0.0013194689145077131	58646148.57672452
170.0	0.001382300767579509	60075324.29790014
170.0	0.0014451326206513049	59400861.86637736
170.0	0.001507964473723101	55748988.70737562
170.0	0.0018849555921538759	56633919.09398982
170.0	0.0025132741228718345	51956783.73413126
170.0	0.0031415926535897933	48368817.00195329
170.0	0.0037699111843077517	45147546.46181888
170.0	0.0043982297150257105	41158640.02903174
170.0	0.005026548245743669	39397078.678076796
170.0	0.005654866776461627	37376312.9891245
170.0	0.006283185307179587	35095914.547548644
170.0	0.006911503837897547	33514052.677727353
170.0	0.007539822368615505	31912761.124488644
170.0	0.008168140899333463	30387090.24075001
170.0	0.008796459430051421	29005025.697769936
170.0	0.00942477796076938	28032190.522060566
170.0	0.010053096491487338	27575677.37591266
170.0	0.010681415022205298	26007103.248348817
170.0	0.011309733552923256	25129313.306090273
170.0	0.011938052083641215	24491394.450955
170.0	0.012566370614359173	23656351.30495562
170.0	0.013194689145077132	22838628.91657225
170.0	0.01382300767579509	22208344.325146202
170.0	0.014451326206513048	22148599.29611787
170.0	0.015079644737231007	20834942.411828775
170.0	0.018849555921538762	18478613.460453503
170.0	0.025132741228718346	15117571.837472208
170.0	0.031415926535897934	13193534.533791613
170.0	0.037699111843077525	11795764.030109175
170.0	0.0439822971502571	10650291.742991123
170.0	0.0502654824574367	9832167.797272319
170.0	0.05654866776461628	9086464.043643981
170.0	0.06283185307179587	8586121.290583996
