# Supplementary material for: Spinon mediation of witness spin dynamics in herbertsmithite
Source: Nat Phys. 2026 Jun 10;22(7):1071–8. doi: 10.1038/s41567-026-03303-6 (PMC13423850; doi:10.1038/s41567-026-03303-6)
Supplement: Supplementary file 13 — Statistical source data. [file 41567_2026_3303_MOESM13_ESM.zip › ED_Fig8a_180mK.csv]

Temperature (mK)	Angular frequency (rad/MCS)	Magnetization power spectral density ((fT/mu_0)^2 MCS/rad)
180.0	6.283185307179587e-05	42542740.07442591
180.0	0.00012566370614359174	42016504.68929643
180.0	0.00018849555921538762	42357984.653891906
180.0	0.0002513274122871835	44327241.49338457
180.0	0.0003141592653589793	44989274.32459205
180.0	0.00037699111843077525	44025774.46595539
180.0	0.0004398229715025711	40221403.27668393
180.0	0.000502654824574367	41114948.51833346
180.0	0.0005654866776461628	41552867.18444683
180.0	0.0006283185307179586	44486261.67229699
180.0	0.0006911503837897545	41777335.04690682
180.0	0.0007539822368615505	41077285.329695195
180.0	0.0008168140899333463	44588722.85073604
180.0	0.0008796459430051422	40615974.499408156
180.0	0.000942477796076938	44452624.64718492
180.0	0.001005309649148734	41219751.37365206
180.0	0.0010681415022205298	41366337.59115915
180.0	0.0011309733552923257	43033644.84974759
180.0	0.0011938052083641214	41280745.37616334
180.0	0.0012566370614359172	40744822.72738712
180.0	0.0013194689145077131	40803528.711278535
180.0	0.001382300767579509	39836582.13172136
180.0	0.0014451326206513049	37553972.028306864
180.0	0.001507964473723101	40725666.98218166
180.0	0.0018849555921538759	39634723.37439056
180.0	0.0025132741228718345	37529898.51074202
180.0	0.0031415926535897933	36550548.49916964
180.0	0.0037699111843077517	34342193.596755885
180.0	0.0043982297150257105	33427634.634306617
180.0	0.005026548245743669	32304044.38879025
180.0	0.005654866776461627	30691415.737659663
180.0	0.006283185307179587	29640366.595493656
180.0	0.006911503837897547	28178063.07871151
180.0	0.007539822368615505	27079905.93287621
180.0	0.008168140899333463	26145751.74875505
180.0	0.008796459430051421	25854783.46705909
180.0	0.00942477796076938	25084375.66437454
180.0	0.010053096491487338	24017741.911691368
180.0	0.010681415022205298	23539351.187982533
180.0	0.011309733552923256	22426011.068292476
180.0	0.011938052083641215	22029761.10010416
180.0	0.012566370614359173	21481700.44442909
180.0	0.013194689145077132	20804414.286620796
180.0	0.01382300767579509	20351392.461102992
180.0	0.014451326206513048	20287918.613964617
180.0	0.015079644737231007	19316977.716403365
180.0	0.018849555921538762	17345579.334467284
180.0	0.025132741228718346	14705457.63488943
180.0	0.031415926535897934	12926693.003962219
180.0	0.037699111843077525	11608565.36162691
180.0	0.0439822971502571	10624261.098840844
180.0	0.0502654824574367	9897274.904679714
180.0	0.05654866776461628	9178487.261472985
180.0	0.06283185307179587	8681252.396264011
