# Supplementary material for: Spinon mediation of witness spin dynamics in herbertsmithite
Source: Nat Phys. 2026 Jun 10;22(7):1071–8. doi: 10.1038/s41567-026-03303-6 (PMC13423850; doi:10.1038/s41567-026-03303-6)
Supplement: Supplementary file 13 — Statistical source data. [file 41567_2026_3303_MOESM13_ESM.zip › ED_Fig8a_190mK.csv]

Temperature (mK)	Angular frequency (rad/MCS)	Magnetization power spectral density ((fT/mu_0)^2 MCS/rad)
190.0	6.283185307179587e-05	28957437.4558119
190.0	0.00012566370614359174	30112076.364433795
190.0	0.00018849555921538762	28692812.686152242
190.0	0.0002513274122871835	28105231.17396313
190.0	0.0003141592653589793	29349571.24090382
190.0	0.00037699111843077525	29940731.05527024
190.0	0.0004398229715025711	30201274.19297867
190.0	0.000502654824574367	30978938.838113394
190.0	0.0005654866776461628	29374798.672228348
190.0	0.0006283185307179586	29941606.924061466
190.0	0.0006911503837897545	29659490.56173972
190.0	0.0007539822368615505	29068827.699209895
190.0	0.0008168140899333463	29813747.454266403
190.0	0.0008796459430051422	28085795.024076883
190.0	0.000942477796076938	28648313.026572455
190.0	0.001005309649148734	29961835.44183232
190.0	0.0010681415022205298	28931968.573443245
190.0	0.0011309733552923257	27778524.5159517
190.0	0.0011938052083641214	28947724.758670103
190.0	0.0012566370614359172	28218597.15777705
190.0	0.0013194689145077131	26847524.218365025
190.0	0.001382300767579509	28795846.894627936
190.0	0.0014451326206513049	31222029.89411089
190.0	0.001507964473723101	29843679.194063526
190.0	0.0018849555921538759	28206514.35913183
190.0	0.0025132741228718345	27810787.074953362
190.0	0.0031415926535897933	26942523.37389892
190.0	0.0037699111843077517	26430246.793489184
190.0	0.0043982297150257105	25633076.12794652
190.0	0.005026548245743669	25419934.454860285
190.0	0.005654866776461627	24613081.58954401
190.0	0.006283185307179587	23747403.473557103
190.0	0.006911503837897547	23191679.646748472
190.0	0.007539822368615505	22854666.08114955
190.0	0.008168140899333463	21972451.41042392
190.0	0.008796459430051421	22238543.263015013
190.0	0.00942477796076938	21202501.801881574
190.0	0.010053096491487338	20501205.095452383
190.0	0.010681415022205298	20164439.8305306
190.0	0.011309733552923256	19799789.05974827
190.0	0.011938052083641215	19619500.412936974
190.0	0.012566370614359173	19025359.55567737
190.0	0.013194689145077132	18747051.64374609
190.0	0.01382300767579509	18285062.764912162
190.0	0.014451326206513048	18254679.41576202
190.0	0.015079644737231007	17845261.701070134
190.0	0.018849555921538762	16094356.48276734
190.0	0.025132741228718346	14083729.303257633
190.0	0.031415926535897934	12460102.56080244
190.0	0.037699111843077525	11374717.259252775
190.0	0.0439822971502571	10499400.26915005
190.0	0.0502654824574367	9728699.970640639
190.0	0.05654866776461628	9238217.888633586
190.0	0.06283185307179587	8680773.301761705
