# Supplementary material for: Spinon mediation of witness spin dynamics in herbertsmithite
Source: Nat Phys. 2026 Jun 10;22(7):1071–8. doi: 10.1038/s41567-026-03303-6 (PMC13423850; doi:10.1038/s41567-026-03303-6)
Supplement: Supplementary file 13 — Statistical source data. [file 41567_2026_3303_MOESM13_ESM.zip › ED_Fig8a_200mK.csv]

Temperature (mK)	Angular frequency (rad/MCS)	Magnetization power spectral density ((fT/mu_0)^2 MCS/rad)
200.0	6.283185307179587e-05	20162700.46024591
200.0	0.00012566370614359174	22197511.189665917
200.0	0.00018849555921538762	21825871.317984875
200.0	0.0002513274122871835	21091222.779767558
200.0	0.0003141592653589793	21760066.49130562
200.0	0.00037699111843077525	20189036.373562355
200.0	0.0004398229715025711	22325269.113669746
200.0	0.000502654824574367	21771440.675196063
200.0	0.0005654866776461628	19980564.971534643
200.0	0.0006283185307179586	20581567.620368272
200.0	0.0006911503837897545	22104721.934503317
200.0	0.0007539822368615505	21869986.034527097
200.0	0.0008168140899333463	22219573.158052955
200.0	0.0008796459430051422	20940757.66654659
200.0	0.000942477796076938	21203013.43352312
200.0	0.001005309649148734	20455307.338354796
200.0	0.0010681415022205298	21545921.30528587
200.0	0.0011309733552923257	21150866.853185695
200.0	0.0011938052083641214	20981467.69230541
200.0	0.0012566370614359172	22222324.443659436
200.0	0.0013194689145077131	20080090.209960543
200.0	0.001382300767579509	20941268.621799003
200.0	0.0014451326206513049	21869721.849546086
200.0	0.001507964473723101	21184796.30920308
200.0	0.0018849555921538759	21005874.20050345
200.0	0.0025132741228718345	21307850.457795512
200.0	0.0031415926535897933	20655379.76158177
200.0	0.0037699111843077517	20384976.35241738
200.0	0.0043982297150257105	20531956.520123728
200.0	0.005026548245743669	20582778.789604943
200.0	0.005654866776461627	19622142.05338349
200.0	0.006283185307179587	19211394.14766489
200.0	0.006911503837897547	19298308.885316856
200.0	0.007539822368615505	18556003.845773768
200.0	0.008168140899333463	18565665.29780744
200.0	0.008796459430051421	18088546.393753648
200.0	0.00942477796076938	18019918.008747477
200.0	0.010053096491487338	17784738.143081676
200.0	0.010681415022205298	17795606.00499005
200.0	0.011309733552923256	16965280.42818971
200.0	0.011938052083641215	16957635.053778466
200.0	0.012566370614359173	16718274.128761914
200.0	0.013194689145077132	16402819.951061433
200.0	0.01382300767579509	16249940.820876371
200.0	0.014451326206513048	16023161.028501116
200.0	0.015079644737231007	15950771.567147832
200.0	0.018849555921538762	14722774.312082944
200.0	0.025132741228718346	13115532.499383869
200.0	0.031415926535897934	11874176.772498399
200.0	0.037699111843077525	10970053.695603753
200.0	0.0439822971502571	10261213.575111946
200.0	0.0502654824574367	9623866.85739733
200.0	0.05654866776461628	9175947.710127478
200.0	0.06283185307179587	8702581.136601828
