# Supplementary material for: Spinon mediation of witness spin dynamics in herbertsmithite
Source: Nat Phys. 2026 Jun 10;22(7):1071–8. doi: 10.1038/s41567-026-03303-6 (PMC13423850; doi:10.1038/s41567-026-03303-6)
Supplement: Supplementary file 13 — Statistical source data. [file 41567_2026_3303_MOESM13_ESM.zip › ED_Fig8a_210mK.csv]

Temperature (mK)	Angular frequency (rad/MCS)	Magnetization power spectral density ((fT/mu_0)^2 MCS/rad)
210.0	6.283185307179587e-05	17261341.081665497
210.0	0.00012566370614359174	16405490.756921249
210.0	0.00018849555921538762	17384052.149164908
210.0	0.0002513274122871835	17723956.86712788
210.0	0.0003141592653589793	16251205.92093345
210.0	0.00037699111843077525	18186060.452226013
210.0	0.0004398229715025711	18177714.10447961
210.0	0.000502654824574367	15267788.00209421
210.0	0.0005654866776461628	16308710.960693924
210.0	0.0006283185307179586	16154275.7643162
210.0	0.0006911503837897545	17669106.87822212
210.0	0.0007539822368615505	16387749.029658865
210.0	0.0008168140899333463	16552247.482842386
210.0	0.0008796459430051422	17018058.207716756
210.0	0.000942477796076938	15905663.221598921
210.0	0.001005309649148734	17122924.926957697
210.0	0.0010681415022205298	16007512.863875527
210.0	0.0011309733552923257	15867268.941740418
210.0	0.0011938052083641214	17409811.33947195
210.0	0.0012566370614359172	17532140.977145284
210.0	0.0013194689145077131	16574614.742420183
210.0	0.001382300767579509	16967111.16808418
210.0	0.0014451326206513049	17521786.72526034
210.0	0.001507964473723101	15576060.841382483
210.0	0.0018849555921538759	16980729.175998416
210.0	0.0025132741228718345	16595908.281776171
210.0	0.0031415926535897933	16572683.984348634
210.0	0.0037699111843077517	16374986.49704095
210.0	0.0043982297150257105	16492543.28092095
210.0	0.005026548245743669	16055005.742668878
210.0	0.005654866776461627	16238596.86967053
210.0	0.006283185307179587	15866107.593677767
210.0	0.006911503837897547	15859192.832297983
210.0	0.007539822368615505	15844501.784262104
210.0	0.008168140899333463	15330284.929864217
210.0	0.008796459430051421	15789648.623866078
210.0	0.00942477796076938	15273002.031620195
210.0	0.010053096491487338	15264953.50976032
210.0	0.010681415022205298	14863734.994723592
210.0	0.011309733552923256	15154276.02942268
210.0	0.011938052083641215	14860505.133973494
210.0	0.012566370614359173	14530714.129030146
210.0	0.013194689145077132	14647610.985739421
210.0	0.01382300767579509	14388449.620026765
210.0	0.014451326206513048	14367950.372022932
210.0	0.015079644737231007	14025098.282651125
210.0	0.018849555921538762	13299615.345542023
210.0	0.025132741228718346	12125699.999383299
210.0	0.031415926535897934	11250753.859537713
210.0	0.037699111843077525	10621042.707537537
210.0	0.0439822971502571	9957511.758959115
210.0	0.0502654824574367	9451660.415748488
210.0	0.05654866776461628	9045244.906666696
210.0	0.06283185307179587	8635373.052125458
