# Supplementary material for: Spinon mediation of witness spin dynamics in herbertsmithite
Source: Nat Phys. 2026 Jun 10;22(7):1071–8. doi: 10.1038/s41567-026-03303-6 (PMC13423850; doi:10.1038/s41567-026-03303-6)
Supplement: Supplementary file 13 — Statistical source data. [file 41567_2026_3303_MOESM13_ESM.zip › ED_Fig8a_220mK.csv]

Temperature (mK)	Angular frequency (rad/MCS)	Magnetization power spectral density ((fT/mu_0)^2 MCS/rad)
220.0	6.283185307179587e-05	14185120.04171066
220.0	0.00012566370614359174	12848732.287583925
220.0	0.00018849555921538762	12979956.605171066
220.0	0.0002513274122871835	13108853.23995243
220.0	0.0003141592653589793	13454189.35190356
220.0	0.00037699111843077525	12773673.695045453
220.0	0.0004398229715025711	13412148.637782294
220.0	0.000502654824574367	14097990.33527375
220.0	0.0005654866776461628	13763508.169688527
220.0	0.0006283185307179586	14489755.91986621
220.0	0.0006911503837897545	13638401.167813407
220.0	0.0007539822368615505	13475943.13856974
220.0	0.0008168140899333463	14252595.678406062
220.0	0.0008796459430051422	14265653.752578646
220.0	0.000942477796076938	14625755.45005491
220.0	0.001005309649148734	13614733.087795883
220.0	0.0010681415022205298	14551543.504296327
220.0	0.0011309733552923257	13489645.752195178
220.0	0.0011938052083641214	13457106.799710955
220.0	0.0012566370614359172	13077330.700178547
220.0	0.0013194689145077131	13386332.052931128
220.0	0.001382300767579509	14054886.342638375
220.0	0.0014451326206513049	12311005.343749838
220.0	0.001507964473723101	14826222.454388862
220.0	0.0018849555921538759	13704257.6050463
220.0	0.0025132741228718345	13902929.245404886
220.0	0.0031415926535897933	13625874.625735248
220.0	0.0037699111843077517	13692805.552098813
220.0	0.0043982297150257105	13517375.300941816
220.0	0.005026548245743669	13926760.926143525
220.0	0.005654866776461627	13468440.789784838
220.0	0.006283185307179587	13812375.703735294
220.0	0.006911503837897547	13593712.753136128
220.0	0.007539822368615505	13371229.468533808
220.0	0.008168140899333463	13486879.147149753
220.0	0.008796459430051421	13370043.725558644
220.0	0.00942477796076938	13074807.158528624
220.0	0.010053096491487338	12950061.789796267
220.0	0.010681415022205298	13127398.367442122
220.0	0.011309733552923256	12899460.775733912
220.0	0.011938052083641215	12756221.511500021
220.0	0.012566370614359173	12872031.643139454
220.0	0.013194689145077132	13005037.36657687
220.0	0.01382300767579509	12672605.959598044
220.0	0.014451326206513048	12547326.61236784
220.0	0.015079644737231007	12428550.586778471
220.0	0.018849555921538762	12092360.054824775
220.0	0.025132741228718346	11341618.177670656
220.0	0.031415926535897934	10700715.26236682
220.0	0.037699111843077525	10112359.976197267
220.0	0.0439822971502571	9645146.25364734
220.0	0.0502654824574367	9163450.05985504
220.0	0.05654866776461628	8867048.031854812
220.0	0.06283185307179587	8533494.004127484
