# Supplementary material for: Spinon mediation of witness spin dynamics in herbertsmithite
Source: Nat Phys. 2026 Jun 10;22(7):1071–8. doi: 10.1038/s41567-026-03303-6 (PMC13423850; doi:10.1038/s41567-026-03303-6)
Supplement: Supplementary file 13 — Statistical source data. [file 41567_2026_3303_MOESM13_ESM.zip › ED_Fig8a_230mK.csv]

Temperature (mK)	Angular frequency (rad/MCS)	Magnetization power spectral density ((fT/mu_0)^2 MCS/rad)
230.0	6.283185307179587e-05	12158752.633783892
230.0	0.00012566370614359174	11738495.769542288
230.0	0.00018849555921538762	11749767.39906448
230.0	0.0002513274122871835	12302975.53694239
230.0	0.0003141592653589793	11688122.245136928
230.0	0.00037699111843077525	11572733.739503115
230.0	0.0004398229715025711	12049311.489605533
230.0	0.000502654824574367	11921575.005852036
230.0	0.0005654866776461628	11963252.998445878
230.0	0.0006283185307179586	12342458.73694323
230.0	0.0006911503837897545	11304595.585785422
230.0	0.0007539822368615505	11470053.055028947
230.0	0.0008168140899333463	12370660.895177217
230.0	0.0008796459430051422	12139701.142189905
230.0	0.000942477796076938	11586382.972563557
230.0	0.001005309649148734	11753110.482089221
230.0	0.0010681415022205298	11785873.931497764
230.0	0.0011309733552923257	11935416.066242738
230.0	0.0011938052083641214	11764066.552275613
230.0	0.0012566370614359172	12285434.637432154
230.0	0.0013194689145077131	11905597.703253357
230.0	0.001382300767579509	12129059.827769985
230.0	0.0014451326206513049	12507334.574537985
230.0	0.001507964473723101	11905855.866207862
230.0	0.0018849555921538759	12088006.78315936
230.0	0.0025132741228718345	12020696.44659913
230.0	0.0031415926535897933	11820219.555802828
230.0	0.0037699111843077517	11865985.612221794
230.0	0.0043982297150257105	11743182.310642993
230.0	0.005026548245743669	11867520.36227919
230.0	0.005654866776461627	11677600.73642266
230.0	0.006283185307179587	11737658.916042851
230.0	0.006911503837897547	11848039.563151479
230.0	0.007539822368615505	11638043.56470945
230.0	0.008168140899333463	11773844.612450084
230.0	0.008796459430051421	11604410.803502962
230.0	0.00942477796076938	11466460.618721282
230.0	0.010053096491487338	11727156.646670844
230.0	0.010681415022205298	11516383.26478051
230.0	0.011309733552923256	11684085.871224303
230.0	0.011938052083641215	11588814.0588514
230.0	0.012566370614359173	11330893.844691483
230.0	0.013194689145077132	11288472.414056089
230.0	0.01382300767579509	11489313.495036475
230.0	0.014451326206513048	11204844.13835082
230.0	0.015079644737231007	11527988.31073072
230.0	0.018849555921538762	10946637.932452
230.0	0.025132741228718346	10477323.28184602
230.0	0.031415926535897934	10064306.02566173
230.0	0.037699111843077525	9668720.381927328
230.0	0.0439822971502571	9186685.090993771
230.0	0.0502654824574367	8923706.049903685
230.0	0.05654866776461628	8632175.90592065
230.0	0.06283185307179587	8383337.204538012
