# Supplementary material for: Spinon mediation of witness spin dynamics in herbertsmithite
Source: Nat Phys. 2026 Jun 10;22(7):1071–8. doi: 10.1038/s41567-026-03303-6 (PMC13423850; doi:10.1038/s41567-026-03303-6)
Supplement: Supplementary file 13 — Statistical source data. [file 41567_2026_3303_MOESM13_ESM.zip › ED_Fig8a_240mK.csv]

Temperature (mK)	Angular frequency (rad/MCS)	Magnetization power spectral density ((fT/mu_0)^2 MCS/rad)
240.0	6.283185307179587e-05	10538003.897675965
240.0	0.00012566370614359174	10322714.869456701
240.0	0.00018849555921538762	11223729.509913286
240.0	0.0002513274122871835	11406692.139526647
240.0	0.0003141592653589793	10546172.056682764
240.0	0.00037699111843077525	10441287.276738988
240.0	0.0004398229715025711	10696788.173331028
240.0	0.000502654824574367	10513119.267978651
240.0	0.0005654866776461628	9928540.982513709
240.0	0.0006283185307179586	11152710.510956127
240.0	0.0006911503837897545	10521985.507288212
240.0	0.0007539822368615505	10701668.911616616
240.0	0.0008168140899333463	11181512.728123585
240.0	0.0008796459430051422	10257851.695098886
240.0	0.000942477796076938	10475221.258242572
240.0	0.001005309649148734	10451908.2942678
240.0	0.0010681415022205298	10933253.285779875
240.0	0.0011309733552923257	10967606.108873187
240.0	0.0011938052083641214	10430618.280058345
240.0	0.0012566370614359172	9994798.435880365
240.0	0.0013194689145077131	10420273.912776584
240.0	0.001382300767579509	10274385.102289477
240.0	0.0014451326206513049	10761396.85642737
240.0	0.001507964473723101	11157835.091236122
240.0	0.0018849555921538759	10609810.438958263
240.0	0.0025132741228718345	10887434.956386676
240.0	0.0031415926535897933	10608290.986992339
240.0	0.0037699111843077517	10476175.738127192
240.0	0.0043982297150257105	10631004.1243433
240.0	0.005026548245743669	10571237.769537171
240.0	0.005654866776461627	10783649.416915765
240.0	0.006283185307179587	10397365.016731536
240.0	0.006911503837897547	10534233.292297829
240.0	0.007539822368615505	10467144.414101025
240.0	0.008168140899333463	10471770.974444553
240.0	0.008796459430051421	10592781.367942192
240.0	0.00942477796076938	10371487.078570409
240.0	0.010053096491487338	10228471.167005204
240.0	0.010681415022205298	10427973.420691725
240.0	0.011309733552923256	10615558.99339381
240.0	0.011938052083641215	10397644.882300561
240.0	0.012566370614359173	10437742.754065871
240.0	0.013194689145077132	10183577.3796592
240.0	0.01382300767579509	10359455.996596485
240.0	0.014451326206513048	10304250.334444737
240.0	0.015079644737231007	10174671.220984798
240.0	0.018849555921538762	10064464.300580489
240.0	0.025132741228718346	9737674.835945422
240.0	0.031415926535897934	9451895.093332577
240.0	0.037699111843077525	9250194.198023267
240.0	0.0439822971502571	8914783.450344073
240.0	0.0502654824574367	8695194.925389126
240.0	0.05654866776461628	8416524.416649358
240.0	0.06283185307179587	8235645.671885216
