# Supplementary material for: Spinon mediation of witness spin dynamics in herbertsmithite
Source: Nat Phys. 2026 Jun 10;22(7):1071–8. doi: 10.1038/s41567-026-03303-6 (PMC13423850; doi:10.1038/s41567-026-03303-6)
Supplement: Supplementary file 13 — Statistical source data. [file 41567_2026_3303_MOESM13_ESM.zip › ED_Fig8a_250mK.csv]

Temperature (mK)	Angular frequency (rad/MCS)	Magnetization power spectral density ((fT/mu_0)^2 MCS/rad)
250.0	6.283185307179587e-05	10458338.780564748
250.0	0.00012566370614359174	10273183.57964996
250.0	0.00018849555921538762	10122835.149754565
250.0	0.0002513274122871835	9919215.051613497
250.0	0.0003141592653589793	9007798.577438472
250.0	0.00037699111843077525	9837194.370433027
250.0	0.0004398229715025711	9633657.179431485
250.0	0.000502654824574367	9688574.99539147
250.0	0.0005654866776461628	10197011.69783405
250.0	0.0006283185307179586	9658046.225436553
250.0	0.0006911503837897545	10399487.282673478
250.0	0.0007539822368615505	10678458.939412385
250.0	0.0008168140899333463	9797387.62148193
250.0	0.0008796459430051422	9311107.69076626
250.0	0.000942477796076938	9875235.871856712
250.0	0.001005309649148734	9615297.43722854
250.0	0.0010681415022205298	9785243.55251009
250.0	0.0011309733552923257	10228681.509067863
250.0	0.0011938052083641214	10148558.651413977
250.0	0.0012566370614359172	9957325.247048499
250.0	0.0013194689145077131	9662768.218835434
250.0	0.001382300767579509	9393116.14593508
250.0	0.0014451326206513049	10032467.353017317
250.0	0.001507964473723101	9724833.333241142
250.0	0.0018849555921538759	9728457.887201717
250.0	0.0025132741228718345	9849374.19680098
250.0	0.0031415926535897933	9799360.944149239
250.0	0.0037699111843077517	9404492.62361547
250.0	0.0043982297150257105	9534089.930474455
250.0	0.005026548245743669	9752266.037420856
250.0	0.005654866776461627	9570926.934292732
250.0	0.006283185307179587	9714172.938687388
250.0	0.006911503837897547	9638315.507346498
250.0	0.007539822368615505	9679005.723838707
250.0	0.008168140899333463	9594714.065472787
250.0	0.008796459430051421	9724905.921522612
250.0	0.00942477796076938	9647930.410365045
250.0	0.010053096491487338	9473537.248118289
250.0	0.010681415022205298	9620840.065276394
250.0	0.011309733552923256	9706606.526975445
250.0	0.011938052083641215	9538151.396045595
250.0	0.012566370614359173	9505733.401531508
250.0	0.013194689145077132	9672317.701750139
250.0	0.01382300767579509	9686954.5858314
250.0	0.014451326206513048	9462607.211217146
250.0	0.015079644737231007	9614451.892225148
250.0	0.018849555921538762	9456169.288336884
250.0	0.025132741228718346	9157441.371680971
250.0	0.031415926535897934	8989051.448011197
250.0	0.037699111843077525	8847439.235577544
250.0	0.0439822971502571	8618839.142848449
250.0	0.0502654824574367	8434571.738723634
250.0	0.05654866776461628	8237043.609563581
250.0	0.06283185307179587	8032978.117091548
