# Supplementary material for: Spinon mediation of witness spin dynamics in herbertsmithite
Source: Nat Phys. 2026 Jun 10;22(7):1071–8. doi: 10.1038/s41567-026-03303-6 (PMC13423850; doi:10.1038/s41567-026-03303-6)
Supplement: Supplementary file 13 — Statistical source data. [file 41567_2026_3303_MOESM13_ESM.zip › ED_Fig8a_260mK.csv]

Temperature (mK)	Angular frequency (rad/MCS)	Magnetization power spectral density ((fT/mu_0)^2 MCS/rad)
260.0	6.283185307179587e-05	9001460.005360343
260.0	0.00012566370614359174	8874029.380688438
260.0	0.00018849555921538762	8716115.089520311
260.0	0.0002513274122871835	9118532.80059822
260.0	0.0003141592653589793	9523819.835062578
260.0	0.00037699111843077525	8431789.853697656
260.0	0.0004398229715025711	9387546.095902171
260.0	0.000502654824574367	8906766.86324768
260.0	0.0005654866776461628	9018436.237372944
260.0	0.0006283185307179586	9355633.694705578
260.0	0.0006911503837897545	8818018.228773665
260.0	0.0007539822368615505	9007412.87762695
260.0	0.0008168140899333463	8614228.22614029
260.0	0.0008796459430051422	9311064.875068428
260.0	0.000942477796076938	9063733.731778936
260.0	0.001005309649148734	9198830.993367074
260.0	0.0010681415022205298	8638014.257875174
260.0	0.0011309733552923257	9421420.758211544
260.0	0.0011938052083641214	8961049.131953506
260.0	0.0012566370614359172	8739665.609005908
260.0	0.0013194689145077131	9298168.46105582
260.0	0.001382300767579509	9025744.6404183
260.0	0.0014451326206513049	8694245.654768914
260.0	0.001507964473723101	8806346.8303759
260.0	0.0018849555921538759	9089362.561470099
260.0	0.0025132741228718345	9190526.372848878
260.0	0.0031415926535897933	9210945.74828947
260.0	0.0037699111843077517	9013812.0964032
260.0	0.0043982297150257105	8817924.826138875
260.0	0.005026548245743669	9192810.301615857
260.0	0.005654866776461627	8955201.042619899
260.0	0.006283185307179587	9008610.957476646
260.0	0.006911503837897547	8951044.619169695
260.0	0.007539822368615505	9021286.275523901
260.0	0.008168140899333463	8952075.953837112
260.0	0.008796459430051421	9152599.047119629
260.0	0.00942477796076938	8986616.670834487
260.0	0.010053096491487338	9182561.938469
260.0	0.010681415022205298	9018668.35516298
260.0	0.011309733552923256	8993741.180909432
260.0	0.011938052083641215	9096462.024352167
260.0	0.012566370614359173	9034900.61644026
260.0	0.013194689145077132	8952760.98684271
260.0	0.01382300767579509	9073317.51246501
260.0	0.014451326206513048	8852642.473769344
260.0	0.015079644737231007	9092778.798055297
260.0	0.018849555921538762	8864754.890522636
260.0	0.025132741228718346	8779861.561245974
260.0	0.031415926535897934	8560936.680545056
260.0	0.037699111843077525	8458275.504087009
260.0	0.0439822971502571	8344082.517848902
260.0	0.0502654824574367	8195853.2783932295
260.0	0.05654866776461628	8096218.396578941
260.0	0.06283185307179587	7927638.22472496
