# Supplementary material for: Spinon mediation of witness spin dynamics in herbertsmithite
Source: Nat Phys. 2026 Jun 10;22(7):1071–8. doi: 10.1038/s41567-026-03303-6 (PMC13423850; doi:10.1038/s41567-026-03303-6)
Supplement: Supplementary file 13 — Statistical source data. [file 41567_2026_3303_MOESM13_ESM.zip › ED_Fig8a_270mK.csv]

Temperature (mK)	Angular frequency (rad/MCS)	Magnetization power spectral density ((fT/mu_0)^2 MCS/rad)
270.0	6.283185307179587e-05	8693965.93226726
270.0	0.00012566370614359174	8551975.532012599
270.0	0.00018849555921538762	8805892.097146494
270.0	0.0002513274122871835	8839004.129569598
270.0	0.0003141592653589793	8713857.886200892
270.0	0.00037699111843077525	8965122.149534192
270.0	0.0004398229715025711	8757805.238454046
270.0	0.000502654824574367	8762500.020831289
270.0	0.0005654866776461628	8352427.531937069
270.0	0.0006283185307179586	8697521.054132847
270.0	0.0006911503837897545	8739397.345152086
270.0	0.0007539822368615505	8727493.621924458
270.0	0.0008168140899333463	8548380.69943457
270.0	0.0008796459430051422	8991935.603066474
270.0	0.000942477796076938	8531145.540677762
270.0	0.001005309649148734	9110806.508293947
270.0	0.0010681415022205298	8041274.866548133
270.0	0.0011309733552923257	8339334.066018332
270.0	0.0011938052083641214	8547556.564096544
270.0	0.0012566370614359172	8411859.374635765
270.0	0.0013194689145077131	7851148.9300249955
270.0	0.001382300767579509	8553935.10228916
270.0	0.0014451326206513049	8188158.690859364
270.0	0.001507964473723101	8572325.225355202
270.0	0.0018849555921538759	8547981.58572018
270.0	0.0025132741228718345	8522700.492790747
270.0	0.0031415926535897933	8700019.469738977
270.0	0.0037699111843077517	8529028.36360964
270.0	0.0043982297150257105	8699616.965619817
270.0	0.005026548245743669	8422705.417389093
270.0	0.005654866776461627	8605259.167586528
270.0	0.006283185307179587	8589123.848546617
270.0	0.006911503837897547	8704966.321630029
270.0	0.007539822368615505	8515275.209479908
270.0	0.008168140899333463	8653054.892881244
270.0	0.008796459430051421	8487556.185167748
270.0	0.00942477796076938	8597367.621952036
270.0	0.010053096491487338	8458201.16800688
270.0	0.010681415022205298	8795265.679832496
270.0	0.011309733552923256	8558751.521612829
270.0	0.011938052083641215	8679856.515407069
270.0	0.012566370614359173	8564426.071379527
270.0	0.013194689145077132	8379946.216523787
270.0	0.01382300767579509	8647619.430631194
270.0	0.014451326206513048	8543855.916662222
270.0	0.015079644737231007	8496728.371972099
270.0	0.018849555921538762	8499205.43936383
270.0	0.025132741228718346	8414643.803480705
270.0	0.031415926535897934	8336584.735874334
270.0	0.037699111843077525	8183613.023959617
270.0	0.0439822971502571	8103213.930495654
270.0	0.0502654824574367	7971671.532282581
270.0	0.05654866776461628	7861949.429499877
270.0	0.06283185307179587	7795539.827597764
