# Supplementary material for: Spinon mediation of witness spin dynamics in herbertsmithite
Source: Nat Phys. 2026 Jun 10;22(7):1071–8. doi: 10.1038/s41567-026-03303-6 (PMC13423850; doi:10.1038/s41567-026-03303-6)
Supplement: Supplementary file 13 — Statistical source data. [file 41567_2026_3303_MOESM13_ESM.zip › ED_Fig8a_280mK.csv]

Temperature (mK)	Angular frequency (rad/MCS)	Magnetization power spectral density ((fT/mu_0)^2 MCS/rad)
280.0	6.283185307179587e-05	7966176.689810677
280.0	0.00012566370614359174	8265866.8226441145
280.0	0.00018849555921538762	8707457.462309131
280.0	0.0002513274122871835	8361832.081348216
280.0	0.0003141592653589793	8282104.615970404
280.0	0.00037699111843077525	7846408.561408266
280.0	0.0004398229715025711	8460229.114088092
280.0	0.000502654824574367	8294422.472771434
280.0	0.0005654866776461628	8008664.8541537365
280.0	0.0006283185307179586	8373058.761916219
280.0	0.0006911503837897545	8080994.268788629
280.0	0.0007539822368615505	8218358.5300911255
280.0	0.0008168140899333463	8252427.887688954
280.0	0.0008796459430051422	8334204.922604072
280.0	0.000942477796076938	8556085.373044057
280.0	0.001005309649148734	7936787.474861725
280.0	0.0010681415022205298	8611952.546307066
280.0	0.0011309733552923257	8980923.906843068
280.0	0.0011938052083641214	8434035.681643847
280.0	0.0012566370614359172	8140317.477017598
280.0	0.0013194689145077131	7830350.665992071
280.0	0.001382300767579509	8115064.736927113
280.0	0.0014451326206513049	9003727.033504996
280.0	0.001507964473723101	8392735.155460928
280.0	0.0018849555921538759	8406120.403815633
280.0	0.0025132741228718345	8269911.76414189
280.0	0.0031415926535897933	8321423.778417301
280.0	0.0037699111843077517	8379944.077589198
280.0	0.0043982297150257105	8261738.700433919
280.0	0.005026548245743669	8236582.988054004
280.0	0.005654866776461627	8304428.150038561
280.0	0.006283185307179587	8377124.684923388
280.0	0.006911503837897547	8261081.069967604
280.0	0.007539822368615505	8379849.268166909
280.0	0.008168140899333463	8338743.473817418
280.0	0.008796459430051421	8397041.7364183
280.0	0.00942477796076938	8338736.062465295
280.0	0.010053096491487338	8329983.140951549
280.0	0.010681415022205298	8231484.240754124
280.0	0.011309733552923256	8248667.21420901
280.0	0.011938052083641215	8290191.78596683
280.0	0.012566370614359173	8316517.606460848
280.0	0.013194689145077132	8302263.832260344
280.0	0.01382300767579509	8094751.462370997
280.0	0.014451326206513048	8111405.848705598
280.0	0.015079644737231007	7966176.18690187
280.0	0.018849555921538762	8160470.726169419
280.0	0.025132741228718346	8131908.3973105885
280.0	0.031415926535897934	8084734.7179647125
280.0	0.037699111843077525	8027944.178062507
280.0	0.0439822971502571	7972323.42205933
280.0	0.0502654824574367	7849680.360926658
280.0	0.05654866776461628	7760168.950428074
280.0	0.06283185307179587	7720622.4240040565
