# Supplementary material for: Spinon mediation of witness spin dynamics in herbertsmithite
Source: Nat Phys. 2026 Jun 10;22(7):1071–8. doi: 10.1038/s41567-026-03303-6 (PMC13423850; doi:10.1038/s41567-026-03303-6)
Supplement: Supplementary file 13 — Statistical source data. [file 41567_2026_3303_MOESM13_ESM.zip › ED_Fig8a_290mK.csv]

Temperature (mK)	Angular frequency (rad/MCS)	Magnetization power spectral density ((fT/mu_0)^2 MCS/rad)
290.0	6.283185307179587e-05	8020753.31367243
290.0	0.00012566370614359174	8075959.635892772
290.0	0.00018849555921538762	8499795.490557587
290.0	0.0002513274122871835	8088918.903863128
290.0	0.0003141592653589793	7868671.541815812
290.0	0.00037699111843077525	7666787.453337529
290.0	0.0004398229715025711	7612244.500560595
290.0	0.000502654824574367	8031705.902164184
290.0	0.0005654866776461628	8270550.229059253
290.0	0.0006283185307179586	8101924.174110919
290.0	0.0006911503837897545	7437563.076432122
290.0	0.0007539822368615505	7713215.22314206
290.0	0.0008168140899333463	7708453.3215130465
290.0	0.0008796459430051422	7901924.188762279
290.0	0.000942477796076938	7974941.561116448
290.0	0.001005309649148734	7919090.190312664
290.0	0.0010681415022205298	7799650.918782342
290.0	0.0011309733552923257	7666865.018718731
290.0	0.0011938052083641214	8090416.910245301
290.0	0.0012566370614359172	7484331.8813557215
290.0	0.0013194689145077131	8258760.814405363
290.0	0.001382300767579509	7649531.827935671
290.0	0.0014451326206513049	7907747.383296792
290.0	0.001507964473723101	8373273.072070542
290.0	0.0018849555921538759	7976371.992498116
290.0	0.0025132741228718345	7940886.949375982
290.0	0.0031415926535897933	8033319.796750562
290.0	0.0037699111843077517	8114661.93694449
290.0	0.0043982297150257105	7960925.471520674
290.0	0.005026548245743669	7897885.806404189
290.0	0.005654866776461627	7965807.127926319
290.0	0.006283185307179587	7884051.282989093
290.0	0.006911503837897547	8146365.891053382
290.0	0.007539822368615505	8195277.933798747
290.0	0.008168140899333463	8079764.823716698
290.0	0.008796459430051421	8088264.252987712
290.0	0.00942477796076938	7973764.95119015
290.0	0.010053096491487338	8089034.352886749
290.0	0.010681415022205298	7804578.416704973
290.0	0.011309733552923256	7959031.747315943
290.0	0.011938052083641215	7984734.756846323
290.0	0.012566370614359173	7916098.656258282
290.0	0.013194689145077132	7939101.85482927
290.0	0.01382300767579509	7894365.868728461
290.0	0.014451326206513048	8037989.110044387
290.0	0.015079644737231007	7945886.624516729
290.0	0.018849555921538762	7923915.755533046
290.0	0.025132741228718346	7903389.021908968
290.0	0.031415926535897934	7906541.2293982785
290.0	0.037699111843077525	7849995.993579944
290.0	0.0439822971502571	7804027.714684895
290.0	0.0502654824574367	7759540.639653465
290.0	0.05654866776461628	7661285.507473809
290.0	0.06283185307179587	7595272.077995042
