# Supplementary material for: Spinon mediation of witness spin dynamics in herbertsmithite
Source: Nat Phys. 2026 Jun 10;22(7):1071–8. doi: 10.1038/s41567-026-03303-6 (PMC13423850; doi:10.1038/s41567-026-03303-6)
Supplement: Supplementary file 13 — Statistical source data. [file 41567_2026_3303_MOESM13_ESM.zip › ED_Fig8a_300mK.csv]

Temperature (mK)	Angular frequency (rad/MCS)	Magnetization power spectral density ((fT/mu_0)^2 MCS/rad)
300.0	6.283185307179587e-05	8344610.336137988
300.0	0.00012566370614359174	8024098.247949227
300.0	0.00018849555921538762	7614065.200826411
300.0	0.0002513274122871835	7984601.854721597
300.0	0.0003141592653589793	8153801.454584025
300.0	0.00037699111843077525	7865234.833772703
300.0	0.0004398229715025711	7748698.373501338
300.0	0.000502654824574367	7537345.2534109885
300.0	0.0005654866776461628	6770698.2748484425
300.0	0.0006283185307179586	7632962.018061784
300.0	0.0006911503837897545	7437699.081406415
300.0	0.0007539822368615505	7866288.071467416
300.0	0.0008168140899333463	7393368.97188852
300.0	0.0008796459430051422	7715736.98570302
300.0	0.000942477796076938	7850502.874795054
300.0	0.001005309649148734	8115009.652450791
300.0	0.0010681415022205298	7918321.298555786
300.0	0.0011309733552923257	7427606.470512982
300.0	0.0011938052083641214	7982579.8954081945
300.0	0.0012566370614359172	8103897.860934698
300.0	0.0013194689145077131	8046364.287237826
300.0	0.001382300767579509	7782577.777200313
300.0	0.0014451326206513049	8546542.801878884
300.0	0.001507964473723101	7813213.849412394
300.0	0.0018849555921538759	7957846.773421768
300.0	0.0025132741228718345	7704431.885840922
300.0	0.0031415926535897933	7881409.601125948
300.0	0.0037699111843077517	7904254.421473954
300.0	0.0043982297150257105	7826529.04557431
300.0	0.005026548245743669	7797705.581451628
300.0	0.005654866776461627	7809747.868379078
300.0	0.006283185307179587	7834102.096081084
300.0	0.006911503837897547	7868174.899979644
300.0	0.007539822368615505	7927100.172756055
300.0	0.008168140899333463	7917783.487436173
300.0	0.008796459430051421	7789669.531791117
300.0	0.00942477796076938	7963175.584398231
300.0	0.010053096491487338	7729887.666532006
300.0	0.010681415022205298	7823228.5153159825
300.0	0.011309733552923256	7793498.70209944
300.0	0.011938052083641215	7975262.86776719
300.0	0.012566370614359173	7780703.528140233
300.0	0.013194689145077132	7797923.0132333925
300.0	0.01382300767579509	7847070.269482453
300.0	0.014451326206513048	7844420.065642433
300.0	0.015079644737231007	7824099.451323965
300.0	0.018849555921538762	7795338.968290347
300.0	0.025132741228718346	7831837.079422935
300.0	0.031415926535897934	7747299.101007779
300.0	0.037699111843077525	7693958.815565495
300.0	0.0439822971502571	7670857.090608738
300.0	0.0502654824574367	7630988.560217865
300.0	0.05654866776461628	7591638.181398105
300.0	0.06283185307179587	7580388.589699082
