# Supplementary material for: Spinon mediation of witness spin dynamics in herbertsmithite
Source: Nat Phys. 2026 Jun 10;22(7):1071–8. doi: 10.1038/s41567-026-03303-6 (PMC13423850; doi:10.1038/s41567-026-03303-6)
Supplement: Supplementary file 13 — Statistical source data. [file 41567_2026_3303_MOESM13_ESM.zip › ED_Fig8a_310mK.csv]

Temperature (mK)	Angular frequency (rad/MCS)	Magnetization power spectral density ((fT/mu_0)^2 MCS/rad)
310.0	6.283185307179587e-05	7182775.929835443
310.0	0.00012566370614359174	7910952.418279266
310.0	0.00018849555921538762	7729393.254090198
310.0	0.0002513274122871835	8032421.967550397
310.0	0.0003141592653589793	7721153.280751249
310.0	0.00037699111843077525	7852635.250699735
310.0	0.0004398229715025711	7366990.360381972
310.0	0.000502654824574367	7369117.308620286
310.0	0.0005654866776461628	7827949.599905963
310.0	0.0006283185307179586	8020166.467686846
310.0	0.0006911503837897545	8264899.860349649
310.0	0.0007539822368615505	7646163.511447542
310.0	0.0008168140899333463	8434476.227278877
310.0	0.0008796459430051422	7570106.378085968
310.0	0.000942477796076938	8542439.529394882
310.0	0.001005309649148734	7472329.98432583
310.0	0.0010681415022205298	7576870.869105656
310.0	0.0011309733552923257	7882576.275020555
310.0	0.0011938052083641214	7999107.485237275
310.0	0.0012566370614359172	7641046.874644386
310.0	0.0013194689145077131	7485897.882002233
310.0	0.001382300767579509	8354961.618686216
310.0	0.0014451326206513049	7781736.758646663
310.0	0.001507964473723101	7546660.4784403425
310.0	0.0018849555921538759	7862905.714535541
310.0	0.0025132741228718345	7749644.556251008
310.0	0.0031415926535897933	7739657.50737867
310.0	0.0037699111843077517	7773836.176458218
310.0	0.0043982297150257105	7847988.085500331
310.0	0.005026548245743669	7702783.4410059545
310.0	0.005654866776461627	7865251.681384671
310.0	0.006283185307179587	7731979.3608898865
310.0	0.006911503837897547	7733860.397920262
310.0	0.007539822368615505	7789876.773468231
310.0	0.008168140899333463	7728975.67463609
310.0	0.008796459430051421	7540422.838951518
310.0	0.00942477796076938	7679321.228035409
310.0	0.010053096491487338	7765280.312858251
310.0	0.010681415022205298	7650143.701615262
310.0	0.011309733552923256	7667509.601570947
310.0	0.011938052083641215	7717585.678214395
310.0	0.012566370614359173	7778284.523569548
310.0	0.013194689145077132	7719774.750501457
310.0	0.01382300767579509	7684263.596169652
310.0	0.014451326206513048	7709404.618116129
310.0	0.015079644737231007	7778279.642507688
310.0	0.018849555921538762	7666821.618659187
310.0	0.025132741228718346	7674506.121334336
310.0	0.031415926535897934	7677788.518772421
310.0	0.037699111843077525	7649990.770351469
310.0	0.0439822971502571	7619181.489959956
310.0	0.0502654824574367	7576021.839604706
310.0	0.05654866776461628	7575711.161596646
310.0	0.06283185307179587	7487948.675828517
