# Supplementary material for: Spinon mediation of witness spin dynamics in herbertsmithite
Source: Nat Phys. 2026 Jun 10;22(7):1071–8. doi: 10.1038/s41567-026-03303-6 (PMC13423850; doi:10.1038/s41567-026-03303-6)
Supplement: Supplementary file 13 — Statistical source data. [file 41567_2026_3303_MOESM13_ESM.zip › ED_Fig8a_320mK.csv]

Temperature (mK)	Angular frequency (rad/MCS)	Magnetization power spectral density ((fT/mu_0)^2 MCS/rad)
320.0	6.283185307179587e-05	7086636.947069469
320.0	0.00012566370614359174	7240414.1947731
320.0	0.00018849555921538762	7816373.060124984
320.0	0.0002513274122871835	8299710.061657694
320.0	0.0003141592653589793	7595894.019691354
320.0	0.00037699111843077525	8037036.292925774
320.0	0.0004398229715025711	7654886.089470742
320.0	0.000502654824574367	7775145.716303711
320.0	0.0005654866776461628	8016799.667657018
320.0	0.0006283185307179586	7836234.101974845
320.0	0.0006911503837897545	7829841.809388614
320.0	0.0007539822368615505	7831224.5867068395
320.0	0.0008168140899333463	7601285.967935865
320.0	0.0008796459430051422	8038510.10573206
320.0	0.000942477796076938	7752112.7424170915
320.0	0.001005309649148734	7609074.329630397
320.0	0.0010681415022205298	7269048.5794310635
320.0	0.0011309733552923257	7693120.713963566
320.0	0.0011938052083641214	7432332.481608265
320.0	0.0012566370614359172	7925495.044274861
320.0	0.0013194689145077131	7651715.44887038
320.0	0.001382300767579509	7766133.00973311
320.0	0.0014451326206513049	7387835.453706624
320.0	0.001507964473723101	7777592.540313085
320.0	0.0018849555921538759	7658233.932979877
320.0	0.0025132741228718345	7513045.9078223845
320.0	0.0031415926535897933	7704692.0868417835
320.0	0.0037699111843077517	7720004.696686985
320.0	0.0043982297150257105	7600175.521793475
320.0	0.005026548245743669	7625564.809387163
320.0	0.005654866776461627	7644479.299637498
320.0	0.006283185307179587	7597651.700092867
320.0	0.006911503837897547	7660701.089908529
320.0	0.007539822368615505	7490596.950332539
320.0	0.008168140899333463	7731521.371442559
320.0	0.008796459430051421	7683498.837911474
320.0	0.00942477796076938	7667442.396965042
320.0	0.010053096491487338	7721774.494773278
320.0	0.010681415022205298	7621811.7637248915
320.0	0.011309733552923256	7616728.921015865
320.0	0.011938052083641215	7649882.012670877
320.0	0.012566370614359173	7721971.614260552
320.0	0.013194689145077132	7539139.046385802
320.0	0.01382300767579509	7612061.621172601
320.0	0.014451326206513048	7716259.483882992
320.0	0.015079644737231007	7609950.771269815
320.0	0.018849555921538762	7666134.093549069
320.0	0.025132741228718346	7580558.155936828
320.0	0.031415926535897934	7648690.258878347
320.0	0.037699111843077525	7614495.216982921
320.0	0.0439822971502571	7587679.435712089
320.0	0.0502654824574367	7583573.6304250825
320.0	0.05654866776461628	7516745.107983308
320.0	0.06283185307179587	7457802.744460778
