# Supplementary material for: Spinon mediation of witness spin dynamics in herbertsmithite
Source: Nat Phys. 2026 Jun 10;22(7):1071–8. doi: 10.1038/s41567-026-03303-6 (PMC13423850; doi:10.1038/s41567-026-03303-6)
Supplement: Supplementary file 13 — Statistical source data. [file 41567_2026_3303_MOESM13_ESM.zip › ED_Fig8a_330mK.csv]

Temperature (mK)	Angular frequency (rad/MCS)	Magnetization power spectral density ((fT/mu_0)^2 MCS/rad)
330.0	6.283185307179587e-05	7551926.971485237
330.0	0.00012566370614359174	7949639.731056341
330.0	0.00018849555921538762	7323277.566610125
330.0	0.0002513274122871835	7664563.226953032
330.0	0.0003141592653589793	7922580.362987517
330.0	0.00037699111843077525	7900702.54415536
330.0	0.0004398229715025711	7649087.097424303
330.0	0.000502654824574367	7398078.841869126
330.0	0.0005654866776461628	7666481.06632387
330.0	0.0006283185307179586	7585677.438398664
330.0	0.0006911503837897545	8256606.723989766
330.0	0.0007539822368615505	7588032.19388736
330.0	0.0008168140899333463	7741227.339602287
330.0	0.0008796459430051422	7547661.16492522
330.0	0.000942477796076938	7454632.959918085
330.0	0.001005309649148734	7503385.554400663
330.0	0.0010681415022205298	8049417.380521355
330.0	0.0011309733552923257	7663703.492314347
330.0	0.0011938052083641214	7028705.150742867
330.0	0.0012566370614359172	7609150.547723361
330.0	0.0013194689145077131	7616213.992989722
330.0	0.001382300767579509	8127043.238570705
330.0	0.0014451326206513049	7603295.79178022
330.0	0.001507964473723101	7885608.656716744
330.0	0.0018849555921538759	7714490.624877671
330.0	0.0025132741228718345	7578197.31798363
330.0	0.0031415926535897933	7664950.686574663
330.0	0.0037699111843077517	7667823.043453335
330.0	0.0043982297150257105	7698245.683651551
330.0	0.005026548245743669	7589336.450842732
330.0	0.005654866776461627	7739695.641595369
330.0	0.006283185307179587	7712989.992376038
330.0	0.006911503837897547	7629799.144116226
330.0	0.007539822368615505	7622079.760427755
330.0	0.008168140899333463	7793543.132419363
330.0	0.008796459430051421	7748698.884452603
330.0	0.00942477796076938	7611869.084657839
330.0	0.010053096491487338	7578139.688240415
330.0	0.010681415022205298	7513882.247552918
330.0	0.011309733552923256	7540070.983921983
330.0	0.011938052083641215	7556070.704401014
330.0	0.012566370614359173	7726322.493551021
330.0	0.013194689145077132	7702909.733603547
330.0	0.01382300767579509	7547167.559061671
330.0	0.014451326206513048	7552030.084940056
330.0	0.015079644737231007	7638549.18854419
330.0	0.018849555921538762	7646644.2462755
330.0	0.025132741228718346	7606340.991740212
330.0	0.031415926535897934	7605144.352623233
330.0	0.037699111843077525	7584681.705011636
330.0	0.0439822971502571	7604884.496430647
330.0	0.0502654824574367	7601476.46113712
330.0	0.05654866776461628	7536329.552423235
330.0	0.06283185307179587	7513068.056890214
