# Supplementary material for: Spinon mediation of witness spin dynamics in herbertsmithite
Source: Nat Phys. 2026 Jun 10;22(7):1071–8. doi: 10.1038/s41567-026-03303-6 (PMC13423850; doi:10.1038/s41567-026-03303-6)
Supplement: Supplementary file 13 — Statistical source data. [file 41567_2026_3303_MOESM13_ESM.zip › ED_Fig8c.csv]

Temperature (mK)	Power-index	Power-index error bar
80.0	0.9763643528670177	0.018613116202562736
90.0	0.9938234337417104	0.006670813120827608
100.0	0.9864134917603119	0.014686844397254884
110.0	0.9824712458742524	0.01636324217109745
120.0	0.887517467872935	0.016242265342360472
