# Supplementary material for: Spinon mediation of witness spin dynamics in herbertsmithite
Source: Nat Phys. 2026 Jun 10;22(7):1071–8. doi: 10.1038/s41567-026-03303-6 (PMC13423850; doi:10.1038/s41567-026-03303-6)
Supplement: Supplementary file 13 — Statistical source data. [file 41567_2026_3303_MOESM13_ESM.zip › ED_Fig8c_open.csv]

Temperature (mK)	Power-index	Power-index error bar
130.0	0.6741807390141418	0.02702472377315366
140.0	0.4299524346869032	0.03223935652751928
