# Supplementary material for: Spinon mediation of witness spin dynamics in herbertsmithite
Source: Nat Phys. 2026 Jun 10;22(7):1071–8. doi: 10.1038/s41567-026-03303-6 (PMC13423850; doi:10.1038/s41567-026-03303-6)
Supplement: Supplementary file 13 — Statistical source data. [file 41567_2026_3303_MOESM13_ESM.zip › ED_Fig8d.csv]

Temperature (mK)	Magnetization variance ((pT/mu_0)^2)	Magnetization variance error bar ((pT/mu_0)^2)
80.0	1.362304923865815	0.00895053237815995
90.0	1.584865307477302	0.010223429189664922
100.0	1.778034084544966	0.01179411901995002
110.0	1.9145569827391482	0.012542401349466062
120.0	1.9130087096403119	0.009706703955801727
130.0	1.784578489733046	0.0067381766302448244
140.0	1.625180409347606	0.004358128851554478
150.0	1.453982689572875	0.0029283704198848582
160.0	1.2849880523449675	0.002122321177998358
170.0	1.1416975957424957	0.0016387436753232884
180.0	1.0176763436025718	0.0013353688618136137
190.0	0.9116787363384036	0.0011320795474723572
200.0	0.8216771672113532	0.0009840597790415594
210.0	0.7477713200630935	0.0008781574953204237
220.0	0.686832197062448	0.0007972125202339474
230.0	0.6359060581510139	0.0007333128723917922
240.0	0.595774994311587	0.000684107986099326
250.0	0.5646268165926609	0.0006454996036435382
260.0	0.5389261072547818	0.0006158172569659761
270.0	0.5192785697767366	0.0005946110594060506
280.0	0.5057943932938749	0.0005782159783007076
290.0	0.49317083035145115	0.0005627268325220551
300.0	0.4856320264741155	0.0005535333608577798
310.0	0.4805717072928084	0.0005474910623357475
320.0	0.47732117386589235	0.0005452119724230017
330.0	0.477409808118324	0.0005450689903771839
340.0	0.4761736968406072	0.0005426973313200226
350.0	0.4775458704646192	0.0005454075914152882
