# Supplementary material for: Spinon mediation of witness spin dynamics in herbertsmithite
Source: Nat Phys. 2026 Jun 10;22(7):1071–8. doi: 10.1038/s41567-026-03303-6 (PMC13423850; doi:10.1038/s41567-026-03303-6)
Supplement: Supplementary file 13 — Statistical source data. [file 41567_2026_3303_MOESM13_ESM.zip › ED_Fig8e.csv]

Temperature (mK)	DC susceptibility (10^-3)	DC susceptibility error bar (10^-3)
50.0	8.645634773816845	0.04768435958732349
60.0	9.272044760023585	0.04562172536611223
70.0	9.810559183767497	0.04505341409752228
80.00000000000001	10.294697967243529	0.046029337904517444
90.00000000000003	10.723852077014843	0.05271553446091714
100.00000000000003	11.075097471106915	0.056315414921761654
110.00000000000004	11.30230136059528	0.04106266889074395
120.0	11.306431137145362	0.03578434442512976
130.0	11.142768980043982	0.02513122959155712
140.0	10.950486369740942	0.020990776326583156
150.00000000000003	10.760385823228159	0.01552264149820826
160.00000000000003	10.577951749217585	0.012977259796148981
170.0	10.424654738651457	0.01106807612943165
180.00000000000003	10.288340101925787	0.009232396430338687
190.00000000000003	10.172867480461457	0.008630089906319714
200.0	10.063687166924227	0.007431984432444761
210.00000000000003	9.966902508785191	0.007060080608562392
220.00000000000003	9.877341699297062	0.006666648274568937
230.0	9.792820612220714	0.0060262087535934705
240.0	9.711571885991738	0.0056394960279759305
250.0	9.634907329031648	0.005471587645145464
260.0	9.562226727604356	0.005210993213675608
270.0	9.495454824979083	0.005002346345196984
280.0	9.428826060573174	0.004545598941905471
290.00000000000006	9.359196967780957	0.004616945048221853
300.00000000000006	9.295761539229451	0.004403762289560154
310.00000000000006	9.235872512166065	0.004360396122495778
320.0	9.173297232975692	0.004426049459690698
330.0	9.115359087582222	0.004298190203375875
340.0	9.054922640959282	0.0038918081141862634
350.0	8.997900269609948	0.004206642409608577
360.00000000000006	8.941007714145522	0.004079088551107196
370.0	8.88349335175165	0.00400020176706575
380.0	8.83169931100241	0.0039502322581432235
390.0	8.776817970079472	0.003630690403345539
400.0	8.721949973734388	0.0038106562848489707
500.0	8.228437916735627	0.007760043949161135
600.0	7.76846994780489	0.007042154636723485
699.9999999999999	7.361377203709596	0.006480941829502476
799.9999999999999	7.000286720353532	0.006584306111511399
899.9999999999999	6.653358633370762	0.006239302532449272
1000.0	6.349636831129559	0.005822295333321434
1100.0	6.074494796125348	0.00544309731683304
1200.0	5.81426340792248	0.005056014295910408
1300.0	5.582077263315016	0.004891578431969757
1399.9999999999998	5.367001165576111	0.004859514480123457
1500.0	5.171984183727935	0.00475460771247877
