# Supplementary material for: Spinon mediation of witness spin dynamics in herbertsmithite
Source: Nat Phys. 2026 Jun 10;22(7):1071–8. doi: 10.1038/s41567-026-03303-6 (PMC13423850; doi:10.1038/s41567-026-03303-6)
Supplement: Supplementary file 13 — Statistical source data. [file 41567_2026_3303_MOESM13_ESM.zip › ED_Fig8e_inset.csv]

Temperature (mK)	inverse DC susceptibility	inverse DC susceptibility error bar
50.0	115.66530696259373	0.6379434516116554
60.0	107.85107555902873	0.5306652714628735
70.0	101.93098897508258	0.46810166165276645
80.00000000000001	97.13738112394145	0.4343176801437508
90.00000000000003	93.25007402362138	0.4583919523854211
100.00000000000003	90.29265905865239	0.4591263031808746
110.00000000000004	88.47755586189139	0.3214499830349414
120.0	88.44523863190301	0.27992518979476094
130.0	89.74429980473784	0.2024079119800166
140.0	91.32014471642663	0.1750498258370111
150.00000000000003	92.93347064204023	0.13406331070830277
160.00000000000003	94.53626029953925	0.11597912707006151
170.0	95.9264383397086	0.10184712577890817
180.00000000000003	97.19740892049423	0.08722155394024839
190.00000000000003	98.30070055671642	0.0833927980766533
200.0	99.36715871759662	0.07338216743388225
210.00000000000003	100.33207399375719	0.07107047845564904
220.00000000000003	101.24181489754137	0.06833251204106419
230.0	102.11562527266905	0.06283889997217887
240.0	102.96994263538633	0.059794499727771934
250.0	103.7892701870444	0.058941105405647135
260.0	104.57815198139858	0.05699049560293507
270.0	105.31354405155656	0.05548073598330305
280.0	106.05774182021663	0.051130008752070875
290.00000000000006	106.84677365403259	0.05270812060464933
300.00000000000006	107.57590927648651	0.0509628749121511
310.00000000000006	108.27347374952802	0.05111755651506568
320.0	109.01205690852923	0.052597527729214694
330.0	109.70494858093869	0.05172947447509884
340.0	110.43716657242028	0.04746592301408684
350.0	111.13703975775996	0.051958098080099525
360.00000000000006	111.84421621937592	0.05102584367153905
370.0	112.56832874229818	0.05068907126066458
380.0	113.2284925907989	0.050644709270829785
390.0	113.93650904109444	0.04713190946609642
400.0	114.6532602240827	0.05009248711206039
500.0	121.52974964617808	0.11461181428698529
600.0	128.7254770526037	0.11669025190045097
699.9999999999999	135.84414605137653	0.11959691564151251
799.9999999999999	142.85129166102178	0.13436258689036404
899.9999999999999	150.30002966988334	0.1409464613921476
1000.0	157.48932208176487	0.14440973072809524
1100.0	164.62274371160146	0.14751146303687124
1200.0	171.99083182874136	0.1495611814398955
1300.0	179.14477941248205	0.156984702618335
1399.9999999999998	186.3237903531658	0.16870560100120705
1500.0	193.34939251094266	0.17774619569176375
