# Supplementary material for: Spinon mediation of witness spin dynamics in herbertsmithite
Source: Nat Phys. 2026 Jun 10;22(7):1071–8. doi: 10.1038/s41567-026-03303-6 (PMC13423850; doi:10.1038/s41567-026-03303-6)
Supplement: Supplementary file 13 — Statistical source data. [file 41567_2026_3303_MOESM13_ESM.zip › ED_Fig8f_Antiferromagnetic.csv]

Temperature (mK)	Antiferromagnetic order parameter	Antiferromagnetic order parameter error bar
50.0	0.0005510494526957511	4.717517605406573e-05
60.0	0.0005462734021015697	4.1903252620858824e-05
70.0	0.0005454122772481949	3.226246158584325e-05
80.00000000000001	0.0005457137189391016	2.822346240397635e-05
90.00000000000003	0.0005456042177051954	1.881577074657675e-05
100.00000000000003	0.0005472632791819903	1.5930152405589757e-05
110.00000000000004	0.0005322576764321235	1.0475092003188e-05
120.0	0.0005341399019675356	6.755456046684852e-06
130.0	0.0005311742221884451	4.720693986385644e-06
140.0	0.000530572473629549	3.242856617815653e-06
150.00000000000003	0.0005327449984982358	2.7995961674818733e-06
160.00000000000003	0.00053230920974687	2.1887148192393927e-06
170.0	0.0005325751784208309	2.0111467432596685e-06
180.00000000000003	0.0005326487022153518	1.5925587543360395e-06
190.00000000000003	0.0005332008224965095	1.5236203709534788e-06
200.0	0.0005328272062926265	1.3815346515849805e-06
210.00000000000003	0.0005325478917751781	1.2436513375402948e-06
220.00000000000003	0.0005314175908156915	1.1329483358061465e-06
230.0	0.000530950534958663	1.0555182048906584e-06
240.0	0.0005295758373409537	9.959962690256712e-07
250.0	0.0005283143557421402	9.30841503516316e-07
260.0	0.0005266043995882714	8.532838310796933e-07
270.0	0.000525041581034838	8.618835906446799e-07
280.0	0.0005230391760774193	7.826312103765909e-07
290.00000000000006	0.0005212261667943092	7.821414728605407e-07
300.00000000000006	0.0005194982849170606	7.344478598976778e-07
310.00000000000006	0.0005175709679171294	7.157627356450321e-07
320.0	0.0005155429357514724	6.803052807029672e-07
330.0	0.0005134098093673613	6.504434424673023e-07
340.0	0.0005114653475737828	5.942007677518387e-07
350.0	0.0005091415160785127	5.894667897451737e-07
360.00000000000006	0.0005069667542211879	5.772944429041249e-07
370.0	0.0005050333665987676	5.713755839787512e-07
380.0	0.000503117532786773	5.425240751351431e-07
390.0	0.0005012463186011598	5.48211170564976e-07
400.0	0.0004990445874123915	5.103658023370649e-07
