# Supplementary material for: Spinon mediation of witness spin dynamics in herbertsmithite
Source: Nat Phys. 2026 Jun 10;22(7):1071–8. doi: 10.1038/s41567-026-03303-6 (PMC13423850; doi:10.1038/s41567-026-03303-6)
Supplement: Supplementary file 13 — Statistical source data. [file 41567_2026_3303_MOESM13_ESM.zip › ED_Fig8f_Edwards_Anderson.csv]

Temperature (mK)	Edwards-Anderson order parameter	Edwards-Anderson order parameter error bar
50.0	0.8555492386439724	0.000767920086833303
60.0	0.7795899084091223	0.0012144712639807279
70.0	0.6848711625393034	0.0017025143849558422
80.00000000000001	0.5750640864669119	0.002475253971969113
90.00000000000003	0.44488303335283114	0.003364254376188955
100.00000000000003	0.30360238778555343	0.0040670832186871855
110.00000000000004	0.1643594875772243	0.00362826443137856
120.0	0.0717551599906608	0.0024848590347601777
130.0	0.02629212770669622	0.0010916477806333393
140.0	0.008987216386863423	0.00040026220465062774
150.00000000000003	0.003816327279852146	0.0001327096489849137
160.00000000000003	0.0019455620289998738	5.82448698657251e-05
170.0	0.0011230917509076105	2.6003366118853938e-05
180.00000000000003	0.000706282154639762	1.1503637132255791e-05
190.00000000000003	0.0004703953333495057	6.823160328090411e-06
200.0	0.0003348841924581465	3.7185569937372965e-06
210.00000000000003	0.00025234899765303484	2.926490200141089e-06
220.00000000000003	0.0001986450485263515	2.0675458857500998e-06
230.0	0.0001624796207637719	1.2616571012135402e-06
240.0	0.00013466379375779398	1.0242646718414213e-06
250.0	0.00011386992177660102	7.63122675482658e-07
260.0	9.934486497439688e-05	6.151626924303087e-07
270.0	8.741639216255919e-05	5.005390471606287e-07
280.0	7.797164420068743e-05	4.2183612327085926e-07
290.00000000000006	7.0563123737179e-05	3.264873633190607e-07
300.00000000000006	6.467873331209469e-05	3.0281594227097537e-07
310.00000000000006	5.926120342935528e-05	2.476074625066348e-07
320.0	5.4808155928497945e-05	2.4222488612949736e-07
330.0	5.1333923726657025e-05	2.0430216132721185e-07
340.0	4.799931665283232e-05	1.999283192347853e-07
350.0	4.542720703621864e-05	1.6248770264823264e-07
360.00000000000006	4.29982700418537e-05	1.5530525367375382e-07
370.0	4.086096754641316e-05	1.363548571306595e-07
380.0	3.8898447980967066e-05	1.3013007719367027e-07
390.0	3.741743384656757e-05	1.2766240543486776e-07
400.0	3.592501750529991e-05	1.1605862590041033e-07
